# Supplementary material for: Paired proteomics, transcriptomics and miRNomics in non-small cell lung cancers: known and novel signaling cascades
Source: Oncotarget. 2016 Aug 31;7(44):71514–25. doi: 10.18632/oncotarget.11723 (PMC5342097; doi:10.18632/oncotarget.11723)
Supplement: Supplementary file 2 [file oncotarget-07-71514-s002.xlsx]

## Sheet: 003_ResultMatrix_mirna_2.txt
miRNA	median group 1	median group 2	stdv group 1	stdv group 2	fold change	log(2) fold change	Wilcoxon Mann Whitney Test raw p-Value	Wilcoxon Mann Whitney Test adjusted p-Value	t-Test raw p-Value	t-Test adjusted p-Value	t-Test Adj Bonferroni	AUC
hsa-miR-3656	231.2	105.99	96.19	67.11	2.18	1.13	3.8147e-05	0.0042277	7.0785e-07	0.0018043	0.00180431	0.154321
hsa-miR-762	167.91	83.97	50.96	32.35	2	1	5.3406e-05	0.0046942	3.0465e-06	0.0030071	0.00776553	0.0925926
hsa-miR-6771-5p	3.5	2.08	0.79	0.47	1.68	0.75	1.5259e-05	0.0035359	3.9698e-06	0.0030071	0.010119	0.0339506
hsa-miR-187-5p	10.89	3.45	5.71	1.87	3.16	1.66	1.5259e-05	0.0035359	5.9047e-06	0.0030071	0.0150511	0.0679012
hsa-miR-6786-5p	96.65	47.3	34.21	27.94	2.04	1.03	0.00032105	0.0098381	7.619e-06	0.0030071	0.0194208	0.135802
hsa-miR-494-3p	113.12	262.33	55.39	121.78	0.43	-1.21	1.5259e-05	0.0035359	8.4399e-06	0.0030071	0.0215133	0.875
hsa-miR-6806-5p	13.34	4.68	6.29	1.96	2.85	1.51	7.6294e-06	0.0035359	9.7751e-06	0.0030071	0.0249167	0.0833333
hsa-miR-548q	18.91	5.98	9.4	2.43	3.16	1.66	7.6294e-06	0.0035359	1.1712e-05	0.0030071	0.0298539	0.0401235
hsa-miR-5685	1.64	1.29	0.21	0.19	1.28	0.35	2.2888e-05	0.0038895	1.2196e-05	0.0030071	0.0310876	0.117284
hsa-miR-6075	11.81	5.2	5.08	1.99	2.27	1.18	3.8147e-05	0.0042277	1.2465e-05	0.0030071	0.0317733	0.111111
hsa-miR-1260b	240.19	702.49	105.74	352.74	0.34	-1.55	1.5259e-05	0.0035359	1.3719e-05	0.0030071	0.0349697	0.953704
hsa-miR-7641	466.64	1042.89	187.95	344.84	0.45	-1.16	0.00086225	0.016043	1.4157e-05	0.0030071	0.0360862	0.950617
hsa-miR-638	654.05	201.46	235.1	120.75	3.25	1.7	7.6294e-05	0.005256	1.5738e-05	0.0030859	0.0401162	0.0848765
hsa-miR-4689	30.39	16.43	9.93	6.11	1.85	0.89	0.00014496	0.0069717	1.7758e-05	0.0030986	0.0452651	0.112654
hsa-miR-6826-5p	206.49	528.99	105.58	223.93	0.39	-1.36	5.3406e-05	0.0046942	1.9377e-05	0.0030986	0.049392	0.935185
hsa-miR-572	72.15	22.24	26.37	15.48	3.24	1.7	5.3406e-05	0.0046942	2.0263e-05	0.0030986	0.0516504	0.104938
hsa-miR-2861	685.77	241.98	252.6	133.45	2.83	1.5	0.00065359	0.013475	2.0666e-05	0.0030986	0.0526776	0.0972222
hsa-miR-4532	52.79	20.35	31.09	10.29	2.59	1.38	7.6294e-06	0.0035359	2.4395e-05	0.0033046	0.0621829	0.0694444
hsa-miR-6728-5p	56.94	33.27	17.4	12.85	1.71	0.78	3.8147e-05	0.0042277	2.4632e-05	0.0033046	0.062787	0.134259
hsa-miR-4259	3.13	2.36	0.64	0.69	1.32	0.4	1.5259e-05	0.0035359	2.8446e-05	0.0035716	0.0725089	0.104938
hsa-miR-1915-3p	705.58	335.99	289.07	161.08	2.1	1.07	0.00010681	0.0066406	2.9425e-05	0.0035716	0.0750043	0.197531
hsa-miR-6861-5p	8.8	4.29	3.35	1.34	2.05	1.04	3.8147e-05	0.0042277	3.2026e-05	0.0037106	0.0816343	0.12037
hsa-miR-4695-5p	21.17	10.28	9.9	3.96	2.06	1.04	2.2888e-05	0.0038895	4.2869e-05	0.004751	0.109273	0.114198
hsa-miR-1227-5p	88.08	27.43	45.69	18.26	3.21	1.68	7.6294e-05	0.005256	5.293e-05	0.0056216	0.134919	0.0771605
hsa-miR-21-3p	38.68	171.58	28.56	102.63	0.23	-2.15	3.8147e-05	0.0042277	5.7177e-05	0.0058298	0.145744	0.95679
hsa-miR-210-3p	80	356.87	34.87	246.7	0.22	-2.16	0.00019073	0.0074797	6.2063e-05	0.0060845	0.158199	0.932099
hsa-miR-3202	6.68	3.23	1.89	1.29	2.07	1.05	0.00025177	0.0091022	7.5194e-05	0.0069029	0.19167	0.0925926
hsa-miR-6850-5p	98.58	50.4	38.74	20.97	1.96	0.97	5.3406e-05	0.0046942	7.8763e-05	0.0069029	0.200767	0.109568
hsa-miR-6068	312.73	102.69	121.04	72.95	3.05	1.61	0.00065359	0.013475	8.0089e-05	0.0069029	0.204147	0.111111
hsa-miR-6729-5p	3.08	2.08	0.73	0.62	1.49	0.57	0.00014496	0.0069717	8.4449e-05	0.0069029	0.215261	0.126543
hsa-miR-6752-5p	63.01	39.95	19.59	15.9	1.58	0.66	0.00025177	0.0091022	8.4664e-05	0.0069029	0.215809	0.145062
hsa-miR-6802-5p	9.48	3.63	2.95	2.66	2.61	1.39	0.00041962	0.010914	8.7283e-05	0.0069029	0.222484	0.108025
hsa-miR-708-5p	1.62	2.41	0.27	0.6	0.67	-0.57	0.00032806	0.0098381	9.094e-05	0.0069029	0.231806	0.91358
hsa-miR-130b-3p	16.2	57.09	10.33	47.16	0.28	-1.82	2.2888e-05	0.0038895	9.2075e-05	0.0069029	0.234699	0.966049
hsa-miR-6738-5p	8.91	6.03	2.06	1.85	1.48	0.56	0.00065359	0.013475	9.5358e-05	0.0069448	0.243068	0.157407
hsa-miR-4286	1072.12	2276.19	425.09	1086.11	0.47	-1.09	0.00025353	0.0091022	0.00010218	0.007235	0.260457	0.941358
hsa-miR-1226-5p	10.36	5.7	3.26	2.16	1.82	0.86	0.00019073	0.0074797	0.00010595	0.0072989	0.270067	0.12037
hsa-miR-17-5p	168.1	257.42	48.98	110.49	0.65	-0.61	3.8147e-05	0.0042277	0.00011145	0.0073694	0.284086	0.844136
hsa-miR-6791-5p	69.18	44.55	21.72	13.05	1.55	0.64	0.00032806	0.0098381	0.00011348	0.0073694	0.289261	0.185185
hsa-miR-3937	12.13	6.76	3.45	3.44	1.79	0.84	0.00041962	0.010914	0.00011564	0.0073694	0.294766	0.141975
hsa-miR-6816-5p	1.17	1.34	0.28	0.29	0.87	-0.19	0.00032806	0.0098381	0.00012015	0.0074697	0.306262	0.685185
hsa-miR-5100	3274.86	7714.08	1799.38	3795.36	0.42	-1.24	0.00038433	0.010914	0.00013182	0.0080002	0.336009	0.938272
hsa-miR-3181	2.19	1.15	1.19	0.34	1.91	0.93	3.8147e-05	0.0042277	0.00014131	0.008377	0.360199	0.0895062
hsa-miR-6084	3.12	1.56	1.37	0.42	2.01	1	1.5259e-05	0.0035359	0.0001494	0.0086552	0.380821	0.0987654
hsa-miR-193b-3p	29.95	62.38	9.01	43.67	0.48	-1.06	2.2888e-05	0.0038895	0.0001547	0.0087628	0.39433	0.907407
hsa-miR-134-5p	56.05	29.37	18.38	13.25	1.91	0.93	0.00019073	0.0074797	0.00016907	0.0093686	0.430959	0.132716
hsa-miR-4463	33.7	20.12	11.53	8.25	1.68	0.74	0.00032806	0.0098381	0.00017729	0.0096151	0.451912	0.138889
hsa-miR-1299	3.03	2.25	0.53	0.5	1.35	0.43	0.00025177	0.0091022	0.00020238	0.010579	0.515867	0.128086
hsa-miR-3188	38.87	14.62	23.36	8.12	2.66	1.41	0.00010681	0.0066406	0.0002067	0.010579	0.526878	0.135802
hsa-miR-4769-5p	3.48	1.6	1.45	0.96	2.18	1.12	0.00014496	0.0069717	0.00021075	0.010579	0.537202	0.12963
hsa-miR-7845-5p	17.75	8.72	8.22	3.39	2.03	1.02	0.00014496	0.0069717	0.00021167	0.010579	0.539547	0.0987654
hsa-miR-3145-5p	1.28	1.59	0.15	0.3	0.81	-0.31	0.00014496	0.0069717	0.00021703	0.010639	0.553209	0.844136
hsa-miR-5739	454.32	946.13	239.3	389.02	0.48	-1.06	0.00053406	0.012264	0.00022146	0.010651	0.564502	0.822531
hsa-miR-3651	24.27	67.95	10.28	33.2	0.36	-1.49	0.00014496	0.0069717	0.00023997	0.010849	0.611684	0.845679
hsa-miR-6511a-5p	2.94	1.95	0.46	0.61	1.51	0.59	0.00032806	0.0098381	0.00024074	0.010849	0.613646	0.101852
hsa-miR-3923	1.68	1.35	0.29	0.19	1.25	0.32	0.00014496	0.0069717	0.00024114	0.010849	0.614666	0.166667
hsa-miR-6851-5p	10.66	6.66	3.77	3.46	1.6	0.68	0.00067139	0.013475	0.0002426	0.010849	0.618387	0.162037
hsa-miR-498	5.11	2.88	2.39	0.96	1.78	0.83	0.00019073	0.0074797	0.00025851	0.011203	0.658942	0.0709877
hsa-miR-1273g-3p	342.64	652.28	175.84	238.92	0.53	-0.93	0.00083923	0.015729	0.00025978	0.011203	0.662179	0.868827
hsa-miR-218-2-3p	0.85	1.04	0.19	0.16	0.82	-0.29	0.00053406	0.012264	0.00026513	0.011203	0.675816	0.777778
hsa-miR-4433b-3p	8.41	4.41	3.4	2.94	1.9	0.93	0.00053406	0.012264	0.00026811	0.011203	0.683412	0.128086
hsa-miR-5195-3p	28.2	16.23	9.11	6.87	1.74	0.8	0.0010452	0.016757	0.00027529	0.011318	0.701714	0.171296
hsa-miR-449b-3p	1.68	1.98	0.31	0.35	0.84	-0.24	0.00019073	0.0074797	0.00028352	0.011471	0.722692	0.774691
hsa-miR-6085	522.49	1130.17	208.53	465.45	0.46	-1.11	0.00041962	0.010914	0.00029993	0.011946	0.764522	0.844136
hsa-miR-3185	3.52	1.75	1.17	0.72	2.02	1.01	0.00041962	0.010914	0.00031149	0.012215	0.793988	0.155864
hsa-miR-6774-5p	4.75	3.16	1.21	1	1.5	0.59	0.00053406	0.012264	0.00033067	0.012663	0.842878	0.157407
hsa-miR-4465	20	29.88	7.58	15.28	0.67	-0.58	0.00032806	0.0098381	0.00033283	0.012663	0.848384	0.861111
hsa-miR-8087	8.01	4.44	3.64	1.32	1.81	0.85	0.00032806	0.0098381	0.00034077	0.012749	0.868623	0.145062
hsa-miR-4516	9438.98	4389.39	5755.98	1221.94	2.15	1.1	0.0014597	0.021887	0.00034511	0.012749	0.879685	0.140432
hsa-miR-8073	2.78	1.79	0.55	0.57	1.55	0.63	0.00041962	0.010914	0.00040578	0.014637	1	0.148148
hsa-miR-30a-5p	633.36	121.37	212.39	216.17	5.22	2.38	0.0023346	0.027423	0.00041393	0.014637	1	0.123457
hsa-miR-4436b-5p	4.35	6.68	1.1	1.59	0.65	-0.62	0.00032806	0.0098381	0.00041859	0.014637	1	0.896605
hsa-miR-6790-5p	9.88	5.14	4.75	3.17	1.92	0.94	0.00014496	0.0069717	0.00042192	0.014637	1	0.197531
hsa-miR-491-3p	1.72	1.98	0.25	0.38	0.87	-0.2	0.0010452	0.016757	0.00042493	0.014637	1	0.783951
hsa-miR-210-5p	1.97	2.54	0.3	0.69	0.78	-0.37	0.00053406	0.012264	0.00046548	0.01582	1	0.816358
hsa-miR-891b	1.58	1.79	0.17	0.25	0.88	-0.18	0.00083923	0.015729	0.00047572	0.015955	1	0.771605
hsa-miR-4449	4.66	12.58	1.83	5.37	0.37	-1.43	0.00041962	0.010914	0.00049526	0.016395	1	0.82716
hsa-miR-6071	1.69	1.29	0.52	0.25	1.31	0.38	0.00041962	0.010914	0.00053154	0.017371	1	0.191358
hsa-miR-6769a-3p	1.56	1.85	0.21	0.33	0.84	-0.25	0.0010452	0.016757	0.00059748	0.019278	1	0.777778
hsa-miR-3151-3p	3.96	5.98	0.73	1.54	0.66	-0.59	0.0015793	0.021998	0.00062903	0.019757	1	0.817901
hsa-miR-4730	1.68	2.06	0.19	0.61	0.81	-0.3	0.00032806	0.0098381	0.00063614	0.019757	1	0.816358
hsa-miR-1224-5p	29.24	21.06	12.09	5.79	1.39	0.47	0.00053406	0.012264	0.00063622	0.019757	1	0.192901
hsa-miR-6864-5p	1.18	1.02	0.17	0.18	1.15	0.2	0.00041962	0.010914	0.00064596	0.019757	1	0.276235
hsa-miR-4279	1.69	1.61	0.24	0.3	1.05	0.07	0.0010452	0.016757	0.00065107	0.019757	1	0.311728
hsa-miR-6747-3p	1.29	1.51	0.21	0.26	0.86	-0.23	0.00041962	0.010914	0.00066161	0.019794	1	0.771605
hsa-miR-8063	159.29	66.64	122.72	23.6	2.39	1.26	0.00010681	0.0066406	0.00066783	0.019794	1	0.169753
hsa-miR-4723-3p	2.67	3.18	0.33	0.79	0.84	-0.25	0.0010452	0.016757	0.00068965	0.020206	1	0.763889
hsa-miR-128-3p	11.45	16.83	3.34	6.35	0.68	-0.56	0.00067139	0.013475	0.00072059	0.020643	1	0.765432
hsa-miR-490-5p	2.21	1.74	0.53	0.34	1.27	0.35	0.0012894	0.019447	0.00072076	0.020643	1	0.166667
hsa-miR-3678-3p	1.56	1.13	0.45	0.2	1.38	0.46	0.00067139	0.013475	0.00073203	0.020733	1	0.194444
hsa-miR-371b-5p	91.99	43.69	51.57	19	2.11	1.07	7.6294e-05	0.005256	0.00074722	0.020897	1	0.115741
hsa-miR-1973	7.38	12.38	2.71	5.81	0.6	-0.75	0.00083923	0.015729	0.00075422	0.020897	1	0.74537
hsa-miR-6889-5p	5.47	2.45	4.12	0.98	2.23	1.16	0.00014496	0.0069717	0.00076526	0.020975	1	0.095679
hsa-miR-6894-5p	4.48	2.79	1.39	0.84	1.6	0.68	0.00053406	0.012264	0.00079586	0.021581	1	0.16821
hsa-miR-183-5p	11.66	46.07	6.29	43.13	0.25	-1.98	0.00032806	0.0098381	0.0008188	0.021956	1	0.873457
hsa-miR-96-5p	24.25	121.59	29.12	114.27	0.2	-2.33	0.00019073	0.0074797	0.0008269	0.021956	1	0.924383
hsa-miR-4674	1.62	0.91	0.45	0.35	1.79	0.84	0.0010452	0.016757	0.00083915	0.022052	1	0.145062
hsa-miR-1915-5p	2.44	1.61	1.01	0.59	1.52	0.6	0.00083923	0.015729	0.00087791	0.022835	1	0.169753
hsa-miR-503-5p	2.19	4.72	0.92	4.19	0.46	-1.11	5.3406e-05	0.0046942	0.00088887	0.022886	1	0.925926
hsa-miR-5003-3p	3.51	2.27	1.58	0.53	1.55	0.63	0.00010681	0.0066406	0.00090708	0.023122	1	0.123457
hsa-miR-4510	1.42	1.06	0.32	0.27	1.34	0.42	0.0012894	0.019447	0.00092043	0.023229	1	0.222222
hsa-let-7i-3p	2.32	2.95	0.57	0.87	0.79	-0.34	0.00067139	0.013475	0.00094916	0.02372	1	0.746914
hsa-miR-601	8.56	5.76	2.03	2.16	1.49	0.57	0.00053406	0.012264	0.00098572	0.024394	1	0.16821
hsa-miR-6724-5p	99.18	72.51	32.98	23.14	1.37	0.45	0.0010452	0.016757	0.0010294	0.024824	1	0.182099
hsa-miR-4271	34.76	29.72	11.22	7.61	1.17	0.23	0.0019302	0.024724	0.0010311	0.024824	1	0.209877
hsa-miR-4485-3p	14.5	25.51	4.62	10.58	0.57	-0.82	0.0019302	0.024724	0.0010323	0.024824	1	0.804012
hsa-miR-3187-3p	1.76	1.09	0.43	0.37	1.62	0.7	0.0015793	0.021998	0.0010456	0.024875	1	0.166667
hsa-miR-6759-3p	3.65	5.19	0.83	1.99	0.7	-0.51	0.0010452	0.016757	0.0010539	0.024875	1	0.782407
hsa-miR-1207-5p	606.71	323.2	244.44	208.15	1.88	0.91	0.0019852	0.025301	0.0010828	0.025194	1	0.200617
hsa-miR-6789-5p	65.58	34.05	22.55	16.35	1.93	0.95	0.0012894	0.019447	0.0010872	0.025194	1	0.200617
hsa-miR-1825	6.05	9.46	1.08	3	0.64	-0.64	0.0010452	0.016757	0.0011032	0.025333	1	0.790123
hsa-miR-615-3p	1.69	1.93	0.23	0.25	0.87	-0.2	0.0010452	0.016757	0.001157	0.026049	1	0.824074
hsa-miR-4721	37.28	25.49	11.11	7.87	1.46	0.55	0.0019302	0.024724	0.0011722	0.026049	1	0.203704
hsa-miR-7704	530.6	291.52	157.88	150.15	1.82	0.86	0.0015793	0.021998	0.0011747	0.026049	1	0.209877
hsa-miR-106b-5p	219.49	363.64	99.61	175.66	0.6	-0.73	0.0010452	0.016757	0.0011772	0.026049	1	0.885802
hsa-let-7i-5p	750.03	1148.23	187.28	577.64	0.65	-0.61	0.00032806	0.0098381	0.0011906	0.026049	1	0.887346
hsa-miR-1343-5p	14.03	5.43	4.81	5.17	2.58	1.37	0.0019302	0.024724	0.0011957	0.026049	1	0.106481
hsa-miR-3162-3p	6.81	10.69	1.7	2.94	0.64	-0.65	0.0033646	0.034443	0.0012336	0.026649	1	0.800926
hsa-miR-550b-2-5p	2.22	1.64	0.66	0.3	1.35	0.44	0.00019073	0.0074797	0.0012763	0.027339	1	0.151235
hsa-miR-182-5p	1.79	4.19	0.51	4.18	0.43	-1.22	7.6294e-05	0.005256	0.0012978	0.027492	1	0.882716
hsa-miR-135b-5p	14.03	40.04	10.98	44.45	0.35	-1.51	0.0012894	0.019447	0.001305	0.027492	1	0.78858
hsa-miR-4466	276.53	164.43	157.97	91.99	1.68	0.75	0.0010452	0.016757	0.0013405	0.028008	1	0.219136
hsa-miR-6132	7.39	12.15	3.12	4.98	0.61	-0.72	0.0033646	0.034443	0.0013552	0.028085	1	0.719136
hsa-miR-3646	3.82	5.57	0.77	1.64	0.69	-0.55	0.0015793	0.021998	0.0013706	0.028174	1	0.858025
hsa-miR-3065-3p	2.39	1.39	0.61	0.58	1.72	0.78	0.0023346	0.027423	0.0013853	0.028249	1	0.152778
hsa-miR-5001-5p	91.28	50.55	34.43	17.07	1.81	0.85	0.00032806	0.0098381	0.0014021	0.028365	1	0.185185
hsa-miR-30c-1-3p	3.12	2.74	1.07	0.47	1.14	0.19	0.00014496	0.0069717	0.0014147	0.028393	1	0.189815
hsa-miR-6727-5p	128.63	70.07	64.17	29.61	1.84	0.88	0.00041962	0.010914	0.0014346	0.028569	1	0.160494
hsa-miR-6821-5p	1092.11	564.02	605.58	311.89	1.94	0.95	0.0010452	0.016757	0.001545	0.030363	1	0.20679
hsa-miR-4649-3p	6.53	9.27	1.34	2.78	0.7	-0.51	0.0023346	0.027423	0.0015485	0.030363	1	0.79321
hsa-miR-4508	3.94	2.19	1.23	0.91	1.8	0.85	0.0028076	0.030715	0.0015706	0.030561	1	0.169753
hsa-miR-195-5p	589.54	210.47	232.42	207.28	2.8	1.49	0.0015793	0.021998	0.001621	0.031303	1	0.12037
hsa-miR-6777-5p	3.98	2.81	0.86	1.04	1.42	0.5	0.0012894	0.019447	0.0016362	0.031359	1	0.197531
hsa-miR-1307-5p	4.51	6.1	0.9	2.71	0.74	-0.43	0.00053406	0.012264	0.0016765	0.03167	1	0.83642
hsa-miR-33b-3p	7.89	11.96	1.81	3.23	0.66	-0.6	0.0028076	0.030715	0.0016773	0.03167	1	0.753086
hsa-miR-130b-5p	1.7	1.97	0.3	0.34	0.87	-0.21	0.0056	0.046195	0.0017116	0.03208	1	0.716049
hsa-miR-3934-3p	2.36	2.06	0.49	0.46	1.14	0.19	0.0012894	0.019447	0.0017833	0.033108	1	0.29784
hsa-miR-450a-5p	2.53	3.24	0.63	0.74	0.78	-0.36	0.0015793	0.021998	0.0018069	0.033108	1	0.828704
hsa-miR-6875-3p	1.36	1.63	0.22	0.28	0.83	-0.26	0.00067139	0.013475	0.0018191	0.033108	1	0.811728
hsa-miR-200c-3p	283.78	536.58	100.12	316.77	0.53	-0.92	0.0023346	0.027423	0.0018475	0.033108	1	0.834877
hsa-miR-5196-3p	2.74	3.14	0.3	0.7	0.87	-0.2	0.0023346	0.027423	0.0018552	0.033108	1	0.751543
hsa-miR-5194	5.36	10.02	2.64	7.71	0.54	-0.9	0.00041962	0.010914	0.0018606	0.033108	1	0.841049
hsa-miR-6756-3p	2.96	3.45	0.5	0.77	0.86	-0.22	0.0028076	0.030715	0.0018613	0.033108	1	0.734568
hsa-miR-3927-5p	1.86	2.18	0.18	0.29	0.85	-0.23	0.0028076	0.030715	0.0018754	0.033108	1	0.760802
hsa-miR-6829-5p	23.45	35.39	7.79	17.15	0.66	-0.59	0.00083923	0.015729	0.0018834	0.033108	1	0.770062
hsa-miR-373-5p	4.58	2.24	2.1	1.07	2.05	1.03	0.0040054	0.038096	0.0019284	0.033668	1	0.171296
hsa-miR-6780b-5p	20.19	33.49	7.51	8.12	0.6	-0.73	0.008027	0.058459	0.0021136	0.036651	1	0.82716
hsa-miR-324-3p	107.34	169.61	39.7	100.85	0.63	-0.66	7.6294e-05	0.005256	0.002145	0.036943	1	0.783951
hsa-miR-4515	14.51	18.41	2.91	3.64	0.79	-0.34	0.0047455	0.042147	0.0021724	0.036985	1	0.771605
hsa-miR-27a-5p	1.11	0.78	0.3	0.16	1.42	0.51	0.0019302	0.024724	0.0021827	0.036985	1	0.188272
hsa-miR-1281	7.68	11.99	1.47	5.28	0.64	-0.64	0.0012894	0.019447	0.0021928	0.036985	1	0.802469
hsa-miR-5189-5p	2.86	2.21	0.39	0.67	1.29	0.37	0.0056	0.046195	0.0022054	0.036985	1	0.191358
hsa-miR-4733-5p	1.68	1.32	0.38	0.26	1.27	0.35	0.0047455	0.042147	0.0022376	0.037164	1	0.200617
hsa-miR-4429	5.22	3.24	1.75	1.29	1.61	0.69	0.0015793	0.021998	0.0022453	0.037164	1	0.132716
hsa-miR-6750-3p	1.18	1.34	0.23	0.29	0.88	-0.19	0.0040054	0.038096	0.0022673	0.037286	1	0.700617
hsa-miR-4685-3p	1.71	1.94	0.29	0.5	0.88	-0.18	0.0019302	0.024724	0.0023455	0.038036	1	0.748457
hsa-miR-6165	177.88	317.83	80.25	156.79	0.56	-0.84	0.0015793	0.021998	0.0023599	0.038036	1	0.78858
hsa-miR-4655-5p	4.34	2.6	2.64	1.1	1.67	0.74	0.00053406	0.012264	0.0023772	0.038036	1	0.154321
hsa-miR-4521	2	1.32	0.76	0.33	1.51	0.6	0.0033646	0.034443	0.0023859	0.038036	1	0.182099
hsa-miR-421	2.47	3.17	0.38	0.99	0.78	-0.36	0.00067139	0.013475	0.0023875	0.038036	1	0.876543
hsa-miR-4461	1.31	1.08	0.18	0.25	1.22	0.28	0.0033646	0.034443	0.00244	0.038619	1	0.259259
hsa-miR-6716-3p	1.8	2.24	0.33	0.6	0.8	-0.32	0.0023346	0.027423	0.0024544	0.038619	1	0.820988
hsa-miR-6800-5p	845.75	521.62	347.12	246.95	1.62	0.7	0.0056	0.046195	0.0024973	0.039053	1	0.222222
hsa-miR-93-5p	89.28	155.07	38.26	114.51	0.58	-0.8	0.00014496	0.0069717	0.0025437	0.039536	1	0.878086
hsa-miR-4725-5p	5.75	8.46	1.35	2.27	0.68	-0.56	0.0028076	0.030715	0.0026336	0.040685	1	0.796296
hsa-miR-4447	2.3	1.72	0.5	0.47	1.34	0.42	0.0028076	0.030715	0.0027854	0.042771	1	0.225309
hsa-miR-7114-5p	104.15	232.11	60.63	153.27	0.45	-1.16	0.00067139	0.013475	0.0029566	0.045128	1	0.783951
hsa-miR-6865-3p	5.28	7.7	1.32	2.16	0.69	-0.54	0.0047455	0.042147	0.0030692	0.046331	1	0.785494
hsa-miR-1199-5p	2.21	1.64	0.7	0.24	1.35	0.43	0.0033646	0.034443	0.0030718	0.046331	1	0.222222
hsa-miR-138-2-3p	2	2.34	0.69	1.7	0.86	-0.22	0.0010452	0.016757	0.0031708	0.047543	1	0.645062
hsa-miR-4327	30.74	16.83	19.93	6.3	1.83	0.87	0.00014496	0.0069717	0.0032994	0.048994	1	0.154321
hsa-miR-6881-5p	2.83	1.94	0.64	0.65	1.46	0.54	0.0056	0.046195	0.0033076	0.048994	1	0.236111
hsa-miR-4322	7.03	4.84	2.34	1.53	1.45	0.54	0.0019302	0.024724	0.0033321	0.048994	1	0.217593
hsa-miR-509-3-5p	1.74	1.28	0.71	0.53	1.35	0.44	0.0023346	0.027423	0.0033445	0.048994	1	0.231481
hsa-miR-4446-5p	1.32	1.52	0.22	0.19	0.86	-0.21	0.0065765	0.050799	0.0034167	0.049289	1	0.777778
hsa-miR-4734	14.21	10.03	8.58	3.65	1.42	0.5	0.0028076	0.030715	0.0034198	0.049289	1	0.283951
hsa-miR-4433a-3p	31.94	14.43	20.01	13.21	2.21	1.15	0.0040054	0.038096	0.0034226	0.049289	1	0.160494
hsa-miR-486-5p	83.48	17.99	114.36	23.5	4.64	2.21	0.00067139	0.013475	0.003474	0.049748	1	0.0941358
hsa-miR-6819-5p	8.99	7.06	3.5	2.21	1.27	0.35	0.0033646	0.034443	0.0035473	0.050476	1	0.253086
hsa-miR-6762-3p	1.23	1.35	0.26	0.29	0.92	-0.13	0.0065765	0.050799	0.0035722	0.050476	1	0.657407
hsa-miR-4321	1.39	1.56	0.18	0.28	0.9	-0.16	0.0065765	0.050799	0.0035842	0.050476	1	0.699074
hsa-miR-150-3p	39.79	22.3	24.96	7.06	1.78	0.83	0.00025177	0.0091022	0.0036046	0.050484	1	0.157407
hsa-miR-4687-3p	769.09	349.33	396.57	327.38	2.2	1.14	0.0019302	0.024724	0.0036384	0.050489	1	0.226852
hsa-miR-1224-3p	1.38	1.55	0.23	0.35	0.89	-0.17	0.00053406	0.012264	0.0036446	0.050489	1	0.731481
hsa-miR-20a-5p	449.18	621	151.78	315.96	0.72	-0.47	0.0015793	0.021998	0.0036802	0.050605	1	0.783951
hsa-miR-4792	3.29	2.02	2.4	1.14	1.63	0.7	0.0056	0.046195	0.0036927	0.050605	1	0.222222
hsa-miR-4633-5p	4.73	7.67	1.68	4.81	0.62	-0.7	7.6294e-05	0.005256	0.0038191	0.052059	1	0.848765
hsa-miR-19b-3p	452.57	697.29	191.65	309.53	0.65	-0.62	0.0056	0.046195	0.0038595	0.05233	1	0.743827
hsa-miR-103a-3p	491.01	624.95	134.73	258.97	0.79	-0.35	0.0038816	0.038096	0.0040047	0.053882	1	0.759259
hsa-miR-1260a	319.83	1012.41	217	1442.53	0.32	-1.66	3.8147e-05	0.0042277	0.0040163	0.053882	1	0.969136
hsa-miR-6785-5p	34.08	51	8.34	24.03	0.67	-0.58	0.0019302	0.024724	0.0041289	0.054546	1	0.746914
hsa-miR-4739	257.42	182.89	139.26	86.51	1.41	0.49	0.0056	0.046195	0.0041327	0.054546	1	0.256173
hsa-miR-6125	978.23	669	396.27	232.96	1.46	0.55	0.0038816	0.038096	0.0041463	0.054546	1	0.217593
hsa-miR-4492	1.84	1.39	0.5	0.37	1.32	0.4	0.0076904	0.056169	0.0041657	0.054546	1	0.209877
hsa-miR-1247-5p	2.01	1.64	0.34	0.36	1.22	0.29	0.0028076	0.030715	0.0041915	0.054546	1	0.21142
hsa-miR-487b-3p	12.68	20.76	6.94	18.98	0.61	-0.71	0.00083923	0.015729	0.0042081	0.054546	1	0.800926
hsa-miR-3190-5p	3.77	4.78	0.94	1.48	0.79	-0.34	0.0047455	0.042147	0.0042452	0.054546	1	0.731481
hsa-miR-1200	0.94	1.11	0.19	0.25	0.85	-0.23	0.0033646	0.034443	0.004274	0.054546	1	0.697531
hsa-miR-126-3p	1962.45	527.31	808.22	932.12	3.72	1.9	0.0023346	0.027423	0.004279	0.054546	1	0.128086
hsa-miR-4523	0.62	0.44	0.17	0.15	1.39	0.48	0.0040054	0.038096	0.0042798	0.054546	1	0.240741
hsa-miR-657	1.51	1.57	0.23	0.26	0.96	-0.06	0.0089645	0.062604	0.0043799	0.055495	1	0.66358
hsa-miR-346	1.69	1.89	0.29	0.32	0.89	-0.16	0.0056	0.046195	0.0044251	0.055495	1	0.719136
hsa-miR-1229-3p	3.2	3.64	0.54	0.72	0.88	-0.18	0.0023346	0.027423	0.0044368	0.055495	1	0.757716
hsa-miR-744-3p	1.9	2.23	0.21	0.51	0.85	-0.23	0.0045073	0.042147	0.0044463	0.055495	1	0.763889
hsa-miR-4470	2.36	1.73	0.77	0.58	1.37	0.45	0.0047455	0.042147	0.0044746	0.055495	1	0.203704
hsa-miR-103b	1.36	1.46	0.14	0.16	0.93	-0.1	0.0047455	0.042147	0.0044849	0.055495	1	0.723765
hsa-miR-4768-5p	1.18	1.31	0.18	0.21	0.9	-0.16	0.0033646	0.034443	0.0045071	0.055501	1	0.725309
hsa-miR-6718-5p	1.23	1.03	0.23	0.28	1.2	0.26	0.0076904	0.056169	0.0045676	0.055975	1	0.203704
hsa-miR-3193	1.64	1.26	0.27	0.24	1.3	0.38	0.0047455	0.042147	0.0046886	0.057183	1	0.239198
hsa-miR-6828-3p	1.46	1.66	0.15	0.17	0.88	-0.19	0.0056	0.046195	0.004715	0.057231	1	0.808642
hsa-miR-3689a-5p	1.42	1.15	0.18	0.21	1.23	0.3	0.012032	0.075725	0.0047822	0.05733	1	0.237654
hsa-miR-5571-5p	4.14	5.28	0.89	1.61	0.78	-0.35	0.0040054	0.038096	0.0047889	0.05733	1	0.779321
hsa-miR-4312	4.18	5.1	0.88	1.38	0.82	-0.29	0.012032	0.075725	0.0047906	0.05733	1	0.739198
hsa-miR-574-5p	42.71	165.77	44.93	211.86	0.26	-1.96	0.00067139	0.013475	0.0048249	0.057346	1	0.916667
hsa-miR-6794-3p	2.49	3.17	0.37	0.95	0.79	-0.35	0.0056	0.046195	0.0048369	0.057346	1	0.790123
hsa-miR-5586-3p	0.6	0.75	0.15	0.15	0.81	-0.31	0.0047455	0.042147	0.0048646	0.057407	1	0.768519
hsa-miR-4655-3p	11.37	4.81	6.82	5.09	2.36	1.24	0.0040054	0.038096	0.0049385	0.05801	1	0.169753
hsa-miR-4687-5p	2.44	2.94	0.4	1.08	0.83	-0.27	0.00083923	0.015729	0.0050411	0.058885	1	0.759259
hsa-miR-769-3p	3.05	2.52	1.43	0.26	1.21	0.28	0.0038816	0.038096	0.0050592	0.058885	1	0.222222
hsa-miR-566	2.28	2.05	0.25	0.23	1.11	0.15	0.0076904	0.056169	0.0051129	0.05924	1	0.220679
hsa-miR-224-5p	9.41	19.37	5.86	35	0.49	-1.04	0.010406	0.069079	0.0052249	0.060182	1	0.743827
hsa-miR-211-3p	41.59	80	20.56	42.37	0.52	-0.94	0.0023346	0.027423	0.0052432	0.060182	1	0.787037
hsa-miR-4275	1.54	1.7	0.18	0.32	0.9	-0.15	0.0056	0.046195	0.0052855	0.060182	1	0.728395
hsa-miR-141-3p	498.38	1270.55	447.15	1632.91	0.39	-1.35	0.0023346	0.027423	0.0052927	0.060182	1	0.865741
hsa-miR-139-5p	4.82	1.68	2.25	2	2.87	1.52	0.0015793	0.021998	0.0053315	0.060182	1	0.135802
hsa-miR-3685	1.55	1.73	0.22	0.2	0.9	-0.16	0.030365	0.13345	0.0053575	0.060182	1	0.746914
hsa-miR-4685-5p	3.13	2.5	1.03	1.04	1.25	0.32	0.012032	0.075725	0.0053739	0.060182	1	0.237654
hsa-miR-422a	2.93	1.78	2	0.51	1.65	0.72	0.00067139	0.013475	0.0053831	0.060182	1	0.140432
hsa-miR-6746-3p	0.87	1.03	0.24	0.26	0.84	-0.25	0.0089645	0.062604	0.0054947	0.060908	1	0.720679
hsa-miR-30c-2-3p	8.47	3.08	2.95	3.47	2.75	1.46	0.0033646	0.034443	0.0055018	0.060908	1	0.12037
hsa-miR-4634	137.62	82.46	63.48	44.28	1.67	0.74	0.0028076	0.030715	0.0055197	0.060908	1	0.183642
hsa-miR-3197	2.31	1.71	0.73	0.29	1.35	0.43	0.0033646	0.034443	0.0056204	0.061752	1	0.25
hsa-miR-6882-3p	1.03	1.16	0.28	0.31	0.89	-0.18	0.0065765	0.050799	0.0056521	0.061833	1	0.694444
hsa-miR-3180-3p	2.72	2.08	0.97	0.61	1.31	0.39	0.0047455	0.042147	0.0057564	0.062705	1	0.279321
hsa-miR-151a-3p	30.84	42.06	12.31	33.87	0.73	-0.45	0.0010452	0.016757	0.0058552	0.062898	1	0.751543
hsa-miR-4444	2.39	2.12	0.4	0.45	1.13	0.17	0.0010452	0.016757	0.0058554	0.062898	1	0.265432
hsa-miR-6722-3p	24.82	11.21	9.69	13.55	2.21	1.15	0.0023346	0.027423	0.0058659	0.062898	1	0.141975
hsa-miR-3127-5p	3.51	5.91	1.37	2.12	0.59	-0.75	0.0047455	0.042147	0.0058771	0.062898	1	0.817901
hsa-miR-5190	5.23	7.66	2.21	5.44	0.68	-0.55	0.00025177	0.0091022	0.0058974	0.062898	1	0.740741
hsa-miR-4506	2.56	3.08	0.59	1.09	0.83	-0.27	0.0047455	0.042147	0.0059226	0.062903	1	0.768519
hsa-miR-6773-3p	1.58	1.73	0.23	0.32	0.91	-0.13	0.0089645	0.062604	0.0059663	0.063104	1	0.651235
hsa-miR-30d-5p	349.9	140.21	106.46	137.42	2.5	1.32	0.0076904	0.056169	0.0060635	0.063696	1	0.177469
hsa-miR-4669	33.65	26.63	9.71	10.05	1.26	0.34	0.0089645	0.062604	0.0060722	0.063696	1	0.220679
hsa-miR-4261	12.56	25.39	8.92	30.37	0.49	-1.02	7.6294e-05	0.005256	0.0062263	0.064858	1	0.804012
hsa-miR-30a-3p	66.1	11.79	53.39	27.36	5.61	2.49	0.0060398	0.049663	0.0062339	0.064858	1	0.128086
hsa-miR-1283	0.51	0.64	0.12	0.19	0.8	-0.33	0.01304	0.081276	0.0064725	0.066943	1	0.685185
hsa-miR-183-3p	1.17	2.52	0.45	2.47	0.47	-1.1	0.0015793	0.021998	0.0064869	0.066943	1	0.83642
hsa-miR-6808-5p	19.56	26.53	7.95	13.68	0.74	-0.44	0.0040054	0.038096	0.0065258	0.067074	1	0.771605
hsa-miR-145-5p	389.31	155.36	156.98	165.28	2.51	1.33	0.0023346	0.027423	0.0065951	0.067514	1	0.154321
hsa-miR-6080	0.91	1.06	0.21	0.16	0.86	-0.22	0.0076904	0.056169	0.0068071	0.069405	1	0.700617
hsa-miR-425-3p	6.21	8.22	1.25	1.96	0.76	-0.4	0.0065765	0.050799	0.0068377	0.069439	1	0.751543
hsa-miR-219b-5p	1.35	1.58	0.26	0.25	0.85	-0.23	0.0065765	0.050799	0.0070169	0.070808	1	0.716049
hsa-miR-1269a	0.79	0.98	0.21	0.19	0.8	-0.31	0.0056	0.046195	0.007028	0.070808	1	0.728395
hsa-miR-2277-3p	1.86	2.27	0.43	0.55	0.82	-0.28	0.0076904	0.056169	0.0071427	0.07168	1	0.742284
hsa-miR-4707-5p	5.47	3.78	2	1.68	1.45	0.53	0.0056	0.046195	0.0072297	0.072269	1	0.157407
hsa-let-7f-2-3p	2.17	2.56	0.21	0.42	0.85	-0.24	0.01387	0.081276	0.0073621	0.073174	1	0.742284
hsa-miR-139-3p	4.99	3.27	1.11	1.21	1.52	0.61	0.010406	0.069079	0.0073882	0.073174	1	0.200617
hsa-miR-132-3p	15.84	25.04	5.89	10.89	0.63	-0.66	0.013833	0.081276	0.0074064	0.073174	1	0.743827
hsa-miR-6890-5p	2.59	1.84	0.46	0.82	1.41	0.49	0.012032	0.075725	0.0074642	0.07346	1	0.231481
hsa-miR-933	3.81	4.73	0.67	1.15	0.81	-0.31	0.0076904	0.056169	0.0075435	0.073956	1	0.734568
hsa-miR-1231	0.35	0.53	0.14	0.18	0.65	-0.61	0.0064825	0.050799	0.0076168	0.074388	1	0.736111
hsa-miR-5008-5p	4.65	3.44	1.04	1.26	1.35	0.43	0.0065765	0.050799	0.0076865	0.074782	1	0.251543
hsa-miR-431-3p	2.89	5.34	0.99	8.03	0.54	-0.88	1.5259e-05	0.0035359	0.0077644	0.074975	1	0.817901
hsa-miR-8052	1.52	1.33	0.35	0.33	1.15	0.2	0.0019302	0.024724	0.0077652	0.074975	1	0.20679
hsa-miR-18a-5p	10.26	20.85	8.23	27.77	0.49	-1.02	0.0010452	0.016757	0.0078203	0.075222	1	0.816358
hsa-miR-6776-5p	2.56	1.88	0.61	0.65	1.36	0.44	0.0047455	0.042147	0.0079223	0.075917	1	0.246914
hsa-miR-411-3p	1.28	1.39	0.26	0.35	0.92	-0.12	0.0028076	0.030715	0.0080153	0.07613	1	0.671296
hsa-miR-338-3p	125.89	25.22	155.21	45.91	4.99	2.32	0.0033646	0.034443	0.0080192	0.07613	1	0.128086
hsa-miR-99b-3p	4.16	2.71	2.56	1.24	1.53	0.62	0.01387	0.081276	0.0080341	0.07613	1	0.291667
hsa-miR-4746-3p	15.62	12.42	4.32	3.94	1.26	0.33	0.01387	0.081276	0.0080845	0.076324	1	0.296296
hsa-miR-133b	16.66	4.79	12.42	9.76	3.48	1.8	0.0019302	0.024724	0.0081624	0.076359	1	0.0972222
hsa-miR-134-3p	1.48	1.57	0.23	0.29	0.94	-0.08	0.01387	0.081276	0.0081635	0.076359	1	0.666667
hsa-miR-548i	1.18	1.34	0.18	0.18	0.88	-0.18	0.012032	0.075725	0.0081781	0.076359	1	0.760802
hsa-miR-212-3p	11.51	19.29	5.32	19.48	0.6	-0.74	7.6294e-06	0.0035359	0.008286	0.077084	1	0.820988
hsa-miR-3163	1.85	1.37	0.53	0.39	1.35	0.43	0.018234	0.095833	0.0083704	0.077586	1	0.223765
hsa-miR-199a-3p	458.74	722.31	185.08	290.64	0.64	-0.65	0.0056	0.046195	0.0084329	0.077882	1	0.770062
hsa-miR-3913-3p	1.02	1.23	0.17	0.22	0.83	-0.27	0.0076904	0.056169	0.0084696	0.077938	1	0.712963
hsa-miR-144-5p	13.4	3.44	20.07	6.17	3.89	1.96	0.0023346	0.027423	0.0085086	0.078016	1	0.101852
hsa-miR-7114-3p	3.33	3.96	0.52	0.95	0.84	-0.25	0.010406	0.069079	0.0085688	0.078286	1	0.719136
hsa-miR-4313	8.72	11.97	2.19	3.32	0.73	-0.46	0.01387	0.081276	0.0087886	0.080008	1	0.756173
hsa-miR-4457	0.81	0.69	0.17	0.15	1.18	0.23	0.016595	0.09196	0.0088558	0.080333	1	0.265432
hsa-miR-671-3p	2.05	2.48	0.39	0.38	0.83	-0.28	0.010406	0.069079	0.0089343	0.080509	1	0.79784
hsa-miR-6886-3p	1.96	2.37	0.29	0.88	0.83	-0.27	0.0010452	0.016757	0.0089384	0.080509	1	0.740741
hsa-miR-216a-5p	1.01	1.11	0.19	0.25	0.91	-0.14	0.0033646	0.034443	0.0089728	0.080534	1	0.762346
hsa-miR-3164	1.97	1.49	0.44	0.32	1.33	0.41	0.0065765	0.050799	0.009071	0.08113	1	0.253086
hsa-miR-3177-3p	2.11	1.77	0.3	0.27	1.19	0.26	0.01593	0.088466	0.0091383	0.081341	1	0.233025
hsa-miR-4488	4.85	3.46	2.55	1	1.4	0.49	0.010406	0.069079	0.0091584	0.081341	1	0.299383
hsa-miR-1538	1.56	1.69	0.18	0.27	0.93	-0.11	0.012032	0.075725	0.0092405	0.081785	1	0.694444
hsa-miR-1233-3p	1.25	1.43	0.18	0.23	0.88	-0.19	0.012032	0.075725	0.009313	0.082141	1	0.762346
hsa-miR-146b-3p	1.22	1.09	0.21	0.16	1.12	0.16	0.012032	0.075725	0.009484	0.083277	1	0.283951
hsa-miR-345-5p	2.61	3.07	0.5	1.02	0.85	-0.23	0.01387	0.081276	0.0095071	0.083277	1	0.816358
hsa-miR-4783-3p	4.23	2.82	2.92	1.55	1.5	0.58	0.0019302	0.024724	0.0096937	0.084528	1	0.259259
hsa-miR-3689f	1.49	1.28	0.36	0.21	1.16	0.21	0.0089645	0.062604	0.0097162	0.084528	1	0.277778
hsa-miR-650	2.87	5.92	1.61	6.67	0.49	-1.04	0.0015793	0.021998	0.0097768	0.084765	1	0.799383
hsa-miR-6821-3p	0.82	0.97	0.25	0.31	0.84	-0.25	0.012032	0.075725	0.009827	0.084912	1	0.694444
hsa-miR-1-3p	14.88	3.71	16.54	11.4	4.01	2	0.0019302	0.024724	0.0099085	0.085043	1	0.114198
hsa-miR-4646-3p	3.34	3.91	0.43	1.2	0.85	-0.23	0.01593	0.088466	0.0099089	0.085043	1	0.729938
hsa-miR-1469	4.98	3.71	2.62	1.57	1.34	0.43	0.010406	0.069079	0.010165	0.086526	1	0.274691
hsa-miR-301b-3p	1.77	4.12	1.2	5.91	0.43	-1.22	0.0010452	0.016757	0.010183	0.086526	1	0.808642
hsa-miR-7705	0.94	0.79	0.16	0.17	1.18	0.24	0.012032	0.075725	0.010213	0.086526	1	0.259259
hsa-miR-6809-3p	1.61	1.8	0.27	0.43	0.89	-0.17	0.0065765	0.050799	0.010217	0.086526	1	0.662037
hsa-miR-204-3p	1.45	1.23	0.38	0.28	1.18	0.23	0.0076904	0.056169	0.010262	0.086619	1	0.29321
hsa-miR-4757-3p	0.77	1.01	0.2	0.25	0.76	-0.4	0.010406	0.069079	0.010336	0.086949	1	0.75463
hsa-miR-3129-3p	1.58	1.76	0.22	0.27	0.9	-0.15	0.01387	0.081276	0.010454	0.087656	1	0.683642
hsa-miR-3939	0.97	1.1	0.17	0.16	0.89	-0.17	0.030365	0.13345	0.010502	0.087773	1	0.682099
hsa-miR-4284	335.95	678	216.62	412.11	0.5	-1.01	0.0089645	0.062604	0.010642	0.088441	1	0.762346
hsa-miR-3194-5p	12.09	9.06	2.56	3.61	1.33	0.42	0.0089645	0.062604	0.010652	0.088441	1	0.24537
hsa-miR-6732-3p	3.21	3.7	0.43	1.39	0.87	-0.2	0.01387	0.081276	0.010858	0.089864	1	0.671296
hsa-miR-4640-3p	2.86	3.4	0.49	0.59	0.84	-0.25	0.018234	0.095833	0.010966	0.090463	1	0.751543
hsa-miR-511-3p	18.09	5.83	16.92	9.59	3.1	1.63	0.0076904	0.056169	0.011015	0.090519	1	0.182099
hsa-miR-4253	5.27	3.78	1.84	1.52	1.39	0.48	0.012032	0.075725	0.011057	0.090519	1	0.262346
hsa-miR-4472	2.71	2.4	0.77	0.7	1.13	0.18	0.012032	0.075725	0.01108	0.090519	1	0.266975
hsa-miR-199a-5p	179.44	257.07	52.24	124.14	0.7	-0.52	0.01058	0.069869	0.011127	0.090619	1	0.74537
hsa-miR-148a-3p	151.73	254.21	75.24	103.93	0.6	-0.74	0.015768	0.088466	0.011309	0.091801	1	0.742284
hsa-miR-4659a-3p	2	1.57	1.19	0.44	1.27	0.35	0.0010452	0.016757	0.011371	0.091825	1	0.246914
hsa-miR-339-3p	4.82	6.69	1.68	2.48	0.72	-0.47	0.020813	0.10464	0.011384	0.091825	1	0.717593
hsa-miR-4804-3p	1.2	1.41	0.19	0.27	0.85	-0.23	0.03849	0.15524	0.011452	0.092086	1	0.669753
hsa-miR-6508-5p	6.21	8.58	1.68	2.53	0.72	-0.47	0.01387	0.081276	0.011506	0.09223	1	0.743827
hsa-miR-5193	1.64	1.82	0.27	0.35	0.9	-0.15	0.01593	0.088466	0.011567	0.092411	1	0.697531
hsa-miR-499a-5p	2.67	1.9	0.68	0.83	1.41	0.49	0.010406	0.069079	0.01163	0.092411	1	0.229938
hsa-miR-6736-3p	1.6	1.71	0.26	0.34	0.94	-0.09	0.01593	0.088466	0.011637	0.092411	1	0.66358
hsa-miR-1306-3p	3.42	5.18	1.78	2.77	0.66	-0.6	0.0056	0.046195	0.011692	0.092438	1	0.794753
hsa-miR-30b-5p	1110.17	421.94	421.19	515.83	2.63	1.4	0.0033646	0.034443	0.011713	0.092438	1	0.179012
hsa-miR-6891-3p	3.08	3.48	0.51	0.71	0.88	-0.18	0.018234	0.095833	0.011831	0.092756	1	0.70679
hsa-miR-4535	6.72	5.12	2.05	2.42	1.31	0.39	0.010406	0.069079	0.011906	0.092756	1	0.28858
hsa-miR-3667-5p	6.3	3.76	4.56	2.38	1.67	0.74	0.01387	0.081276	0.011925	0.092756	1	0.240741
hsa-miR-4484	10.11	13.84	0.99	8.02	0.73	-0.45	0.00019073	0.0074797	0.011935	0.092756	1	0.895062
hsa-miR-3065-5p	4.61	2.9	2.07	1.72	1.59	0.67	0.010406	0.069079	0.011936	0.092756	1	0.185185
hsa-miR-6088	661.27	444.67	539.86	314.83	1.49	0.57	0.0089645	0.062604	0.011974	0.09277	1	0.240741
hsa-miR-30c-5p	259.63	116.36	91.41	85.89	2.23	1.16	0.0040054	0.038096	0.012013	0.092788	1	0.174383
hsa-miR-502-3p	13.88	7.28	4.51	3.86	1.91	0.93	0.01387	0.081276	0.01224	0.094258	1	0.214506
hsa-miR-3907	12.35	19.79	6.14	18.42	0.62	-0.68	0.00053406	0.012264	0.012441	0.095116	1	0.83642
hsa-miR-6872-3p	4.36	5.54	1.25	5.13	0.79	-0.35	0.0040054	0.038096	0.012458	0.095116	1	0.766975
hsa-miR-597-3p	1.33	1.12	0.87	0.18	1.19	0.25	0.01593	0.088466	0.012478	0.095116	1	0.228395
hsa-miR-4767	6.37	4.93	2.11	1.74	1.29	0.37	0.01387	0.081276	0.012501	0.095116	1	0.280864
hsa-miR-629-3p	2.8	4.52	1.28	2.5	0.62	-0.69	0.0056	0.046195	0.012544	0.095166	1	0.817901
hsa-miR-19a-3p	99.34	173.43	86.19	168.08	0.57	-0.8	0.0056	0.046195	0.01261	0.095379	1	0.728395
hsa-miR-6834-3p	3.22	3.68	0.56	1.18	0.88	-0.19	0.0089645	0.062604	0.012904	0.097074	1	0.716049
hsa-miR-1225-5p	540.77	371.97	271.72	281.13	1.45	0.54	0.0089645	0.062604	0.01291	0.097074	1	0.25
hsa-miR-25-3p	159.23	249.64	67.36	157.39	0.64	-0.65	0.0089645	0.062604	0.013072	0.098002	1	0.805556
hsa-miR-6511a-3p	1.63	1.98	0.37	0.42	0.82	-0.28	0.01387	0.081276	0.01332	0.099496	1	0.658951
hsa-miR-4320	1.34	1.48	0.2	0.19	0.91	-0.14	0.018234	0.095833	0.013349	0.099496	1	0.756173
hsa-miR-451b	1.22	1.43	0.16	0.36	0.85	-0.23	0.01387	0.081276	0.013562	0.10079	1	0.770062
hsa-miR-149-3p	3.3	2.4	1.05	0.82	1.37	0.45	0.012032	0.075725	0.013726	0.10162	1	0.240741
hsa-miR-182-3p	1.41	1.67	0.15	0.81	0.84	-0.25	0.0065765	0.050799	0.013757	0.10162	1	0.768519
hsa-miR-6824-5p	10.75	10.04	2.34	2.18	1.07	0.1	0.020813	0.10464	0.013794	0.10162	1	0.334877
hsa-miR-766-3p	7.3	9.12	1.58	3.04	0.8	-0.32	0.0065765	0.050799	0.013961	0.10213	1	0.776235
hsa-miR-202-5p	1.97	2.18	0.26	0.36	0.9	-0.15	0.018234	0.095833	0.014014	0.10213	1	0.699074
hsa-miR-4755-3p	2.34	1.49	0.74	0.65	1.57	0.65	0.018234	0.095833	0.014028	0.10213	1	0.25
hsa-miR-335-5p	14.16	8.03	11.72	5.2	1.76	0.82	0.0056	0.046195	0.014046	0.10213	1	0.188272
hsa-miR-5010-3p	3.52	4.16	0.66	1.13	0.84	-0.24	0.01593	0.088466	0.014063	0.10213	1	0.748457
hsa-miR-514b-5p	6.64	4.54	1.4	2.12	1.46	0.55	0.01593	0.088466	0.014119	0.10224	1	0.277778
hsa-miR-1295b-3p	1.48	1.25	0.35	0.24	1.18	0.24	0.010406	0.069079	0.014224	0.10249	1	0.271605
hsa-miR-1247-3p	3.89	2.92	0.97	1.2	1.33	0.42	0.023674	0.11154	0.014241	0.10249	1	0.290123
hsa-miR-4314	2.87	1.99	0.84	0.91	1.44	0.52	0.012032	0.075725	0.014303	0.10249	1	0.283951
hsa-miR-6825-3p	1.38	1.51	0.36	0.45	0.91	-0.13	0.0056	0.046195	0.014314	0.10249	1	0.679012
hsa-miR-18b-5p	4.37	8.14	3.29	8.16	0.54	-0.9	0.0065765	0.050799	0.014431	0.10304	1	0.723765
hsa-miR-6846-5p	4.39	3.1	2.26	1.2	1.42	0.5	0.010406	0.069079	0.014537	0.1035	1	0.273148
hsa-miR-4664-5p	1.43	1.53	0.2	0.39	0.94	-0.1	0.020813	0.10464	0.014652	0.10403	1	0.694444
hsa-miR-4476	9.14	7.25	8.74	4.17	1.26	0.33	0.0033646	0.034443	0.014767	0.10456	1	0.287037
hsa-miR-4262	1.07	1.25	0.17	0.17	0.86	-0.22	0.018234	0.095833	0.014862	0.10494	1	0.777778
hsa-miR-4290	2.49	3.08	0.51	0.78	0.81	-0.31	0.018234	0.095833	0.015149	0.10667	1	0.688272
hsa-miR-3162-5p	299.52	457.09	154.58	155.05	0.66	-0.61	0.020813	0.10464	0.015276	0.10687	1	0.722222
hsa-miR-3912-5p	1.59	1.38	0.35	0.28	1.15	0.2	0.018234	0.095833	0.015284	0.10687	1	0.294753
hsa-miR-125b-1-3p	2.29	1.32	2.97	0.27	1.74	0.8	0.01387	0.081276	0.015303	0.10687	1	0.259259
hsa-miR-4422	1.86	1.56	0.87	0.39	1.19	0.25	0.034233	0.14328	0.015479	0.10781	1	0.342593
hsa-miR-6785-3p	3.42	4.01	0.62	1.41	0.85	-0.23	0.020813	0.10464	0.015562	0.10808	1	0.700617
hsa-miR-548b-5p	1.62	1.44	0.31	0.25	1.12	0.16	0.023674	0.11154	0.015775	0.10914	1	0.283951
hsa-miR-6820-5p	22.11	34.03	15.46	32.78	0.65	-0.62	0.0040054	0.038096	0.0158	0.10914	1	0.709877
hsa-miR-6783-3p	1.27	1.44	0.17	0.19	0.88	-0.18	0.026848	0.12177	0.015902	0.1092	1	0.655864
hsa-miR-8071	4.93	8.38	1.94	6.09	0.59	-0.77	0.03849	0.15524	0.015914	0.1092	1	0.712963
hsa-miR-3175	0.7	0.56	0.24	0.15	1.26	0.33	0.0076904	0.056169	0.015937	0.1092	1	0.29784
hsa-miR-4653-3p	7.81	10.79	2.2	5.87	0.72	-0.47	0.0047455	0.042147	0.016136	0.11002	1	0.757716
hsa-miR-6809-5p	3.05	1.8	1.45	1.25	1.69	0.76	0.0056	0.046195	0.016142	0.11002	1	0.277778
hsa-miR-429	40.08	76.47	34.45	112.27	0.52	-0.93	0.01593	0.088466	0.016313	0.11064	1	0.719136
hsa-miR-6754-3p	1.33	1.45	0.2	0.22	0.92	-0.12	0.01387	0.081276	0.016321	0.11064	1	0.734568
hsa-miR-6793-5p	3.06	2.76	0.6	0.64	1.11	0.15	0.0089645	0.062604	0.016742	0.1132	1	0.32716
hsa-miR-6768-3p	1.3	1.4	0.19	0.18	0.93	-0.11	0.023674	0.11154	0.017007	0.11449	1	0.660494
hsa-miR-6787-3p	2.36	1.94	0.69	0.38	1.21	0.28	0.0028076	0.030715	0.017024	0.11449	1	0.246914
hsa-miR-4732-3p	1.71	1.86	0.22	0.34	0.92	-0.12	0.0076904	0.056169	0.017153	0.11506	1	0.75463
hsa-miR-497-5p	197.84	88.96	88.13	75.84	2.22	1.15	0.0040054	0.038096	0.017388	0.11596	1	0.180556
hsa-miR-3198	13.55	25.15	5.18	44.82	0.54	-0.89	5.3406e-05	0.0046942	0.017408	0.11596	1	0.884259
hsa-miR-107	264.7	316.45	77.38	145.17	0.84	-0.26	0.017938	0.095833	0.017424	0.11596	1	0.70679
hsa-miR-6879-5p	34.81	42.84	8.68	20.64	0.81	-0.3	0.012032	0.075725	0.017512	0.11625	1	0.743827
hsa-miR-3680-3p	1.92	1.41	0.36	0.55	1.37	0.45	0.023674	0.11154	0.017747	0.11697	1	0.290123
hsa-miR-1827	1.27	1.06	0.51	0.25	1.2	0.26	0.01058	0.069869	0.017778	0.11697	1	0.273148
hsa-miR-133a-3p	5.94	3.93	1.59	1.79	1.51	0.6	0.023674	0.11154	0.017793	0.11697	1	0.200617
hsa-miR-6735-3p	1.34	1.6	0.25	0.31	0.84	-0.25	0.018234	0.095833	0.017804	0.11697	1	0.728395
hsa-miR-576-5p	2.22	2.53	0.29	0.47	0.88	-0.19	0.020813	0.10464	0.017955	0.11735	1	0.689815
hsa-miR-181d-5p	13.06	6.99	5.25	5.33	1.87	0.9	0.023674	0.11154	0.017996	0.11735	1	0.274691
hsa-miR-652-3p	19.4	12.02	7.08	6.76	1.61	0.69	0.0040054	0.038096	0.018	0.11735	1	0.219136
hsa-miR-4758-5p	10.15	9.53	2.16	2.69	1.07	0.09	0.020813	0.10464	0.018401	0.11953	1	0.341049
hsa-miR-3610	6.29	2.66	1.89	3.19	2.36	1.24	0.01593	0.088466	0.018476	0.11953	1	0.162037
hsa-miR-3621	2.69	1.99	0.47	0.66	1.35	0.43	0.023674	0.11154	0.018502	0.11953	1	0.265432
hsa-miR-6804-5p	2.29	3.11	0.81	1.85	0.74	-0.44	7.6294e-05	0.005256	0.018546	0.11953	1	0.768519
hsa-miR-451a	6374.93	1633.19	11157.7	4019.48	3.9	1.96	0.0010452	0.016757	0.018569	0.11953	1	0.109568
hsa-miR-936	2.49	1.76	1.31	0.88	1.41	0.5	0.0065765	0.050799	0.018716	0.11953	1	0.231481
hsa-miR-3200-3p	1.49	2.04	0.31	1.03	0.73	-0.46	0.0040054	0.038096	0.018739	0.11953	1	0.760802
hsa-miR-6509-3p	1.78	2.02	0.31	0.45	0.88	-0.18	0.020813	0.10464	0.018754	0.11953	1	0.694444
hsa-miR-6127	106.8	136.47	39.46	68.42	0.78	-0.35	0.01387	0.081276	0.018758	0.11953	1	0.719136
hsa-miR-3972	1.86	2.28	0.49	0.63	0.82	-0.29	0.0065765	0.050799	0.018896	0.11991	1	0.689815
hsa-miR-4632-5p	12.97	8.38	3.72	5.11	1.55	0.63	0.0047455	0.042147	0.018959	0.11991	1	0.192901
hsa-miR-4713-3p	12.04	18.98	4.17	13.12	0.63	-0.66	0.0028076	0.030715	0.019074	0.11991	1	0.768519
hsa-miR-6133	2.52	1.76	1.09	1	1.43	0.52	0.026848	0.12177	0.019078	0.11991	1	0.274691
hsa-miR-585-3p	1.55	1.35	0.3	0.29	1.14	0.19	0.0076904	0.056169	0.019098	0.11991	1	0.32716
hsa-miR-5694	1.06	1.17	0.18	0.13	0.91	-0.14	0.010406	0.069079	0.019294	0.11991	1	0.722222
hsa-miR-1268a	112.06	87.29	49.18	39.21	1.28	0.36	0.026848	0.12177	0.019311	0.11991	1	0.307099
hsa-miR-5591-3p	1.41	1.61	0.17	0.24	0.88	-0.19	0.030365	0.13345	0.019361	0.11991	1	0.699074
hsa-miR-2681-3p	0.95	0.75	0.28	0.2	1.27	0.35	0.01593	0.088466	0.019404	0.11991	1	0.246914
hsa-miR-4512	1.48	1.76	0.21	0.32	0.84	-0.25	0.030365	0.13345	0.019406	0.11991	1	0.685185
hsa-miR-205-5p	21.06	89.62	234.57	2486.71	0.24	-2.09	0.0028076	0.030715	0.019433	0.11991	1	0.734568
hsa-miR-23a-5p	2.95	2.14	2.25	1.17	1.38	0.46	0.01387	0.081276	0.019501	0.11991	1	0.256173
hsa-miR-6768-5p	16.68	13.46	9.19	6.28	1.24	0.31	0.019795	0.10382	0.019509	0.11991	1	0.305556
hsa-miR-3117-5p	1.28	1.02	0.2	0.21	1.26	0.33	0.018234	0.095833	0.019511	0.11991	1	0.283951
hsa-miR-6839-5p	1.46	1.81	0.26	0.51	0.81	-0.31	0.012032	0.075725	0.019615	0.11991	1	0.725309
hsa-miR-6781-5p	1.78	1.36	0.59	0.54	1.31	0.39	0.01593	0.088466	0.019626	0.11991	1	0.274691
hsa-miR-4686	1.14	1.36	0.16	0.22	0.83	-0.26	0.023674	0.11154	0.019659	0.11991	1	0.725309
hsa-miR-6737-3p	7.6	10.02	1.9	2.86	0.76	-0.4	0.01593	0.088466	0.019726	0.11991	1	0.731481
hsa-miR-1304-3p	8.08	10.71	1.86	2.55	0.75	-0.41	0.018234	0.095833	0.019752	0.11991	1	0.720679
hsa-miR-3945	6.19	3.68	6.57	1.9	1.68	0.75	0.0023346	0.027423	0.019758	0.11991	1	0.271605
hsa-miR-6731-3p	3.4	4.3	0.81	1.45	0.79	-0.34	0.018234	0.095833	0.01987	0.12031	1	0.685185
hsa-miR-6743-3p	2.9	3.3	0.54	0.77	0.88	-0.19	0.023674	0.11154	0.020133	0.12161	1	0.733025
hsa-miR-1183	7.36	5	2.32	2.66	1.47	0.56	0.023674	0.11154	0.020247	0.12201	1	0.282407
hsa-miR-6751-3p	2.14	2.72	0.21	1.41	0.79	-0.34	0.00041962	0.010914	0.020434	0.12256	1	0.773148
hsa-miR-3713	2.33	1.73	1.39	0.78	1.35	0.43	0.026848	0.12177	0.020435	0.12256	1	0.299383
hsa-miR-1909-3p	0.83	0.9	0.24	0.27	0.93	-0.11	0.034233	0.14328	0.020693	0.12356	1	0.680556
hsa-miR-6818-3p	1.38	1.51	0.19	0.31	0.92	-0.13	0.023674	0.11154	0.020698	0.12356	1	0.700617
hsa-miR-770-5p	3.97	7.59	3	6.95	0.52	-0.94	0.00083923	0.015729	0.020802	0.12389	1	0.692901
hsa-miR-4455	6.48	25.3	16.55	50.04	0.26	-1.97	0.0019302	0.024724	0.021072	0.12518	1	0.901235
hsa-miR-3677-5p	0.91	1.09	0.2	0.26	0.84	-0.25	0.026848	0.12177	0.021154	0.12518	1	0.688272
hsa-miR-4720-5p	1.54	1.48	0.22	0.2	1.04	0.06	0.023674	0.11154	0.021167	0.12518	1	0.324074
hsa-miR-4770	1.96	1.25	0.83	0.43	1.57	0.65	0.0089645	0.062604	0.021221	0.12521	1	0.200617
hsa-miR-656-3p	1.71	1.93	0.25	0.31	0.88	-0.18	0.030365	0.13345	0.021429	0.12615	1	0.719136
hsa-miR-6824-3p	4.15	5.17	1.26	1.42	0.8	-0.32	0.018234	0.095833	0.021548	0.12656	1	0.722222
hsa-miR-671-5p	16.89	11.71	4.43	6.69	1.44	0.53	0.023674	0.11154	0.021752	0.12711	1	0.223765
hsa-miR-106b-3p	1.13	1.47	0.3	0.65	0.77	-0.38	0.0028076	0.030715	0.021774	0.12711	1	0.811728
hsa-miR-200b-3p	178.08	329.79	132.08	312.18	0.54	-0.89	0.023674	0.11154	0.021813	0.12711	1	0.70216
hsa-miR-30b-3p	6.26	4	2.18	1.97	1.57	0.65	0.020813	0.10464	0.021842	0.12711	1	0.229938
hsa-miR-4695-3p	1.62	1.83	0.34	0.84	0.89	-0.17	0.01387	0.081276	0.022202	0.12891	1	0.655864
hsa-miR-1250-3p	1.65	1.76	0.27	0.38	0.94	-0.09	0.03849	0.15524	0.022286	0.12911	1	0.655864
hsa-miR-7-1-3p	4.12	5.26	0.84	3.24	0.78	-0.35	0.017938	0.095833	0.022352	0.1292	1	0.694444
hsa-miR-4787-5p	137.53	90.6	49.63	35.48	1.52	0.6	0.0089645	0.062604	0.022408	0.12923	1	0.260802
hsa-miR-4726-5p	2.35	3.52	1.19	3.12	0.67	-0.58	0.023674	0.11154	0.022495	0.12944	1	0.712963
hsa-miR-7154-3p	1.35	1.1	0.26	0.25	1.23	0.3	0.023674	0.11154	0.022573	0.12959	1	0.276235
hsa-miR-4725-3p	1.8	1.52	0.42	0.4	1.19	0.25	0.034233	0.14328	0.022728	0.12985	1	0.239198
hsa-miR-15b-3p	2.1	2.36	0.24	0.39	0.89	-0.17	0.020813	0.10464	0.022774	0.12985	1	0.729938
hsa-miR-1296-5p	1.78	1.93	0.31	0.37	0.92	-0.11	0.023674	0.11154	0.022795	0.12985	1	0.699074
hsa-miR-4445-3p	0.89	1.01	0.15	0.33	0.88	-0.19	0.0040054	0.038096	0.022831	0.12985	1	0.753086
hsa-miR-126-5p	30.59	8.86	16.57	20.07	3.45	1.79	0.0023346	0.027423	0.022943	0.12985	1	0.143519
hsa-miR-6830-3p	1.29	1.49	0.3	0.18	0.87	-0.2	0.026848	0.12177	0.022953	0.12985	1	0.714506
hsa-miR-4285	0.66	0.79	0.17	0.25	0.83	-0.27	0.026848	0.12177	0.022975	0.12985	1	0.651235
hsa-miR-4742-5p	0.94	0.91	0.23	0.19	1.03	0.04	0.023674	0.11154	0.023036	0.12991	1	0.333333
hsa-miR-1913	1.69	2.27	0.7	1.71	0.74	-0.43	0.00019073	0.0074797	0.023186	0.13047	1	0.729938
hsa-miR-718	18.65	8.37	25.08	5.51	2.23	1.16	0.00067139	0.013475	0.023627	0.13265	1	0.208333
hsa-miR-504-3p	2.19	2.03	0.38	0.37	1.08	0.11	0.026848	0.12177	0.023756	0.13309	1	0.356481
hsa-miR-6729-3p	1.45	1.61	0.27	0.26	0.9	-0.15	0.034233	0.14328	0.024203	0.13519	1	0.62963
hsa-miR-6763-5p	73.76	105.44	26.08	40.74	0.7	-0.52	0.021389	0.10733	0.024237	0.13519	1	0.686728
hsa-miR-3682-5p	1.8	2.17	0.26	0.49	0.83	-0.27	0.03849	0.15524	0.024593	0.13687	1	0.662037
hsa-miR-371a-5p	10.35	11.73	2.72	5.27	0.88	-0.18	0.043167	0.16672	0.024696	0.13715	1	0.617284
hsa-miR-3692-5p	2.03	2.61	0.7	1.31	0.78	-0.36	0.023674	0.11154	0.024961	0.13809	1	0.685185
hsa-miR-328-5p	89.27	43.06	62.22	46.66	2.07	1.05	0.0076904	0.056169	0.024975	0.13809	1	0.195988
hsa-miR-6845-5p	16.23	9.49	6.82	5.33	1.71	0.77	0.030365	0.13345	0.025285	0.13946	1	0.276235
hsa-miR-665	3.93	3.01	0.85	0.68	1.3	0.38	0.018234	0.095833	0.025391	0.13946	1	0.223765
hsa-miR-490-3p	1.7	1.2	0.45	0.48	1.42	0.5	0.0028076	0.030715	0.025391	0.13946	1	0.188272
hsa-miR-4791	0.81	0.71	0.15	0.11	1.14	0.19	0.020813	0.10464	0.025466	0.13946	1	0.285494
hsa-let-7f-1-3p	5.32	6.96	1.33	1.66	0.76	-0.39	0.030365	0.13345	0.025542	0.13946	1	0.729938
hsa-miR-3201	0.48	0.37	0.16	0.16	1.3	0.38	0.043167	0.16672	0.025593	0.13946	1	0.280864
hsa-miR-625-5p	5.46	9.06	3.26	9.6	0.6	-0.73	0.01593	0.088466	0.025605	0.13946	1	0.74537
hsa-miR-4672	13.71	17.08	4.51	4.64	0.8	-0.32	0.03849	0.15524	0.025728	0.13953	1	0.691358
hsa-miR-4274	11.91	8.89	3.72	4.05	1.34	0.42	0.010406	0.069079	0.025777	0.13953	1	0.304012
hsa-miR-4694-3p	1.18	1.39	0.25	0.61	0.85	-0.23	0.0010452	0.016757	0.025782	0.13953	1	0.700617
hsa-miR-541-3p	0.99	1.15	0.19	0.18	0.86	-0.22	0.034233	0.14328	0.025862	0.1396	1	0.688272
hsa-miR-3178	0.92	0.76	0.21	0.21	1.2	0.26	0.020813	0.10464	0.025904	0.1396	1	0.273148
hsa-miR-6073	3.01	2.49	0.77	0.48	1.21	0.27	0.034233	0.14328	0.026015	0.1399	1	0.280864
hsa-miR-6881-3p	1.26	1.46	0.22	0.29	0.87	-0.21	0.01593	0.088466	0.02625	0.14087	1	0.651235
hsa-miR-6771-3p	1.19	1.35	0.18	0.21	0.88	-0.18	0.026848	0.12177	0.026369	0.14121	1	0.680556
hsa-miR-5192	1.14	1.04	0.37	0.22	1.1	0.14	0.018234	0.095833	0.026477	0.14149	1	0.339506
hsa-miR-191-3p	7.76	10	1.67	2.15	0.78	-0.37	0.030365	0.13345	0.026603	0.14169	1	0.737654
hsa-miR-1178-3p	1.5	1.69	0.2	0.32	0.89	-0.17	0.048279	0.17732	0.026625	0.14169	1	0.740741
hsa-miR-140-3p	96.65	38.91	27.35	41.42	2.48	1.31	0.01593	0.088466	0.026728	0.14179	1	0.21142
hsa-miR-4328	2.92	1.8	1.68	0.66	1.62	0.7	0.0040054	0.038096	0.02677	0.14179	1	0.154321
hsa-miR-6767-5p	5.15	7.54	2.12	4.81	0.68	-0.55	0.0033646	0.034443	0.026812	0.14179	1	0.765432
hsa-miR-6775-5p	40.21	27.04	13.67	17.66	1.49	0.57	0.030365	0.13345	0.026903	0.14198	1	0.240741
hsa-miR-31-5p	3.16	12.98	1.7	87.48	0.24	-2.04	0.00019073	0.0074797	0.027099	0.1426	1	0.858025
hsa-miR-6875-5p	40.42	51.27	26.49	55.42	0.79	-0.34	0.010406	0.069079	0.027133	0.1426	1	0.723765
hsa-miR-3132	3.73	6.51	1.2	7.44	0.57	-0.8	0.00053406	0.012264	0.027286	0.14292	1	0.845679
hsa-miR-3665	368.32	306.21	163.74	109.68	1.2	0.27	0.043167	0.16672	0.027306	0.14292	1	0.330247
hsa-miR-5684	2.85	3.14	0.63	1.28	0.91	-0.14	0.012032	0.075725	0.027551	0.1437	1	0.66358
hsa-miR-708-3p	1.05	1.16	0.22	0.31	0.91	-0.14	0.048279	0.17732	0.027568	0.1437	1	0.714506
hsa-miR-6847-5p	2.44	2.98	0.86	2.47	0.82	-0.29	0.043167	0.16672	0.027887	0.14501	1	0.691358
hsa-miR-7106-5p	5.77	4.47	2.23	2.4	1.29	0.37	0.018234	0.095833	0.027962	0.14501	1	0.274691
hsa-miR-6742-3p	1.78	1.56	0.3	0.27	1.14	0.19	0.023674	0.11154	0.027989	0.14501	1	0.279321
hsa-miR-200c-5p	1.76	2.15	0.41	0.64	0.82	-0.29	0.01387	0.081276	0.028078	0.14518	1	0.726852
hsa-miR-6876-5p	2.47	3.04	0.53	1.25	0.81	-0.3	0.01593	0.088466	0.028164	0.14529	1	0.685185
hsa-miR-1233-5p	19.69	27.02	12.11	31.07	0.73	-0.46	0.0065765	0.050799	0.028296	0.14529	1	0.705247
hsa-miR-212-5p	1.42	1.68	0.18	0.28	0.85	-0.24	0.034233	0.14328	0.028315	0.14529	1	0.729938
hsa-miR-4257	10.57	12.09	1.5	3.06	0.87	-0.19	0.034233	0.14328	0.028328	0.14529	1	0.714506
hsa-miR-3671	0.98	1.06	0.11	0.16	0.93	-0.1	0.059937	0.2073	0.0286	0.14639	1	0.716049
hsa-miR-23b-5p	2.91	2.31	0.8	0.61	1.26	0.33	0.01593	0.088466	0.028664	0.14642	1	0.233025
hsa-miR-8077	1.66	2.01	0.39	0.84	0.83	-0.28	0.066536	0.21997	0.028738	0.1465	1	0.669753
hsa-miR-1181	10.55	14.85	3.92	5.42	0.71	-0.49	0.023674	0.11154	0.028874	0.1469	1	0.699074
hsa-miR-6737-5p	1.71	1.55	0.25	0.29	1.11	0.15	0.026848	0.12177	0.028993	0.14722	1	0.32716
hsa-miR-127-3p	8.16	10.45	4.41	21.76	0.78	-0.36	0.059937	0.2073	0.029085	0.14739	1	0.655864
hsa-miR-138-1-3p	1.12	1.29	0.21	0.23	0.87	-0.2	0.03849	0.15524	0.02933	0.14807	1	0.657407
hsa-miR-525-3p	1.5	1.67	0.19	0.28	0.9	-0.15	0.043167	0.16672	0.029336	0.14807	1	0.694444
hsa-miR-200a-5p	2.97	6.41	3.17	5.99	0.46	-1.11	0.0056	0.046195	0.02942	0.1482	1	0.790123
hsa-miR-4493	1.71	1.81	0.29	0.35	0.95	-0.08	0.01387	0.081276	0.029741	0.14931	1	0.675926
hsa-miR-3689b-3p	1.29	1.12	0.44	0.26	1.15	0.2	0.01593	0.088466	0.029757	0.14931	1	0.299383
hsa-miR-4657	2.45	2.71	0.49	0.88	0.9	-0.15	0.043167	0.16672	0.030064	0.15056	1	0.641975
hsa-miR-7155-5p	1.55	1.24	0.3	0.26	1.25	0.32	0.034233	0.14328	0.030209	0.15099	1	0.282407
hsa-miR-6753-3p	3.07	3.52	1	2.1	0.87	-0.2	0.066536	0.21997	0.030425	0.15172	1	0.632716
hsa-miR-659-3p	4.8	3.07	1.54	2.15	1.56	0.65	0.023674	0.11154	0.030476	0.15172	1	0.179012
hsa-miR-326	3.78	2.98	2.58	0.99	1.27	0.34	0.018234	0.095833	0.030781	0.15295	1	0.225309
hsa-miR-7-5p	4.3	10.07	8.87	25.28	0.43	-1.23	0.0012894	0.019447	0.030904	0.15309	1	0.828704
hsa-miR-7110-3p	1.47	1.68	0.22	0.28	0.87	-0.19	0.034233	0.14328	0.03093	0.15309	1	0.677469
hsa-miR-4762-5p	1.18	1.33	0.15	0.13	0.88	-0.18	0.043167	0.16672	0.031126	0.15349	1	0.703704
hsa-miR-5572	1.72	1.25	0.29	0.47	1.38	0.46	0.043167	0.16672	0.031131	0.15349	1	0.259259
hsa-miR-5587-5p	2.23	1.77	0.54	0.7	1.26	0.33	0.030365	0.13345	0.031694	0.15589	1	0.240741
hsa-miR-6811-3p	0.75	0.93	0.26	0.24	0.81	-0.31	0.048279	0.17732	0.031741	0.15589	1	0.680556
hsa-miR-5087	1.22	1.38	0.19	0.22	0.89	-0.17	0.043167	0.16672	0.032003	0.15688	1	0.71142
hsa-miR-4640-5p	2.76	2.21	0.4	0.83	1.25	0.32	0.048279	0.17732	0.032415	0.15859	1	0.248457
hsa-miR-3155b	1.74	1.43	0.39	0.36	1.22	0.28	0.066536	0.21997	0.032592	0.1591	1	0.294753
hsa-miR-1321	1.85	1.29	0.44	0.53	1.43	0.52	0.034233	0.14328	0.032643	0.1591	1	0.330247
hsa-miR-6723-5p	54.05	38.11	49.06	18.12	1.42	0.5	0.01593	0.088466	0.032725	0.15919	1	0.316358
hsa-miR-6083	2.79	2.25	0.47	0.9	1.24	0.31	0.043167	0.16672	0.032832	0.1594	1	0.262346
hsa-miR-1287-5p	2.23	3.14	0.75	2.93	0.71	-0.49	0.00019073	0.0074797	0.032892	0.1594	1	0.771605
hsa-miR-6511b-5p	2.08	1.53	0.3	0.56	1.36	0.45	0.03849	0.15524	0.033168	0.16025	1	0.29784
hsa-miR-550a-3-5p	4.36	3.51	1.15	1.32	1.24	0.31	0.064865	0.21997	0.033221	0.16025	1	0.307099
hsa-miR-1909-5p	1.81	2.05	0.38	0.43	0.88	-0.18	0.053856	0.19227	0.033311	0.16025	1	0.719136
hsa-miR-6877-3p	2.91	3.59	0.68	0.55	0.81	-0.3	0.0076904	0.056169	0.03332	0.16025	1	0.757716
hsa-miR-6812-3p	4.52	4.93	0.73	1.4	0.92	-0.13	0.043167	0.16672	0.033448	0.16056	1	0.722222
hsa-miR-20b-5p	68.95	93.89	31.15	57.88	0.73	-0.45	0.048279	0.17732	0.033684	0.16139	1	0.695988
hsa-miR-6124	126.99	82.61	106.12	45.72	1.54	0.62	0.023674	0.11154	0.033827	0.16178	1	0.268519
hsa-miR-548aa	1.78	2	0.31	0.51	0.89	-0.16	0.048279	0.17732	0.034086	0.16271	1	0.658951
hsa-miR-6741-3p	1.96	2.27	0.27	0.36	0.86	-0.22	0.026848	0.12177	0.034618	0.16462	1	0.725309
hsa-miR-548c-3p	1.83	2.1	0.28	0.4	0.87	-0.2	0.043167	0.16672	0.034662	0.16462	1	0.688272
hsa-miR-1269b	0.74	0.89	0.2	0.24	0.82	-0.28	0.043167	0.16672	0.034761	0.16462	1	0.666667
hsa-miR-424-5p	21.6	41.17	20.85	92.09	0.52	-0.93	0.00032806	0.0098381	0.034772	0.16462	1	0.844136
hsa-miR-196b-5p	2.33	3.78	3.65	22.09	0.61	-0.7	0.0012894	0.019447	0.034809	0.16462	1	0.873457
hsa-miR-5571-3p	1	1.21	0.22	0.22	0.82	-0.28	0.0065765	0.050799	0.034977	0.16501	1	0.75
hsa-miR-6722-5p	1.61	1.73	0.31	0.74	0.93	-0.11	0.01387	0.081276	0.035022	0.16501	1	0.654321
hsa-miR-433-3p	0.93	1.11	0.23	0.63	0.84	-0.25	0.048279	0.17732	0.035209	0.16559	1	0.719136
hsa-miR-7846-3p	8.4	5.56	3.4	3.93	1.51	0.6	0.026848	0.12177	0.035384	0.1661	1	0.280864
hsa-miR-6887-3p	1.87	2.13	0.32	0.42	0.88	-0.19	0.053856	0.19227	0.035501	0.16634	1	0.657407
hsa-miR-382-5p	2.32	2.93	0.9	4.21	0.79	-0.34	0.053856	0.19227	0.035697	0.16696	1	0.709877
hsa-miR-6507-5p	1.75	1.45	0.28	0.44	1.21	0.28	0.034233	0.14328	0.036029	0.1682	1	0.237654
hsa-miR-3653-5p	2.01	2.24	0.16	0.35	0.9	-0.16	0.048279	0.17732	0.036124	0.16834	1	0.723765
hsa-miR-5011-5p	1.2	1.33	0.18	0.19	0.9	-0.16	0.089767	0.26002	0.036252	0.16863	1	0.643519
hsa-miR-6720-3p	0.99	1.36	0.29	0.31	0.73	-0.45	0.034233	0.14328	0.036348	0.16876	1	0.685185
hsa-miR-345-3p	7.71	5.49	2	2.93	1.4	0.49	0.048279	0.17732	0.03653	0.16911	1	0.217593
hsa-miR-378b	3.18	2.56	1.25	1.12	1.24	0.31	0.043167	0.16672	0.036555	0.16911	1	0.316358
hsa-miR-760	3.06	2.38	0.64	0.49	1.29	0.36	0.048279	0.17732	0.037054	0.17088	1	0.334877
hsa-miR-3659	4.17	6.97	2.48	6.01	0.6	-0.74	0.020813	0.10464	0.037123	0.17088	1	0.725309
hsa-miR-3613-3p	3.45	4.64	0.8	1.32	0.74	-0.43	0.03849	0.15524	0.037139	0.17088	1	0.692901
hsa-miR-219a-1-3p	0.43	0.5	0.16	0.23	0.85	-0.24	0.066536	0.21997	0.037241	0.17104	1	0.645062
hsa-miR-5581-5p	5.9	8.49	2.26	5.47	0.69	-0.53	0.0076904	0.056169	0.037822	0.17311	1	0.736111
hsa-miR-548bb-5p	1.62	1.45	0.17	0.21	1.12	0.16	0.023674	0.11154	0.037826	0.17311	1	0.296296
hsa-miR-4254	1.58	1.81	0.29	0.4	0.87	-0.2	0.048279	0.17732	0.03832	0.17456	1	0.66821
hsa-miR-484	10.56	11.72	2.58	3.27	0.9	-0.15	0.053856	0.19227	0.038346	0.17456	1	0.66821
hsa-miR-2909	1.16	1.26	0.16	0.17	0.92	-0.12	0.023674	0.11154	0.038414	0.17456	1	0.648148
hsa-miR-6743-5p	2.52	2.35	1.06	0.51	1.07	0.1	0.03849	0.15524	0.038419	0.17456	1	0.362654
hsa-miR-3200-5p	1.51	1.14	0.95	0.27	1.32	0.41	0.020813	0.10464	0.0386	0.17488	1	0.259259
hsa-miR-1304-5p	0.96	0.79	0.25	0.22	1.22	0.28	0.034233	0.14328	0.038627	0.17488	1	0.296296
hsa-miR-4443	43.24	85.62	24.36	85.59	0.51	-0.99	0.0033646	0.034443	0.038842	0.17554	1	0.811728
hsa-miR-5583-5p	1.88	2.02	0.29	0.3	0.93	-0.1	0.053856	0.19227	0.038913	0.17556	1	0.657407
hsa-miR-6800-3p	8.71	10.99	1.92	2.61	0.79	-0.33	0.043167	0.16672	0.039113	0.17615	1	0.695988
hsa-miR-6826-3p	1.91	2.13	0.35	0.35	0.9	-0.16	0.020813	0.10464	0.039316	0.17669	1	0.686728
hsa-miR-4658	0.99	0.8	0.29	0.23	1.24	0.31	0.048279	0.17732	0.039373	0.17669	1	0.274691
hsa-miR-6778-3p	1.32	1.58	0.23	0.32	0.84	-0.26	0.030365	0.13345	0.039595	0.17732	1	0.700617
hsa-miR-6817-5p	2.2	3.08	1.35	3.6	0.71	-0.48	0.053856	0.19227	0.039652	0.17732	1	0.697531
hsa-miR-6516-3p	2.29	2.54	0.5	0.96	0.9	-0.15	0.066536	0.21997	0.039854	0.17784	1	0.654321
hsa-miR-4692	1.13	0.93	0.19	0.13	1.22	0.29	0.023674	0.11154	0.039907	0.17784	1	0.310185
hsa-miR-4703-5p	1.35	1.2	0.22	0.15	1.13	0.18	0.03849	0.15524	0.040169	0.17869	1	0.333333
hsa-miR-6716-5p	1.93	1.17	0.65	0.92	1.66	0.73	0.026848	0.12177	0.040521	0.17995	1	0.219136
hsa-miR-1253	0.85	0.91	0.18	0.19	0.93	-0.1	0.043167	0.16672	0.040713	0.18003	1	0.683642
hsa-miR-7848-3p	1.05	1.08	0.2	0.23	0.97	-0.04	0.066536	0.21997	0.040739	0.18003	1	0.611111
hsa-miR-143-3p	90.6	42.62	38.48	41.11	2.13	1.09	0.0065765	0.050799	0.040811	0.18003	1	0.212963
hsa-miR-711	2.35	1.87	0.76	0.79	1.26	0.33	0.059937	0.2073	0.040882	0.18003	1	0.325617
hsa-miR-155-5p	46.05	61.87	15	75.51	0.74	-0.43	0.023674	0.11154	0.040892	0.18003	1	0.677469
hsa-miR-7852-3p	1.15	0.94	0.21	0.19	1.23	0.29	0.053856	0.19227	0.041282	0.18115	1	0.29321
hsa-miR-130a-3p	469.4	329.79	172.88	163.48	1.42	0.51	0.015768	0.088466	0.04129	0.18115	1	0.324074
hsa-miR-2276-3p	9.19	7.53	3.22	2.62	1.22	0.29	0.053856	0.19227	0.041651	0.18242	1	0.308642
hsa-miR-4649-5p	0.95	1.09	0.2	0.25	0.87	-0.19	0.01387	0.081276	0.042085	0.18399	1	0.666667
hsa-miR-200a-3p	74.5	119.98	47.56	119.9	0.62	-0.69	0.066536	0.21997	0.042153	0.18399	1	0.640432
hsa-miR-144-3p	117.11	37.67	192.42	82.28	3.11	1.64	0.012032	0.075725	0.042768	0.18635	1	0.155864
hsa-miR-129-2-3p	3.32	4.13	0.63	4.11	0.8	-0.31	0.01387	0.081276	0.04303	0.18717	1	0.728395
hsa-miR-1911-3p	1.14	1.36	0.14	0.23	0.84	-0.25	0.018234	0.095833	0.043132	0.1873	1	0.742284
hsa-miR-8089	12.76	8.86	3.36	4.44	1.44	0.53	0.048279	0.17732	0.043422	0.18816	1	0.313272
hsa-miR-3622b-5p	2.17	1.86	0.45	0.65	1.17	0.22	0.048279	0.17732	0.043477	0.18816	1	0.378086
hsa-miR-3143	1	1.04	0.12	0.17	0.97	-0.05	0.081429	0.24858	0.043631	0.18848	1	0.640432
hsa-miR-31-3p	2	6.06	0.72	64.38	0.33	-1.6	0.00019073	0.0074797	0.043706	0.18848	1	0.842593
hsa-miR-548aq-5p	1.71	1.92	0.17	0.31	0.89	-0.16	0.043167	0.16672	0.043824	0.18848	1	0.695988
hsa-miR-4295	1.38	1.52	0.18	0.27	0.91	-0.13	0.034233	0.14328	0.043918	0.18848	1	0.737654
hsa-miR-4310	5.47	6.04	1.28	2.02	0.91	-0.14	0.043167	0.16672	0.043921	0.18848	1	0.686728
hsa-miR-6805-5p	1.87	3.33	1.48	3.57	0.56	-0.83	0.043167	0.16672	0.045183	0.19301	1	0.700617
hsa-miR-1305	7.2	9.51	2.59	6.99	0.76	-0.4	0.0065765	0.050799	0.045184	0.19301	1	0.729938
hsa-miR-6892-3p	3.34	3.73	0.56	0.89	0.9	-0.16	0.043167	0.16672	0.045205	0.19301	1	0.722222
hsa-miR-7108-5p	74.57	56.94	40.6	34.58	1.31	0.39	0.026329	0.12177	0.045526	0.19382	1	0.260802
hsa-miR-4779	0.7	0.66	0.18	0.16	1.07	0.1	0.052275	0.19173	0.045546	0.19382	1	0.361111
hsa-miR-218-5p	70.63	18.49	39.38	49.56	3.82	1.93	0.0047455	0.042147	0.045902	0.19489	1	0.166667
hsa-miR-5000-3p	1.24	1.21	0.15	0.23	1.02	0.04	0.09874	0.27239	0.045952	0.19489	1	0.362654
hsa-miR-219a-5p	3.6	4.99	2.51	4.3	0.72	-0.47	0.048279	0.17732	0.046154	0.19519	1	0.699074
hsa-miR-6508-3p	1.3	1.36	0.14	0.29	0.96	-0.06	0.072043	0.23303	0.046244	0.19519	1	0.628086
hsa-miR-29b-2-5p	1.43	1.28	0.26	0.24	1.12	0.16	0.081429	0.24858	0.046252	0.19519	1	0.347222
hsa-miR-554	0.88	0.99	0.15	0.16	0.89	-0.17	0.073685	0.23303	0.046462	0.19575	1	0.645062
hsa-miR-15a-3p	2.48	2.7	0.29	0.85	0.92	-0.12	0.11871	0.30441	0.046896	0.19705	1	0.618827
hsa-miR-4453	1.28	1.13	0.38	0.21	1.13	0.18	0.026848	0.12177	0.046968	0.19705	1	0.296296
hsa-miR-18b-3p	5.97	4.43	1.59	1.86	1.35	0.43	0.0065765	0.050799	0.047114	0.19705	1	0.265432
hsa-miR-4728-5p	11.61	13.23	3.62	5.19	0.88	-0.19	0.020813	0.10464	0.047143	0.19705	1	0.709877
hsa-miR-6853-5p	0.9	0.98	0.16	0.15	0.92	-0.12	0.059937	0.2073	0.047229	0.19705	1	0.679012
hsa-miR-148a-5p	1.41	1.53	0.21	0.36	0.92	-0.13	0.048279	0.17732	0.047233	0.19705	1	0.641975
hsa-miR-337-3p	2.64	3.17	0.51	0.96	0.83	-0.26	0.053856	0.19227	0.047385	0.19736	1	0.719136
hsa-miR-5702	1.19	1.21	0.19	0.25	0.98	-0.03	0.081429	0.24858	0.048227	0.20054	1	0.638889
hsa-miR-6832-3p	1.99	2.11	0.33	0.47	0.94	-0.09	0.048279	0.17732	0.048375	0.20066	1	0.641975
hsa-miR-6502-3p	1.56	1.66	0.18	0.24	0.94	-0.09	0.073685	0.23303	0.048414	0.20066	1	0.660494
hsa-miR-4252	2.13	2.99	0.96	3.01	0.71	-0.49	0.0028076	0.030715	0.04856	0.20094	1	0.722222
hsa-miR-222-3p	35.88	50.88	13.5	39.36	0.71	-0.5	0.10751	0.28959	0.048756	0.20143	1	0.649691
hsa-miR-887-3p	4.39	3.24	6.13	1.48	1.35	0.44	0.010406	0.069079	0.048922	0.20178	1	0.317901
hsa-miR-409-3p	4.31	5.82	1.99	19.6	0.74	-0.44	0.0047455	0.042147	0.049133	0.20233	1	0.729938
hsa-miR-425-5p	47.4	58.57	16.11	65.59	0.81	-0.31	0.0040054	0.038096	0.049529	0.20363	1	0.740741
hsa-miR-4796-5p	1.92	2.13	0.41	0.41	0.9	-0.14	0.073685	0.23303	0.050028	0.2045	1	0.666667
hsa-miR-122-3p	1.73	1.79	0.18	0.42	0.96	-0.05	0.059937	0.2073	0.050065	0.2045	1	0.680556
hsa-miR-4496	7.03	5.17	1.31	2.86	1.36	0.44	0.081429	0.24858	0.050233	0.2045	1	0.33642
hsa-miR-892b	2.34	2.81	0.46	1.6	0.83	-0.27	0.10838	0.28959	0.050275	0.2045	1	0.645062
hsa-miR-3121-5p	2.1	2.39	0.33	0.44	0.88	-0.19	0.03849	0.15524	0.050279	0.2045	1	0.648148
hsa-miR-6089	7714.08	5843.31	7874.88	1488.12	1.32	0.4	0.0022552	0.027423	0.050299	0.2045	1	0.21142
hsa-miR-7109-3p	1.54	1.75	0.35	0.3	0.88	-0.19	0.0056	0.046195	0.050302	0.2045	1	0.780864
hsa-miR-607	1.4	1.43	0.15	0.27	0.98	-0.03	0.10838	0.28959	0.050711	0.20564	1	0.638889
hsa-miR-193a-5p	10.09	6.19	3.44	3.42	1.63	0.7	0.048279	0.17732	0.050744	0.20564	1	0.266975
hsa-miR-3714	2.2	1.95	0.38	0.34	1.13	0.17	0.073685	0.23303	0.051111	0.20677	1	0.351852
hsa-miR-6794-5p	46.03	32.93	27.45	18.92	1.4	0.48	0.026848	0.12177	0.051186	0.20677	1	0.345679
hsa-miR-3177-5p	1.16	1.06	0.43	0.28	1.09	0.13	0.073685	0.23303	0.051502	0.20734	1	0.373457
hsa-miR-7106-3p	1.53	1.67	0.23	0.35	0.91	-0.13	0.023674	0.11154	0.051643	0.20734	1	0.679012
hsa-miR-4304	2.45	2.7	0.56	1.11	0.91	-0.14	0.026848	0.12177	0.051675	0.20734	1	0.651235
hsa-miR-3166	1.11	1.23	0.22	0.24	0.9	-0.15	0.034233	0.14328	0.051694	0.20734	1	0.675926
hsa-miR-4663	0.64	0.91	0.2	0.19	0.7	-0.52	0.066536	0.21997	0.051733	0.20734	1	0.694444
hsa-miR-145-3p	9.17	4.74	7.58	5.03	1.93	0.95	0.0076904	0.056169	0.051935	0.20782	1	0.226852
hsa-miR-7108-3p	3.45	4.13	0.63	0.96	0.84	-0.26	0.066536	0.21997	0.052088	0.20811	1	0.655864
hsa-miR-8056	1.03	0.94	0.14	0.24	1.1	0.13	0.059937	0.2073	0.052423	0.20903	1	0.277778
hsa-miR-6721-5p	1.11	1.04	0.19	0.16	1.06	0.08	0.053856	0.19227	0.05253	0.20903	1	0.333333
hsa-miR-4265	1.06	1.14	0.22	0.18	0.93	-0.1	0.059937	0.2073	0.052564	0.20903	1	0.658951
hsa-miR-485-3p	2.09	2.46	0.33	1.76	0.85	-0.24	0.01593	0.088466	0.052802	0.20964	1	0.689815
hsa-miR-6884-3p	3.58	4.06	0.6	0.86	0.88	-0.18	0.09874	0.27239	0.052896	0.20969	1	0.680556
hsa-miR-922	0.51	0.56	0.12	0.15	0.91	-0.14	0.089767	0.26002	0.053151	0.21027	1	0.677469
hsa-miR-4754	1.09	0.92	0.51	0.28	1.19	0.25	0.066536	0.21997	0.053541	0.21027	1	0.276235
hsa-miR-6833-3p	1.59	1.78	0.29	0.35	0.89	-0.16	0.089767	0.26002	0.053542	0.21027	1	0.645062
hsa-miR-4497	91.99	66.71	61.88	40.02	1.38	0.46	0.09874	0.27239	0.053545	0.21027	1	0.390432
hsa-miR-30e-5p	116.44	140.52	37.14	77.76	0.83	-0.27	0.12974	0.32252	0.053548	0.21027	1	0.617284
hsa-miR-4319	1.1	1.15	0.16	0.28	0.96	-0.06	0.089767	0.26002	0.053598	0.21027	1	0.638889
hsa-miR-557	17.8	9.82	5.59	10.2	1.81	0.86	0.0019302	0.024724	0.053637	0.21027	1	0.160494
hsa-miR-6867-5p	23.96	14.26	10.62	9.98	1.68	0.75	0.048279	0.17732	0.053704	0.21027	1	0.299383
hsa-miR-3925-3p	1.79	1.94	0.23	0.35	0.92	-0.12	0.079858	0.24858	0.053786	0.21027	1	0.669753
hsa-miR-492	1.99	2.44	0.54	0.76	0.82	-0.29	0.081429	0.24858	0.053904	0.21038	1	0.719136
hsa-miR-4309	1	0.85	0.17	0.14	1.17	0.23	0.043167	0.16672	0.053977	0.21038	1	0.276235
hsa-miR-4464	1.07	0.97	0.19	0.16	1.1	0.14	0.041797	0.16672	0.054177	0.21083	1	0.291667
hsa-miR-7977	39667.2	39667.2	14229.5	7178.34	1	0	0.085192	0.25944	0.054376	0.21127	1	0.62037
hsa-miR-543	2.06	2.19	0.38	1.18	0.94	-0.09	0.059937	0.2073	0.05451	0.21127	1	0.649691
hsa-miR-548d-5p	1.8	1.98	0.24	0.27	0.91	-0.14	0.059937	0.2073	0.054539	0.21127	1	0.652778
hsa-miR-3137	8.37	6.64	3.59	2.78	1.26	0.33	0.01593	0.088466	0.05474	0.21173	1	0.320988
hsa-miR-141-5p	2.12	2.71	0.99	2.99	0.78	-0.35	0.048279	0.17732	0.056042	0.21644	1	0.679012
hsa-miR-579-3p	1.19	1.38	0.13	0.24	0.86	-0.22	0.043167	0.16672	0.056303	0.2165	1	0.685185
hsa-miR-377-3p	8.01	10.34	5.43	22.69	0.77	-0.37	0.089767	0.26002	0.056309	0.2165	1	0.640432
hsa-miR-23b-3p	534.69	323.2	240.96	196.48	1.65	0.73	0.066536	0.21997	0.056313	0.2165	1	0.296296
hsa-miR-6853-3p	0.44	0.54	0.16	0.2	0.81	-0.31	0.059937	0.2073	0.056433	0.21664	1	0.632716
hsa-miR-7160-3p	1.01	1.15	0.18	0.17	0.88	-0.19	0.043167	0.16672	0.056593	0.21692	1	0.70216
hsa-miR-1285-5p	1.78	1.58	0.3	0.2	1.12	0.17	0.081429	0.24858	0.056828	0.21739	1	0.319444
hsa-miR-6807-5p	11.39	13.09	2.68	5.8	0.87	-0.2	0.10838	0.28959	0.056955	0.21739	1	0.666667
hsa-miR-5096	3.98	3.4	1.24	0.76	1.17	0.23	0.048279	0.17732	0.057026	0.21739	1	0.333333
hsa-miR-548ae-3p	1.64	1.79	0.2	0.36	0.92	-0.13	0.09874	0.27239	0.057125	0.21739	1	0.651235
hsa-miR-4745-5p	21.92	19.79	10.35	6.87	1.11	0.15	0.048279	0.17732	0.05714	0.21739	1	0.356481
hsa-miR-6804-3p	1.7	1.89	0.25	0.46	0.9	-0.15	0.048279	0.17732	0.057489	0.21839	1	0.669753
hsa-miR-676-5p	1.06	1.23	0.18	0.25	0.86	-0.22	0.073685	0.23303	0.057688	0.21882	1	0.700617
hsa-miR-550a-3p	3.35	4.27	0.89	3.23	0.79	-0.35	0.059937	0.2073	0.058123	0.22014	1	0.66358
hsa-miR-4294	2.21	2.16	0.53	0.45	1.02	0.03	0.073685	0.23303	0.058208	0.22014	1	0.356481
hsa-miR-629-5p	1.82	2.01	0.34	0.77	0.91	-0.14	0.26453	0.49984	0.058423	0.22062	1	0.626543
hsa-miR-6512-3p	1.3	1.44	0.19	0.21	0.9	-0.15	0.066536	0.21997	0.05888	0.22202	1	0.658951
hsa-miR-3620-3p	3.27	3.54	0.55	0.54	0.92	-0.11	0.073685	0.23303	0.059143	0.22265	1	0.703704
hsa-miR-3938	2.54	1.98	0.67	0.72	1.28	0.36	0.066536	0.21997	0.059222	0.22265	1	0.274691
hsa-miR-3138	8.49	6.19	4.35	4.13	1.37	0.46	0.034233	0.14328	0.059462	0.22322	1	0.305556
hsa-miR-4708-5p	1.16	1.32	0.27	0.36	0.88	-0.18	0.10838	0.28959	0.059851	0.22411	1	0.660494
hsa-miR-6715b-3p	0.8	0.99	0.24	0.15	0.8	-0.31	0.020813	0.10464	0.059926	0.22411	1	0.737654
hsa-miR-4326	1.75	1.79	0.33	0.5	0.97	-0.04	0.043167	0.16672	0.059963	0.22411	1	0.601852
hsa-miR-890	0.8	0.92	0.13	0.22	0.87	-0.2	0.053856	0.19227	0.060267	0.22492	1	0.675926
hsa-miR-376b-3p	1.62	2.22	0.69	3.67	0.73	-0.45	0.059937	0.2073	0.060592	0.22556	1	0.632716
hsa-miR-192-3p	1.6	1.77	0.2	0.97	0.91	-0.14	0.0076904	0.056169	0.060652	0.22556	1	0.725309
hsa-miR-3918	0.97	1.09	0.21	0.25	0.89	-0.17	0.066536	0.21997	0.060703	0.22556	1	0.675926
hsa-miR-6867-3p	1.82	1.9	0.27	0.55	0.96	-0.06	0.048279	0.17732	0.060842	0.22574	1	0.621914
hsa-miR-514b-3p	1.2	1.48	0.37	0.69	0.81	-0.3	0.03849	0.15524	0.061102	0.22614	1	0.729938
hsa-miR-500a-3p	8.86	6.93	3.73	2.69	1.28	0.36	0.066536	0.21997	0.061126	0.22614	1	0.300926
hsa-miR-5690	1.96	2.22	0.21	0.28	0.88	-0.19	0.081429	0.24858	0.06135	0.22664	1	0.671296
hsa-let-7g-3p	1.4	1.53	0.25	0.27	0.91	-0.13	0.073685	0.23303	0.06165	0.22738	1	0.655864
hsa-miR-1-5p	2	2.33	0.29	0.39	0.86	-0.22	0.089767	0.26002	0.06173	0.22738	1	0.649691
hsa-miR-6789-3p	1.4	1.54	0.28	0.4	0.91	-0.13	0.059937	0.2073	0.062331	0.22883	1	0.601852
hsa-miR-6757-3p	3.84	4.51	1.01	1.74	0.85	-0.23	0.059937	0.2073	0.062386	0.22883	1	0.675926
hsa-miR-889-5p	1.05	1.22	0.19	0.22	0.86	-0.21	0.066536	0.21997	0.062394	0.22883	1	0.666667
hsa-miR-6871-3p	0.97	1.1	0.13	0.2	0.89	-0.17	0.10838	0.28959	0.062481	0.22883	1	0.722222
hsa-miR-214-5p	3.74	5.08	1.32	2.21	0.74	-0.44	0.053856	0.19227	0.062836	0.22946	1	0.700617
hsa-miR-2277-5p	0.93	1.12	0.15	0.21	0.83	-0.28	0.030365	0.13345	0.062891	0.22946	1	0.67284
hsa-miR-3940-5p	115.7	80.47	48.57	44.78	1.44	0.52	0.066536	0.21997	0.062924	0.22946	1	0.325617
hsa-miR-369-3p	1.62	1.77	0.23	0.24	0.91	-0.13	0.09874	0.27239	0.06334	0.23065	1	0.699074
hsa-miR-4761-3p	1.25	1.34	0.22	0.23	0.93	-0.1	0.11871	0.30441	0.063482	0.23083	1	0.635802
hsa-miR-6514-3p	1.44	1.61	0.21	0.3	0.9	-0.15	0.10838	0.28959	0.063779	0.23145	1	0.646605
hsa-miR-1908-3p	4.86	5.68	1.16	1.66	0.85	-0.23	0.066536	0.21997	0.063863	0.23145	1	0.66821
hsa-miR-383-5p	1.01	1.19	0.36	0.22	0.85	-0.24	0.066536	0.21997	0.063923	0.23145	1	0.716049
hsa-miR-205-3p	1.33	3.92	3	24.11	0.34	-1.56	0.00067139	0.013475	0.06407	0.23165	1	0.867284
hsa-miR-1266-5p	0.96	1.14	0.2	0.21	0.84	-0.26	0.073685	0.23303	0.064258	0.232	1	0.717593
hsa-miR-4795-3p	1.51	1.58	0.17	0.21	0.96	-0.06	0.089767	0.26002	0.064591	0.23287	1	0.655864
hsa-miR-3126-5p	1	1.51	0.24	2.04	0.66	-0.6	0.0015793	0.021998	0.065148	0.23455	1	0.805556
hsa-miR-892c-3p	1.54	1.64	0.25	0.37	0.94	-0.09	0.081429	0.24858	0.065249	0.23458	1	0.695988
hsa-miR-6079	0.82	1	0.18	0.22	0.82	-0.28	0.089767	0.26002	0.065984	0.23689	1	0.695988
hsa-miR-1273h-5p	2.21	1.29	0.82	0.96	1.71	0.77	0.030365	0.13345	0.066186	0.23728	1	0.253086
hsa-miR-4482-3p	2.19	2.51	0.4	0.68	0.87	-0.2	0.048279	0.17732	0.066293	0.23733	1	0.700617
hsa-miR-1288-3p	3.33	4.12	1.17	2.59	0.81	-0.31	0.073685	0.23303	0.066648	0.23827	1	0.648148
hsa-miR-654-3p	3.57	4.09	1.25	8.95	0.87	-0.19	0.053856	0.19227	0.066933	0.23895	1	0.66358
hsa-miR-4765	1.28	1.19	0.28	0.17	1.07	0.1	0.11871	0.30441	0.067189	0.23953	1	0.354938
hsa-miR-3943	1.71	1.56	0.42	0.29	1.1	0.13	0.081429	0.24858	0.067329	0.2397	1	0.328704
hsa-miR-137	1.02	1.18	0.21	8.7	0.86	-0.21	0.020364	0.10464	0.067502	0.23998	1	0.682099
hsa-miR-337-5p	3.44	3.84	1.84	8.82	0.9	-0.16	0.14152	0.3416	0.068038	0.24154	1	0.603395
hsa-miR-152-3p	16.97	21.03	6.67	11.2	0.81	-0.31	0.066536	0.21997	0.068233	0.2419	1	0.666667
hsa-miR-1273h-3p	2.12	1.97	0.35	0.19	1.08	0.11	0.073685	0.23303	0.068426	0.24201	1	0.316358
hsa-miR-3616-3p	3.34	2.75	1.61	1.27	1.21	0.28	0.089767	0.26002	0.068455	0.24201	1	0.382716
hsa-miR-3935	2.09	2.22	0.33	0.54	0.94	-0.09	0.081429	0.24858	0.069054	0.24363	1	0.638889
hsa-miR-532-3p	16.23	9.41	4.46	5.84	1.73	0.79	0.023674	0.11154	0.069104	0.24363	1	0.299383
hsa-miR-323a-3p	1.4	1.55	0.28	3.07	0.9	-0.15	0.059937	0.2073	0.069283	0.24379	1	0.598765
hsa-miR-5589-3p	1.26	1.43	0.27	0.35	0.88	-0.18	0.081429	0.24858	0.069364	0.24379	1	0.654321
hsa-miR-487a-5p	1.3	1.1	0.19	0.24	1.18	0.24	0.089767	0.26002	0.069436	0.24379	1	0.32716
hsa-miR-30d-3p	4	2.75	1.18	1.52	1.46	0.54	0.053856	0.19227	0.069684	0.24409	1	0.256173
hsa-miR-1279	1.7	1.84	0.24	0.36	0.93	-0.11	0.053856	0.19227	0.069716	0.24409	1	0.617284
hsa-miR-488-5p	1.34	1.39	0.17	0.22	0.96	-0.05	0.16735	0.37717	0.069809	0.24409	1	0.626543
hsa-miR-6801-5p	2.01	1.59	0.38	0.54	1.26	0.34	0.089767	0.26002	0.07026	0.24533	1	0.354938
hsa-miR-6131	8.94	11.38	3.9	11.59	0.79	-0.35	0.030365	0.13345	0.07068	0.24646	1	0.685185
hsa-miR-6851-3p	4.54	5.8	1.33	1.81	0.78	-0.35	0.053856	0.19227	0.070818	0.2466	1	0.691358
hsa-miR-3186-3p	1.33	1.12	0.23	0.35	1.19	0.25	0.19639	0.41751	0.071177	0.24712	1	0.347222
hsa-miR-4643	1.1	1.18	0.26	0.17	0.93	-0.1	0.066536	0.21997	0.071231	0.24712	1	0.626543
hsa-miR-5584-5p	0.85	0.72	0.28	0.38	1.17	0.23	0.073685	0.23303	0.071258	0.24712	1	0.367284
hsa-miR-4452	1.45	1.36	0.19	0.18	1.07	0.09	0.066536	0.21997	0.0714	0.24728	1	0.339506
hsa-miR-6894-3p	1.88	2.2	0.6	0.5	0.85	-0.23	0.018234	0.095833	0.071536	0.24742	1	0.695988
hsa-miR-5682	0.7	0.72	0.17	0.15	0.97	-0.04	0.048279	0.17732	0.071724	0.24756	1	0.641975
hsa-miR-6861-3p	3.34	4.37	0.9	1.41	0.76	-0.39	0.088349	0.26002	0.071775	0.24756	1	0.625
hsa-miR-493-5p	2.31	2.73	0.63	5.7	0.85	-0.24	0.03849	0.15524	0.072088	0.24756	1	0.686728
hsa-miR-7854-3p	1.6	1.81	0.46	0.92	0.88	-0.18	0.12974	0.32252	0.072127	0.24756	1	0.611111
hsa-miR-6769b-3p	2.42	2.74	0.4	0.46	0.88	-0.18	0.073685	0.23303	0.072187	0.24756	1	0.717593
hsa-miR-548v	1.75	1.91	0.3	0.48	0.91	-0.13	0.089767	0.26002	0.072285	0.24756	1	0.645062
hsa-miR-4499	26.27	21.34	8.27	8.93	1.23	0.3	0.081429	0.24858	0.072333	0.24756	1	0.32716
hsa-miR-1273g-5p	1.71	1.13	0.42	0.61	1.51	0.6	0.11871	0.30441	0.072355	0.24756	1	0.342593
hsa-miR-1273d	2.49	1.65	1.36	1.11	1.51	0.59	0.026848	0.12177	0.072693	0.24809	1	0.260802
hsa-miR-4690-3p	0.91	1.06	0.18	0.2	0.86	-0.23	0.059937	0.2073	0.072705	0.24809	1	0.658951
hsa-miR-206	1.94	1.53	2.75	0.95	1.27	0.35	0.020813	0.10464	0.073201	0.24925	1	0.333333
hsa-miR-324-5p	46.15	54.29	17.25	46.52	0.85	-0.23	0.089767	0.26002	0.073239	0.24925	1	0.62037
hsa-miR-548x-3p	1.51	1.6	0.21	0.35	0.94	-0.09	0.03849	0.15524	0.073533	0.24991	1	0.648148
hsa-miR-4778-5p	15.37	9.41	8.31	6.77	1.63	0.71	0.089767	0.26002	0.073768	0.25016	1	0.291667
hsa-miR-7160-5p	0.91	0.97	0.19	0.25	0.93	-0.1	0.089767	0.26002	0.073802	0.25016	1	0.62963
hsa-miR-518f-3p	1.55	1.65	0.25	0.31	0.94	-0.09	0.073685	0.23303	0.074446	0.25201	1	0.637346
hsa-miR-4317	6.35	4.94	3.13	1.8	1.28	0.36	0.066536	0.21997	0.074576	0.25211	1	0.33179
hsa-miR-8072	17.77	14.27	12.73	5.15	1.25	0.32	0.081429	0.24858	0.074735	0.25222	1	0.279321
hsa-miR-6813-3p	7.05	7.85	1.52	1.99	0.9	-0.16	0.089767	0.26002	0.074804	0.25222	1	0.660494
hsa-miR-191-5p	1.65	1.83	0.35	0.51	0.9	-0.15	0.048279	0.17732	0.075559	0.25402	1	0.643519
hsa-miR-4485-5p	69.32	118.9	55.03	52.57	0.58	-0.78	0.03849	0.15524	0.075581	0.25402	1	0.692901
hsa-miR-383-3p	0.96	1.09	0.16	0.2	0.88	-0.18	0.09874	0.27239	0.075639	0.25402	1	0.675926
hsa-miR-6858-3p	5.41	6.88	1.67	2.16	0.79	-0.35	0.026848	0.12177	0.075815	0.25428	1	0.683642
hsa-miR-8078	0.91	1.02	0.18	0.18	0.89	-0.17	0.073685	0.23303	0.075999	0.25456	1	0.685185
hsa-miR-4748	1.84	1.43	0.49	0.51	1.28	0.36	0.034233	0.14328	0.076111	0.2546	1	0.299383
hsa-miR-496	1.16	1.22	0.17	0.29	0.95	-0.07	0.10838	0.28959	0.076326	0.25499	1	0.604938
hsa-miR-3161	2.31	1.78	0.59	0.67	1.3	0.37	0.059937	0.2073	0.076608	0.2556	1	0.345679
hsa-miR-4699-3p	1.9	2.15	0.3	0.32	0.88	-0.18	0.09874	0.27239	0.076866	0.25578	1	0.657407
hsa-miR-4764-3p	1.19	1.28	0.15	0.21	0.92	-0.11	0.066536	0.21997	0.076997	0.25578	1	0.626543
hsa-miR-651-3p	0.83	0.99	0.17	0.19	0.84	-0.25	0.11871	0.30441	0.077028	0.25578	1	0.709877
hsa-miR-1468-3p	0.77	0.87	0.15	0.21	0.89	-0.17	0.10838	0.28959	0.077126	0.25578	1	0.638889
hsa-miR-1182	3.2	2.28	0.93	1.19	1.41	0.49	0.089767	0.26002	0.077166	0.25578	1	0.291667
hsa-miR-551b-3p	27.84	9.95	21.79	20.65	2.8	1.48	0.026848	0.12177	0.077334	0.25601	1	0.229938
hsa-miR-6848-5p	3.07	2.13	0.73	1.11	1.44	0.53	0.081429	0.24858	0.078268	0.25868	1	0.314815
hsa-miR-216a-3p	1.32	1.16	0.32	0.19	1.13	0.18	0.11871	0.30441	0.078432	0.25868	1	0.37037
hsa-miR-6090	3902.82	2907.18	2382.39	1828.26	1.34	0.42	0.077697	0.24541	0.078446	0.25868	1	0.313272
hsa-miR-4473	1.22	1.23	0.2	0.17	0.99	-0.02	0.15405	0.3609	0.078577	0.25878	1	0.450617
hsa-miR-129-1-3p	3.63	3.98	0.63	1.21	0.91	-0.13	0.089767	0.26002	0.078831	0.25928	1	0.638889
hsa-miR-6869-5p	2596.3	1749.24	819.83	1229.02	1.48	0.57	0.085315	0.25951	0.078965	0.25938	1	0.33642
hsa-miR-548ap-3p	1.49	1.52	0.17	0.46	0.98	-0.03	0.18147	0.39602	0.079066	0.25938	1	0.611111
hsa-miR-758-5p	2.07	2.36	0.4	0.68	0.88	-0.19	0.081429	0.24858	0.079565	0.26031	1	0.683642
hsa-miR-124-5p	1.05	1.13	0.14	0.18	0.93	-0.1	0.048279	0.17732	0.079585	0.26031	1	0.651235
hsa-miR-6888-3p	1.2	1.32	0.23	0.16	0.91	-0.14	0.11871	0.30441	0.079657	0.26031	1	0.666667
hsa-miR-564	10.52	7.03	4.34	4.95	1.5	0.58	0.097553	0.27239	0.08062	0.26251	1	0.359568
hsa-miR-367-3p	1.53	1.45	0.19	0.21	1.05	0.07	0.12974	0.32252	0.080657	0.26251	1	0.37963
hsa-miR-6748-3p	1.41	1.58	0.26	0.25	0.89	-0.17	0.059937	0.2073	0.080799	0.26251	1	0.645062
hsa-miR-4714-3p	1.26	1.13	0.28	0.31	1.11	0.16	0.073685	0.23303	0.080808	0.26251	1	0.381173
hsa-miR-6740-3p	1.72	1.69	0.21	0.41	1.02	0.02	0.048279	0.17732	0.08088	0.26251	1	0.601852
hsa-miR-548au-5p	1.13	1.28	0.18	0.17	0.89	-0.17	0.10838	0.28959	0.080947	0.26251	1	0.66821
hsa-miR-3940-3p	2.47	2.59	0.37	0.54	0.96	-0.07	0.03849	0.15524	0.081137	0.26257	1	0.649691
hsa-miR-1178-5p	0.47	0.54	0.16	0.18	0.87	-0.21	0.09874	0.27239	0.081171	0.26257	1	0.645062
hsa-miR-939-5p	76.13	116.36	59.73	63.63	0.65	-0.61	0.01593	0.088466	0.081323	0.26273	1	0.722222
hsa-miR-3927-3p	1.15	1.13	0.24	0.21	1.02	0.03	0.09874	0.27239	0.081603	0.26306	1	0.395062
hsa-miR-758-3p	2.04	2.43	0.45	4.55	0.84	-0.25	0.10838	0.28959	0.081632	0.26306	1	0.62963
hsa-miR-874-5p	1.97	1.69	0.37	0.5	1.17	0.23	0.12974	0.32252	0.08271	0.26575	1	0.330247
hsa-miR-590-5p	22.89	35.4	22.39	23.98	0.65	-0.63	0.11871	0.30441	0.082756	0.26575	1	0.634259
hsa-miR-6869-3p	1.04	0.94	0.46	0.22	1.11	0.15	0.09874	0.27239	0.082847	0.26575	1	0.311728
hsa-miR-487a-3p	1.53	1.76	0.3	2.4	0.87	-0.2	0.010406	0.069079	0.083014	0.26575	1	0.743827
hsa-miR-519e-5p	2.71	3.7	1.58	4.3	0.73	-0.45	0.034233	0.14328	0.083065	0.26575	1	0.691358
hsa-miR-4445-5p	1.19	1.26	0.2	0.22	0.95	-0.07	0.053856	0.19227	0.083226	0.26575	1	0.638889
hsa-miR-6130	1.61	2.18	0.98	2.03	0.74	-0.44	0.34655	0.57398	0.083259	0.26575	1	0.660494
hsa-miR-302e	1.27	1.36	0.16	0.18	0.94	-0.09	0.09874	0.27239	0.083301	0.26575	1	0.651235
hsa-miR-6840-3p	20.39	27.06	9.09	17.12	0.75	-0.41	0.03849	0.15524	0.083889	0.26729	1	0.648148
hsa-miR-376a-3p	10.97	14.78	7.17	39.8	0.74	-0.43	0.11871	0.30441	0.084141	0.26776	1	0.623457
hsa-miR-624-5p	2.07	2.19	0.26	0.38	0.94	-0.08	0.10838	0.28959	0.084737	0.26932	1	0.626543
hsa-miR-4509	1.17	1.12	0.25	0.19	1.05	0.07	0.09874	0.27239	0.085447	0.27124	1	0.365741
hsa-miR-636	2.9	3.34	0.43	0.56	0.87	-0.21	0.09874	0.27239	0.085713	0.27174	1	0.697531
hsa-miR-505-3p	5.59	6.71	2.57	5.91	0.83	-0.26	0.073685	0.23303	0.086858	0.2748	1	0.638889
hsa-miR-296-5p	22.53	16.72	7.74	10.79	1.35	0.43	0.01387	0.081276	0.086984	0.2748	1	0.29321
hsa-miR-1245b-5p	1.23	1.32	0.18	0.21	0.93	-0.1	0.09874	0.27239	0.087001	0.2748	1	0.697531
hsa-miR-5692c	1.12	1.12	0.19	0.22	1	-0.01	0.089767	0.26002	0.087437	0.27573	1	0.407407
hsa-miR-4763-3p	652.28	333.13	310.74	416.97	1.96	0.97	0.018234	0.095833	0.087511	0.27573	1	0.257716
hsa-miR-4796-3p	1.09	0.98	0.29	0.22	1.11	0.15	0.18147	0.39602	0.087647	0.27578	1	0.351852
hsa-miR-4536-5p	1.16	1.24	0.2	0.2	0.94	-0.09	0.10838	0.28959	0.087918	0.27578	1	0.660494
hsa-miR-642a-5p	1.32	1.32	0.18	0.31	1	0	0.09874	0.27239	0.087942	0.27578	1	0.580247
hsa-miR-4258	1.28	1.34	0.25	0.19	0.95	-0.07	0.081429	0.24858	0.087959	0.27578	1	0.666667
hsa-miR-6815-3p	1.58	1.6	0.26	0.49	0.99	-0.01	0.28373	0.51956	0.088142	0.27601	1	0.608025
hsa-miR-935	1.06	1.14	0.21	0.32	0.93	-0.1	0.15405	0.3609	0.088501	0.2768	1	0.62037
hsa-miR-450a-2-3p	1.27	1.37	0.18	0.2	0.93	-0.11	0.088349	0.26002	0.089139	0.27845	1	0.66358
hsa-miR-4744	1.05	0.89	0.22	0.21	1.18	0.24	0.066536	0.21997	0.089309	0.27864	1	0.353395
hsa-miR-4700-5p	1.26	1.03	0.26	0.33	1.22	0.29	0.11871	0.30441	0.089447	0.27873	1	0.367284
hsa-miR-454-5p	2.36	2.29	0.32	0.5	1.03	0.04	0.12974	0.32252	0.089933	0.2799	1	0.564815
hsa-miR-3195	46.62	57.27	12.42	21.29	0.81	-0.3	0.11825	0.30441	0.090076	0.28	1	0.682099
hsa-miR-6779-3p	2.31	2.6	0.4	0.55	0.89	-0.17	0.11871	0.30441	0.090583	0.28083	1	0.628086
hsa-miR-545-3p	2.52	3.01	1.23	1.53	0.84	-0.26	0.09874	0.27239	0.090678	0.28083	1	0.638889
hsa-miR-562	1.29	1.14	0.11	0.19	1.14	0.18	0.089767	0.26002	0.090761	0.28083	1	0.317901
hsa-miR-4798-3p	0.96	0.81	0.17	0.15	1.19	0.26	0.15405	0.3609	0.090784	0.28083	1	0.314815
hsa-miR-411-5p	2.1	2.14	0.69	2.55	0.98	-0.03	0.18147	0.39602	0.091641	0.28314	1	0.589506
hsa-miR-3922-5p	1.11	1.29	0.22	0.39	0.86	-0.22	0.10838	0.28959	0.091808	0.28332	1	0.666667
hsa-miR-92a-3p	125.64	141.84	36.4	76.76	0.89	-0.17	0.10838	0.28959	0.091949	0.28341	1	0.634259
hsa-miR-590-3p	1.34	1.37	0.24	0.17	0.98	-0.03	0.089767	0.26002	0.092102	0.28353	1	0.606481
hsa-miR-1199-3p	0.93	1.05	0.2	0.3	0.88	-0.18	0.034233	0.14328	0.092352	0.28377	1	0.635802
hsa-miR-92a-2-5p	1.49	1.43	0.27	0.2	1.05	0.06	0.089767	0.26002	0.09253	0.28377	1	0.376543
hsa-miR-6807-3p	1.12	1.15	0.21	0.16	0.97	-0.04	0.09874	0.27239	0.092754	0.28377	1	0.618827
hsa-miR-3150a-5p	1.13	1.24	0.21	0.21	0.91	-0.13	0.10751	0.28959	0.092817	0.28377	1	0.662037
hsa-miR-125a-3p	29.78	23.33	37.9	8.44	1.28	0.35	0.18147	0.39602	0.092844	0.28377	1	0.404321
hsa-miR-548ah-5p	1.17	1.05	0.26	0.22	1.12	0.16	0.15405	0.3609	0.092846	0.28377	1	0.362654
hsa-miR-1252-3p	1.82	1.93	0.23	0.37	0.95	-0.08	0.14152	0.3416	0.093321	0.28488	1	0.645062
hsa-miR-6835-3p	1.59	1.66	0.28	0.42	0.96	-0.06	0.09874	0.27239	0.093913	0.28614	1	0.608025
hsa-miR-5701	3.3	3.22	1.05	2.16	1.02	0.03	0.16735	0.37717	0.094079	0.28614	1	0.570988
hsa-miR-520g-5p	1.24	1.16	0.22	0.19	1.07	0.1	0.089767	0.26002	0.094121	0.28614	1	0.333333
hsa-miR-221-3p	30.31	45.16	13.14	129.26	0.67	-0.58	0.01387	0.081276	0.094181	0.28614	1	0.695988
hsa-miR-4774-5p	1.24	1.21	0.27	0.2	1.02	0.03	0.089767	0.26002	0.094782	0.28762	1	0.419753
hsa-miR-2110	1.08	1	0.25	0.2	1.08	0.11	0.09874	0.27239	0.095292	0.28882	1	0.353395
hsa-miR-6717-5p	6.42	7.83	3.16	9.4	0.82	-0.29	0.11871	0.30441	0.095892	0.29029	1	0.617284
hsa-miR-6756-5p	41.36	36.51	19.82	15.97	1.13	0.18	0.073685	0.23303	0.096102	0.2904	1	0.339506
hsa-miR-5002-3p	1.5	1.58	0.21	0.45	0.95	-0.07	0.089767	0.26002	0.096232	0.2904	1	0.567901
hsa-miR-675-3p	1.51	1.62	0.25	0.37	0.94	-0.1	0.09874	0.27239	0.096344	0.2904	1	0.632716
hsa-miR-4800-3p	1.44	1.5	0.22	0.21	0.96	-0.06	0.089767	0.26002	0.096383	0.2904	1	0.641975
hsa-miR-6506-5p	1.07	1.05	0.14	0.2	1.02	0.04	0.11871	0.30441	0.096669	0.29092	1	0.438272
hsa-miR-2116-3p	5.47	6.07	1.52	1.74	0.9	-0.15	0.066536	0.21997	0.097037	0.29134	1	0.649691
hsa-miR-6769b-5p	36.72	26.69	29.15	16.92	1.38	0.46	0.10838	0.28959	0.097102	0.29134	1	0.371914
hsa-miR-3176	1.9	2	0.33	0.48	0.95	-0.07	0.12974	0.32252	0.097209	0.29134	1	0.625
hsa-miR-325	0.97	1.04	0.2	0.19	0.93	-0.1	0.11871	0.30441	0.097334	0.29134	1	0.648148
hsa-miR-6766-3p	20.76	14.22	6.65	9.05	1.46	0.55	0.01211	0.076031	0.09738	0.29134	1	0.291667
hsa-miR-548a-3p	1.24	1.36	0.19	0.12	0.91	-0.13	0.12974	0.32252	0.097723	0.29147	1	0.618827
hsa-miR-376c-3p	17.64	20.26	12.45	62.77	0.87	-0.2	0.19639	0.41751	0.097799	0.29147	1	0.58642
hsa-miR-6818-5p	1.22	1.12	0.3	0.18	1.09	0.12	0.12974	0.32252	0.097835	0.29147	1	0.339506
hsa-miR-3684	1.25	1.37	0.2	0.28	0.91	-0.13	0.12982	0.32252	0.09788	0.29147	1	0.643519
hsa-miR-301a-5p	1.84	1.97	0.33	0.4	0.94	-0.09	0.12974	0.32252	0.098187	0.29204	1	0.652778
hsa-miR-379-5p	3.22	3.32	1.58	10.1	0.97	-0.04	0.21214	0.43928	0.09834	0.29215	1	0.561728
hsa-miR-4740-5p	4.68	2.99	1.33	2.3	1.56	0.64	0.018234	0.095833	0.099025	0.29215	1	0.191358
hsa-miR-4324	7.48	4.28	4.57	3.48	1.75	0.81	0.030365	0.13345	0.099074	0.29215	1	0.256173
hsa-miR-4707-3p	2.05	1.88	0.85	0.41	1.09	0.12	0.066536	0.21997	0.099243	0.29215	1	0.325617
hsa-miR-4329	1.25	1.28	0.25	0.27	0.98	-0.03	0.09874	0.27239	0.0993	0.29215	1	0.62037
hsa-miR-300	1.16	1.21	0.17	0.19	0.96	-0.06	0.14152	0.3416	0.099344	0.29215	1	0.634259
hsa-miR-6833-5p	9.31	6.94	4	4.51	1.34	0.42	0.073685	0.23303	0.099346	0.29215	1	0.328704
hsa-miR-8059	0.99	0.94	0.36	0.16	1.06	0.08	0.048279	0.17732	0.099517	0.29215	1	0.305556
hsa-miR-376a-5p	2.09	2.29	0.32	2.18	0.91	-0.13	0.020813	0.10464	0.099593	0.29215	1	0.680556
hsa-miR-4716-3p	5.03	6.4	2.61	5.69	0.79	-0.35	0.081429	0.24858	0.099706	0.29215	1	0.669753
hsa-miR-1255a	0.89	0.84	0.22	0.2	1.06	0.09	0.089767	0.26002	0.099726	0.29215	1	0.362654
hsa-miR-200b-5p	4.1	4.97	1.14	5.09	0.83	-0.28	0.14152	0.3416	0.099774	0.29215	1	0.615741
hsa-miR-128-2-5p	1.08	1.11	0.21	0.21	0.97	-0.05	0.16735	0.37717	0.099887	0.29215	1	0.614198
hsa-miR-8057	1.02	0.92	0.2	0.24	1.11	0.15	0.14152	0.3416	0.10001	0.29215	1	0.373457
hsa-miR-487b-5p	1.3	1.45	0.23	0.37	0.9	-0.15	0.09874	0.27239	0.10001	0.29215	1	0.604938
hsa-miR-2467-3p	2.69	1.89	0.63	0.98	1.42	0.51	0.034233	0.14328	0.10006	0.29215	1	0.253086
hsa-miR-3648	13.83	11.6	11.54	8.49	1.19	0.25	0.15405	0.3609	0.10029	0.29249	1	0.310185
hsa-miR-5579-3p	1.05	1.17	0.21	0.34	0.89	-0.16	0.066536	0.21997	0.10116	0.29469	1	0.66358
hsa-miR-409-5p	1.68	1.8	0.33	2.33	0.93	-0.1	0.12974	0.32252	0.10187	0.29643	1	0.604938
hsa-miR-377-5p	1.32	1.47	0.21	0.29	0.9	-0.16	0.09874	0.27239	0.10273	0.29843	1	0.643519
hsa-miR-3156-3p	1.66	1.89	0.24	0.29	0.88	-0.19	0.14152	0.3416	0.10279	0.29843	1	0.67284
hsa-miR-196a-5p	2.19	3.47	0.34	22.73	0.63	-0.67	0.00083923	0.015729	0.10313	0.29907	1	0.83642
hsa-miR-23c	5.16	5.94	1.33	1.3	0.87	-0.2	0.059937	0.2073	0.10327	0.29913	1	0.688272
hsa-miR-6841-3p	2.61	2.96	0.45	0.51	0.88	-0.18	0.15405	0.3609	0.10339	0.29914	1	0.669753
hsa-miR-4632-3p	1.15	1.21	0.15	0.27	0.95	-0.07	0.12974	0.32252	0.10354	0.29924	1	0.641975
hsa-miR-17-3p	12.82	14.28	6.46	7.24	0.9	-0.16	0.10838	0.28959	0.10386	0.29981	1	0.574074
hsa-miR-944	1.18	1.3	0.85	2.02	0.91	-0.14	0.16735	0.37717	0.10428	0.3007	1	0.660494
hsa-miR-3666	1.36	1.23	0.86	0.28	1.11	0.15	0.023674	0.11154	0.1045	0.30099	1	0.342593
hsa-miR-664b-3p	25.58	29.65	7.48	22.46	0.86	-0.21	0.089767	0.26002	0.10476	0.3014	1	0.632716
hsa-miR-5003-5p	1.04	1.38	0.42	0.57	0.76	-0.4	0.12974	0.32252	0.10504	0.30152	1	0.651235
hsa-miR-668-3p	1.57	1.61	0.26	0.47	0.98	-0.04	0.11871	0.30441	0.10504	0.30152	1	0.587963
hsa-miR-1471	8.3	6.22	11.26	2.87	1.33	0.42	0.030365	0.13345	0.10519	0.30162	1	0.296296
hsa-miR-635	1.16	1.34	0.18	0.2	0.87	-0.2	0.09874	0.27239	0.10543	0.30187	1	0.705247
hsa-miR-8061	1.12	0.94	0.18	0.16	1.18	0.24	0.09874	0.27239	0.10552	0.30187	1	0.339506
hsa-miR-4740-3p	1.38	1.52	0.17	0.27	0.91	-0.14	0.073685	0.23303	0.1059	0.30253	1	0.66358
hsa-miR-4524b-3p	1.09	1.12	0.16	0.14	0.97	-0.04	0.10838	0.28959	0.10605	0.30253	1	0.632716
hsa-miR-3617-3p	2.18	2.37	0.52	0.65	0.92	-0.12	0.10838	0.28959	0.10611	0.30253	1	0.604938
hsa-miR-4480	1.27	1.18	0.18	0.24	1.08	0.11	0.089767	0.26002	0.10645	0.30318	1	0.351852
hsa-miR-6866-3p	2.1	2.22	0.35	0.46	0.94	-0.08	0.089767	0.26002	0.10701	0.30442	1	0.601852
hsa-miR-361-5p	66.06	76.06	22.05	30.04	0.87	-0.2	0.081429	0.24858	0.1072	0.30452	1	0.631173
hsa-miR-3941	1.14	1.03	0.13	0.21	1.11	0.15	0.24621	0.48054	0.10728	0.30452	1	0.382716
hsa-miR-500b-5p	1.9	1.69	0.33	0.3	1.12	0.17	0.12974	0.32252	0.10742	0.30459	1	0.356481
hsa-let-7b-3p	5.54	6.54	1.21	1.88	0.85	-0.24	0.089767	0.26002	0.10773	0.3051	1	0.66821
hsa-miR-6806-3p	0.9	0.96	0.16	0.17	0.94	-0.09	0.21214	0.43928	0.10796	0.30527	1	0.621914
hsa-miR-3679-5p	52.79	43	24.72	19.13	1.23	0.3	0.11825	0.30441	0.10802	0.30527	1	0.353395
hsa-miR-7847-3p	43.75	32.69	16.63	16.99	1.34	0.42	0.14152	0.3416	0.10817	0.30534	1	0.316358
hsa-miR-1258	1.02	1.22	0.43	0.57	0.83	-0.26	0.09874	0.27239	0.10834	0.3055	1	0.725309
hsa-miR-196b-3p	1.3	1.4	0.23	0.28	0.93	-0.11	0.16735	0.37717	0.10869	0.30604	1	0.608025
hsa-miR-331-5p	1.33	1.57	0.33	0.47	0.85	-0.24	0.097553	0.27239	0.10878	0.30604	1	0.640432
hsa-miR-218-1-3p	0.74	0.83	0.16	0.21	0.9	-0.16	0.15557	0.3628	0.10954	0.30784	1	0.628086
hsa-miR-6129	4.55	2.92	5.49	1.73	1.56	0.64	0.066536	0.21997	0.10983	0.30825	1	0.317901
hsa-miR-4653-5p	1.08	1.25	0.15	0.3	0.86	-0.21	0.089767	0.26002	0.10992	0.30825	1	0.682099
hsa-miR-203b-5p	1.42	1.55	0.19	0.24	0.92	-0.13	0.12974	0.32252	0.1101	0.3084	1	0.637346
hsa-miR-648	2.04	1.35	0.73	0.7	1.51	0.59	0.048279	0.17732	0.11047	0.30881	1	0.285494
hsa-miR-23a-3p	1057.5	894.55	399.65	211.78	1.18	0.24	0.11825	0.30441	0.11049	0.30881	1	0.337963
hsa-miR-6831-5p	19.56	14.26	12.02	8.52	1.37	0.46	0.18147	0.39602	0.11061	0.30881	1	0.353395
hsa-miR-8066	1.46	1.32	0.24	0.22	1.11	0.15	0.14152	0.3416	0.1108	0.30901	1	0.344136
hsa-miR-6798-3p	6.31	4.94	1.49	1.64	1.28	0.35	0.034233	0.14328	0.11123	0.30921	1	0.342593
hsa-miR-21-5p	3459.1	14316.6	18586.9	13044.6	0.24	-2.05	0.031851	0.13974	0.11132	0.30921	1	0.819444
hsa-miR-4783-5p	0.93	0.94	0.23	0.2	0.99	-0.02	0.15405	0.3609	0.11133	0.30921	1	0.594136
hsa-miR-6864-3p	1.57	1.72	0.28	0.32	0.91	-0.13	0.10838	0.28959	0.11136	0.30921	1	0.611111
hsa-miR-518e-5p	1.55	1.22	0.21	0.49	1.27	0.35	0.0089645	0.062604	0.11182	0.31016	1	0.219136
hsa-miR-6779-5p	7.62	5.44	5.63	3.12	1.4	0.49	0.24621	0.48054	0.11225	0.311	1	0.354938
hsa-miR-1238-3p	10	11.45	2.25	2.93	0.87	-0.2	0.14152	0.3416	0.11372	0.31474	1	0.660494
hsa-miR-4709-3p	1.57	1.21	0.41	0.48	1.3	0.38	0.15405	0.3609	0.11385	0.31474	1	0.324074
hsa-miR-615-5p	0.92	0.89	0.16	0.17	1.04	0.06	0.22875	0.45804	0.11401	0.31486	1	0.398148
hsa-miR-181c-5p	17.1	8.93	6.29	7.42	1.91	0.94	0.073685	0.23303	0.11415	0.31489	1	0.324074
hsa-miR-3611	0.89	0.83	0.15	0.19	1.07	0.1	0.081429	0.24858	0.11439	0.31523	1	0.322531
hsa-miR-4728-3p	3.68	3.68	0.67	1.12	1	0	0.15405	0.3609	0.11452	0.31524	1	0.606481
hsa-miR-3977	1.5	1.61	0.22	0.32	0.93	-0.1	0.24621	0.48054	0.11471	0.31541	1	0.609568
hsa-miR-154-3p	2.44	2.63	0.74	6.74	0.93	-0.1	0.18147	0.39602	0.11502	0.31593	1	0.623457
hsa-miR-4786-3p	1.64	1.57	0.17	0.24	1.05	0.06	0.16981	0.38137	0.11524	0.3162	1	0.373457
hsa-miR-3653-3p	27.36	27.12	10.08	27.24	1.01	0.01	0.12974	0.32252	0.1157	0.31711	1	0.583333
hsa-miR-1539	5.97	7.2	1.26	1.81	0.83	-0.27	0.11871	0.30441	0.11582	0.31711	1	0.67284
hsa-miR-920	0.56	0.7	0.22	0.19	0.8	-0.31	0.14225	0.34238	0.11648	0.31857	1	0.628086
hsa-miR-6072	1.32	1.39	0.18	0.23	0.95	-0.07	0.12974	0.32252	0.11676	0.31893	1	0.603395
hsa-miR-5582-3p	1.08	1.2	0.24	0.2	0.91	-0.14	0.034233	0.14328	0.11686	0.31893	1	0.669753
hsa-miR-3692-3p	0.54	0.7	0.19	0.23	0.77	-0.39	0.11871	0.30441	0.11711	0.31926	1	0.608025
hsa-miR-764	1.7	1.82	0.29	0.34	0.94	-0.1	0.11871	0.30441	0.11768	0.32033	1	0.648148
hsa-miR-1236-3p	2.22	1.96	0.33	0.35	1.13	0.18	0.03849	0.15524	0.11775	0.32033	1	0.342593
hsa-miR-3120-3p	1.25	1.14	0.32	0.29	1.1	0.13	0.14152	0.3416	0.11801	0.32069	1	0.398148
hsa-miR-372-3p	1.22	1.27	0.18	0.23	0.96	-0.06	0.059937	0.2073	0.11818	0.32069	1	0.604938
hsa-miR-133a-5p	0.93	0.89	0.16	0.2	1.05	0.06	0.12974	0.32252	0.11826	0.32069	1	0.41358
hsa-miR-7152-5p	1.76	1.79	0.3	0.45	0.98	-0.02	0.09874	0.27239	0.11865	0.32139	1	0.58179
hsa-miR-6078	0.93	0.91	0.14	0.21	1.02	0.03	0.15405	0.3609	0.11896	0.32191	1	0.425926
hsa-miR-202-3p	8.88	10.98	5.29	10.31	0.81	-0.31	0.11825	0.30441	0.11919	0.32219	1	0.609568
hsa-miR-889-3p	1.32	1.35	0.13	0.29	0.97	-0.04	0.14152	0.3416	0.11974	0.3232	1	0.626543
hsa-miR-519e-3p	2.14	2.2	0.32	0.67	0.97	-0.04	0.36922	0.59079	0.11982	0.3232	1	0.592593
hsa-miR-329-3p	1.87	1.89	0.27	0.86	0.99	-0.02	0.26453	0.49984	0.12084	0.32528	1	0.564815
hsa-miR-6786-3p	1.88	2.01	0.35	0.41	0.93	-0.1	0.19639	0.41751	0.1209	0.32528	1	0.597222
hsa-miR-544a	1.72	1.77	0.15	0.22	0.97	-0.05	0.15405	0.3609	0.12104	0.32528	1	0.626543
hsa-miR-6748-5p	1.84	1.56	0.61	0.67	1.18	0.24	0.12974	0.32252	0.12119	0.32528	1	0.388889
hsa-miR-3125	4.4	6.18	2.02	3.98	0.71	-0.49	0.11871	0.30441	0.12139	0.32528	1	0.638889
hsa-miR-510-3p	1.02	1.17	0.18	0.34	0.87	-0.19	0.11871	0.30441	0.12145	0.32528	1	0.657407
hsa-miR-585-5p	1.13	1.21	0.22	0.23	0.94	-0.09	0.09874	0.27239	0.1216	0.32528	1	0.614198
hsa-miR-548f-5p	1.27	1.37	0.15	0.29	0.93	-0.1	0.10838	0.28959	0.12161	0.32528	1	0.608025
hsa-miR-379-3p	1.21	1.39	0.13	0.22	0.87	-0.2	0.059937	0.2073	0.12184	0.32554	1	0.740741
hsa-miR-5088-5p	7.46	9.74	2.92	5.38	0.77	-0.38	0.11871	0.30441	0.122	0.32563	1	0.635802
hsa-miR-219b-3p	0.85	0.98	0.16	0.17	0.87	-0.2	0.16735	0.37717	0.12235	0.32618	1	0.719136
hsa-miR-6512-5p	4.48	4.97	1.44	3.36	0.9	-0.15	0.066536	0.21997	0.12246	0.32618	1	0.58179
hsa-miR-491-5p	1.45	1.33	0.22	0.22	1.09	0.13	0.16735	0.37717	0.12273	0.32655	1	0.33642
hsa-miR-4713-5p	1.56	1.64	0.13	0.29	0.95	-0.07	0.24621	0.48054	0.12308	0.32715	1	0.58179
hsa-miR-6784-3p	3.6	4	0.56	0.74	0.9	-0.15	0.16735	0.37717	0.1235	0.32792	1	0.601852
hsa-miR-410-3p	2.86	2.86	1.77	18.16	1	0	0.14152	0.3416	0.1239	0.32865	1	0.555556
hsa-miR-500b-3p	1.31	1.25	0.18	0.25	1.05	0.08	0.12974	0.32252	0.12425	0.32897	1	0.362654
hsa-miR-3128	1.19	1.32	0.22	0.16	0.9	-0.15	0.15405	0.3609	0.12428	0.32897	1	0.660494
hsa-miR-223-5p	2.23	1.69	0.93	0.79	1.32	0.4	0.11871	0.30441	0.12449	0.32918	1	0.342593
hsa-miR-548aj-3p	1.48	1.59	0.16	0.43	0.94	-0.1	0.18147	0.39602	0.12511	0.33008	1	0.611111
hsa-miR-381-3p	7.16	6.93	3.84	11.81	1.03	0.05	0.28373	0.51956	0.12525	0.33008	1	0.561728
hsa-miR-6890-3p	3.5	4.14	0.86	0.91	0.84	-0.24	0.10838	0.28959	0.12532	0.33008	1	0.669753
hsa-miR-195-3p	3.05	2.4	0.98	1.23	1.27	0.35	0.043167	0.16672	0.1254	0.33008	1	0.277778
hsa-miR-8069	14316.6	11163.9	11405.3	4417.15	1.28	0.36	0.21923	0.45286	0.12548	0.33008	1	0.430556
hsa-miR-2276-5p	0.88	0.91	0.16	0.2	0.96	-0.06	0.097553	0.27239	0.12637	0.33192	1	0.618827
hsa-miR-5585-5p	1	1.13	0.15	0.21	0.88	-0.18	0.066536	0.21997	0.12644	0.33192	1	0.703704
hsa-miR-26b-5p	449.18	272.68	185.57	201.31	1.65	0.72	0.03849	0.15524	0.1272	0.33356	1	0.291667
hsa-let-7b-5p	3902.82	2723.75	2078.86	1453.22	1.43	0.52	0.078631	0.24806	0.12734	0.3336	1	0.302469
hsa-miR-1245a	1.09	1.17	0.15	0.15	0.93	-0.1	0.12974	0.32252	0.1277	0.33419	1	0.601852
hsa-miR-101-3p	119.79	72.61	51.28	67.57	1.65	0.72	0.064865	0.21997	0.12785	0.33424	1	0.260802
hsa-miR-6893-3p	1.38	1.39	0.19	0.36	0.99	-0.01	0.16981	0.38137	0.12818	0.33477	1	0.578704
hsa-miR-6810-5p	1.18	1.08	0.17	0.25	1.09	0.13	0.16735	0.37717	0.12844	0.33509	1	0.333333
hsa-miR-299-5p	3.41	4.06	1.25	9.43	0.84	-0.25	0.11871	0.30441	0.12916	0.33663	1	0.609568
hsa-miR-466	1.18	1.3	0.23	0.27	0.9	-0.15	0.11871	0.30441	0.12933	0.33674	1	0.669753
hsa-miR-4293	1.1	0.95	0.21	0.27	1.17	0.22	0.053856	0.19227	0.13008	0.33833	1	0.271605
hsa-miR-215-3p	1.36	1.51	0.2	0.26	0.9	-0.16	0.22875	0.45804	0.13101	0.34041	1	0.648148
hsa-miR-642b-5p	1.79	2.1	0.32	0.32	0.85	-0.24	0.15405	0.3609	0.13254	0.34403	1	0.643519
hsa-miR-580-3p	0.97	0.88	0.22	0.15	1.1	0.14	0.2012	0.42739	0.13302	0.34445	1	0.359568
hsa-miR-6841-5p	0.93	1.01	0.16	0.17	0.92	-0.12	0.10838	0.28959	0.13309	0.34445	1	0.643519
hsa-miR-4522	4.89	2.91	9.67	1.57	1.68	0.75	0.00067139	0.013475	0.13317	0.34445	1	0.240741
hsa-miR-6838-5p	1.13	1.29	0.25	0.2	0.88	-0.18	0.09874	0.27239	0.13335	0.34445	1	0.669753
hsa-miR-431-5p	1.66	1.89	0.36	11.53	0.87	-0.19	0.010406	0.069079	0.13337	0.34445	1	0.719136
hsa-miR-509-5p	1.4	1.14	0.43	0.44	1.23	0.3	0.21214	0.43928	0.13358	0.34464	1	0.388889
hsa-miR-6878-5p	0.66	0.57	0.09	0.19	1.16	0.21	0.14152	0.3416	0.13427	0.34606	1	0.391975
hsa-miR-3122	1.15	1.1	0.37	0.2	1.05	0.06	0.22875	0.45804	0.13466	0.34671	1	0.348765
hsa-miR-619-3p	1.06	0.93	0.17	0.22	1.14	0.19	0.073685	0.23303	0.13505	0.34732	1	0.347222
hsa-miR-8081	1.03	1.08	0.14	0.13	0.95	-0.07	0.09874	0.27239	0.13524	0.34732	1	0.62963
hsa-miR-7843-3p	1.49	1.52	0.25	0.27	0.98	-0.02	0.18147	0.39602	0.1353	0.34732	1	0.407407
hsa-miR-138-5p	3.94	1.94	2.27	2.28	2.03	1.02	0.11871	0.30441	0.1364	0.34887	1	0.274691
hsa-miR-3182	1.2	1.31	0.19	0.28	0.91	-0.13	0.14152	0.3416	0.13641	0.34887	1	0.648148
hsa-miR-873-5p	1.57	1.57	0.25	1.02	1	0	0.26453	0.49984	0.13644	0.34887	1	0.54321
hsa-miR-517-5p	1.32	1.13	0.2	0.2	1.17	0.22	0.15557	0.3628	0.13645	0.34887	1	0.328704
hsa-miR-3661	0.64	0.72	0.17	0.16	0.89	-0.17	0.15405	0.3609	0.13679	0.34937	1	0.665123
hsa-miR-489-3p	3.15	2.35	2.84	1.62	1.34	0.42	0.081429	0.24858	0.13782	0.35152	1	0.25
hsa-miR-6510-5p	28.95	20.76	23.24	16.38	1.39	0.48	0.19639	0.41751	0.1379	0.35152	1	0.356481
hsa-miR-548j-5p	1.25	1.28	0.17	0.13	0.97	-0.04	0.19639	0.41751	0.13885	0.35336	1	0.614198
hsa-miR-4697-3p	3.16	3.04	0.56	0.42	1.04	0.06	0.09874	0.27239	0.13893	0.35336	1	0.382716
hsa-miR-3682-3p	3.99	3.53	2.19	0.84	1.13	0.18	0.09874	0.27239	0.13904	0.35336	1	0.339506
hsa-miR-620	0.72	0.86	0.23	0.25	0.83	-0.27	0.19639	0.41751	0.1393	0.35366	1	0.623457
hsa-miR-320c	147.51	122.33	79.96	61.28	1.21	0.27	0.03849	0.15524	0.14014	0.35545	1	0.33179
hsa-miR-6868-5p	1.06	1.05	0.17	0.25	1.01	0.01	0.21214	0.43928	0.14114	0.35715	1	0.58179
hsa-miR-6780a-5p	3.97	4.94	1.39	2.89	0.8	-0.32	0.059937	0.2073	0.14114	0.35715	1	0.654321
hsa-miR-6816-3p	1.04	1.22	0.28	0.25	0.86	-0.22	0.14152	0.3416	0.14124	0.35715	1	0.623457
hsa-miR-4527	0.87	0.95	0.18	0.19	0.91	-0.13	0.22875	0.45804	0.1421	0.35898	1	0.649691
hsa-miR-888-3p	1.14	1.06	0.16	0.19	1.07	0.1	0.12974	0.32252	0.14294	0.36075	1	0.354938
hsa-miR-7107-5p	323.2	127.21	324.93	225.23	2.54	1.35	0.09874	0.27239	0.14379	0.36255	1	0.290123
hsa-miR-4785	1.89	1.64	0.84	0.53	1.15	0.2	0.32473	0.55815	0.14401	0.36272	1	0.404321
hsa-miR-10b-5p	25.51	30.48	20.53	28.58	0.84	-0.26	0.16735	0.37717	0.14429	0.36307	1	0.572531
hsa-miR-4777-5p	0.95	1.07	0.25	0.18	0.89	-0.16	0.18147	0.39602	0.14508	0.36448	1	0.651235
hsa-miR-5187-5p	1.12	1.31	0.49	0.94	0.86	-0.23	0.22875	0.45804	0.14513	0.36448	1	0.601852
hsa-miR-146a-5p	34.97	58.52	29.64	81.44	0.6	-0.74	0.12974	0.32252	0.14536	0.3647	1	0.645062
hsa-miR-4709-5p	1.25	1.33	0.16	0.2	0.94	-0.09	0.10838	0.28959	0.14564	0.36503	1	0.641975
hsa-miR-6735-5p	0.99	0.81	0.25	0.29	1.22	0.29	0.16735	0.37717	0.14588	0.36528	1	0.337963
hsa-miR-575	58.52	53.62	165.04	47.62	1.09	0.13	0.14152	0.3416	0.14632	0.36603	1	0.402778
hsa-miR-568	1.16	1.24	0.17	0.17	0.93	-0.1	0.30379	0.54039	0.14667	0.36653	1	0.638889
hsa-miR-1292-5p	1.01	1.05	0.2	0.26	0.96	-0.06	0.18147	0.39602	0.14716	0.36667	1	0.617284
hsa-miR-1295a	1.14	1.26	0.27	0.24	0.91	-0.13	0.24621	0.48054	0.14726	0.36667	1	0.62963
hsa-miR-4531	1.39	1.15	0.54	0.37	1.21	0.28	0.21214	0.43928	0.14728	0.36667	1	0.358025
hsa-miR-1204	1.55	1.56	0.18	0.32	0.99	-0.01	0.16735	0.37717	0.1473	0.36667	1	0.594136
hsa-miR-1256	1.6	1.81	0.23	0.24	0.89	-0.17	0.19639	0.41751	0.14746	0.36671	1	0.646605
hsa-miR-7161-5p	1.22	1.09	0.18	0.26	1.12	0.16	0.073685	0.23303	0.148	0.36769	1	0.37963
hsa-miR-128-1-5p	1.71	1.74	0.41	0.5	0.98	-0.03	0.16735	0.37717	0.14822	0.36787	1	0.540123
hsa-miR-6837-5p	1.98	1.48	0.58	0.59	1.34	0.42	0.15405	0.3609	0.14847	0.36814	1	0.345679
hsa-miR-4800-5p	22.7	16.89	9.95	9.13	1.34	0.43	0.18147	0.39602	0.1488	0.36859	1	0.359568
hsa-miR-6760-3p	4.33	4.78	0.99	1.07	0.91	-0.14	0.16981	0.38137	0.1491	0.36898	1	0.638889
hsa-miR-6850-3p	2.06	2.29	0.89	2.38	0.9	-0.16	0.73373	0.86307	0.15057	0.37202	1	0.549383
hsa-miR-4736	1.77	1.76	0.25	0.85	1	0	0.2184	0.4515	0.15062	0.37202	1	0.572531
hsa-miR-668-5p	0.83	0.89	0.17	0.11	0.94	-0.09	0.19639	0.41751	0.1534	0.37853	1	0.618827
hsa-miR-6784-5p	7.8	6.08	2.08	4.07	1.28	0.36	0.10838	0.28959	0.15359	0.37864	1	0.277778
hsa-miR-4763-5p	1.96	2.25	0.34	0.37	0.87	-0.2	0.020813	0.10464	0.15375	0.37865	1	0.658951
hsa-miR-2117	1.59	1.74	0.35	0.86	0.92	-0.13	0.39274	0.61454	0.15396	0.37881	1	0.604938
hsa-miR-149-5p	7.39	10.04	9.09	17.46	0.74	-0.44	0.034233	0.14328	0.15414	0.37889	1	0.748457
hsa-miR-548h-5p	1.09	1.03	0.15	0.18	1.06	0.08	0.16735	0.37717	0.15483	0.38022	1	0.407407
hsa-miR-5689	1.31	1.4	0.16	0.2	0.94	-0.09	0.18147	0.39602	0.15529	0.38066	1	0.648148
hsa-miR-4712-3p	1.21	1.17	0.26	0.21	1.03	0.05	0.22875	0.45804	0.15531	0.38066	1	0.393519
hsa-miR-606	0.99	1.02	0.16	0.2	0.97	-0.04	0.19639	0.41751	0.15565	0.38112	1	0.62037
hsa-miR-198	3.99	2.87	3.34	2.45	1.39	0.48	0.073685	0.23303	0.15594	0.38146	1	0.330247
hsa-miR-7112-3p	1.1	1.2	0.15	0.2	0.92	-0.12	0.16735	0.37717	0.15658	0.38267	1	0.638889
hsa-miR-1976	2.01	2.21	0.43	0.4	0.91	-0.14	0.048279	0.17732	0.15691	0.383	1	0.655864
hsa-miR-369-5p	2.17	2.49	0.48	0.94	0.87	-0.19	0.19639	0.41751	0.15702	0.383	1	0.612654
hsa-miR-3670	1.64	1.63	0.18	0.39	1.01	0.01	0.22875	0.45804	0.15811	0.38522	1	0.572531
hsa-miR-147b	1.07	1.17	0.17	0.69	0.92	-0.12	0.32473	0.55815	0.15837	0.38522	1	0.592593
hsa-miR-6738-3p	1.57	1.76	0.26	0.4	0.89	-0.16	0.14152	0.3416	0.15838	0.38522	1	0.589506
hsa-miR-5688	0.88	1.01	0.22	0.2	0.88	-0.19	0.16735	0.37717	0.15868	0.38558	1	0.626543
hsa-miR-3140-5p	1.18	1.28	0.15	0.26	0.92	-0.12	0.26453	0.49984	0.15888	0.38559	1	0.635802
hsa-miR-1266-3p	1.68	1.58	0.27	0.28	1.06	0.09	0.16735	0.37717	0.15899	0.38559	1	0.382716
hsa-miR-301a-3p	22.98	40.72	31.25	69.13	0.56	-0.83	0.14152	0.3416	0.15976	0.3871	1	0.682099
hsa-miR-6074	1.72	1.33	0.35	0.51	1.29	0.37	0.09874	0.27239	0.16011	0.38757	1	0.330247
hsa-miR-4518	1.49	1.58	0.3	0.83	0.94	-0.09	0.39274	0.61454	0.1606	0.38825	1	0.578704
hsa-miR-4645-3p	1.37	1.53	0.19	0.23	0.89	-0.17	0.28373	0.51956	0.16069	0.38825	1	0.638889
hsa-miR-449a	4.94	6.42	6.71	13.5	0.77	-0.38	0.32473	0.55815	0.16139	0.38936	1	0.614198
hsa-miR-6811-5p	1.11	1.01	0.17	0.18	1.1	0.14	0.16735	0.37717	0.16146	0.38936	1	0.351852
hsa-miR-3936	0.84	0.92	0.28	0.22	0.92	-0.12	0.16735	0.37717	0.16194	0.39015	1	0.625
hsa-miR-495-3p	2.87	3.12	1.1	5.78	0.92	-0.12	0.26453	0.49984	0.16213	0.39025	1	0.533951
hsa-miR-6770-5p	0.69	0.68	0.17	0.22	1.01	0.01	0.19639	0.41751	0.1627	0.39088	1	0.58179
hsa-miR-330-5p	1.21	1.29	0.16	0.19	0.93	-0.1	0.21214	0.43928	0.1628	0.39088	1	0.635802
hsa-miR-5196-5p	4.17	3.15	1.13	1.38	1.32	0.4	0.18147	0.39602	0.16285	0.39088	1	0.334877
hsa-miR-95-5p	1.46	1.41	0.27	0.22	1.04	0.05	0.21214	0.43928	0.16301	0.3909	1	0.401235
hsa-miR-1285-3p	2.37	2.52	0.4	0.59	0.94	-0.09	0.34655	0.57398	0.16339	0.39111	1	0.634259
hsa-let-7a-3p	2.23	2.38	0.24	0.38	0.94	-0.09	0.22875	0.45804	0.16341	0.39111	1	0.617284
hsa-miR-224-3p	7.19	6.56	2.22	9.52	1.1	0.13	0.4423	0.65624	0.16399	0.39182	1	0.478395
hsa-miR-9-5p	1.33	2.24	1.51	5.92	0.59	-0.76	0.0076904	0.056169	0.1641	0.39182	1	0.794753
hsa-miR-7975	60773	60773	16740.6	4974.68	1	0	0.37109	0.59342	0.16417	0.39182	1	0.530864
hsa-miR-299-3p	2.52	2.47	0.76	6.17	1.02	0.03	0.49508	0.69224	0.16442	0.39206	1	0.527778
hsa-miR-3667-3p	1.46	1.54	0.24	0.26	0.95	-0.08	0.12974	0.32252	0.16471	0.39238	1	0.645062
hsa-miR-432-5p	2.52	2.67	0.8	13.58	0.94	-0.08	0.36922	0.59079	0.16487	0.39238	1	0.509259
hsa-miR-1306-5p	1.52	1.63	0.23	0.35	0.93	-0.1	0.28373	0.51956	0.16552	0.39332	1	0.625
hsa-miR-7157-5p	1.61	1.56	0.54	0.33	1.03	0.04	0.14152	0.3416	0.16579	0.39332	1	0.42284
hsa-miR-154-5p	3.88	3.7	1.42	4.76	1.05	0.07	0.41711	0.63438	0.16586	0.39332	1	0.526235
hsa-miR-29c-5p	18.41	10.45	11.78	10.48	1.76	0.82	0.15405	0.3609	0.16588	0.39332	1	0.294753
hsa-miR-6837-3p	0.85	0.99	0.21	0.2	0.86	-0.21	0.18147	0.39602	0.16613	0.39356	1	0.635802
hsa-miR-6126	28.28	34.44	10.24	18.52	0.82	-0.28	0.12974	0.32252	0.16648	0.39401	1	0.634259
hsa-miR-4459	1428.97	1130.17	2323.29	874.52	1.26	0.34	0.09874	0.27239	0.16666	0.39408	1	0.266975
hsa-let-7e-5p	370.62	429.33	145.41	190.23	0.86	-0.21	0.15557	0.3628	0.16736	0.39537	1	0.635802
hsa-miR-323b-3p	0.58	0.5	0.19	0.21	1.16	0.22	0.31645	0.55815	0.16793	0.39634	1	0.388889
hsa-miR-5197-5p	1.42	1.54	0.18	0.21	0.92	-0.11	0.19639	0.41751	0.16836	0.39689	1	0.612654
hsa-miR-4652-3p	3.58	4.59	1.09	1.85	0.78	-0.36	0.14152	0.3416	0.16852	0.39689	1	0.615741
hsa-miR-4292	0.77	0.83	0.2	0.22	0.93	-0.11	0.16735	0.37717	0.16863	0.39689	1	0.601852
hsa-miR-365a-5p	2.41	1.95	0.47	0.77	1.24	0.31	0.15405	0.3609	0.16889	0.39715	1	0.381173
hsa-miR-4731-3p	8.86	8.08	2.62	2.72	1.1	0.13	0.048279	0.17732	0.17031	0.40011	1	0.384259
hsa-miR-8079	1.47	1.36	0.34	0.29	1.08	0.11	0.24621	0.48054	0.17063	0.40014	1	0.41358
hsa-miR-6764-5p	0.91	0.82	0.17	0.17	1.11	0.16	0.19639	0.41751	0.17064	0.40014	1	0.373457
hsa-miR-32-3p	2.26	3.69	3.69	5.04	0.61	-0.71	0.043167	0.16672	0.17108	0.40082	1	0.804012
hsa-miR-4536-3p	1.72	1.58	0.23	0.25	1.09	0.12	0.24621	0.48054	0.17174	0.402	1	0.375
hsa-miR-518f-5p	1.14	1.25	0.21	0.19	0.91	-0.13	0.11871	0.30441	0.17241	0.40318	1	0.648148
hsa-miR-1203	1.25	1.29	0.21	0.25	0.97	-0.05	0.22875	0.45804	0.17259	0.40324	1	0.611111
hsa-miR-4305	1.18	1.25	0.25	0.27	0.95	-0.08	0.11871	0.30441	0.17299	0.4038	1	0.600309
hsa-miR-4307	2.04	2.19	0.37	0.46	0.93	-0.1	0.19639	0.41751	0.17381	0.40535	1	0.608025
hsa-miR-618	1.43	1.52	0.15	0.17	0.95	-0.08	0.22875	0.45804	0.17419	0.40585	1	0.645062
hsa-miR-3189-5p	1.09	1.06	0.44	0.24	1.02	0.04	0.28373	0.51956	0.17465	0.40657	1	0.42284
hsa-miR-6827-5p	1.05	1.12	0.2	0.2	0.93	-0.1	0.28373	0.51956	0.17536	0.40783	1	0.635802
hsa-miR-24-1-5p	7.2	5.69	10.08	3.53	1.26	0.34	0.21214	0.43928	0.1756	0.40802	1	0.402778
hsa-miR-10b-3p	2.28	1.95	1.65	0.6	1.17	0.23	0.21214	0.43928	0.17732	0.4116	1	0.375
hsa-miR-22-5p	4.81	5.37	1.56	3.06	0.9	-0.16	0.30379	0.54039	0.17746	0.4116	1	0.595679
hsa-miR-940	63.64	48.5	18.03	18.2	1.31	0.39	0.073685	0.23303	0.17781	0.41203	1	0.358025
hsa-miR-3681-3p	1.5	1.6	0.23	0.3	0.94	-0.09	0.12974	0.32252	0.17988	0.41633	1	0.638889
hsa-miR-219a-2-3p	1.24	1.2	0.19	0.22	1.03	0.05	0.26453	0.49984	0.17999	0.41633	1	0.393519
hsa-miR-4330	0.97	1.15	0.14	0.22	0.85	-0.24	0.30379	0.54039	0.18027	0.41648	1	0.591049
hsa-miR-3115	1.33	1.22	0.32	0.2	1.08	0.12	0.30379	0.54039	0.18053	0.41648	1	0.395062
hsa-miR-877-5p	3.49	3.27	1.52	1.15	1.07	0.09	0.11871	0.30441	0.18086	0.41648	1	0.339506
hsa-miR-1197	1.33	1.33	0.2	0.26	1	0	0.16735	0.37717	0.18101	0.41648	1	0.583333
hsa-miR-378e	1.3	1.13	0.53	0.48	1.15	0.21	0.16735	0.37717	0.18114	0.41648	1	0.391975
hsa-miR-3976	2.71	1.86	1.96	1.12	1.46	0.54	0.32473	0.55815	0.18119	0.41648	1	0.404321
hsa-miR-142-3p	316.1	466.64	268.78	1438.07	0.68	-0.56	0.089767	0.26002	0.1812	0.41648	1	0.621914
hsa-miR-5581-3p	1.28	1.35	0.19	0.17	0.95	-0.08	0.18147	0.39602	0.18172	0.41694	1	0.635802
hsa-miR-7113-3p	0.95	1.05	0.27	0.29	0.91	-0.14	0.16735	0.37717	0.18183	0.41694	1	0.578704
hsa-miR-6854-5p	0.87	0.87	0.13	0.17	1	0	0.15405	0.3609	0.18189	0.41694	1	0.45679
hsa-miR-937-5p	74.56	71.82	25.91	24.25	1.04	0.05	0.18147	0.39602	0.18211	0.41706	1	0.376543
hsa-miR-9-3p	1.28	2.66	1.93	24.59	0.48	-1.06	0.0012894	0.019447	0.18248	0.41748	1	0.830247
hsa-miR-6802-3p	1.35	1.43	0.24	0.18	0.94	-0.09	0.18147	0.39602	0.18262	0.41748	1	0.608025
hsa-miR-5000-5p	1.07	1.08	0.17	0.21	0.99	-0.02	0.19639	0.41751	0.18292	0.4178	1	0.598765
hsa-miR-1286	1.17	1.19	0.14	0.23	0.98	-0.03	0.26453	0.49984	0.18348	0.41871	1	0.587963
hsa-miR-617	2.14	2.27	0.35	0.3	0.94	-0.09	0.15557	0.3628	0.18388	0.41879	1	0.643519
hsa-miR-515-5p	1.54	1.77	0.21	1.63	0.87	-0.2	0.034233	0.14328	0.18393	0.41879	1	0.675926
hsa-miR-5706	0.76	0.87	0.16	0.15	0.87	-0.19	0.19639	0.41751	0.18401	0.41879	1	0.641975
hsa-miR-942-3p	0.87	0.82	0.23	0.17	1.07	0.1	0.12974	0.32252	0.18431	0.4191	1	0.382716
hsa-miR-6810-3p	2.59	2.77	0.47	0.5	0.93	-0.1	0.30379	0.54039	0.18461	0.41939	1	0.618827
hsa-miR-3124-5p	0.94	0.84	0.41	0.27	1.12	0.17	0.21214	0.43928	0.18481	0.4195	1	0.348765
hsa-miR-370-3p	3.08	3.42	2.11	3.98	0.9	-0.15	0.089767	0.26002	0.18532	0.4196	1	0.611111
hsa-miR-526b-3p	1.59	1.63	0.14	0.27	0.98	-0.03	0.12974	0.32252	0.18541	0.4196	1	0.598765
hsa-miR-25-5p	1.01	1.16	0.22	0.24	0.88	-0.19	0.30379	0.54039	0.18547	0.4196	1	0.70679
hsa-miR-4323	3.95	4.27	0.56	0.86	0.92	-0.11	0.28373	0.51956	0.18563	0.4196	1	0.589506
hsa-miR-4538	3.43	3.68	0.7	1.21	0.93	-0.1	0.10838	0.28959	0.18569	0.4196	1	0.614198
hsa-miR-7161-3p	1.32	1.42	0.29	1.54	0.93	-0.11	0.4423	0.65624	0.18628	0.42039	1	0.594136
hsa-miR-3167	1.04	0.98	0.14	0.17	1.05	0.07	0.18147	0.39602	0.18636	0.42039	1	0.37037
hsa-miR-548f-3p	1.53	1.65	0.17	0.33	0.93	-0.11	0.30379	0.54039	0.18673	0.42058	1	0.654321
hsa-miR-34a-5p	544.03	726.99	210.38	346.9	0.75	-0.42	0.22875	0.45804	0.18678	0.42058	1	0.594136
hsa-miR-3131	4.57	2.98	3.64	3.49	1.53	0.62	0.10838	0.28959	0.18705	0.42081	1	0.265432
hsa-miR-3133	1.37	1.35	0.16	0.28	1.01	0.02	0.32473	0.55815	0.18721	0.42081	1	0.57716
hsa-miR-4533	1.61	1.41	1.68	0.56	1.14	0.19	0.16735	0.37717	0.18741	0.42088	1	0.41358
hsa-miR-8065	1.2	1.29	0.23	0.29	0.93	-0.1	0.22875	0.45804	0.18886	0.42376	1	0.614198
hsa-miR-876-5p	1.71	1.69	0.22	0.35	1.01	0.02	0.24621	0.48054	0.18917	0.42409	1	0.54321
hsa-miR-584-3p	0.94	1.09	0.2	0.27	0.87	-0.2	0.19639	0.41751	0.18958	0.4245	1	0.606481
hsa-miR-3191-5p	1.36	1.44	0.29	0.21	0.94	-0.09	0.24621	0.48054	0.18968	0.4245	1	0.617284
hsa-miR-6761-3p	1.58	1.68	0.17	0.29	0.94	-0.08	0.24621	0.48054	0.19036	0.42543	1	0.604938
hsa-miR-3614-5p	5.09	5.48	1.02	1.19	0.93	-0.11	0.18147	0.39602	0.19043	0.42543	1	0.600309
hsa-miR-6814-5p	1.25	1.3	0.25	0.31	0.97	-0.05	0.24621	0.48054	0.1907	0.4255	1	0.58642
hsa-miR-3196	134.31	149.3	54.88	66.99	0.9	-0.15	0.11871	0.30441	0.1908	0.4255	1	0.623457
hsa-miR-378f	2.53	2.29	0.79	0.64	1.11	0.15	0.21214	0.43928	0.19107	0.42574	1	0.385802
hsa-miR-4468	1.89	1.53	1.1	0.7	1.24	0.31	0.26453	0.49984	0.19175	0.42688	1	0.351852
hsa-miR-542-3p	2.67	3.58	1.97	2.9	0.75	-0.42	0.16735	0.37717	0.19208	0.42709	1	0.712963
hsa-miR-6860	2.58	2.43	1.02	0.82	1.06	0.08	0.34655	0.57398	0.19218	0.42709	1	0.401235
hsa-miR-939-3p	2.67	2.97	0.54	0.48	0.9	-0.15	0.03849	0.15524	0.19245	0.42731	1	0.634259
hsa-miR-548t-5p	1.32	1.32	0.21	0.19	1	0	0.26453	0.49984	0.19374	0.4298	1	0.407407
hsa-miR-135b-3p	0.64	0.75	0.2	0.18	0.85	-0.23	0.22875	0.45804	0.1941	0.43023	1	0.601852
hsa-miR-1244	1.24	1.24	0.31	0.44	1	0	0.21214	0.43928	0.19452	0.43079	1	0.574074
hsa-miR-30e-3p	21.81	15.1	23.41	11.09	1.44	0.53	0.18147	0.39602	0.1948	0.43103	1	0.347222
hsa-miR-6815-5p	1.89	1.68	0.66	0.5	1.12	0.17	0.21214	0.43928	0.19599	0.43328	1	0.376543
hsa-miR-5047	1.01	1.02	0.28	0.21	0.99	-0.01	0.41711	0.63438	0.19669	0.43446	1	0.438272
hsa-miR-4701-3p	9.3	10.58	5.91	8.45	0.88	-0.19	0.22875	0.45804	0.1978	0.43652	1	0.603395
hsa-miR-4256	0.93	0.8	0.31	0.19	1.17	0.23	0.11871	0.30441	0.19835	0.43737	1	0.37963
hsa-miR-432-3p	1.47	1.53	0.2	0.26	0.96	-0.06	0.41711	0.63438	0.19884	0.43748	1	0.575617
hsa-miR-1249-5p	4.39	4.2	2.84	1.36	1.04	0.06	0.19639	0.41751	0.19914	0.43748	1	0.421296
hsa-miR-5009-3p	1.29	1.26	0.15	0.38	1.02	0.03	0.4423	0.65624	0.19975	0.43748	1	0.546296
hsa-miR-26b-3p	2.33	2.46	0.31	0.47	0.95	-0.08	0.26453	0.49984	0.19976	0.43748	1	0.608025
hsa-miR-885-3p	0.8	0.97	0.35	0.46	0.83	-0.27	0.15405	0.3609	0.19978	0.43748	1	0.626543
hsa-miR-520f-5p	0.75	0.62	0.15	0.24	1.23	0.29	0.21214	0.43928	0.19994	0.43748	1	0.337963
hsa-miR-4642	2.23	1.99	0.32	0.44	1.12	0.17	0.034233	0.14328	0.20003	0.43748	1	0.33179
hsa-miR-331-3p	126.37	144.24	61.36	62.71	0.88	-0.19	0.32473	0.55815	0.20011	0.43748	1	0.628086
hsa-miR-3184-3p	3.06	2.79	0.6	0.51	1.1	0.13	0.24621	0.48054	0.20014	0.43748	1	0.391975
hsa-miR-26a-2-3p	1.97	2.19	0.35	0.39	0.9	-0.15	0.26453	0.49984	0.2002	0.43748	1	0.626543
hsa-miR-204-5p	5.19	4.23	12.92	5.69	1.23	0.3	0.034233	0.14328	0.20042	0.43748	1	0.344136
hsa-miR-19b-1-5p	2.36	2.52	0.95	0.92	0.94	-0.09	0.21214	0.43928	0.20046	0.43748	1	0.575617
hsa-miR-4513	4.36	3.56	2.98	1.69	1.22	0.29	0.19639	0.41751	0.20079	0.43776	1	0.351852
hsa-miR-7156-3p	2.15	1.9	0.71	0.62	1.13	0.18	0.19639	0.41751	0.20093	0.43776	1	0.356481
hsa-miR-4442	48.62	39.12	16.75	14.11	1.24	0.31	0.34655	0.57398	0.20168	0.43843	1	0.385802
hsa-miR-4276	0.98	1.01	0.13	0.18	0.97	-0.04	0.24621	0.48054	0.20202	0.43843	1	0.604938
hsa-miR-548h-3p	1.17	1.28	0.12	0.21	0.91	-0.13	0.32473	0.55815	0.20205	0.43843	1	0.583333
hsa-miR-6734-3p	1.35	1.44	0.24	0.3	0.93	-0.1	0.24621	0.48054	0.20206	0.43843	1	0.567901
hsa-miR-4636	1.46	1.62	0.32	0.23	0.9	-0.16	0.36922	0.59079	0.2021	0.43843	1	0.635802
hsa-miR-4799-3p	1.27	1.22	0.22	0.14	1.05	0.07	0.21214	0.43928	0.20239	0.43846	1	0.407407
hsa-miR-583	1.56	1.32	0.55	0.42	1.18	0.24	0.26453	0.49984	0.20246	0.43846	1	0.391975
hsa-miR-658	1.23	1.18	0.33	0.2	1.04	0.06	0.34655	0.57398	0.20275	0.43866	1	0.441358
hsa-miR-96-3p	0.8	0.84	0.18	0.15	0.95	-0.08	0.11871	0.30441	0.20289	0.43866	1	0.615741
hsa-miR-3141	22.47	21.33	8.91	9.55	1.05	0.08	0.34655	0.57398	0.20325	0.43906	1	0.387346
hsa-miR-16-2-3p	2.94	3.02	1.16	1.69	0.97	-0.04	0.22875	0.45804	0.20374	0.43974	1	0.569444
hsa-miR-5587-3p	1	0.92	0.2	0.17	1.08	0.11	0.14152	0.3416	0.20446	0.44091	1	0.407407
hsa-miR-3620-5p	8.65	9.81	4.28	5.61	0.88	-0.18	0.16735	0.37717	0.20475	0.44118	1	0.597222
hsa-miR-33a-3p	1.22	1.26	0.25	0.16	0.97	-0.05	0.24621	0.48054	0.20508	0.4415	1	0.598765
hsa-miR-6883-3p	1.48	1.48	0.22	0.38	1	0	0.4423	0.65624	0.2053	0.44161	1	0.57716
hsa-miR-548at-3p	1.16	1.08	0.19	0.22	1.07	0.09	0.15405	0.3609	0.20625	0.44328	1	0.358025
hsa-miR-6762-5p	1.4	1.16	0.27	0.36	1.21	0.27	0.22875	0.45804	0.20683	0.44331	1	0.313272
hsa-miR-510-5p	0.9	1.08	0.19	0.26	0.84	-0.26	0.30379	0.54039	0.20685	0.44331	1	0.648148
hsa-miR-5001-3p	1.14	1.27	0.21	0.22	0.9	-0.15	0.030365	0.13345	0.20691	0.44331	1	0.648148
hsa-miR-628-5p	2.78	2.4	1.7	0.94	1.16	0.21	0.21214	0.43928	0.20696	0.44331	1	0.333333
hsa-miR-7150	96.67	57.77	191.52	110.84	1.67	0.74	0.072043	0.23303	0.20746	0.44401	1	0.356481
hsa-miR-548as-3p	1.54	1.58	0.13	0.25	0.98	-0.03	0.21214	0.43928	0.20769	0.44404	1	0.608025
hsa-miR-1298-5p	0.81	0.87	0.19	0.14	0.93	-0.11	0.28373	0.51956	0.20782	0.44404	1	0.615741
hsa-miR-152-5p	1.13	1.1	0.13	0.35	1.03	0.04	0.41711	0.63438	0.20803	0.44411	1	0.540123
hsa-miR-6780a-3p	2.11	2.26	0.37	0.4	0.93	-0.1	0.34655	0.57398	0.20824	0.44419	1	0.626543
hsa-miR-4460	1.51	1.41	0.17	0.26	1.06	0.09	0.16735	0.37717	0.20879	0.44499	1	0.378086
hsa-miR-3149	2.26	3.41	3.95	5.24	0.66	-0.59	0.01387	0.081276	0.20898	0.44503	1	0.771605
hsa-miR-374a-5p	69.2	78.77	27.35	39.4	0.88	-0.19	0.16735	0.37717	0.20984	0.44647	1	0.587963
hsa-miR-105-3p	1.11	1	0.18	0.21	1.11	0.15	0.15405	0.3609	0.21131	0.44922	1	0.32716
hsa-miR-3619-3p	1.28	1.38	0.26	0.18	0.93	-0.11	0.081429	0.24858	0.21205	0.45006	1	0.646605
hsa-let-7c-3p	1.66	1.69	0.31	0.45	0.98	-0.03	0.09874	0.27239	0.21222	0.45006	1	0.569444
hsa-miR-8070	1	1.06	0.17	0.2	0.95	-0.08	0.28373	0.51956	0.21223	0.45006	1	0.595679
hsa-miR-7111-5p	1.89	1.35	0.5	0.75	1.4	0.49	0.14152	0.3416	0.21315	0.45163	1	0.333333
hsa-miR-8058	1.36	1.56	0.25	0.22	0.87	-0.2	0.22875	0.45804	0.2135	0.45201	1	0.67284
hsa-miR-95-3p	8.19	3.98	3.5	4.99	2.06	1.04	0.09874	0.27239	0.21478	0.45433	1	0.305556
hsa-miR-6849-5p	6.53	7.21	1.66	4.01	0.91	-0.14	0.32473	0.55815	0.21567	0.45584	1	0.567901
hsa-miR-6727-3p	1.27	1.47	0.24	0.24	0.86	-0.21	0.28373	0.51956	0.21596	0.45608	1	0.608025
hsa-miR-943	0.99	1.13	0.2	0.22	0.87	-0.2	0.30379	0.54039	0.21663	0.45712	1	0.640432
hsa-miR-5007-3p	1.61	1.69	0.25	0.32	0.95	-0.07	0.15405	0.3609	0.21711	0.45756	1	0.569444
hsa-miR-6891-5p	97.12	65.57	89.82	65.96	1.48	0.57	0.081429	0.24858	0.2172	0.45756	1	0.311728
hsa-miR-4676-3p	1.41	1.42	0.21	0.24	0.99	-0.01	0.19639	0.41751	0.21845	0.45966	1	0.58642
hsa-miR-3144-5p	0.89	0.93	0.16	0.2	0.96	-0.06	0.28373	0.51956	0.21856	0.45966	1	0.574074
hsa-miR-548aw	1.38	1.23	0.16	0.22	1.12	0.16	0.026848	0.12177	0.21934	0.46092	1	0.287037
hsa-miR-185-3p	1.38	1.46	0.17	0.19	0.95	-0.08	0.24621	0.48054	0.21962	0.46112	1	0.641975
hsa-miR-6726-5p	1.37	1.04	0.41	0.52	1.33	0.41	0.16735	0.37717	0.21987	0.46127	1	0.354938
hsa-miR-6823-3p	1.64	1.65	0.34	0.41	0.99	-0.01	0.14152	0.3416	0.22037	0.46194	1	0.583333
hsa-miR-28-3p	1.91	2.09	0.51	0.43	0.91	-0.13	0.36922	0.59079	0.22104	0.46275	1	0.611111
hsa-miR-4272	0.98	1.11	0.18	0.17	0.88	-0.18	0.30379	0.54039	0.22112	0.46275	1	0.603395
hsa-miR-4267	1.57	1.62	0.48	0.46	0.97	-0.04	0.11871	0.30441	0.22144	0.4629	1	0.58642
hsa-miR-3129-5p	1.12	1.11	0.16	0.3	1.01	0.01	0.28373	0.51956	0.22155	0.4629	1	0.416667
hsa-miR-4650-5p	1.76	1.74	0.28	0.29	1.01	0.01	0.19639	0.41751	0.22212	0.46371	1	0.592593
hsa-miR-4790-3p	0.65	0.6	0.25	0.18	1.08	0.11	0.34655	0.57398	0.22252	0.46417	1	0.424383
hsa-miR-4263	1.05	1.12	0.2	0.15	0.93	-0.1	0.28373	0.51956	0.22276	0.46429	1	0.617284
hsa-miR-7978	0.89	0.92	0.13	0.15	0.97	-0.05	0.24621	0.48054	0.22301	0.46442	1	0.62037
hsa-miR-483-3p	3.4	4.92	0.44	63.29	0.69	-0.53	0.0019302	0.024724	0.22339	0.46484	1	0.780864
hsa-miR-16-5p	1962.45	1626.71	1503.15	640.39	1.21	0.27	0.14225	0.34238	0.22426	0.46626	1	0.37037
hsa-miR-2052	1.03	0.92	0.24	0.14	1.12	0.16	0.26453	0.49984	0.22458	0.46654	1	0.373457
hsa-miR-503-3p	1.25	1.13	0.23	0.24	1.1	0.14	0.19639	0.41751	0.2248	0.46654	1	0.410494
hsa-miR-338-5p	2.27	2.45	0.46	0.95	0.93	-0.11	0.36922	0.59079	0.22494	0.46654	1	0.541667
hsa-miR-181c-3p	2.83	2.63	1.34	0.74	1.08	0.11	0.28373	0.51956	0.22605	0.46827	1	0.410494
hsa-miR-3612	0.81	0.84	0.15	0.14	0.97	-0.05	0.39274	0.61454	0.22614	0.46827	1	0.612654
hsa-miR-148b-5p	1.77	1.72	0.26	0.3	1.03	0.04	0.24621	0.48054	0.22641	0.46835	1	0.37963
hsa-miR-208a-5p	4.84	5.53	1.17	2.98	0.87	-0.19	0.36922	0.59079	0.2267	0.46835	1	0.601852
hsa-miR-93-3p	1.84	1.95	0.28	0.49	0.95	-0.08	0.55087	0.73402	0.22685	0.46835	1	0.569444
hsa-miR-6736-5p	1.72	1.52	0.65	0.43	1.13	0.17	0.39274	0.61454	0.227	0.46835	1	0.432099
hsa-miR-6813-5p	1.16	0.99	0.2	0.2	1.17	0.22	0.26453	0.49984	0.2271	0.46835	1	0.37963
hsa-miR-4802-5p	0.94	0.99	0.22	0.23	0.96	-0.06	0.24621	0.48054	0.22741	0.46835	1	0.625
hsa-miR-142-5p	62.6	75.79	19.81	231.04	0.83	-0.28	0.15405	0.3609	0.22762	0.46835	1	0.621914
hsa-miR-3119	1.45	1.34	0.22	0.12	1.09	0.12	0.26453	0.49984	0.22765	0.46835	1	0.361111
hsa-miR-3660	2.21	2.38	1.08	1.7	0.93	-0.11	0.30379	0.54039	0.22842	0.46943	1	0.601852
hsa-miR-4448	1.92	1.69	0.42	0.3	1.14	0.19	0.18147	0.39602	0.22854	0.46943	1	0.33642
hsa-miR-548ay-3p	0.98	1.1	0.2	0.15	0.9	-0.16	0.28373	0.51956	0.22884	0.46966	1	0.604938
hsa-miR-555	1.06	1.15	0.12	0.15	0.92	-0.12	0.34655	0.57398	0.22973	0.47111	1	0.608025
hsa-miR-759	0.93	0.99	0.15	0.18	0.94	-0.09	0.22875	0.45804	0.23106	0.47301	1	0.635802
hsa-miR-1261	1.77	1.48	0.71	0.52	1.19	0.26	0.70188	0.84153	0.23117	0.47301	1	0.395062
hsa-miR-124-3p	1.1	1.17	1.02	0.27	0.94	-0.09	0.26453	0.49984	0.23122	0.47301	1	0.466049
hsa-miR-8055	1.34	1.33	0.92	0.31	1.01	0.02	0.46829	0.67325	0.23155	0.47305	1	0.435185
hsa-miR-4308	1.51	1.48	0.19	0.32	1.02	0.03	0.36922	0.59079	0.2316	0.47305	1	0.515432
hsa-miR-4441	2.15	1.61	0.87	0.83	1.33	0.41	0.16735	0.37717	0.23206	0.47315	1	0.361111
hsa-miR-4474-3p	1.07	0.99	0.18	0.23	1.08	0.11	0.21214	0.43928	0.23218	0.47315	1	0.365741
hsa-miR-589-3p	0.87	0.99	0.16	0.2	0.88	-0.19	0.34655	0.57398	0.23222	0.47315	1	0.62037
hsa-miR-4680-5p	1.36	1.45	0.23	0.29	0.94	-0.09	0.18147	0.39602	0.23249	0.47333	1	0.612654
hsa-miR-7974	4.66	4.76	1.27	1.39	0.98	-0.03	0.24621	0.48054	0.23281	0.47362	1	0.603395
hsa-miR-1180-5p	0.29	0.4	0.17	0.21	0.73	-0.46	0.26453	0.49984	0.23302	0.47363	1	0.615741
hsa-miR-382-3p	1.02	1.02	0.17	0.2	1	0	0.36922	0.59079	0.2334	0.47363	1	0.592593
hsa-miR-4666b	4.38	4.7	0.94	1.56	0.93	-0.1	0.24621	0.48054	0.23361	0.47363	1	0.604938
hsa-miR-6086	13.62	11.09	3.87	4.79	1.23	0.3	0.22875	0.45804	0.23362	0.47363	1	0.365741
hsa-miR-6876-3p	1.42	1.5	0.23	0.24	0.95	-0.08	0.39274	0.61454	0.23375	0.47363	1	0.611111
hsa-miR-4681	1.5	1.53	0.25	0.27	0.98	-0.03	0.24621	0.48054	0.23443	0.47463	1	0.587963
hsa-miR-6758-5p	1.86	1.69	0.67	0.71	1.1	0.13	0.32473	0.55815	0.23478	0.47496	1	0.410494
hsa-miR-3662	1.03	0.94	0.16	0.22	1.09	0.13	0.26453	0.49984	0.23524	0.47552	1	0.441358
hsa-miR-6766-5p	1.01	0.95	0.18	0.24	1.06	0.09	0.32473	0.55815	0.23552	0.47571	1	0.401235
hsa-miR-6887-5p	4.25	5.59	2.24	2.26	0.76	-0.39	0.12974	0.32252	0.23585	0.47599	1	0.694444
hsa-miR-6862-5p	2.33	1.58	0.51	0.92	1.47	0.56	0.19639	0.41751	0.23603	0.47599	1	0.342593
hsa-miR-4766-3p	1.19	1.12	0.19	0.19	1.06	0.08	0.24621	0.48054	0.23628	0.47611	1	0.385802
hsa-miR-654-5p	2.03	2.05	0.34	1.03	0.99	-0.01	0.4423	0.65624	0.2367	0.47642	1	0.509259
hsa-miR-8084	1.18	1.23	0.15	0.23	0.96	-0.06	0.32473	0.55815	0.23698	0.47642	1	0.57716
hsa-miR-4431	0.88	0.96	0.18	0.12	0.92	-0.12	0.36922	0.59079	0.23707	0.47642	1	0.623457
hsa-miR-4749-5p	3.14	2.59	0.72	0.9	1.21	0.28	0.32473	0.55815	0.23718	0.47642	1	0.33642
hsa-miR-1208	2.61	2.64	0.5	1.17	0.99	-0.02	0.46829	0.67325	0.23741	0.4765	1	0.533951
hsa-miR-639	1.23	1.13	0.24	0.29	1.1	0.13	0.26453	0.49984	0.23788	0.47708	1	0.362654
hsa-let-7d-5p	472.61	381.05	113.84	157.73	1.24	0.31	0.22875	0.45804	0.23826	0.47745	1	0.353395
hsa-miR-4462	3.28	3.81	0.91	0.96	0.86	-0.21	0.22875	0.45804	0.23844	0.47745	1	0.645062
hsa-miR-6507-3p	4.59	5.24	1.17	1.7	0.88	-0.19	0.26453	0.49984	0.23873	0.47764	1	0.611111
hsa-miR-6796-3p	3.44	3.84	0.59	0.85	0.9	-0.16	0.22875	0.45804	0.239	0.47781	1	0.598765
hsa-miR-412-3p	0.91	0.76	0.15	0.27	1.19	0.25	0.26453	0.49984	0.23939	0.47812	1	0.395062
hsa-miR-941	0.32	0.35	0.12	0.15	0.91	-0.13	0.27612	0.51956	0.23953	0.47812	1	0.592593
hsa-miR-611	1.26	1.14	0.27	0.18	1.1	0.14	0.34655	0.57398	0.24041	0.47951	1	0.405864
hsa-miR-2467-5p	1.06	1.08	0.19	0.21	0.98	-0.03	0.36922	0.59079	0.24076	0.47982	1	0.561728
hsa-miR-4780	1.24	1.32	0.29	0.25	0.94	-0.1	0.11871	0.30441	0.24144	0.48049	1	0.62963
hsa-miR-29c-3p	1464.61	776.06	418.21	749.19	1.89	0.92	0.06735	0.22238	0.24162	0.48049	1	0.291667
hsa-miR-8075	1.45	1.3	0.38	0.29	1.11	0.16	0.26453	0.49984	0.24166	0.48049	1	0.367284
hsa-miR-1271-5p	3.8	4.21	1.02	2.3	0.9	-0.15	0.52261	0.71467	0.24302	0.48263	1	0.574074
hsa-miR-520e	2.03	2.1	0.35	0.68	0.97	-0.05	0.39274	0.61454	0.24312	0.48263	1	0.546296
hsa-miR-539-5p	2.11	2.28	0.56	1.34	0.93	-0.11	0.39274	0.61454	0.24366	0.48333	1	0.549383
hsa-miR-875-5p	1.93	2	0.26	0.41	0.96	-0.05	0.24621	0.48054	0.24403	0.48349	1	0.589506
hsa-miR-613	1.91	1.84	0.33	0.37	1.04	0.05	0.34655	0.57398	0.24411	0.48349	1	0.404321
hsa-miR-192-5p	15.11	17.95	6.8	103.21	0.84	-0.25	0.34655	0.57398	0.24509	0.48462	1	0.540123
hsa-miR-3130-5p	1.34	1.5	0.33	0.21	0.89	-0.16	0.18147	0.39602	0.24515	0.48462	1	0.623457
hsa-miR-6726-3p	1.46	1.48	0.23	0.34	0.99	-0.02	0.34376	0.57398	0.24533	0.48462	1	0.557099
hsa-miR-516a-5p	2.66	1.92	1.45	1.87	1.39	0.47	0.030365	0.13345	0.24544	0.48462	1	0.263889
hsa-miR-3924	1.67	1.61	0.24	0.17	1.04	0.06	0.28373	0.51956	0.2457	0.48474	1	0.419753
hsa-miR-548ao-3p	1.19	1.23	0.19	0.19	0.97	-0.04	0.28373	0.51956	0.24642	0.48579	1	0.601852
hsa-miR-92b-5p	0.81	0.74	0.21	0.19	1.09	0.13	0.34655	0.57398	0.24685	0.48627	1	0.385802
hsa-miR-3158-5p	2.88	2.66	1.77	1.54	1.08	0.11	0.15405	0.3609	0.24708	0.48634	1	0.373457
hsa-miR-6822-3p	1.25	1.43	0.29	0.2	0.87	-0.2	0.19639	0.41751	0.24732	0.48644	1	0.679012
hsa-miR-6760-5p	1.28	0.98	0.37	0.55	1.31	0.39	0.16735	0.37717	0.24807	0.48753	1	0.311728
hsa-miR-6730-5p	1.5	1.24	0.93	0.91	1.21	0.28	0.21214	0.43928	0.24836	0.48773	1	0.351852
hsa-miR-892a	1.65	1.57	0.22	0.22	1.05	0.07	0.18147	0.39602	0.24855	0.48773	1	0.37963
hsa-miR-455-5p	9.92	10.33	3.78	7.47	0.96	-0.06	0.26453	0.49984	0.24877	0.48779	1	0.510802
hsa-miR-7112-5p	0.93	1.06	0.15	0.23	0.88	-0.19	0.34655	0.57398	0.24956	0.48847	1	0.612654
hsa-miR-659-5p	1.07	1.22	0.21	0.17	0.88	-0.18	0.21214	0.43928	0.24961	0.48847	1	0.646605
hsa-miR-597-5p	1.08	1.13	0.21	0.22	0.96	-0.06	0.24621	0.48054	0.2497	0.48847	1	0.589506
hsa-miR-1255b-2-3p	1.77	1.84	0.24	0.37	0.96	-0.06	0.34655	0.57398	0.25048	0.4893	1	0.589506
hsa-miR-4673	2.99	2.82	1.39	1.2	1.06	0.09	0.30379	0.54039	0.25054	0.4893	1	0.419753
hsa-miR-7111-3p	4.62	5.23	1.19	1.3	0.88	-0.18	0.30379	0.54039	0.25071	0.4893	1	0.612654
hsa-miR-378a-3p	50.26	59.01	20.07	62.51	0.85	-0.23	0.39274	0.61454	0.25089	0.4893	1	0.498457
hsa-miR-3688-3p	1.31	1.33	0.14	0.28	0.98	-0.02	0.49508	0.69224	0.25136	0.4898	1	0.583333
hsa-miR-5195-5p	1.45	1.48	0.27	0.35	0.98	-0.04	0.24621	0.48054	0.25153	0.4898	1	0.54321
hsa-miR-4501	0.78	0.88	0.17	0.16	0.88	-0.18	0.36922	0.59079	0.25238	0.49107	1	0.628086
hsa-miR-6795-3p	5.64	6.34	1.25	1.75	0.89	-0.17	0.28373	0.51956	0.25307	0.49111	1	0.604938
hsa-miR-1227-3p	2.9	3.11	0.51	0.74	0.93	-0.1	0.41711	0.63438	0.25312	0.49111	1	0.583333
hsa-miR-4633-3p	0.76	0.82	0.2	0.18	0.93	-0.11	0.36922	0.59079	0.25315	0.49111	1	0.57716
hsa-miR-6799-3p	2.45	2.44	0.38	0.44	1.01	0.01	0.16735	0.37717	0.25316	0.49111	1	0.402778
hsa-miR-5584-3p	1.91	1.98	0.32	0.53	0.96	-0.06	0.34655	0.57398	0.2534	0.4912	1	0.567901
hsa-miR-506-3p	1.41	1.44	0.2	0.42	0.98	-0.03	0.46829	0.67325	0.25466	0.49293	1	0.595679
hsa-miR-3688-5p	1.14	1.25	0.16	0.17	0.91	-0.13	0.26453	0.49984	0.25469	0.49293	1	0.614198
hsa-miR-376a-2-5p	1.73	1.73	0.31	0.26	1	0	0.21214	0.43928	0.25513	0.49295	1	0.416667
hsa-miR-602	5.92	6.59	1.25	1.86	0.9	-0.15	0.34655	0.57398	0.25526	0.49295	1	0.597222
hsa-miR-4665-3p	24.25	25.12	9.94	8.44	0.97	-0.05	0.2184	0.4515	0.25528	0.49295	1	0.447531
hsa-miR-3191-3p	0.49	0.39	0.12	0.22	1.25	0.32	0.089767	0.26002	0.2569	0.49572	1	0.342593
hsa-miR-548ai	3.74	4.15	1	1.13	0.9	-0.15	0.26453	0.49984	0.25737	0.49625	1	0.615741
hsa-miR-6510-3p	1.32	1.28	0.22	0.24	1.03	0.04	0.28373	0.51956	0.25861	0.49826	1	0.558642
hsa-miR-6770-3p	1.2	1.19	0.18	0.23	1.01	0.01	0.4423	0.65624	0.26059	0.50169	1	0.558642
hsa-miR-4289	1.29	1.22	0.16	0.21	1.05	0.08	0.30379	0.54039	0.26229	0.50459	1	0.416667
hsa-miR-3689d	0.92	0.94	0.16	0.2	0.98	-0.03	0.4423	0.65624	0.26317	0.50589	1	0.564815
hsa-miR-5583-3p	1.61	1.51	0.34	0.25	1.07	0.1	0.34655	0.57398	0.26351	0.50616	1	0.419753
hsa-miR-4793-3p	1.88	3.19	3.19	2.23	0.59	-0.76	0.0047455	0.042147	0.26437	0.50744	1	0.82716
hsa-miR-5188	1.25	1.33	0.18	0.22	0.94	-0.09	0.57984	0.75679	0.26515	0.50855	1	0.62963
hsa-miR-4691-5p	1.37	1.17	0.26	0.22	1.17	0.23	0.16735	0.37717	0.26574	0.50916	1	0.385802
hsa-miR-596	1.09	1.02	0.15	0.22	1.07	0.09	0.22875	0.45804	0.26587	0.50916	1	0.368827
hsa-miR-3622a-3p	1.98	1.99	0.24	0.47	1	0	0.41711	0.63438	0.26619	0.50939	1	0.537037
hsa-miR-6870-3p	3.97	4.31	0.74	1.01	0.92	-0.12	0.16735	0.37717	0.26669	0.50997	1	0.617284
hsa-miR-7151-5p	1.3	1.31	0.15	0.18	0.99	-0.02	0.27625	0.51956	0.26762	0.51137	1	0.583333
hsa-miR-6793-3p	1.32	1.28	0.28	0.33	1.03	0.04	0.32473	0.55815	0.26869	0.51303	1	0.552469
hsa-miR-4654	1.49	1.37	0.31	0.31	1.09	0.12	0.066536	0.21997	0.26919	0.51345	1	0.404321
hsa-miR-6882-5p	2.35	1.61	0.74	0.87	1.45	0.54	0.34655	0.57398	0.26932	0.51345	1	0.385802
hsa-miR-526b-5p	2.2	1.98	0.4	0.69	1.12	0.16	0.073685	0.23303	0.26972	0.51354	1	0.287037
hsa-miR-146a-3p	1.54	1.44	0.23	0.17	1.07	0.1	0.30379	0.54039	0.26976	0.51354	1	0.42284
hsa-miR-552-3p	1.42	1.06	0.3	0.51	1.35	0.43	0.09874	0.27239	0.27189	0.51719	1	0.296296
hsa-miR-378g	2.01	2.01	0.83	0.86	1	0	0.16735	0.37717	0.27268	0.51832	1	0.430556
hsa-miR-519b-3p	1.72	1.72	0.28	1.59	1	0	0.32473	0.55815	0.27304	0.51861	1	0.555556
hsa-miR-548ao-5p	1.14	1.11	0.2	0.2	1.03	0.04	0.32473	0.55815	0.27335	0.51881	1	0.429012
hsa-miR-4773	1.45	1.36	1.29	0.36	1.07	0.1	0.49508	0.69224	0.27422	0.52009	1	0.450617
hsa-miR-3156-5p	8.63	7.02	2.82	2.62	1.23	0.3	0.26453	0.49984	0.27476	0.52072	1	0.381173
hsa-miR-518a-5p	1.55	1.39	0.56	0.37	1.12	0.16	0.36922	0.59079	0.27693	0.52444	1	0.33642
hsa-miR-125b-2-3p	5.3	3.32	2.59	3.17	1.6	0.67	0.15405	0.3609	0.27751	0.52514	1	0.333333
hsa-miR-215-5p	5.15	5.47	2.03	27.55	0.94	-0.09	0.52261	0.71467	0.27798	0.52554	1	0.518519
hsa-miR-6076	15.02	13.02	3.92	4.15	1.15	0.21	0.15405	0.3609	0.27813	0.52554	1	0.324074
hsa-miR-3686	0.72	0.69	0.24	0.19	1.03	0.05	0.28373	0.51956	0.27858	0.526	1	0.563272
hsa-miR-3591-3p	1.79	1.79	0.27	0.44	1	0	0.46829	0.67325	0.27884	0.5261	1	0.555556
hsa-miR-105-5p	1.15	1.25	0.31	0.45	0.93	-0.11	0.46829	0.67325	0.27923	0.5261	1	0.595679
hsa-miR-3690	0.79	0.85	0.14	0.15	0.93	-0.11	0.34655	0.57398	0.27925	0.5261	1	0.62037
hsa-miR-887-5p	1.34	1.26	0.19	0.18	1.07	0.09	0.26453	0.49984	0.2795	0.52617	1	0.404321
hsa-miR-4280	1.63	1.47	0.4	0.29	1.1	0.14	0.39274	0.61454	0.28034	0.52738	1	0.37037
hsa-miR-3170	1.21	1.4	0.89	1.88	0.86	-0.21	0.41711	0.63438	0.28087	0.52797	1	0.62963
hsa-miR-4722-5p	0.8	0.88	0.14	0.21	0.91	-0.13	0.39274	0.61454	0.28229	0.53025	1	0.58642
hsa-miR-4706	1.33	1.21	0.2	0.22	1.1	0.13	0.22875	0.45804	0.28316	0.53141	1	0.399691
hsa-miR-4677-5p	1.04	1.1	0.13	0.18	0.94	-0.09	0.21214	0.43928	0.28337	0.53141	1	0.601852
hsa-miR-342-5p	11.44	6.53	10.57	12.27	1.75	0.81	0.073685	0.23303	0.28353	0.53141	1	0.29321
hsa-miR-5579-5p	1.41	1.43	0.21	0.18	0.98	-0.03	0.11871	0.30441	0.28422	0.53176	1	0.595679
hsa-miR-1297	0.99	0.92	0.19	0.22	1.08	0.11	0.26453	0.49984	0.28436	0.53176	1	0.395062
hsa-miR-4306	44.47	38.46	20.82	19.74	1.16	0.21	0.34655	0.57398	0.2844	0.53176	1	0.391975
hsa-miR-3189-3p	2.44	2.49	0.46	0.97	0.98	-0.03	0.83173	0.92017	0.28455	0.53176	1	0.541667
hsa-miR-203a-3p	36.89	15.07	21.67	173.92	2.45	1.29	0.76603	0.88514	0.28477	0.53177	1	0.350309
hsa-miR-512-5p	1.21	1.26	0.18	0.64	0.96	-0.06	0.46829	0.67325	0.28518	0.5318	1	0.561728
hsa-miR-4700-3p	2.52	2.7	0.53	0.51	0.93	-0.1	0.081429	0.24858	0.28537	0.5318	1	0.654321
hsa-miR-3916	1.11	1.17	0.21	0.19	0.95	-0.07	0.4423	0.65624	0.28541	0.5318	1	0.601852
hsa-miR-1245b-3p	1.04	1.09	0.21	0.18	0.95	-0.08	0.26453	0.49984	0.28629	0.53305	1	0.601852
hsa-miR-6506-3p	1.07	1.21	0.25	0.3	0.89	-0.17	0.24621	0.48054	0.28687	0.53333	1	0.598765
hsa-miR-4684-3p	0.89	0.86	0.3	0.27	1.04	0.06	0.22875	0.45804	0.28712	0.53333	1	0.404321
hsa-miR-5588-3p	1.32	1.45	0.23	0.22	0.91	-0.13	0.30379	0.54039	0.2877	0.53333	1	0.603395
hsa-miR-6780b-3p	1.6	1.71	0.35	0.32	0.94	-0.09	0.24621	0.48054	0.28783	0.53333	1	0.62037
hsa-miR-548am-3p	1.19	1.13	0.16	0.22	1.05	0.07	0.19639	0.41751	0.28789	0.53333	1	0.384259
hsa-miR-4662a-5p	1.49	1.55	0.23	0.33	0.96	-0.05	0.36922	0.59079	0.28791	0.53333	1	0.583333
hsa-miR-6855-5p	1.14	0.95	0.33	0.34	1.21	0.27	0.22875	0.45804	0.28805	0.53333	1	0.402778
hsa-miR-5693	0.95	1.01	0.14	0.16	0.94	-0.09	0.26453	0.49984	0.28811	0.53333	1	0.58642
hsa-miR-211-5p	2.62	3.1	0.8	1.97	0.84	-0.24	0.4423	0.65624	0.28967	0.53583	1	0.512346
hsa-miR-4417	14.39	17.45	8.89	14	0.82	-0.28	0.14152	0.3416	0.28999	0.53597	1	0.608025
hsa-miR-4789-3p	1.38	1.46	0.15	0.24	0.95	-0.08	0.30379	0.54039	0.2905	0.53597	1	0.594136
hsa-miR-140-5p	77.88	53.71	122.24	63.13	1.45	0.54	0.36922	0.59079	0.29059	0.53597	1	0.371914
hsa-miR-365a-3p	26.42	30.72	12.3	13.56	0.86	-0.22	0.34655	0.57398	0.29059	0.53597	1	0.606481
hsa-miR-542-5p	3.84	4.47	1.35	2.26	0.86	-0.22	0.19639	0.41751	0.29114	0.5361	1	0.598765
hsa-miR-515-3p	1.86	2.09	0.31	2.64	0.89	-0.17	0.36922	0.59079	0.29128	0.5361	1	0.609568
hsa-miR-3117-3p	1.34	1.47	0.24	0.61	0.91	-0.14	0.55087	0.73402	0.29129	0.5361	1	0.54321
hsa-miR-3672	1.27	1.34	0.23	0.21	0.95	-0.08	0.12974	0.32252	0.29166	0.53613	1	0.623457
hsa-miR-6840-5p	0.57	0.65	0.19	0.22	0.88	-0.18	0.34655	0.57398	0.29216	0.53613	1	0.600309
hsa-miR-1301-5p	1.19	1.27	0.19	0.22	0.93	-0.1	0.36922	0.59079	0.29226	0.53613	1	0.657407
hsa-miR-6895-5p	1.26	1.36	0.3	0.35	0.93	-0.11	0.32473	0.55815	0.29234	0.53613	1	0.589506
hsa-miR-4760-3p	1.67	1.66	0.24	0.32	1.01	0.01	0.30379	0.54039	0.29236	0.53613	1	0.558642
hsa-miR-551a	1.43	1.48	0.18	0.3	0.97	-0.05	0.57984	0.75679	0.29347	0.53778	1	0.580247
hsa-miR-616-3p	0.94	0.83	0.27	0.26	1.13	0.17	0.41711	0.63438	0.29375	0.5379	1	0.427469
hsa-miR-378i	34.44	43.03	25.55	48.77	0.8	-0.32	0.52261	0.71467	0.29424	0.5379	1	0.524691
hsa-miR-4281	1381.34	883.29	675.36	938.51	1.56	0.65	0.36922	0.59079	0.29429	0.5379	1	0.299383
hsa-miR-5585-3p	14.77	11.23	6.91	11.03	1.32	0.4	0.14152	0.3416	0.29438	0.5379	1	0.262346
hsa-miR-1276	1.14	1.22	0.24	0.24	0.94	-0.09	0.32473	0.55815	0.29493	0.53853	1	0.601852
hsa-miR-4766-5p	1.04	0.98	0.2	0.21	1.07	0.09	0.34655	0.57398	0.29542	0.53884	1	0.424383
hsa-miR-934	1.12	1.08	0.25	2.53	1.03	0.05	0.67052	0.81661	0.29553	0.53884	1	0.537037
hsa-miR-5586-5p	1.53	1.44	0.23	0.22	1.06	0.08	0.26453	0.49984	0.29594	0.53892	1	0.404321
hsa-miR-6500-3p	1.28	1.36	0.24	0.26	0.94	-0.08	0.49508	0.69224	0.29599	0.53892	1	0.598765
hsa-miR-380-5p	0.8	0.83	0.18	0.17	0.96	-0.06	0.55087	0.73402	0.29646	0.53906	1	0.561728
hsa-miR-194-5p	9.69	7.24	3.48	75.38	1.34	0.42	0.67052	0.81661	0.29652	0.53906	1	0.464506
hsa-miR-27b-5p	1.01	0.94	0.16	0.21	1.07	0.1	0.36843	0.59079	0.2968	0.53906	1	0.415123
hsa-miR-99a-5p	255.06	129.69	89.36	187.45	1.97	0.98	0.072043	0.23303	0.29712	0.53906	1	0.260802
hsa-miR-378d	3.7	3.32	2.67	2.51	1.11	0.15	0.22875	0.45804	0.29713	0.53906	1	0.410494
hsa-miR-4266	0.71	0.68	0.18	0.21	1.04	0.06	0.28373	0.51956	0.2977	0.53972	1	0.421296
hsa-miR-3118	1.45	1.49	0.21	0.22	0.98	-0.04	0.39274	0.61454	0.29952	0.54256	1	0.575617
hsa-miR-4708-3p	1.27	1.32	0.24	0.21	0.97	-0.05	0.28373	0.51956	0.2997	0.54256	1	0.609568
hsa-miR-4282	1.4	1.33	0.17	0.18	1.05	0.08	0.32473	0.55815	0.30066	0.54392	1	0.37963
hsa-miR-4537	0.96	0.87	0.16	0.19	1.11	0.15	0.36922	0.59079	0.30105	0.54424	1	0.376543
hsa-miR-1267	2.92	3.37	0.76	0.61	0.87	-0.2	0.19639	0.41751	0.30311	0.54757	1	0.669753
hsa-miR-494-5p	1.8	1.77	0.18	0.43	1.02	0.02	0.76603	0.88514	0.30362	0.54811	1	0.526235
hsa-miR-342-3p	283.78	223.54	140.81	153.2	1.27	0.34	0.18147	0.39602	0.30497	0.55015	1	0.362654
hsa-miR-3136-3p	1.6	1.58	0.21	0.44	1.01	0.02	0.49508	0.69224	0.30524	0.55024	1	0.537037
hsa-miR-4661-3p	1.04	1.07	0.18	0.14	0.97	-0.04	0.32473	0.55815	0.30598	0.55091	1	0.583333
hsa-miR-155-3p	1.7	1.83	0.27	0.41	0.93	-0.11	0.41711	0.63438	0.30604	0.55091	1	0.578704
hsa-miR-5002-5p	1.29	1.2	0.15	0.22	1.07	0.1	0.26453	0.49984	0.30653	0.55141	1	0.354938
hsa-miR-2278	1.51	2.13	2.07	2.02	0.71	-0.5	0.010406	0.069079	0.30687	0.55164	1	0.790123
hsa-miR-147a	1.02	1.03	0.2	0.23	0.98	-0.03	0.30379	0.54039	0.30747	0.55232	1	0.546296
hsa-miR-500a-5p	2.82	2.88	0.42	1.15	0.98	-0.03	0.79871	0.90164	0.30787	0.55253	1	0.513889
hsa-miR-6739-5p	1.32	1.05	0.4	0.39	1.25	0.33	0.22875	0.45804	0.30802	0.55253	1	0.432099
hsa-miR-19b-2-5p	1.58	1.56	0.24	0.2	1.01	0.01	0.41711	0.63438	0.30847	0.55294	1	0.441358
hsa-miR-3928-5p	1.09	1.1	0.26	0.2	0.99	-0.01	0.28373	0.51956	0.30967	0.5547	1	0.567901
hsa-miR-4801	0.79	0.94	0.27	0.13	0.83	-0.26	0.39274	0.61454	0.31025	0.55477	1	0.643519
hsa-miR-4688	3.86	3.15	1.01	1.69	1.23	0.29	0.39274	0.61454	0.3103	0.55477	1	0.348765
hsa-miR-98-3p	4.88	5.43	1.11	1.73	0.9	-0.15	0.52261	0.71467	0.31057	0.55477	1	0.592593
hsa-miR-8088	1.26	1.1	0.32	0.4	1.15	0.2	0.16735	0.37717	0.31078	0.55477	1	0.388889
hsa-miR-3664-5p	1	1.03	0.12	0.15	0.97	-0.04	0.32473	0.55815	0.31094	0.55477	1	0.575617
hsa-miR-548n	1.53	1.48	0.3	0.26	1.03	0.05	0.32473	0.55815	0.31101	0.55477	1	0.442901
hsa-miR-4705	1.43	1.3	0.24	0.25	1.1	0.14	0.39274	0.61454	0.3115	0.55485	1	0.354938
hsa-miR-548ab	1.44	1.39	0.24	0.23	1.04	0.05	0.36922	0.59079	0.31161	0.55485	1	0.45679
hsa-miR-297	1	1.26	0.64	0.58	0.79	-0.33	0.073685	0.23303	0.31171	0.55485	1	0.700617
hsa-miR-3174	2.33	1.81	0.36	0.61	1.28	0.36	0.34655	0.57398	0.31347	0.55738	1	0.351852
hsa-miR-6504-3p	1.25	1.29	0.17	0.27	0.97	-0.05	0.34655	0.57398	0.31357	0.55738	1	0.564815
hsa-miR-6500-5p	2.69	2.66	1.06	0.76	1.01	0.02	0.41711	0.63438	0.31477	0.55913	1	0.439815
hsa-miR-4299	57.97	59.16	36.79	36.66	0.98	-0.03	0.39417	0.6164	0.3155	0.55943	1	0.592593
hsa-miR-4719	1.67	1.67	0.23	0.32	1	0	0.46829	0.67325	0.31585	0.55943	1	0.533951
hsa-miR-328-3p	3.68	3.84	1.78	0.97	0.96	-0.06	0.55087	0.73402	0.31599	0.55943	1	0.444444
hsa-miR-630	24.12	17.95	53.35	32.94	1.34	0.43	0.4488	0.66473	0.31631	0.55943	1	0.390432
hsa-miR-6842-3p	0.25	0.29	0.2	0.23	0.88	-0.19	0.32026	0.55815	0.31633	0.55943	1	0.567901
hsa-miR-3152-5p	1.36	1.3	0.21	0.31	1.04	0.06	0.57984	0.75679	0.31646	0.55943	1	0.555556
hsa-miR-3960	4389.39	3902.82	3244.23	1752.11	1.12	0.17	0.40724	0.63438	0.31677	0.55943	1	0.476852
hsa-miR-548ay-5p	1.36	1.2	0.14	0.25	1.13	0.17	0.22875	0.45804	0.31688	0.55943	1	0.354938
hsa-miR-24-2-5p	0.6	0.65	0.17	0.24	0.93	-0.11	0.26453	0.49984	0.31691	0.55943	1	0.584877
hsa-miR-5787	278.06	248.55	389.06	202.55	1.12	0.16	0.73373	0.86307	0.31747	0.55965	1	0.473765
hsa-miR-208b-3p	0.95	0.83	0.24	0.18	1.15	0.2	0.4423	0.65624	0.3176	0.55965	1	0.41358
hsa-miR-937-3p	1.96	1.87	0.29	0.29	1.05	0.06	0.36922	0.59079	0.31808	0.55965	1	0.41358
hsa-miR-2115-3p	1.16	1.18	0.23	0.22	0.98	-0.02	0.36922	0.59079	0.31813	0.55965	1	0.441358
hsa-miR-506-5p	1.05	1.01	0.17	0.21	1.04	0.06	0.26453	0.49984	0.31814	0.55965	1	0.42284
hsa-miR-3657	1.54	1.48	0.28	0.2	1.04	0.06	0.36922	0.59079	0.31886	0.56047	1	0.41821
hsa-miR-1301-3p	1.54	1.61	0.32	0.47	0.96	-0.06	0.52261	0.71467	0.31906	0.56047	1	0.558642
hsa-miR-4726-3p	1.22	1.35	0.26	0.24	0.91	-0.14	0.15557	0.3628	0.31926	0.56047	1	0.584877
hsa-miR-591	1.15	1.18	0.14	0.22	0.97	-0.04	0.11871	0.30441	0.31995	0.56129	1	0.598765
hsa-miR-5006-5p	26.3	24.37	30.3	7.99	1.08	0.11	0.71122	0.85152	0.32072	0.56225	1	0.41358
hsa-miR-6757-5p	9.39	6.18	2.82	4.07	1.52	0.6	0.34655	0.57398	0.32127	0.56283	1	0.393519
hsa-miR-548u	1.68	1.56	0.24	0.21	1.08	0.11	0.26453	0.49984	0.3218	0.56338	1	0.393519
hsa-miR-4758-3p	5.86	6.53	1.46	1.7	0.9	-0.16	0.4423	0.65624	0.32235	0.56395	1	0.623457
hsa-miR-593-3p	1.42	1.39	0.15	0.18	1.02	0.03	0.30379	0.54039	0.32352	0.56561	1	0.37963
hsa-miR-3140-3p	0.9	0.94	0.21	0.24	0.95	-0.07	0.32473	0.55815	0.32408	0.5662	1	0.589506
hsa-miR-302b-5p	1.3	1.38	0.14	0.17	0.94	-0.08	0.39274	0.61454	0.32561	0.56849	1	0.592593
hsa-let-7c-5p	776.06	472.61	216.77	394.65	1.64	0.72	0.08323	0.25377	0.32595	0.56868	1	0.300926
hsa-miR-448	1.48	1.51	0.15	0.22	0.98	-0.03	0.39274	0.61454	0.32681	0.56979	1	0.57716
hsa-miR-643	0.98	1.03	0.23	0.2	0.95	-0.07	0.34655	0.57398	0.32732	0.57024	1	0.609568
hsa-miR-497-3p	0.94	0.92	0.18	0.2	1.02	0.02	0.34655	0.57398	0.32755	0.57024	1	0.393519
hsa-miR-4729	1.22	1.22	0.19	0.22	1	0	0.49508	0.69224	0.32774	0.57024	1	0.450617
hsa-miR-7843-5p	0.96	1.01	0.14	0.17	0.94	-0.08	0.49508	0.69224	0.32832	0.57051	1	0.587963
hsa-miR-3691-5p	0.73	0.85	0.17	0.19	0.86	-0.22	0.32473	0.55815	0.32834	0.57051	1	0.603395
hsa-miR-3929	0.87	0.93	0.16	0.15	0.94	-0.09	0.41711	0.63438	0.3291	0.57116	1	0.626543
hsa-miR-4507	56.64	71.36	17.47	20.03	0.79	-0.33	0.27625	0.51956	0.32916	0.57116	1	0.595679
hsa-miR-6889-3p	7.9	9.11	2.06	2.51	0.87	-0.2	0.4423	0.65624	0.3308	0.57305	1	0.57716
hsa-miR-525-5p	1.9	1.82	0.24	1.67	1.04	0.06	0.8129	0.91725	0.33088	0.57305	1	0.490741
hsa-miR-7110-5p	72.61	49.9	108.2	82.01	1.46	0.54	0.18147	0.39602	0.33092	0.57305	1	0.341049
hsa-miR-660-3p	1.88	1.71	0.42	0.42	1.1	0.14	0.36922	0.59079	0.33137	0.57315	1	0.367284
hsa-miR-136-3p	3.19	3.15	1.19	3.18	1.01	0.02	0.73373	0.86307	0.33143	0.57315	1	0.5
hsa-miR-4717-3p	1.54	1.38	0.43	0.37	1.12	0.16	0.41711	0.63438	0.33187	0.57352	1	0.404321
hsa-miR-7849-3p	1.29	1.22	0.12	0.25	1.06	0.09	0.28373	0.51956	0.33251	0.57365	1	0.351852
hsa-miR-3975	1.39	1.51	0.18	0.28	0.92	-0.12	0.36922	0.59079	0.33257	0.57365	1	0.583333
hsa-miR-423-3p	3.45	3.13	0.76	1.01	1.1	0.14	0.18147	0.39602	0.33262	0.57365	1	0.350309
hsa-miR-1914-5p	1.59	1.61	0.23	0.22	0.99	-0.01	0.46829	0.67325	0.33394	0.57454	1	0.57716
hsa-miR-1262	1.11	1	0.28	0.29	1.11	0.15	0.57984	0.75679	0.33453	0.57454	1	0.435185
hsa-miR-1236-5p	7.94	6.07	1.73	3.18	1.31	0.39	0.34655	0.57398	0.33454	0.57454	1	0.361111
hsa-miR-3180-5p	5.31	4.79	1.34	1.33	1.11	0.15	0.30379	0.54039	0.33488	0.57454	1	0.405864
hsa-miR-101-5p	2.63	1.85	0.43	1.24	1.42	0.51	0.017938	0.095833	0.33512	0.57454	1	0.20679
hsa-miR-4524b-5p	1.23	1.23	0.16	0.21	1	0	0.52261	0.71467	0.33512	0.57454	1	0.57716
hsa-miR-125b-5p	653.92	600.71	221.69	277.88	1.09	0.12	0.10838	0.28959	0.33513	0.57454	1	0.410494
hsa-miR-4704-5p	1.04	1.13	0.25	0.2	0.92	-0.11	0.79871	0.90164	0.33525	0.57454	1	0.584877
hsa-miR-3529-3p	1.71	1.81	0.29	0.37	0.95	-0.08	0.34655	0.57398	0.33538	0.57454	1	0.54321
hsa-miR-7851-3p	2.12	1.59	0.63	0.91	1.33	0.41	0.46829	0.67325	0.33539	0.57454	1	0.382716
hsa-miR-3171	1.55	1.44	0.31	0.23	1.08	0.11	0.60946	0.77909	0.33583	0.5749	1	0.433642
hsa-miR-27b-3p	449.18	480.21	128.46	226.89	0.94	-0.1	0.36843	0.59079	0.33607	0.57493	1	0.561728
hsa-miR-6863	0.86	0.79	0.28	0.32	1.09	0.13	0.28373	0.51956	0.33651	0.57493	1	0.42284
hsa-miR-187-3p	1.04	1.01	0.17	0.25	1.03	0.04	0.34655	0.57398	0.33652	0.57493	1	0.527778
hsa-miR-5191	0.77	0.83	0.14	0.19	0.93	-0.11	0.28373	0.51956	0.33855	0.57801	1	0.617284
hsa-miR-7152-3p	9.37	9.17	4.9	3.03	1.02	0.03	0.67052	0.81661	0.33925	0.57882	1	0.46142
hsa-miR-3591-5p	0.97	0.98	0.2	0.21	0.99	-0.02	0.46829	0.67325	0.33992	0.57957	1	0.476852
hsa-miR-1251-3p	0.93	0.95	0.15	0.18	0.98	-0.03	0.32473	0.55815	0.3404	0.57958	1	0.604938
hsa-miR-744-5p	5.11	4.95	1.7	4.09	1.03	0.05	0.55087	0.73402	0.3405	0.57958	1	0.475309
hsa-miR-7-2-3p	1.46	1.66	0.27	0.26	0.88	-0.19	0.22875	0.45804	0.34061	0.57958	1	0.57716
hsa-miR-599	1.18	1.22	0.16	0.22	0.97	-0.05	0.86504	0.93591	0.34245	0.58232	1	0.580247
hsa-miR-20b-3p	0.98	0.89	0.17	0.18	1.1	0.14	0.15405	0.3609	0.34315	0.58313	1	0.365741
hsa-miR-520d-3p	2.09	2.16	0.21	0.31	0.97	-0.05	0.32473	0.55815	0.3439	0.58356	1	0.597222
hsa-miR-6773-5p	1.08	1.16	0.19	0.25	0.93	-0.1	0.41711	0.63438	0.34401	0.58356	1	0.595679
hsa-miR-608	1.09	1.08	0.19	0.14	1.02	0.02	0.34655	0.57398	0.34409	0.58356	1	0.432099
hsa-miR-2113	1.28	1.35	0.3	0.2	0.95	-0.07	0.26453	0.49984	0.34471	0.58422	1	0.608025
hsa-miR-3126-3p	1.05	1.03	0.12	0.26	1.02	0.02	0.46829	0.67325	0.34502	0.58435	1	0.535494
hsa-miR-4761-5p	1.24	1.24	0.21	0.19	1	0	0.41711	0.63438	0.34541	0.58463	1	0.540123
hsa-miR-374c-5p	4.66	3.9	1.3	1.54	1.2	0.26	0.089767	0.26002	0.34595	0.5848	1	0.373457
hsa-miR-4502	1.22	1.38	0.67	0.74	0.89	-0.17	0.18147	0.39602	0.34597	0.5848	1	0.66358
hsa-miR-375	29.31	9.34	11.31	351.82	3.14	1.65	1	1	0.34782	0.58754	1	0.385802
hsa-miR-4701-5p	3.97	4.06	0.99	1.42	0.98	-0.03	0.46829	0.67325	0.34866	0.58854	1	0.574074
hsa-miR-99a-3p	1.65	1.45	0.29	0.43	1.14	0.19	0.18147	0.39602	0.34888	0.58854	1	0.351852
hsa-miR-4782-5p	0.87	0.84	0.21	0.13	1.04	0.05	0.4423	0.65624	0.34923	0.58876	1	0.416667
hsa-miR-874-3p	24.7	24.16	11.97	30.08	1.02	0.03	0.63969	0.79696	0.35033	0.59021	1	0.503086
hsa-miR-376b-5p	1.84	1.94	0.24	0.29	0.95	-0.08	0.21214	0.43928	0.35062	0.59031	1	0.567901
hsa-miR-6087	944.04	845.75	903.46	740.87	1.12	0.16	0.46829	0.67325	0.35095	0.59048	1	0.361111
hsa-miR-6873-3p	1.94	1.99	0.19	0.28	0.97	-0.04	0.32473	0.55815	0.3518	0.59151	1	0.574074
hsa-miR-1911-5p	1.36	1.23	0.18	0.18	1.11	0.15	0.32473	0.55815	0.35303	0.5932	1	0.364198
hsa-miR-4251	1.29	1.04	0.45	0.52	1.24	0.31	0.32473	0.55815	0.35402	0.59392	1	0.37963
hsa-miR-6836-3p	2.98	2.77	0.65	0.7	1.08	0.11	0.043167	0.16672	0.35418	0.59392	1	0.373457
hsa-miR-4720-3p	1.17	1.11	0.24	0.22	1.05	0.07	0.21214	0.43928	0.35437	0.59392	1	0.359568
hsa-miR-4659b-5p	0.95	0.93	0.18	0.18	1.02	0.03	0.39274	0.61454	0.35439	0.59392	1	0.564815
hsa-miR-520c-3p	1.98	1.99	0.24	3.39	0.99	-0.01	0.93228	0.96758	0.35483	0.59399	1	0.5
hsa-miR-519d-3p	2.01	2.11	0.33	0.98	0.95	-0.07	0.55087	0.73402	0.35493	0.59399	1	0.574074
hsa-miR-8485	4.75	4.94	2.03	3.01	0.96	-0.06	0.39274	0.61454	0.35514	0.59399	1	0.566358
hsa-miR-595	2.12	3	4.17	4.13	0.7	-0.5	0.023674	0.11154	0.35594	0.59495	1	0.780864
hsa-miR-548au-3p	1.26	1.29	0.19	0.24	0.97	-0.04	0.34655	0.57398	0.35653	0.59555	1	0.567901
hsa-miR-3183	0.68	0.72	0.17	0.24	0.95	-0.07	0.28373	0.51956	0.35693	0.59578	1	0.439815
hsa-miR-1270	1.12	0.98	0.23	0.39	1.15	0.2	0.10838	0.28959	0.35716	0.59578	1	0.367284
hsa-miR-600	0.9	0.95	0.19	0.2	0.95	-0.08	0.55087	0.73402	0.35738	0.59578	1	0.552469
hsa-miR-3928-3p	1.01	0.92	0.18	0.14	1.1	0.13	0.34655	0.57398	0.35789	0.59624	1	0.382716
hsa-miR-4650-3p	0.93	0.91	0.15	0.23	1.03	0.04	0.30379	0.54039	0.35879	0.59703	1	0.401235
hsa-miR-552-5p	1.35	1.28	0.2	0.21	1.05	0.07	0.36922	0.59079	0.35882	0.59703	1	0.445988
hsa-miR-4718	1.01	1.07	0.15	0.22	0.94	-0.08	0.57984	0.75679	0.35984	0.59833	1	0.563272
hsa-miR-4757-5p	0.59	0.53	0.17	0.13	1.13	0.17	0.60946	0.77909	0.3603	0.5985	1	0.430556
hsa-miR-4756-3p	1.59	1.5	0.25	0.18	1.06	0.08	0.34655	0.57398	0.3608	0.5985	1	0.42284
hsa-miR-4635	0.77	0.96	0.24	0.22	0.8	-0.32	0.28373	0.51956	0.36094	0.5985	1	0.583333
hsa-miR-4300	1.12	1.12	0.21	0.25	1	0	0.52261	0.71467	0.36111	0.5985	1	0.438272
hsa-miR-4668-5p	1.04	1.08	0.21	0.22	0.97	-0.05	0.32473	0.55815	0.36122	0.5985	1	0.57716
hsa-miR-1275	63.31	59.11	39.74	22	1.07	0.1	0.55087	0.73402	0.36135	0.5985	1	0.462963
hsa-miR-100-3p	1.64	1.58	0.18	1.2	1.04	0.05	0.46829	0.67325	0.36219	0.59946	1	0.441358
hsa-miR-4803	1.17	1.25	0.17	0.19	0.94	-0.09	0.4423	0.65624	0.3624	0.59946	1	0.555556
hsa-miR-517a-3p	1.99	1.61	0.42	12.94	1.24	0.31	0.22875	0.45804	0.36264	0.59946	1	0.32716
hsa-miR-4316	1.06	1.13	0.27	0.23	0.94	-0.09	0.24621	0.48054	0.36305	0.59955	1	0.58179
hsa-miR-1272	0.87	0.82	0.15	0.17	1.06	0.08	0.41711	0.63438	0.36358	0.59955	1	0.544753
hsa-miR-1184	1.31	1.32	0.17	0.14	0.99	-0.01	0.36922	0.59079	0.36379	0.59955	1	0.558642
hsa-miR-6885-5p	0.98	1.04	0.19	0.29	0.95	-0.08	0.67052	0.81661	0.36381	0.59955	1	0.583333
hsa-miR-3186-5p	1.4	1.31	0.16	0.17	1.06	0.09	0.30379	0.54039	0.36425	0.59955	1	0.393519
hsa-miR-4450	1.41	1.26	0.43	0.45	1.12	0.16	0.46829	0.67325	0.36432	0.59955	1	0.41358
hsa-miR-5692b	1.08	1.01	0.19	0.13	1.07	0.1	0.28373	0.51956	0.36434	0.59955	1	0.405864
hsa-miR-4303	1.17	1	0.27	0.28	1.17	0.23	0.4423	0.65624	0.3664	0.60254	1	0.384259
hsa-miR-32-5p	5.42	6.62	2.53	3.71	0.82	-0.29	0.4488	0.66473	0.36663	0.60254	1	0.516975
hsa-miR-6719-3p	1.32	1.46	0.2	0.19	0.91	-0.14	0.29767	0.54039	0.36703	0.60257	1	0.62963
hsa-miR-2355-3p	1.35	1.31	0.16	0.22	1.03	0.05	0.55087	0.73402	0.36712	0.60257	1	0.498457
hsa-miR-3160-3p	1.01	0.98	0.17	0.21	1.04	0.05	0.63969	0.79696	0.36879	0.60492	1	0.493827
hsa-miR-4670-5p	1.21	1.28	0.2	0.19	0.94	-0.08	0.4423	0.65624	0.3696	0.60586	1	0.611111
hsa-miR-5008-3p	1.5	1.52	0.51	0.39	0.98	-0.02	0.4423	0.65624	0.37041	0.606	1	0.447531
hsa-miR-1249-3p	67.58	52.25	24.36	40.22	1.29	0.37	0.089767	0.26002	0.37063	0.606	1	0.334877
hsa-miR-3652	8.4	7.83	4.1	2.61	1.07	0.1	0.93228	0.96758	0.37082	0.606	1	0.435185
hsa-miR-28-5p	32.01	48.24	34.07	22.53	0.66	-0.59	0.27625	0.51956	0.37087	0.606	1	0.651235
hsa-miR-6844	1.9	1.87	0.22	0.44	1.01	0.02	0.93228	0.96758	0.37106	0.606	1	0.490741
hsa-miR-3157-5p	1.2	1.05	0.15	0.22	1.14	0.2	0.34655	0.57398	0.37142	0.606	1	0.398148
hsa-miR-6749-3p	1.11	1.15	0.22	0.25	0.96	-0.06	0.18147	0.39602	0.37156	0.606	1	0.580247
hsa-miR-4638-3p	1.43	1.16	0.45	0.48	1.24	0.3	0.30379	0.54039	0.37161	0.606	1	0.37037
hsa-miR-3678-5p	1.21	1.24	0.19	0.21	0.98	-0.04	0.52261	0.71467	0.37196	0.606	1	0.405864
hsa-miR-26a-5p	1092.11	648.9	385.37	538.73	1.68	0.75	0.089767	0.26002	0.37206	0.606	1	0.339506
hsa-miR-4651	14.75	17.57	9.22	10.15	0.84	-0.25	0.41711	0.63438	0.37249	0.60631	1	0.604938
hsa-miR-1265	1.14	1.09	0.23	0.24	1.04	0.06	0.21214	0.43928	0.37286	0.60652	1	0.412037
hsa-miR-1914-3p	16.86	18.82	5.51	8.14	0.9	-0.16	0.36843	0.59079	0.37461	0.60899	1	0.58642
hsa-miR-5197-3p	0.84	0.86	0.18	0.18	0.98	-0.02	0.60946	0.77909	0.37503	0.60928	1	0.419753
hsa-miR-938	0.85	0.74	0.81	0.16	1.15	0.2	0.83173	0.92017	0.37562	0.60963	1	0.469136
hsa-miR-18a-3p	1.4	1.34	0.27	0.22	1.05	0.07	0.46829	0.67325	0.37573	0.60963	1	0.441358
hsa-miR-6788-3p	1.57	1.61	0.2	0.27	0.98	-0.03	0.28373	0.51956	0.37699	0.61103	1	0.574074
hsa-miR-577	1.28	1.35	0.15	0.14	0.94	-0.08	0.41711	0.63438	0.37707	0.61103	1	0.583333
hsa-miR-6781-3p	0.88	0.93	0.18	0.25	0.94	-0.08	0.36922	0.59079	0.37769	0.61117	1	0.572531
hsa-miR-4659a-5p	0.96	1.01	0.18	0.23	0.95	-0.08	0.41711	0.63438	0.37814	0.61117	1	0.598765
hsa-miR-143-5p	8.54	5.69	4	4.86	1.5	0.58	0.09874	0.27239	0.37835	0.61117	1	0.351852
hsa-miR-4745-3p	0.85	0.85	0.17	0.23	0.99	-0.02	0.46829	0.67325	0.37849	0.61117	1	0.537037
hsa-miR-593-5p	0.89	0.8	0.16	0.18	1.11	0.14	0.67052	0.81661	0.37853	0.61117	1	0.45216
hsa-miR-5010-5p	1.97	1.55	0.61	0.77	1.27	0.34	0.57984	0.75679	0.37859	0.61117	1	0.362654
hsa-miR-1296-3p	1.81	2.03	0.29	0.41	0.89	-0.17	0.22875	0.45804	0.37901	0.61146	1	0.567901
hsa-miR-619-5p	9.67	9.97	3.63	7.17	0.97	-0.04	0.60946	0.77909	0.37985	0.61219	1	0.513889
hsa-miR-3120-5p	1.24	1.2	0.16	0.17	1.03	0.04	0.30379	0.54039	0.37994	0.61219	1	0.401235
hsa-miR-6870-5p	2.84	2.26	0.68	1.44	1.26	0.33	0.36922	0.59079	0.38022	0.61225	1	0.378086
hsa-miR-135a-3p	14.34	12.43	20.54	7.03	1.15	0.21	0.55087	0.73402	0.38221	0.61506	1	0.450617
hsa-miR-4534	25.43	25.67	20.13	15.08	0.99	-0.01	0.67052	0.81661	0.38323	0.61631	1	0.425926
hsa-miR-302d-5p	0.63	0.67	0.13	0.17	0.94	-0.09	0.26453	0.49984	0.38356	0.61646	1	0.598765
hsa-miR-4427	1.08	1.08	0.25	0.25	1	0	0.52261	0.71467	0.38406	0.61686	1	0.53858
hsa-miR-3655	1.14	1.06	0.17	0.15	1.07	0.1	0.34655	0.57398	0.38449	0.61716	1	0.407407
hsa-miR-612	1.3	1.34	0.14	0.2	0.97	-0.05	0.74037	0.86968	0.38489	0.61743	1	0.589506
hsa-miR-3677-3p	0.99	1.03	0.33	0.32	0.96	-0.05	0.46829	0.67325	0.38536	0.61778	1	0.442901
hsa-miR-16-1-3p	0.94	1.01	0.15	0.16	0.93	-0.11	0.55087	0.73402	0.3856	0.61778	1	0.604938
hsa-miR-4475	1.43	1.36	0.27	0.18	1.05	0.06	0.52261	0.71467	0.38621	0.61837	1	0.419753
hsa-miR-20a-3p	3.34	3.32	3.25	1.66	1.01	0.01	0.60946	0.77909	0.38698	0.61918	1	0.483025
hsa-miR-3607-3p	3.55	3.24	1.05	3.04	1.1	0.13	0.73373	0.86307	0.38744	0.61918	1	0.496914
hsa-miR-3908	1.19	1.17	0.18	0.19	1.02	0.02	0.63969	0.79696	0.38794	0.61918	1	0.467593
hsa-miR-3158-3p	1.54	1.47	0.26	0.24	1.05	0.07	0.4423	0.65624	0.38805	0.61918	1	0.421296
hsa-miR-4641	1.59	1.56	0.25	0.46	1.02	0.03	0.55087	0.73402	0.38829	0.61918	1	0.533951
hsa-miR-450b-5p	1.45	1.52	0.21	0.27	0.96	-0.06	0.4423	0.65624	0.38832	0.61918	1	0.57716
hsa-miR-4520-5p	1.28	1.27	0.15	0.18	1.01	0.02	0.41711	0.63438	0.38841	0.61918	1	0.436728
hsa-miR-521	2.28	2.04	0.52	11.77	1.12	0.16	0.073685	0.23303	0.38936	0.61979	1	0.341049
hsa-miR-4664-3p	5.53	5.71	1.19	1.59	0.97	-0.05	0.36922	0.59079	0.3896	0.61979	1	0.570988
hsa-miR-339-5p	2.23	2.42	0.82	1.01	0.92	-0.12	0.79871	0.90164	0.38964	0.61979	1	0.552469
hsa-miR-6831-3p	1.81	1.83	0.28	0.39	0.99	-0.02	0.57984	0.75679	0.38977	0.61979	1	0.533951
hsa-miR-3618	1.05	1.12	0.17	0.17	0.93	-0.1	0.41711	0.63438	0.39156	0.62224	1	0.597222
hsa-miR-489-5p	1.24	1.25	0.14	0.23	0.99	-0.01	0.93228	0.96758	0.39219	0.62267	1	0.552469
hsa-miR-5590-5p	1.51	1.41	0.21	0.21	1.07	0.1	0.41711	0.63438	0.39232	0.62267	1	0.382716
hsa-miR-548bb-3p	1.55	1.54	0.14	0.49	1.01	0.01	0.57984	0.75679	0.39291	0.62279	1	0.506173
hsa-miR-4539	6.49	6.98	4.05	4.97	0.93	-0.1	0.46829	0.67325	0.39301	0.62279	1	0.561728
hsa-miR-1205	1.02	0.96	0.2	0.21	1.07	0.09	0.46829	0.67325	0.39312	0.62279	1	0.401235
hsa-miR-3145-3p	1.15	1.14	0.21	0.24	1.01	0.01	0.28373	0.51956	0.39416	0.6239	1	0.445988
hsa-miR-891a-3p	1.2	1.06	0.21	0.23	1.13	0.18	0.24621	0.48054	0.39447	0.6239	1	0.348765
hsa-miR-4738-5p	1.31	1.23	0.17	0.22	1.06	0.08	0.63969	0.79696	0.3947	0.6239	1	0.438272
hsa-miR-2355-5p	1.23	1.35	0.33	0.41	0.91	-0.14	0.4423	0.65624	0.3948	0.6239	1	0.555556
hsa-miR-8060	8.01	8.24	3.9	2.18	0.97	-0.04	0.83173	0.92017	0.39599	0.62539	1	0.481481
hsa-miR-548ba	1.56	1.43	0.26	0.23	1.09	0.13	0.32473	0.55815	0.39774	0.62777	1	0.412037
hsa-miR-626	1.12	1.16	0.18	0.18	0.97	-0.05	0.49508	0.69224	0.39849	0.6281	1	0.584877
hsa-miR-3187-5p	1.24	1.19	0.31	0.26	1.04	0.06	0.36922	0.59079	0.39855	0.6281	1	0.444444
hsa-miR-4714-5p	2.81	2.72	0.51	0.44	1.03	0.05	0.46829	0.67325	0.3989	0.6281	1	0.424383
hsa-miR-4425	1.43	1.33	0.27	0.31	1.07	0.1	0.52261	0.71467	0.39894	0.6281	1	0.395062
hsa-miR-330-3p	3.13	3.7	0.79	1.31	0.85	-0.24	0.28373	0.51956	0.40017	0.6291	1	0.584877
hsa-miR-6741-5p	7.35	6.26	1.97	2.44	1.17	0.23	0.41711	0.63438	0.40085	0.6291	1	0.391975
hsa-miR-1206	1.26	1.34	0.18	0.2	0.94	-0.09	0.57984	0.75679	0.40088	0.6291	1	0.604938
hsa-miR-3153	0.87	0.83	0.19	0.2	1.05	0.07	0.52261	0.71467	0.4009	0.6291	1	0.430556
hsa-miR-1910-5p	1.36	1.47	0.21	0.31	0.93	-0.11	0.30379	0.54039	0.40101	0.6291	1	0.57716
hsa-miR-642a-3p	123.17	169.45	174.49	205.02	0.73	-0.46	0.18147	0.39602	0.40106	0.6291	1	0.660494
hsa-miR-3911	11.78	10	2.39	4.61	1.18	0.24	0.36922	0.59079	0.40145	0.62934	1	0.395062
hsa-miR-6746-5p	3.53	3.23	0.99	1.47	1.09	0.13	0.22875	0.45804	0.40176	0.62943	1	0.342593
hsa-miR-519d-5p	0.77	0.82	0.14	0.19	0.94	-0.08	0.46829	0.67325	0.40257	0.63031	1	0.557099
hsa-miR-4430	9.84	11.51	2.1	3.96	0.85	-0.23	0.46829	0.67325	0.40293	0.6305	1	0.564815
hsa-miR-518d-3p	1.62	1.69	0.2	0.31	0.96	-0.06	0.57984	0.75679	0.4033	0.63069	1	0.552469
hsa-miR-6814-3p	1.21	1.14	0.21	0.24	1.06	0.09	0.34655	0.57398	0.40611	0.63402	1	0.546296
hsa-miR-6803-5p	80.47	80.04	24.83	24.08	1.01	0.01	0.30379	0.54039	0.40617	0.63402	1	0.462963
hsa-miR-6503-5p	2.23	2.21	0.31	0.34	1.01	0.01	0.34655	0.57398	0.407	0.63402	1	0.388889
hsa-miR-4772-3p	1.01	1.05	0.16	0.19	0.96	-0.06	0.63969	0.79696	0.40709	0.63402	1	0.558642
hsa-miR-548d-3p	1.62	1.6	0.18	0.27	1.02	0.02	0.4423	0.65624	0.40721	0.63402	1	0.396605
hsa-miR-548at-5p	1.27	1.23	0.2	0.17	1.03	0.05	0.46829	0.67325	0.40736	0.63402	1	0.450617
hsa-miR-661	1.39	1.33	0.24	0.16	1.05	0.07	0.41711	0.63438	0.4074	0.63402	1	0.464506
hsa-miR-5187-3p	1.66	1.72	0.28	0.3	0.96	-0.06	0.39274	0.61454	0.40743	0.63402	1	0.591049
hsa-miR-6728-3p	2.98	3.32	0.51	0.65	0.9	-0.16	0.41711	0.63438	0.40892	0.63558	1	0.561728
hsa-miR-517c-3p	1.87	1.48	0.44	7.97	1.27	0.34	0.081429	0.24858	0.40933	0.63558	1	0.299383
hsa-miR-6854-3p	1.35	1.36	0.17	0.32	1	0	0.67052	0.81661	0.40968	0.63558	1	0.506173
hsa-miR-6499-5p	0.74	0.72	0.15	0.15	1.02	0.03	0.49508	0.69224	0.40968	0.63558	1	0.492284
hsa-miR-3689a-3p	1.01	1.14	0.33	0.22	0.89	-0.17	0.24621	0.48054	0.40993	0.63558	1	0.608025
hsa-miR-34b-5p	110.16	74.56	132.93	253.42	1.48	0.56	0.55087	0.73402	0.41013	0.63558	1	0.49537
hsa-miR-624-3p	1.44	1.35	0.17	0.28	1.07	0.1	0.55087	0.73402	0.41017	0.63558	1	0.395062
hsa-miR-186-5p	18.33	15.99	16.41	10.56	1.15	0.2	0.67052	0.81661	0.41085	0.63625	1	0.419753
hsa-miR-6069	16.89	18.18	4.04	5.49	0.93	-0.11	0.46829	0.67325	0.41145	0.63678	1	0.549383
hsa-miR-570-3p	1.67	1.69	0.26	0.31	0.99	-0.01	0.63969	0.79696	0.41311	0.63896	1	0.552469
hsa-miR-4491	0.72	0.79	0.14	0.2	0.91	-0.13	0.21214	0.43928	0.41379	0.63929	1	0.641975
hsa-miR-642b-3p	34.13	43.7	40.64	38.92	0.78	-0.36	0.081429	0.24858	0.41394	0.63929	1	0.657407
hsa-miR-548av-5p	1.1	1.13	0.2	0.24	0.97	-0.04	0.4488	0.66473	0.41409	0.63929	1	0.563272
hsa-miR-6505-3p	1.54	1.55	0.27	0.31	1	-0.01	0.26453	0.49984	0.41454	0.63929	1	0.567901
hsa-miR-512-3p	2.68	2.24	0.51	7.36	1.2	0.26	0.26453	0.49984	0.41457	0.63929	1	0.342593
hsa-miR-1243	1.29	1.25	0.24	0.21	1.04	0.06	0.57984	0.75679	0.41562	0.64052	1	0.407407
hsa-miR-4436a	1.52	1.21	0.42	0.49	1.26	0.33	0.49508	0.69224	0.4162	0.64076	1	0.427469
hsa-miR-4731-5p	0.65	0.7	0.15	0.17	0.93	-0.11	0.30379	0.54039	0.41628	0.64076	1	0.550926
hsa-miR-4283	0.9	0.87	0.14	0.17	1.03	0.05	0.41711	0.63438	0.41686	0.64122	1	0.435185
hsa-miR-151a-5p	160.5	150.49	73.29	103.67	1.07	0.09	0.60946	0.77909	0.4173	0.64122	1	0.489198
hsa-miR-7702	1.24	1.24	0.25	0.2	1	0	0.41711	0.63438	0.41735	0.64122	1	0.561728
hsa-miR-216b-3p	1.32	1.38	0.24	0.22	0.95	-0.07	0.30379	0.54039	0.41759	0.64122	1	0.592593
hsa-miR-6871-5p	2.07	1.71	0.48	0.71	1.22	0.28	0.49508	0.69224	0.41808	0.64159	1	0.37963
hsa-miR-662	2.15	2	0.32	0.29	1.07	0.1	0.26453	0.49984	0.41899	0.64246	1	0.41358
hsa-miR-6513-5p	1.12	1	0.21	0.23	1.12	0.16	0.49508	0.69224	0.41915	0.64246	1	0.430556
hsa-miR-5699-5p	2.38	2.55	0.34	0.68	0.93	-0.1	0.47766	0.68517	0.41983	0.64312	1	0.563272
hsa-miR-6782-3p	2.91	2.98	0.54	0.46	0.98	-0.03	0.39274	0.61454	0.42012	0.64317	1	0.459877
hsa-miR-582-3p	1.39	1.5	0.4	0.52	0.93	-0.1	0.39274	0.61454	0.42037	0.64317	1	0.614198
hsa-miR-7153-5p	0.95	0.87	0.15	0.15	1.1	0.13	0.60946	0.77909	0.42113	0.64394	1	0.419753
hsa-miR-6740-5p	40.4	43.47	18.07	17.93	0.93	-0.11	0.26453	0.49984	0.42246	0.64546	1	0.587963
hsa-miR-5580-3p	2.3	2.32	0.59	0.91	0.99	-0.01	0.32473	0.55815	0.42263	0.64546	1	0.527778
hsa-miR-4715-5p	1.13	1.07	0.19	0.22	1.05	0.08	0.42097	0.63948	0.42304	0.64571	1	0.415123
hsa-miR-1910-3p	1.4	1.49	0.33	0.57	0.94	-0.09	0.36922	0.59079	0.4241	0.64618	1	0.533951
hsa-miR-621	0.98	1.03	0.16	0.3	0.95	-0.08	0.49508	0.69224	0.42414	0.64618	1	0.567901
hsa-miR-302c-3p	1.64	1.56	0.2	0.33	1.05	0.07	0.28373	0.51956	0.42463	0.64618	1	0.367284
hsa-miR-4676-5p	1.43	1.37	0.39	0.4	1.04	0.06	0.49508	0.69224	0.42472	0.64618	1	0.439815
hsa-let-7g-5p	823.24	811.19	202.14	428.63	1.01	0.02	0.4423	0.65624	0.42479	0.64618	1	0.532407
hsa-miR-6801-3p	2.12	2.26	0.7	0.72	0.93	-0.1	0.46829	0.67325	0.42502	0.64618	1	0.564815
hsa-miR-4446-3p	2.69	2.19	2.68	1.38	1.23	0.29	0.70188	0.84153	0.42513	0.64618	1	0.438272
hsa-miR-6829-3p	0.92	0.89	0.14	0.25	1.04	0.06	0.57984	0.75679	0.4256	0.64652	1	0.523148
hsa-miR-548m	1.43	1.5	0.3	0.32	0.95	-0.07	0.32473	0.55815	0.42664	0.64679	1	0.595679
hsa-miR-556-3p	2.03	2.11	0.28	0.38	0.96	-0.05	0.63969	0.79696	0.42676	0.64679	1	0.566358
hsa-miR-6720-5p	1.57	1.47	0.39	0.42	1.07	0.1	0.30379	0.54039	0.42685	0.64679	1	0.398148
hsa-miR-302c-5p	1.15	1.03	0.23	0.36	1.11	0.15	0.42097	0.63948	0.42698	0.64679	1	0.37963
hsa-miR-452-5p	7.71	6.13	2.36	7.88	1.26	0.33	1	1	0.42705	0.64679	1	0.442901
hsa-miR-485-5p	1.24	1.19	0.22	0.58	1.04	0.06	0.67052	0.81661	0.42738	0.6469	1	0.444444
hsa-miR-302a-5p	1.31	1.32	0.18	0.26	0.99	-0.01	0.67052	0.81661	0.42804	0.64752	1	0.537037
hsa-miR-4639-5p	1.04	1.06	0.15	0.18	0.98	-0.03	0.86504	0.93591	0.42854	0.64758	1	0.567901
hsa-miR-539-3p	1.5	1.51	0.21	0.26	0.99	-0.01	0.49508	0.69224	0.42868	0.64758	1	0.570988
hsa-miR-3681-5p	0.67	0.7	0.19	0.14	0.95	-0.07	0.41711	0.63438	0.42884	0.64758	1	0.595679
hsa-miR-4482-5p	0.91	0.82	0.22	0.21	1.12	0.16	0.55087	0.73402	0.42924	0.64779	1	0.436728
hsa-miR-6761-5p	0.92	0.96	0.24	0.17	0.97	-0.05	0.63969	0.79696	0.42998	0.64814	1	0.58642
hsa-miR-340-5p	11.47	10.58	3.79	7.87	1.08	0.12	0.63969	0.79696	0.4302	0.64814	1	0.483025
hsa-miR-921	1.36	1.23	0.38	0.29	1.1	0.14	0.93228	0.96758	0.43023	0.64814	1	0.450617
hsa-miR-6883-5p	1.36	1.46	1.09	1.01	0.93	-0.11	0.034233	0.14328	0.43048	0.64814	1	0.635802
hsa-miR-6799-5p	5.4	5.8	1.25	2.1	0.93	-0.11	0.46829	0.67325	0.43138	0.64911	1	0.561728
hsa-miR-6836-5p	1.02	1.06	0.25	0.25	0.96	-0.06	0.34655	0.57398	0.43193	0.64955	1	0.589506
hsa-miR-365b-5p	2.09	1.78	0.49	0.56	1.17	0.23	0.63969	0.79696	0.43395	0.6521	1	0.425926
hsa-miR-520g-3p	1.68	1.73	0.34	0.86	0.97	-0.05	0.57984	0.75679	0.43413	0.6521	1	0.509259
hsa-miR-4781-5p	0.37	0.31	0.16	0.18	1.17	0.23	0.47766	0.68517	0.43446	0.6522	1	0.425926
hsa-miR-5704	1.68	1.7	0.19	0.31	0.98	-0.02	0.46829	0.67325	0.43506	0.65272	1	0.555556
hsa-miR-376c-5p	1.73	1.7	0.31	0.21	1.02	0.02	0.57984	0.75679	0.43619	0.65355	1	0.447531
hsa-miR-4743-3p	0.99	0.89	0.17	0.18	1.1	0.14	0.49508	0.69224	0.43639	0.65355	1	0.399691
hsa-miR-3184-5p	1.26	1.17	0.15	0.17	1.08	0.11	0.46829	0.67325	0.43663	0.65355	1	0.356481
hsa-miR-488-3p	1.6	1.53	0.35	0.29	1.04	0.06	0.55087	0.73402	0.43688	0.65355	1	0.425926
hsa-miR-655-3p	1.5	1.46	0.18	0.22	1.03	0.04	0.34655	0.57398	0.43718	0.65355	1	0.398148
hsa-miR-4495	1.38	1.39	0.17	0.11	0.99	-0.01	0.70188	0.84153	0.43726	0.65355	1	0.557099
hsa-miR-5703	13.31	9.03	28.33	21.13	1.48	0.56	0.30379	0.54039	0.43803	0.65355	1	0.37963
hsa-miR-605-5p	4.88	5.03	4.75	10.28	0.97	-0.04	0.41711	0.63438	0.43868	0.65355	1	0.509259
hsa-miR-2053	1.98	1.99	0.29	0.4	0.99	-0.01	0.46829	0.67325	0.4387	0.65355	1	0.552469
hsa-miR-5089-3p	0.96	0.94	0.13	0.18	1.01	0.02	0.39274	0.61454	0.43901	0.65355	1	0.54321
hsa-miR-4420	1.04	1.12	0.18	0.15	0.93	-0.1	0.36922	0.59079	0.43907	0.65355	1	0.567901
hsa-miR-4671-5p	1.08	1.11	0.19	0.2	0.97	-0.04	0.60946	0.77909	0.43935	0.65355	1	0.617284
hsa-miR-885-5p	2.53	2.49	0.42	0.78	1.02	0.03	0.57984	0.75679	0.43938	0.65355	1	0.527778
hsa-miR-374a-3p	1.5	1.44	0.18	0.21	1.04	0.06	0.60946	0.77909	0.43942	0.65355	1	0.439815
hsa-miR-4255	0.79	0.8	0.25	0.11	0.99	-0.01	0.67052	0.81661	0.43946	0.65355	1	0.509259
hsa-miR-5680	1.2	1.13	0.13	0.2	1.06	0.08	0.32473	0.55815	0.44031	0.65443	1	0.385802
hsa-miR-499b-5p	1.19	1.27	0.24	0.15	0.93	-0.1	0.63969	0.79696	0.44109	0.65512	1	0.574074
hsa-miR-4804-5p	0.8	0.76	0.17	0.28	1.05	0.07	0.60946	0.77909	0.44137	0.65512	1	0.561728
hsa-miR-3605-5p	3.01	2.89	1.09	1.16	1.04	0.06	0.57984	0.75679	0.44189	0.65512	1	0.42284
hsa-miR-656-5p	1.06	1.06	0.27	0.19	1	-0.01	0.18147	0.39602	0.44211	0.65512	1	0.598765
hsa-miR-6502-5p	1.19	1.24	0.19	0.24	0.96	-0.06	0.36922	0.59079	0.44223	0.65512	1	0.450617
hsa-miR-513c-3p	1.43	1.39	0.24	0.12	1.03	0.04	0.55087	0.73402	0.44243	0.65512	1	0.45679
hsa-miR-19a-5p	1.28	1.32	0.2	0.17	0.98	-0.04	0.49508	0.69224	0.44257	0.65512	1	0.549383
hsa-miR-4645-5p	1.07	1.11	0.18	0.16	0.97	-0.05	0.63969	0.79696	0.44333	0.65586	1	0.580247
hsa-miR-891a-5p	1.04	1.15	0.26	0.15	0.9	-0.15	0.32473	0.55815	0.44389	0.65615	1	0.569444
hsa-miR-323a-5p	0.71	0.77	0.2	0.2	0.93	-0.11	0.36922	0.59079	0.44438	0.65615	1	0.591049
hsa-miR-802	1.26	1.3	0.2	0.16	0.97	-0.05	0.32473	0.55815	0.44458	0.65615	1	0.570988
hsa-miR-875-3p	0.88	0.92	0.16	0.15	0.96	-0.07	0.39274	0.61454	0.445	0.65615	1	0.552469
hsa-miR-627-3p	1.53	1.61	0.16	0.25	0.95	-0.08	0.39274	0.61454	0.44505	0.65615	1	0.62963
hsa-miR-548ak	1.05	1.1	0.19	0.22	0.95	-0.07	0.63969	0.79696	0.44507	0.65615	1	0.564815
hsa-miR-4434	0.46	0.46	0.25	0.25	0.99	-0.01	0.53829	0.73402	0.44553	0.65627	1	0.53858
hsa-miR-582-5p	12.58	12.15	7.16	11.41	1.04	0.05	0.67052	0.81661	0.44567	0.65627	1	0.518519
hsa-miR-100-5p	342.64	264.7	105.3	453.08	1.29	0.37	0.93228	0.96758	0.44594	0.65629	1	0.45216
hsa-miR-6774-3p	1.31	1.27	0.24	0.21	1.03	0.04	0.32473	0.55815	0.44686	0.65728	1	0.54321
hsa-miR-1250-5p	1.32	1.26	0.19	0.24	1.05	0.07	0.52261	0.71467	0.4475	0.65774	1	0.42284
hsa-miR-3135a	0.61	0.67	0.22	0.22	0.92	-0.13	0.28373	0.51956	0.4477	0.65774	1	0.449074
hsa-miR-1273c	2.35	2.5	0.77	0.8	0.94	-0.09	0.36922	0.59079	0.44815	0.65787	1	0.570988
hsa-miR-197-5p	105.25	131.69	90.49	100.49	0.8	-0.32	0.18147	0.39602	0.44853	0.65787	1	0.604938
hsa-miR-4456	1.56	1.62	0.37	0.22	0.96	-0.05	0.12974	0.32252	0.44856	0.65787	1	0.646605
hsa-miR-214-3p	66.63	79.52	37.29	33.86	0.84	-0.26	0.16735	0.37717	0.44911	0.65829	1	0.603395
hsa-miR-6847-3p	1.67	1.74	0.21	0.21	0.96	-0.06	0.52261	0.71467	0.45087	0.66027	1	0.580247
hsa-miR-3921	1.44	1.53	0.2	0.28	0.94	-0.09	0.39274	0.61454	0.45098	0.66027	1	0.558642
hsa-miR-29b-1-5p	3.31	3.4	2.86	4.47	0.97	-0.04	0.36922	0.59079	0.45145	0.66058	1	0.587963
hsa-miR-548am-5p	2.29	2.41	0.35	0.4	0.95	-0.08	0.30379	0.54039	0.45265	0.66196	1	0.57716
hsa-miR-3130-3p	1.13	1.01	0.23	0.28	1.11	0.16	0.52261	0.71467	0.45319	0.66238	1	0.401235
hsa-miR-6857-3p	3.5	3.86	0.58	0.64	0.91	-0.14	0.57984	0.75679	0.45405	0.66325	1	0.564815
hsa-miR-6772-5p	4.65	3.9	1.36	1.78	1.19	0.25	0.36922	0.59079	0.45466	0.66355	1	0.359568
hsa-miR-653-3p	1.36	1.4	0.17	0.19	0.97	-0.05	0.36922	0.59079	0.4548	0.66355	1	0.584877
hsa-miR-519c-3p	1.45	1.57	0.32	0.96	0.93	-0.11	0.79871	0.90164	0.45503	0.66355	1	0.614198
hsa-miR-645	1.29	1.39	0.37	0.39	0.93	-0.1	0.4423	0.65624	0.45557	0.66395	1	0.549383
hsa-miR-6511b-3p	2.91	2.66	0.55	0.65	1.09	0.13	0.19639	0.41751	0.45625	0.66456	1	0.432099
hsa-miR-6769a-5p	7.35	7.32	2.49	2.41	1	0.01	0.76603	0.88514	0.45675	0.6649	1	0.432099
hsa-miR-545-5p	1.26	1.21	0.15	0.24	1.04	0.06	0.67052	0.81661	0.45718	0.66515	1	0.441358
hsa-miR-4647	2.34	2.33	2.36	0.59	1	0	0.89857	0.95238	0.45865	0.66692	1	0.520062
hsa-miR-1185-5p	1.45	1.51	0.34	0.38	0.96	-0.06	0.46829	0.67325	0.4595	0.66777	1	0.62037
hsa-miR-3159	1.17	1.2	0.37	0.26	0.97	-0.04	0.89857	0.95238	0.46002	0.66814	1	0.484568
hsa-miR-222-5p	1.22	1.27	0.2	0.24	0.96	-0.06	0.49508	0.69224	0.46051	0.66836	1	0.574074
hsa-miR-1303	1.91	1.91	0.31	0.24	1	0	0.73373	0.86307	0.46069	0.66836	1	0.45679
hsa-miR-6516-5p	2.31	2.56	0.46	0.79	0.9	-0.15	0.55087	0.73402	0.46161	0.66891	1	0.53858
hsa-miR-3663-3p	60.89	60.86	41.13	28.52	1	0	0.57	0.75679	0.46236	0.66891	1	0.459877
hsa-miR-5088-3p	1.11	1.13	0.2	0.23	0.98	-0.02	0.36922	0.59079	0.4624	0.66891	1	0.589506
hsa-miR-3154	3.61	3.24	0.7	1.26	1.11	0.15	0.34655	0.57398	0.46252	0.66891	1	0.373457
hsa-miR-548az-3p	1.39	1.4	0.27	0.25	0.99	-0.01	0.4423	0.65624	0.46262	0.66891	1	0.544753
hsa-miR-6862-3p	1.78	1.71	0.23	0.24	1.04	0.06	0.30379	0.54039	0.46265	0.66891	1	0.419753
hsa-miR-765	6.05	4.2	2.72	3.59	1.44	0.53	0.52261	0.71467	0.46323	0.66937	1	0.401235
hsa-miR-7515	2.88	2.64	0.83	2.08	1.09	0.13	0.60946	0.77909	0.46424	0.66978	1	0.484568
hsa-miR-4479	0.78	0.88	0.17	0.24	0.89	-0.17	0.4423	0.65624	0.46426	0.66978	1	0.574074
hsa-miR-548ar-5p	1.22	1.23	0.19	0.18	0.99	-0.01	0.49508	0.69224	0.46436	0.66978	1	0.436728
hsa-miR-664a-3p	7.21	8.05	2	3.24	0.9	-0.16	0.57984	0.75679	0.46456	0.66978	1	0.524691
hsa-miR-4675	1.17	1.06	0.23	0.22	1.09	0.13	0.52261	0.71467	0.46547	0.6707	1	0.436728
hsa-miR-7706	0.6	0.67	0.15	0.18	0.89	-0.18	0.52261	0.71467	0.46613	0.67105	1	0.609568
hsa-miR-2115-5p	1.2	1.1	0.21	0.23	1.09	0.12	0.4423	0.65624	0.46623	0.67105	1	0.450617
hsa-miR-4747-5p	1.25	1.14	0.36	0.32	1.1	0.14	0.52261	0.71467	0.46654	0.67112	1	0.444444
hsa-miR-6501-3p	1.02	1.02	0.27	0.26	1	0	0.47766	0.68517	0.46689	0.67123	1	0.550926
hsa-miR-563	4.2	4.54	1.31	1.52	0.93	-0.11	0.67008	0.81661	0.46974	0.67495	1	0.578704
hsa-miR-1263	1.14	1.25	0.13	0.23	0.91	-0.13	0.19639	0.41751	0.47002	0.67497	1	0.589506
hsa-miR-675-5p	0.67	0.73	0.15	0.2	0.92	-0.12	0.41711	0.63438	0.47107	0.67587	1	0.550926
hsa-miR-6505-5p	1.19	1.2	0.2	0.18	0.99	-0.02	0.49508	0.69224	0.47127	0.67587	1	0.444444
hsa-miR-6857-5p	3.32	3.35	1.79	2.09	0.99	-0.01	0.60946	0.77909	0.47144	0.67587	1	0.510802
hsa-miR-644a	1	1.01	0.21	0.16	0.98	-0.02	0.55087	0.73402	0.47241	0.67658	1	0.567901
hsa-miR-4423-5p	1.74	1.76	0.18	0.35	0.99	-0.02	0.52261	0.71467	0.47262	0.67658	1	0.53858
hsa-miR-4487	2.85	2.6	0.47	0.79	1.1	0.13	0.49508	0.69224	0.47273	0.67658	1	0.441358
hsa-miR-4712-5p	1.46	1.42	0.3	0.17	1.03	0.04	0.83173	0.92017	0.47308	0.67669	1	0.509259
hsa-miR-558	1.1	1.13	0.15	0.17	0.97	-0.04	0.60946	0.77909	0.47334	0.67669	1	0.574074
hsa-miR-646	0.94	0.86	0.16	0.21	1.09	0.12	0.41711	0.63438	0.47379	0.67695	1	0.435185
hsa-miR-604	1.12	1.16	0.25	0.17	0.97	-0.05	0.4423	0.65624	0.47506	0.67834	1	0.561728
hsa-miR-6730-3p	2.53	2.72	0.49	0.49	0.93	-0.11	0.60946	0.77909	0.47529	0.67834	1	0.58642
hsa-miR-633	1.38	1.5	0.21	0.27	0.92	-0.11	0.46829	0.67325	0.47589	0.67881	1	0.574074
hsa-miR-548y	1.8	1.81	0.3	0.29	0.99	-0.01	0.39274	0.61454	0.47791	0.68095	1	0.550926
hsa-miR-4478	10.36	12	20.35	3.08	0.86	-0.21	0.4423	0.65624	0.47803	0.68095	1	0.572531
hsa-miR-6775-3p	3.57	3.94	0.7	0.77	0.91	-0.14	0.21214	0.43928	0.47819	0.68095	1	0.569444
hsa-miR-4727-5p	0.43	0.46	0.19	0.18	0.94	-0.09	0.32473	0.55815	0.47984	0.68292	1	0.583333
hsa-miR-5009-5p	1.48	1.38	0.17	0.27	1.07	0.1	0.46829	0.67325	0.48271	0.68597	1	0.419753
hsa-miR-6812-5p	42.39	40.76	18.95	31.59	1.04	0.06	0.67052	0.81661	0.48276	0.68597	1	0.498457
hsa-miR-4471	1.11	1.1	0.27	0.22	1.01	0.01	0.57984	0.75679	0.48287	0.68597	1	0.459877
hsa-miR-4753-5p	1.58	1.3	0.42	0.54	1.22	0.28	0.22875	0.45804	0.48306	0.68597	1	0.419753
hsa-miR-150-5p	279.64	236.62	95.32	773.01	1.18	0.24	0.49508	0.69224	0.48366	0.68645	1	0.412037
hsa-miR-4418	1.17	1.24	0.2	0.29	0.94	-0.08	0.60946	0.77909	0.48601	0.68939	1	0.566358
hsa-miR-3919	0.77	0.91	0.33	0.24	0.85	-0.23	0.24621	0.48054	0.48653	0.68975	1	0.62037
hsa-miR-6859-5p	1.55	1.64	0.3	0.37	0.94	-0.09	0.55087	0.73402	0.48732	0.68995	1	0.567901
hsa-miR-4426	0.79	0.75	0.13	0.19	1.05	0.07	0.73373	0.86307	0.48743	0.68995	1	0.433642
hsa-miR-6797-5p	2.45	2.45	0.75	1.18	1	0	0.46829	0.67325	0.48749	0.68995	1	0.524691
hsa-miR-6874-5p	0.95	1.05	0.18	0.39	0.9	-0.15	0.70188	0.84153	0.48809	0.69028	1	0.540123
hsa-miR-520a-5p	1.22	1.27	0.16	0.49	0.97	-0.05	0.76603	0.88514	0.48826	0.69028	1	0.544753
hsa-miR-4504	0.78	0.87	0.19	0.18	0.89	-0.16	0.60946	0.77909	0.48981	0.69196	1	0.569444
hsa-miR-3194-3p	0.85	0.85	0.14	0.2	1	0	0.41711	0.63438	0.48999	0.69196	1	0.558642
hsa-miR-499b-3p	1.25	1.28	0.18	0.23	0.97	-0.04	0.96612	0.98584	0.49162	0.69366	1	0.564815
hsa-miR-548an	1.27	1.36	0.22	0.23	0.94	-0.09	0.79871	0.90164	0.492	0.69366	1	0.544753
hsa-miR-924	1.52	1.43	0.22	0.28	1.06	0.09	0.55087	0.73402	0.49229	0.69366	1	0.424383
hsa-miR-10a-3p	1.73	1.49	0.31	0.46	1.16	0.21	0.21214	0.43928	0.49253	0.69366	1	0.37963
hsa-miR-5687	1.04	1.02	0.17	0.16	1.02	0.03	0.49508	0.69224	0.49256	0.69366	1	0.419753
hsa-miR-412-5p	1.05	0.99	0.18	0.52	1.07	0.09	0.79871	0.90164	0.49323	0.69403	1	0.45679
hsa-miR-4772-5p	0.92	1	0.16	0.15	0.92	-0.12	0.60946	0.77909	0.49348	0.69403	1	0.583333
hsa-miR-4715-3p	1.24	1.26	0.18	0.18	0.98	-0.02	0.073685	0.23303	0.49363	0.69403	1	0.574074
hsa-miR-1293	0.96	1.06	0.25	0.26	0.91	-0.14	0.34655	0.57398	0.49435	0.69436	1	0.58642
hsa-miR-4999-5p	1.11	1.1	0.21	0.2	1	0.01	0.55087	0.73402	0.49441	0.69436	1	0.469136
hsa-miR-4490	0.78	0.8	0.26	0.18	0.96	-0.05	0.67052	0.81661	0.49536	0.6953	1	0.5
hsa-miR-3622b-3p	1.18	1.32	0.28	0.24	0.89	-0.16	0.30379	0.54039	0.49652	0.69626	1	0.614198
hsa-miR-4684-5p	1.25	1.32	0.19	0.21	0.95	-0.08	0.4423	0.65624	0.49672	0.69626	1	0.592593
hsa-miR-3910	0.93	1.01	0.19	0.3	0.92	-0.13	0.79871	0.90164	0.49712	0.69626	1	0.533951
hsa-miR-4742-3p	1.22	1.22	0.25	0.23	1	0.01	0.49508	0.69224	0.49713	0.69626	1	0.54321
hsa-miR-3617-5p	1.67	1.47	0.23	0.77	1.14	0.19	0.96612	0.98584	0.49769	0.69665	1	0.438272
hsa-miR-3615	1.38	1.47	0.39	0.33	0.94	-0.09	0.36922	0.59079	0.4993	0.69825	1	0.570988
hsa-miR-580-5p	1.31	1.19	0.18	0.25	1.11	0.15	0.26453	0.49984	0.49937	0.69825	1	0.429012
hsa-miR-3912-3p	1.15	1.17	0.19	0.16	0.98	-0.02	0.60946	0.77909	0.50145	0.70077	1	0.459877
hsa-miR-6872-5p	5.01	4.5	1.63	2.08	1.11	0.15	0.4423	0.65624	0.50178	0.70084	1	0.408951
hsa-miR-4795-5p	1.15	1.09	0.23	0.2	1.06	0.08	0.49508	0.69224	0.50265	0.70167	1	0.445988
hsa-miR-4750-5p	1.38	1.61	0.66	0.6	0.86	-0.22	0.41711	0.63438	0.50341	0.70235	1	0.57716
hsa-miR-1185-2-3p	10.95	8.87	5.41	6.5	1.23	0.3	0.41711	0.63438	0.50369	0.70235	1	0.314815
hsa-miR-663a	41.35	37.96	31.89	25.34	1.09	0.12	0.63969	0.79696	0.50421	0.7027	1	0.441358
hsa-miR-132-5p	2.55	3.04	1.13	1.05	0.84	-0.25	0.24621	0.48054	0.50504	0.70346	1	0.617284
hsa-miR-3668	1.03	1.05	0.16	0.16	0.98	-0.03	0.41711	0.63438	0.50561	0.70363	1	0.555556
hsa-miR-6868-3p	1.23	1.19	0.22	0.21	1.03	0.04	0.63969	0.79696	0.50571	0.70363	1	0.515432
hsa-miR-3157-3p	0.85	0.9	0.27	0.19	0.95	-0.07	0.52261	0.71467	0.50613	0.70363	1	0.57716
hsa-miR-6873-5p	1.27	1.15	0.29	0.39	1.1	0.14	0.60946	0.77909	0.50638	0.70363	1	0.404321
hsa-miR-548l	1.02	0.99	0.08	0.19	1.03	0.04	0.63969	0.79696	0.50654	0.70363	1	0.472222
hsa-miR-548ag	1.26	1.37	0.21	0.25	0.92	-0.12	0.36922	0.59079	0.50726	0.70401	1	0.574074
hsa-miR-4474-5p	1.09	0.98	0.19	0.26	1.11	0.15	0.67052	0.81661	0.50736	0.70401	1	0.469136
hsa-miR-298	1.71	1.86	0.86	0.7	0.92	-0.12	0.30379	0.54039	0.50868	0.70538	1	0.592593
hsa-miR-508-5p	1.25	1.4	1.06	0.42	0.9	-0.16	0.86504	0.93591	0.5089	0.70538	1	0.518519
hsa-miR-4489	1.66	1.53	0.4	0.31	1.09	0.12	0.32473	0.55815	0.50927	0.70551	1	0.447531
hsa-miR-2392	15.02	12.47	16.57	10.89	1.2	0.27	0.76603	0.88514	0.51049	0.70682	1	0.399691
hsa-miR-6515-5p	0.94	0.89	0.22	0.31	1.06	0.08	0.60946	0.77909	0.51082	0.70688	1	0.496914
hsa-miR-1264	1.57	1.56	0.16	0.24	1.01	0.01	0.63969	0.79696	0.51124	0.70709	1	0.537037
hsa-miR-5692a	0.86	0.82	0.22	0.16	1.05	0.06	0.39274	0.61454	0.51317	0.70908	1	0.444444
hsa-miR-1322	1.08	1.12	0.26	0.19	0.96	-0.05	0.36922	0.59079	0.51369	0.70908	1	0.623457
hsa-miR-631	2.46	2.53	0.49	0.45	0.97	-0.04	0.76603	0.88514	0.51373	0.70908	1	0.541667
hsa-miR-4639-3p	1.62	1.6	0.23	0.24	1.01	0.02	0.52261	0.71467	0.5138	0.70908	1	0.54784
hsa-miR-3148	1.66	2.19	3.3	2.72	0.76	-0.4	0.023674	0.11154	0.51486	0.71016	1	0.716049
hsa-miR-6878-3p	2.12	2.07	0.32	0.54	1.03	0.04	0.70188	0.84153	0.5173	0.71211	1	0.493827
hsa-miR-578	1.24	1.11	0.21	0.17	1.11	0.16	0.57984	0.75679	0.51762	0.71211	1	0.441358
hsa-miR-4520-2-3p	0.78	0.86	0.37	0.23	0.91	-0.14	0.39274	0.61454	0.51764	0.71211	1	0.592593
hsa-miR-380-3p	1.7	1.73	0.18	0.15	0.98	-0.03	0.49508	0.69224	0.5177	0.71211	1	0.574074
hsa-miR-1273e	2.85	3.17	0.56	0.92	0.9	-0.15	0.49508	0.69224	0.51772	0.71211	1	0.572531
hsa-miR-340-3p	4.29	4.14	4.44	2.34	1.03	0.05	0.89857	0.95238	0.51817	0.71211	1	0.503086
hsa-miR-647	1.48	1.47	0.27	0.17	1	0	1	1	0.51823	0.71211	1	0.498457
hsa-miR-520a-3p	1.93	2.01	0.28	0.49	0.96	-0.06	0.73373	0.86307	0.5188	0.71251	1	0.496914
hsa-miR-22-3p	645.05	714.06	836.21	443.28	0.9	-0.15	0.70188	0.84153	0.51913	0.71255	1	0.555556
hsa-miR-6499-3p	1.49	1.43	0.24	0.26	1.04	0.06	0.57984	0.75679	0.51939	0.71255	1	0.421296
hsa-miR-193b-5p	3.47	3.31	0.7	1.18	1.05	0.07	0.93228	0.96758	0.52044	0.71317	1	0.481481
hsa-miR-381-5p	1.52	1.51	0.27	0.3	1.01	0.01	0.70188	0.84153	0.52049	0.71317	1	0.526235
hsa-miR-6501-5p	1.06	1.01	0.24	0.23	1.04	0.06	0.34655	0.57398	0.52079	0.71317	1	0.435185
hsa-miR-4477a	1.41	1.38	0.19	0.27	1.02	0.03	0.41711	0.63438	0.52096	0.71317	1	0.425926
hsa-miR-98-5p	30.2	29.97	13.02	16.8	1.01	0.01	0.67052	0.81661	0.52273	0.7149	1	0.541667
hsa-miR-4710	4.08	3.52	1.39	1.99	1.16	0.21	0.52261	0.71467	0.52278	0.7149	1	0.407407
hsa-miR-4291	29.37	30.37	14.73	17.09	0.97	-0.05	0.79871	0.90164	0.52349	0.71548	1	0.557099
hsa-miR-190a-5p	1.62	1.56	0.31	0.36	1.04	0.06	0.34655	0.57398	0.52471	0.71676	1	0.399691
hsa-miR-6855-3p	4.49	4.6	1.1	1.28	0.98	-0.03	0.41711	0.63438	0.52519	0.71703	1	0.558642
hsa-miR-4777-3p	1.21	1.31	0.26	0.23	0.92	-0.12	0.28373	0.51956	0.5267	0.71871	1	0.58642
hsa-miR-670-5p	1.55	1.86	1.71	1.47	0.83	-0.26	0.22875	0.45804	0.52947	0.72124	1	0.648148
hsa-miR-623	3.26	2.75	1.02	1.49	1.18	0.24	0.36922	0.59079	0.52954	0.72124	1	0.348765
hsa-miR-4794	1.12	1.09	0.15	0.13	1.02	0.03	0.49508	0.69224	0.52991	0.72124	1	0.520062
hsa-miR-4799-5p	0.87	0.89	0.23	0.2	0.98	-0.03	0.67052	0.81661	0.53019	0.72124	1	0.521605
hsa-miR-3150b-3p	1.15	1.13	0.17	0.17	1.02	0.03	0.57984	0.75679	0.53036	0.72124	1	0.447531
hsa-miR-320b	186.59	171.58	49.87	59.11	1.09	0.12	0.74037	0.86968	0.53062	0.72124	1	0.509259
hsa-miR-6838-3p	1.17	1.28	0.24	0.25	0.91	-0.13	0.19639	0.41751	0.53122	0.72124	1	0.58642
hsa-miR-6734-5p	11.54	15.26	9.98	5.02	0.76	-0.4	0.048279	0.17732	0.53162	0.72124	1	0.743827
hsa-miR-3663-5p	2.47	2.37	0.85	1.72	1.04	0.06	0.79871	0.90164	0.53175	0.72124	1	0.466049
hsa-miR-24-3p	1027.65	1110.17	258.51	294.77	0.93	-0.11	0.50138	0.70066	0.53191	0.72124	1	0.554012
hsa-miR-6858-5p	36.72	29.07	13.29	20.55	1.26	0.34	0.55087	0.73402	0.53192	0.72124	1	0.382716
hsa-miR-27a-3p	1092.11	1072.12	341.7	399.15	1.02	0.03	0.63594	0.79696	0.53195	0.72124	1	0.527778
hsa-miR-6509-5p	2.54	2.71	0.7	0.8	0.94	-0.09	0.36922	0.59079	0.53231	0.72134	1	0.603395
hsa-miR-513a-3p	1.63	1.54	0.29	0.37	1.06	0.08	0.57984	0.75679	0.5329	0.72176	1	0.41358
hsa-miR-550b-3p	1.08	1.1	0.28	0.22	0.98	-0.04	0.52261	0.71467	0.53324	0.72182	1	0.558642
hsa-miR-6893-5p	43.61	43.7	49.17	15.98	1	0	0.30379	0.54039	0.5335	0.72182	1	0.516975
hsa-miR-4797-3p	1.02	1.01	0.2	0.18	1.01	0.01	0.46829	0.67325	0.53516	0.72367	1	0.54321
hsa-miR-221-5p	6.43	5.52	3.11	10.16	1.16	0.22	0.4423	0.65624	0.5377	0.72672	1	0.42284
hsa-miR-6759-5p	1.41	1.16	0.36	0.64	1.22	0.29	0.16735	0.37717	0.53837	0.72693	1	0.345679
hsa-miR-193a-3p	91.22	83.48	33.01	30.5	1.09	0.13	0.67052	0.81661	0.53843	0.72693	1	0.459877
hsa-miR-1238-5p	3.81	4.39	2.93	2.75	0.87	-0.21	0.21214	0.43928	0.53884	0.7271	1	0.640432
hsa-miR-4698	8.43	8.15	2.16	2.21	1.03	0.05	0.46829	0.67325	0.53922	0.72717	1	0.444444
hsa-miR-520f-3p	1.95	1.97	0.26	0.64	0.99	-0.02	1	1	0.53946	0.72717	1	0.469136
hsa-miR-6866-5p	0.97	0.85	0.17	0.23	1.13	0.18	0.57984	0.75679	0.54022	0.72781	1	0.438272
hsa-miR-181b-2-3p	1.2	1.24	0.19	0.22	0.97	-0.05	0.73373	0.86307	0.54091	0.72798	1	0.555556
hsa-miR-1268b	88.96	109.6	81.99	72.54	0.81	-0.3	0.14152	0.3416	0.54092	0.72798	1	0.587963
hsa-miR-548al	1.25	1.21	0.25	0.26	1.04	0.05	0.57984	0.75679	0.54161	0.72853	1	0.540123
hsa-miR-4665-5p	4.32	4.06	3.34	2.43	1.06	0.09	0.73373	0.86307	0.54248	0.72905	1	0.425926
hsa-miR-6777-3p	7.22	7.15	1.5	2.11	1.01	0.02	0.53829	0.73402	0.54257	0.72905	1	0.447531
hsa-miR-6886-5p	2.6	2.13	0.82	1.41	1.22	0.28	0.52261	0.71467	0.54467	0.73098	1	0.367284
hsa-miR-4540	1.42	1.28	0.19	0.29	1.11	0.15	0.55087	0.73402	0.54497	0.73098	1	0.387346
hsa-miR-892c-5p	0.97	0.97	0.21	0.16	1	0	0.49508	0.69224	0.54523	0.73098	1	0.518519
hsa-miR-4735-5p	0.81	0.81	0.16	0.2	1	-0.01	0.63594	0.79696	0.54541	0.73098	1	0.46142
hsa-miR-4747-3p	1.27	1.38	0.29	0.23	0.92	-0.12	0.46829	0.67325	0.54544	0.73098	1	0.617284
hsa-miR-4738-3p	5.49	4.71	1.89	2.26	1.17	0.22	0.70188	0.84153	0.54679	0.73207	1	0.42284
hsa-miR-10a-5p	146.72	112.93	62.86	67.91	1.3	0.38	0.4423	0.65624	0.54683	0.73207	1	0.378086
hsa-miR-378a-5p	4.01	3.36	2.17	2.87	1.19	0.25	0.41711	0.63438	0.54737	0.73226	1	0.396605
hsa-miR-1255b-5p	0.84	0.75	0.21	0.28	1.13	0.17	0.28373	0.51956	0.54765	0.73226	1	0.453704
hsa-miR-4277	1.04	1.06	0.15	0.22	0.98	-0.02	0.70188	0.84153	0.54783	0.73226	1	0.515432
hsa-miR-450a-1-3p	1.26	1.11	0.17	0.18	1.14	0.18	0.39274	0.61454	0.54834	0.73241	1	0.419753
hsa-miR-34c-5p	25.57	20.71	78.53	147.18	1.23	0.3	0.83173	0.92017	0.54852	0.73241	1	0.481481
hsa-miR-4787-3p	12.89	13.51	2.69	2.62	0.95	-0.07	0.57984	0.75679	0.5497	0.73346	1	0.476852
hsa-miR-603	1.44	1.4	0.16	0.35	1.03	0.04	0.60946	0.77909	0.55014	0.73346	1	0.462963
hsa-miR-4451	3.11	2.44	0.93	1.4	1.27	0.35	0.4423	0.65624	0.55043	0.73346	1	0.359568
hsa-miR-3135b	50.88	48.8	19.56	35.28	1.04	0.06	0.43469	0.65624	0.55046	0.73346	1	0.510802
hsa-miR-4436b-3p	1.21	1.12	0.54	0.43	1.08	0.11	0.79871	0.90164	0.55129	0.73419	1	0.472222
hsa-miR-548g-3p	1.86	1.96	0.32	0.4	0.95	-0.07	0.55087	0.73402	0.55173	0.73439	1	0.552469
hsa-miR-4802-3p	1.04	1.07	0.16	0.22	0.97	-0.04	0.73373	0.86307	0.55411	0.73717	1	0.541667
hsa-miR-6822-5p	1.19	1.29	0.19	0.16	0.92	-0.12	0.63969	0.79696	0.55443	0.73722	1	0.570988
hsa-miR-541-5p	1.29	1.3	0.16	0.23	0.99	-0.02	0.49508	0.69224	0.5553	0.73774	1	0.558642
hsa-miR-3944-5p	1.11	1.11	0.22	0.23	1	0	0.73373	0.86307	0.55565	0.73774	1	0.498457
hsa-miR-511-5p	1.21	1.24	0.16	0.16	0.97	-0.04	0.89857	0.95238	0.55573	0.73774	1	0.567901
hsa-miR-8074	1.19	1.18	0.23	0.16	1	0	0.70188	0.84153	0.55613	0.73774	1	0.530864
hsa-miR-6797-3p	12.48	13.8	3.3	3.64	0.9	-0.15	0.60946	0.77909	0.55627	0.73774	1	0.540123
hsa-miR-29b-3p	725.58	605.34	251.58	523.73	1.2	0.26	0.62326	0.79634	0.55684	0.73774	1	0.503086
hsa-miR-6739-3p	1.61	1.59	0.24	0.26	1.01	0.02	0.63969	0.79696	0.5569	0.73774	1	0.529321
hsa-miR-4788	37.9	32.6	15.35	15.39	1.16	0.22	0.52261	0.71467	0.55714	0.73774	1	0.447531
hsa-miR-6865-5p	5.67	4.93	1.72	2.14	1.15	0.2	0.63969	0.79696	0.55775	0.73811	1	0.444444
hsa-miR-1282	1.83	1.93	0.25	0.24	0.95	-0.08	0.67052	0.81661	0.55827	0.73811	1	0.552469
hsa-miR-598-5p	1.52	1.47	0.61	0.5	1.03	0.04	0.76603	0.88514	0.55829	0.73811	1	0.450617
hsa-miR-4789-5p	1.32	1.31	0.15	0.24	1.01	0.01	0.57984	0.75679	0.55952	0.73936	1	0.540123
hsa-miR-188-5p	36.03	27.51	14.19	25.98	1.31	0.39	0.32017	0.55815	0.56092	0.74051	1	0.325617
hsa-miR-501-5p	2.6	2.54	0.49	0.67	1.02	0.03	0.89857	0.95238	0.56097	0.74051	1	0.432099
hsa-miR-4711-5p	0.73	0.84	0.23	0.19	0.86	-0.21	0.46829	0.67325	0.56249	0.74198	1	0.600309
hsa-miR-4440	1.11	2.05	3.29	1.37	0.54	-0.88	0.0047455	0.042147	0.56274	0.74198	1	0.842593
hsa-miR-588	0.91	0.94	0.2	0.19	0.97	-0.05	0.63969	0.79696	0.56309	0.74198	1	0.564815
hsa-miR-579-5p	1.12	1.16	0.22	0.17	0.96	-0.05	0.55087	0.73402	0.56343	0.74198	1	0.481481
hsa-miR-3152-3p	0.92	0.85	0.2	0.2	1.08	0.11	0.60946	0.77909	0.56355	0.74198	1	0.430556
hsa-miR-524-3p	1.4	1.42	0.18	0.27	0.98	-0.02	0.46829	0.67325	0.56429	0.74255	1	0.549383
hsa-miR-8086	1.08	1.11	0.16	0.23	0.97	-0.05	0.39274	0.61454	0.56456	0.74255	1	0.459877
hsa-miR-3942-3p	1.19	1.28	0.17	0.23	0.93	-0.11	0.60946	0.77909	0.5652	0.74277	1	0.555556
hsa-miR-4732-5p	3.56	3.39	4.45	2.36	1.05	0.07	1	1	0.56531	0.74277	1	0.486111
hsa-miR-7703	1.14	1.17	0.2	0.15	0.97	-0.04	0.70491	0.84436	0.56586	0.74311	1	0.516975
hsa-miR-181b-5p	79.18	70.46	25.2	49.95	1.12	0.17	0.76603	0.88514	0.56625	0.74324	1	0.49537
hsa-miR-4264	1.05	1.05	0.19	0.16	1.01	0.01	0.89857	0.95238	0.56693	0.74375	1	0.489198
hsa-miR-6852-3p	1.36	1.47	0.27	0.19	0.92	-0.11	0.39274	0.61454	0.568	0.74431	1	0.57716
hsa-miR-567	1.07	1.24	0.11	0.27	0.86	-0.21	0.55087	0.73402	0.56808	0.74431	1	0.604938
hsa-miR-6839-3p	1.61	1.55	0.19	0.26	1.04	0.05	0.41711	0.63438	0.56824	0.74431	1	0.412037
hsa-miR-6731-5p	0.93	0.89	0.22	0.22	1.05	0.06	0.32473	0.55815	0.57025	0.74657	1	0.462963
hsa-miR-450b-3p	1.61	1.56	0.22	0.27	1.03	0.04	0.79871	0.90164	0.57193	0.74818	1	0.521605
hsa-miR-4433a-5p	10.57	10.17	2.87	3.57	1.04	0.06	0.34655	0.57398	0.57207	0.74818	1	0.429012
hsa-miR-5698	1.04	1.05	0.3	0.32	0.99	-0.02	0.41711	0.63438	0.57261	0.74851	1	0.481481
hsa-miR-4776-5p	3.99	3.78	1.15	1.38	1.05	0.08	0.55087	0.73402	0.57404	0.74941	1	0.523148
hsa-miR-4268	1.21	1.14	0.19	0.14	1.06	0.09	0.67052	0.81661	0.57442	0.74941	1	0.395062
hsa-miR-3136-5p	1.2	1.16	0.26	0.23	1.03	0.05	0.52261	0.71467	0.57453	0.74941	1	0.436728
hsa-miR-106a-3p	1.52	1.52	0.27	0.25	1	0	0.55087	0.73402	0.57474	0.74941	1	0.533951
hsa-miR-6884-5p	0.88	0.97	0.46	0.37	0.91	-0.14	0.34655	0.57398	0.57477	0.74941	1	0.608025
hsa-miR-520b	2.25	2.01	0.39	1.17	1.12	0.16	1	1	0.57541	0.74986	1	0.381173
hsa-miR-302d-3p	1.41	1.44	0.14	0.19	0.98	-0.03	0.79871	0.90164	0.57663	0.75106	1	0.533951
hsa-miR-513b-3p	1.3	1.32	0.13	0.19	0.98	-0.02	0.55087	0.73402	0.57885	0.75357	1	0.433642
hsa-miR-609	1.48	1.61	0.26	0.16	0.92	-0.11	0.63969	0.79696	0.57921	0.75365	1	0.608025
hsa-miR-6082	1.17	1.2	0.17	0.19	0.98	-0.03	0.63969	0.79696	0.58109	0.75564	1	0.464506
hsa-miR-223-3p	926.64	883.29	525.11	1077.38	1.05	0.07	0.63594	0.79696	0.58133	0.75564	1	0.455247
hsa-miR-181b-3p	1.58	1.54	0.28	0.45	1.03	0.04	0.79871	0.90164	0.58378	0.7577	1	0.509259
hsa-let-7a-5p	3459.1	2723.75	1414.01	1739.72	1.27	0.34	0.30865	0.54864	0.58414	0.7577	1	0.402778
hsa-let-7d-3p	2.42	2.53	1.01	0.61	0.96	-0.06	0.70188	0.84153	0.58479	0.7577	1	0.54321
hsa-miR-4526	1.13	1.01	0.43	0.4	1.12	0.16	0.70188	0.84153	0.58485	0.7577	1	0.416667
hsa-miR-1271-3p	0.7	0.7	0.23	0.17	1	0	0.55087	0.73402	0.58496	0.7577	1	0.529321
hsa-miR-374b-3p	1.74	1.76	0.21	0.3	0.99	-0.02	0.63969	0.79696	0.58498	0.7577	1	0.540123
hsa-miR-651-5p	1.22	1.09	0.16	0.16	1.12	0.16	0.34655	0.57398	0.585	0.7577	1	0.419753
hsa-miR-548az-5p	1.36	1.36	0.25	0.24	1	0	0.32473	0.55815	0.5856	0.7581	1	0.560185
hsa-miR-571	1.34	1.24	0.38	0.66	1.09	0.12	0.15405	0.3609	0.58736	0.75999	1	0.342593
hsa-miR-4743-5p	6.14	4.53	2.37	3.47	1.36	0.44	0.30379	0.54039	0.5899	0.76258	1	0.385802
hsa-miR-8083	1.06	1.07	0.26	0.14	0.99	-0.01	0.60946	0.77909	0.59006	0.76258	1	0.537037
hsa-miR-4318	1.31	1.35	0.22	0.2	0.98	-0.04	0.63969	0.79696	0.59026	0.76258	1	0.53858
hsa-miR-3180	0.81	0.81	0.28	0.18	1	0	0.60946	0.77909	0.59185	0.76391	1	0.476852
hsa-miR-1343-3p	1.39	1.38	0.3	0.2	1	0	0.41711	0.63438	0.59189	0.76391	1	0.552469
hsa-miR-4724-5p	0.66	0.62	0.2	0.22	1.07	0.1	0.60946	0.77909	0.59224	0.76398	1	0.516975
hsa-miR-148b-3p	24.51	25.06	9.67	9.21	0.98	-0.03	0.30379	0.54039	0.59425	0.76579	1	0.555556
hsa-miR-4666a-3p	1.52	1.58	0.18	0.28	0.96	-0.06	0.67052	0.81661	0.59425	0.76579	1	0.575617
hsa-miR-371a-3p	1.89	1.96	0.29	0.4	0.97	-0.05	0.63969	0.79696	0.59571	0.7673	1	0.537037
hsa-miR-522-3p	2.16	1.65	0.5	4.51	1.31	0.39	0.03849	0.15524	0.59798	0.76962	1	0.234568
hsa-miR-1972	5.11	5.33	1.41	2.19	0.96	-0.06	0.49508	0.69224	0.59812	0.76962	1	0.567901
hsa-miR-3127-3p	0.68	0.64	0.17	0.23	1.07	0.1	0.79871	0.90164	0.59927	0.77071	1	0.509259
hsa-miR-5697	1.29	1.2	0.17	0.16	1.07	0.1	0.73373	0.86307	0.59993	0.77117	1	0.455247
hsa-miR-4297	1.61	1.58	0.14	0.25	1.02	0.03	0.55087	0.73402	0.6031	0.77485	1	0.405864
hsa-miR-2682-3p	1.29	1.25	0.23	0.18	1.03	0.04	0.34655	0.57398	0.60456	0.77611	1	0.450617
hsa-miR-4668-3p	1.93	1.95	0.3	0.38	0.99	-0.01	0.46829	0.67325	0.60469	0.77611	1	0.524691
hsa-miR-573	0.76	0.7	0.16	0.26	1.08	0.12	0.22875	0.45804	0.60521	0.77638	1	0.407407
hsa-miR-548j-3p	1.43	1.4	0.16	0.23	1.02	0.03	0.49508	0.69224	0.60583	0.77679	1	0.450617
hsa-miR-4722-3p	1.37	1.41	0.31	0.18	0.98	-0.04	0.32473	0.55815	0.60708	0.77756	1	0.608025
hsa-miR-7151-3p	2.2	2.26	1.39	1.87	0.97	-0.04	0.49508	0.69224	0.60731	0.77756	1	0.53858
hsa-miR-4270	228.21	126.48	190.24	381.66	1.8	0.85	0.059937	0.2073	0.60734	0.77756	1	0.219136
hsa-miR-136-5p	6.27	9.16	12.81	13.7	0.68	-0.55	0.49508	0.69224	0.60772	0.77765	1	0.58642
hsa-miR-449c-3p	1.62	1.53	0.24	0.33	1.06	0.08	0.70188	0.84153	0.60807	0.7777	1	0.453704
hsa-miR-6772-3p	1.09	1.16	0.21	0.18	0.93	-0.1	0.83173	0.92017	0.60918	0.77874	1	0.549383
hsa-miR-7113-5p	1.31	1.39	0.83	0.57	0.94	-0.08	0.32473	0.55815	0.6105	0.78003	1	0.580247
hsa-miR-6842-5p	0.96	0.88	0.21	0.17	1.08	0.12	0.93228	0.96758	0.6117	0.78065	1	0.45679
hsa-miR-135a-5p	2.83	2.4	0.79	1.01	1.18	0.24	0.46829	0.67325	0.61241	0.78065	1	0.407407
hsa-miR-6880-3p	6.81	6.94	1.2	1.97	0.98	-0.03	0.83173	0.92017	0.61336	0.78065	1	0.526235
hsa-miR-4660	1.21	1	0.35	0.53	1.22	0.28	0.32473	0.55815	0.61343	0.78065	1	0.367284
[truncated: 550 more rows]
