# Supplementary material for: Paired proteomics, transcriptomics and miRNomics in non-small cell lung cancers: known and novel signaling cascades
Source: Oncotarget. 2016 Aug 31;7(44):71514–25. doi: 10.18632/oncotarget.11723 (PMC5342097; doi:10.18632/oncotarget.11723)
Supplement: Supplementary file 3 [file oncotarget-07-71514-s003.xlsx]

## Sheet: 003_ResultMatrix_gene2.txt
Spalte1	median group 1	median group 2	stdv group 1	stdv group 2	fold change	log(2) fold change	Wilcoxon Mann Whitney Test raw p-Value	Wilcoxon Mann Whitney Test adjusted p-Value	t-Test raw p-Value	t-Test adjusted p-Value	t-test adjusted Bonferroni	AUC
PTPRB	1991.43	460.71	386.46	264.29	4.32	2.11	7.6294e-06	0.00025718	1.3681e-13	4.7455e-09	4.74553e-09	0
INMT	6346.98	560.79	1325.89	588.59	11.32	3.5	7.6294e-06	0.00025718	4.2068e-13	6.011e-09	1.45921e-08	0
PPP1R14A	2552.69	582.92	454.27	429.05	4.38	2.13	7.6294e-06	0.00025718	6.395e-13	6.011e-09	2.21823e-08	0.00925926
COX7A1	1789.32	526.36	237.69	233.29	3.4	1.77	7.6294e-06	0.00025718	6.9318e-13	6.011e-09	2.40443e-08	0.00308642
C13orf15	12182	4277.91	686.57	1778.1	2.85	1.51	7.6294e-06	0.00025718	1.0331e-12	6.7389e-09	3.58351e-08	0
TEK	3792.43	591.48	638.88	450.19	6.41	2.68	7.6294e-06	0.00025718	1.1657e-12	6.7389e-09	4.04346e-08	0
CACNA2D2	1103.23	209	174.31	116.92	5.28	2.4	7.6294e-06	0.00025718	1.3839e-12	6.8575e-09	4.80033e-08	0
PTH1R	298.22	174.12	42.27	28.52	1.71	0.78	7.6294e-06	0.00025718	5.3409e-12	2.3157e-08	1.8526e-07	0.00308642
LOC728473	575.57	173.25	99.35	54.08	3.32	1.73	7.6294e-06	0.00025718	6.2475e-12	2.4078e-08	2.16707e-07	0
TSPAN12	2301.93	686.58	510.58	372.7	3.35	1.75	7.6294e-06	0.00025718	1.072e-11	3.7186e-08	3.71845e-07	0.0123457
MOSC2	1510.96	520.86	157.06	274.77	2.9	1.54	7.6294e-06	0.00025718	1.1858e-11	3.7393e-08	4.11318e-07	0.00617284
MGAT3	1024.98	211.62	194.32	115.87	4.84	2.28	7.6294e-06	0.00025718	1.5351e-11	3.9559e-08	5.3248e-07	0
HSPB6	779.08	185.26	150.35	82.64	4.21	2.07	7.6294e-06	0.00025718	1.5872e-11	3.9559e-08	5.50552e-07	0.00617284
AOC3	753.31	205.72	149.95	46.83	3.66	1.87	7.6294e-06	0.00025718	1.5966e-11	3.9559e-08	5.53813e-07	0
CGNL1	6976.43	1699.27	1027.33	1270.8	4.11	2.04	7.6294e-06	0.00025718	2.0915e-11	4.8364e-08	7.25479e-07	0.00925926
C9orf61	4061.99	430.9	898.26	562.19	9.43	3.24	7.6294e-06	0.00025718	2.2873e-11	4.9587e-08	7.93396e-07	0
C20orf160	837.55	248.15	158.54	127.35	3.38	1.75	7.6294e-06	0.00025718	2.5269e-11	5.0858e-08	8.76506e-07	0.00308642
PDZD2	2371.07	414.01	426.13	418.2	5.73	2.52	7.6294e-06	0.00025718	2.6646e-11	5.0858e-08	9.2427e-07	0.00617284
RAI2	780.3	270.82	154.05	89.32	2.88	1.53	7.6294e-06	0.00025718	2.7858e-11	5.0858e-08	9.6631e-07	0.00308642
HSPB2	430.41	177.42	63.97	27.89	2.43	1.28	7.6294e-06	0.00025718	3.26e-11	5.654e-08	1.1308e-06	0
PID1	1787.15	511.05	332.19	246.51	3.5	1.81	7.6294e-06	0.00025718	3.4763e-11	5.7421e-08	1.20582e-06	0.00308642
FBLN5	2815.33	683.63	590.43	516.33	4.12	2.04	7.6294e-06	0.00025718	4.0556e-11	5.8861e-08	1.40677e-06	0.0185185
SPOCK2	7133.74	1323.06	1164.56	1165.33	5.39	2.43	7.6294e-06	0.00025718	4.1416e-11	5.8861e-08	1.4366e-06	0
VGLL3	1937.47	331.76	425.11	339.21	5.84	2.55	7.6294e-06	0.00025718	4.3295e-11	5.8861e-08	1.50177e-06	0.0154321
COL6A6	958.44	200.72	279.56	137.94	4.77	2.26	7.6294e-06	0.00025718	4.5629e-11	5.8861e-08	1.58273e-06	0.00925926
SASH1	2782.39	1158.23	462.32	384.01	2.4	1.26	7.6294e-06	0.00025718	4.648e-11	5.8861e-08	1.61225e-06	0.00925926
LIMS2	643.2	207.17	122.91	54.32	3.1	1.63	7.6294e-06	0.00025718	4.735e-11	5.8861e-08	1.64243e-06	0
CLEC14A	2380.35	702.94	459.42	374.22	3.39	1.76	7.6294e-06	0.00025718	4.7514e-11	5.8861e-08	1.64812e-06	0.0123457
LOC131873	981.82	191.68	236.69	126.35	5.12	2.36	7.6294e-06	0.00025718	5.3643e-11	6.4162e-08	1.86071e-06	0.00925926
MAMDC2	5699.01	504.65	1335.75	932.84	11.29	3.5	7.6294e-06	0.00025718	5.7293e-11	6.6244e-08	1.98732e-06	0.00617284
ABCA8	1980.24	324.09	504.78	165.01	6.11	2.61	7.6294e-06	0.00025718	6.7215e-11	7.3995e-08	2.33149e-06	0
ACACB	1347.8	523.46	173.91	167.5	2.57	1.36	7.6294e-06	0.00025718	6.8263e-11	7.3995e-08	2.36784e-06	0
CLDN18	5461.19	636.68	817.42	855.42	8.58	3.1	7.6294e-06	0.00025718	7.4354e-11	7.8155e-08	2.57912e-06	0
ITLN2	3316.89	219.98	916.32	152.82	15.08	3.91	7.6294e-06	0.00025718	7.8641e-11	8.023e-08	2.72782e-06	0
STX11	4680.99	1090.16	870.96	559.96	4.29	2.1	7.6294e-06	0.00025718	9.2135e-11	8.8401e-08	3.19589e-06	0
CCDC85A	1036.41	230.13	221.12	110.19	4.5	2.17	7.6294e-06	0.00025718	9.2627e-11	8.8401e-08	3.21295e-06	0
Hs.355933	1798.93	925.55	180.43	292.29	1.94	0.96	7.6294e-06	0.00025718	9.4296e-11	8.8401e-08	3.27085e-06	0.0154321
LOC100128893	252.66	141.95	27.42	17.5	1.78	0.83	7.6294e-06	0.00025718	1.0736e-10	9.7999e-08	3.724e-06	0
WFS1	3291.21	1084	513.01	471.21	3.04	1.6	7.6294e-06	0.00025718	1.1969e-10	1.0646e-07	4.15169e-06	0.00617284
GPX3	9116.73	1702.2	1709.83	1625.04	5.36	2.42	7.6294e-06	0.00025718	1.2694e-10	1.1008e-07	4.40317e-06	0.0154321
NCKAP5	1146.58	189.45	278.4	72.45	6.05	2.6	7.6294e-06	0.00025718	1.4293e-10	1.1546e-07	4.95781e-06	0
NOTCH4	1062.72	452.48	214.7	157.22	2.35	1.23	7.6294e-06	0.00025718	1.4343e-10	1.1546e-07	4.97516e-06	0.00617284
JAM2	2217.31	569.36	449.85	302.51	3.89	1.96	7.6294e-06	0.00025718	1.4456e-10	1.1546e-07	5.01435e-06	0.00617284
SFTA1P	4320.53	544.57	1096.44	638.5	7.93	2.99	7.6294e-06	0.00025718	1.503e-10	1.1546e-07	5.21346e-06	0
CLIC3	2924.3	644.3	534.47	515.21	4.54	2.18	7.6294e-06	0.00025718	1.5109e-10	1.1546e-07	5.24086e-06	0.00617284
FIGF	1469.02	214.94	366.71	169.52	6.83	2.77	7.6294e-06	0.00025718	1.5312e-10	1.1546e-07	5.31127e-06	0.00308642
ACVRL1	1901.63	547.95	396.69	275.77	3.47	1.8	7.6294e-06	0.00025718	1.6745e-10	1.2095e-07	5.80834e-06	0
SDPR	5156.34	837.9	1205.89	515.07	6.15	2.62	7.6294e-06	0.00025718	1.6925e-10	1.2095e-07	5.87077e-06	0
LOC402560	364.5	188.99	47.43	38.72	1.93	0.95	7.6294e-06	0.00025718	1.7392e-10	1.2095e-07	6.03276e-06	0
C1orf198	3720.25	1275.7	878.33	528.71	2.92	1.54	7.6294e-06	0.00025718	1.7434e-10	1.2095e-07	6.04733e-06	0.0123457
CAV1	8984.12	2998.75	967.88	1359.32	3	1.58	7.6294e-06	0.00025718	1.8726e-10	1.2736e-07	6.49549e-06	0
CADM1	6182.71	2135.26	1171.22	1289.76	2.9	1.53	7.6294e-06	0.00025718	2.0454e-10	1.3644e-07	7.09488e-06	0.0123457
LMO7	2307.89	310.73	514.6	229.59	7.43	2.89	7.6294e-06	0.00025718	2.2685e-10	1.4846e-07	7.86875e-06	0
RHOJ	1223.84	424.79	191.35	222.62	2.88	1.53	7.6294e-06	0.00025718	2.5962e-10	1.6616e-07	9.00544e-06	0.0216049
Hs.568928	2081.98	622.61	271.03	388.39	3.34	1.74	7.6294e-06	0.00025718	2.6347e-10	1.6616e-07	9.13898e-06	0.00308642
NFIX	4112.47	1555.79	710	952.03	2.64	1.4	7.6294e-06	0.00025718	2.8682e-10	1.7766e-07	9.94893e-06	0.0462963
LDB2	6451.56	2473.24	982.49	1174.38	2.61	1.38	7.6294e-06	0.00025718	3.0271e-10	1.8187e-07	1.05001e-05	0.0308642
KIAA1324L	2230.86	592.39	359.08	302.94	3.77	1.91	7.6294e-06	0.00025718	3.0411e-10	1.8187e-07	1.05487e-05	0
DAPK2	552.2	170.32	119.67	45.77	3.24	1.7	7.6294e-06	0.00025718	3.3597e-10	1.9621e-07	1.16538e-05	0
MSRB3	1103.17	410.78	178.15	167.1	2.69	1.43	7.6294e-06	0.00025718	3.4057e-10	1.9621e-07	1.18134e-05	0.0154321
SLC39A8	5897.62	1533.43	1096.03	1354.91	3.85	1.94	7.6294e-06	0.00025718	3.5498e-10	1.9621e-07	1.23132e-05	0.0308642
TCF21	1397.58	215.94	448.94	111.58	6.47	2.69	7.6294e-06	0.00025718	3.5772e-10	1.9621e-07	1.24082e-05	0.00308642
FZD4	2136.34	720.95	487.17	266	2.96	1.57	7.6294e-06	0.00025718	3.6258e-10	1.9621e-07	1.25768e-05	0
FLJ42875	212.05	138.52	25.47	15.31	1.53	0.61	7.6294e-06	0.00025718	3.6357e-10	1.9621e-07	1.26112e-05	0
KL	949.84	233.38	189.81	131.98	4.07	2.03	7.6294e-06	0.00025718	3.6768e-10	1.9621e-07	1.27537e-05	0.00617284
STARD13	599.79	244.08	113.67	73.48	2.46	1.3	7.6294e-06	0.00025718	4.3746e-10	2.2991e-07	1.51742e-05	0.00308642
CA2	4691.33	1283.81	949.96	981.84	3.65	1.87	7.6294e-06	0.00025718	4.6281e-10	2.362e-07	1.60535e-05	0.0185185
FHL1	2998.19	460.44	662.49	364.91	6.51	2.7	7.6294e-06	0.00025718	4.6304e-10	2.362e-07	1.60615e-05	0.00308642
Hs.552087	1751.16	305.96	446.56	225.4	5.72	2.52	7.6294e-06	0.00025718	4.746e-10	2.3859e-07	1.64625e-05	0.00925926
EDNRB	576.91	169.76	129.71	32.82	3.4	1.76	7.6294e-06	0.00025718	4.965e-10	2.4603e-07	1.72221e-05	0
LAMP3	8515.46	2636.36	799.78	1596.59	3.23	1.69	7.6294e-06	0.00025718	5.0934e-10	2.4884e-07	1.76675e-05	0
SLIT3	998.2	324.29	239.85	159.73	3.08	1.62	7.6294e-06	0.00025718	5.3778e-10	2.5908e-07	1.8654e-05	0.0123457
FMO2	4116.65	563.77	1484.25	597.43	7.3	2.87	7.6294e-06	0.00025718	5.5088e-10	2.6176e-07	1.91084e-05	0.00308642
OLFML1	1432.96	443.4	330.7	206.79	3.23	1.69	7.6294e-06	0.00025718	5.6398e-10	2.6436e-07	1.95628e-05	0.00925926
FAM125B	753.26	284.78	156.91	95.67	2.65	1.4	7.6294e-06	0.00025718	5.8313e-10	2.697e-07	2.0227e-05	0.0154321
AK1	1538.77	564.62	178.64	278.43	2.73	1.45	7.6294e-06	0.00025718	5.9738e-10	2.7265e-07	2.07213e-05	0
CD302	1685.09	414.97	294.44	334.04	4.06	2.02	7.6294e-06	0.00025718	6.582e-10	2.9288e-07	2.2831e-05	0.0216049
ANGPT1	2700.18	473.49	652.37	458.63	5.7	2.51	7.6294e-06	0.00025718	6.5859e-10	2.9288e-07	2.28445e-05	0.0154321
LIFR	1950.28	536.53	500.49	362.84	3.63	1.86	7.6294e-06	0.00025718	7.1338e-10	3.1072e-07	2.4745e-05	0.0123457
GDF10	1491.54	169.32	473.98	94.61	8.81	3.14	7.6294e-06	0.00025718	7.2298e-10	3.1072e-07	2.5078e-05	0.00308642
CDH5	4227.32	1191.17	1184.81	544.4	3.55	1.83	7.6294e-06	0.00025718	7.3092e-10	3.1072e-07	2.53534e-05	0
ADARB1	1716.23	555.43	273.75	218.13	3.09	1.63	7.6294e-06	0.00025718	7.3504e-10	3.1072e-07	2.54963e-05	0.00308642
ADH1B	3057.42	255.13	870.91	458.31	11.98	3.58	7.6294e-06	0.00025718	7.435e-10	3.1072e-07	2.57898e-05	0.00925926
SUSD2	10106.8	1479.72	990.83	2503.61	6.83	2.77	1.5259e-05	0.00035238	7.8224e-10	3.2302e-07	2.71336e-05	0.0277778
CYBRD1	9705.27	3335.01	1730.52	1876.82	2.91	1.54	7.6294e-06	0.00025718	8.0097e-10	3.2686e-07	2.77832e-05	0.0339506
HYAL1	1492.29	349.12	349.69	284.76	4.27	2.1	1.5259e-05	0.00035238	8.6584e-10	3.4922e-07	3.00334e-05	0.0123457
LOC387683	316.53	194	48.64	23.79	1.63	0.71	7.6294e-06	0.00025718	8.9883e-10	3.5488e-07	3.11777e-05	0.0185185
NEBL	1087.19	476.48	229.13	174.47	2.28	1.19	7.6294e-06	0.00025718	9.1023e-10	3.5488e-07	3.15731e-05	0.00308642
ADAMTS8	692.41	163.86	183.61	28.3	4.23	2.08	7.6294e-06	0.00025718	9.1056e-10	3.5488e-07	3.15846e-05	0
HSD17B6	4852.27	612.01	1236.98	822.13	7.93	2.99	7.6294e-06	0.00025718	1.0084e-09	3.8533e-07	3.49784e-05	0.0123457
RPL23AP13	1359.07	701.79	252.45	149.52	1.94	0.95	7.6294e-06	0.00025718	1.0109e-09	3.8533e-07	3.50651e-05	0.00925926
ROR1	818.76	261.66	166.9	135.81	3.13	1.65	7.6294e-06	0.00025718	1.0621e-09	4.0043e-07	3.68411e-05	0.00308642
IFT57	3201.67	668.2	430.36	587.51	4.79	2.26	7.6294e-06	0.00025718	1.0758e-09	4.0125e-07	3.73163e-05	0
ASPA	334.46	149.61	52.18	46.5	2.24	1.16	7.6294e-06	0.00025718	1.1387e-09	4.2019e-07	3.94981e-05	0.0154321
ABI3BP	4055.36	755.3	1012.8	634.19	5.37	2.42	7.6294e-06	0.00025718	1.1695e-09	4.2703e-07	4.05664e-05	0.00925926
TSPAN7	3530.72	837.97	599.23	781.21	4.21	2.07	7.6294e-06	0.00025718	1.2014e-09	4.341e-07	4.1673e-05	0.0154321
EPB41L5	1884.51	550.27	423.2	254.77	3.42	1.78	7.6294e-06	0.00025718	1.2166e-09	4.3505e-07	4.22002e-05	0
CAT	6880.46	2977.6	902.83	1102.47	2.31	1.21	7.6294e-06	0.00025718	1.2417e-09	4.3951e-07	4.30708e-05	0.0154321
TGFBR2	6458.33	2724.34	650.13	1202.27	2.37	1.25	7.6294e-06	0.00025718	1.3057e-09	4.5749e-07	4.52908e-05	0.00308642
GRK5	2492	940.2	481.34	303.23	2.65	1.41	7.6294e-06	0.00025718	1.3912e-09	4.8256e-07	4.82566e-05	0
SLC35A1	4224.49	2329.59	519.72	554.67	1.81	0.86	7.6294e-06	0.00025718	1.4134e-09	4.854e-07	4.90266e-05	0.00925926
IFIT2	3313.02	1610.08	871.03	642.5	2.06	1.04	7.6294e-06	0.00025718	1.4281e-09	4.8566e-07	4.95365e-05	0.0493827
ANKRD29	2764.74	607.04	599.39	390.66	4.55	2.19	7.6294e-06	0.00025718	1.4547e-09	4.899e-07	5.04592e-05	0.00308642
SLC19A3	1526.52	238.42	428.2	101.71	6.4	2.68	7.6294e-06	0.00025718	1.4724e-09	4.9109e-07	5.10731e-05	0
PDCD6IP	1750.84	877.28	249.91	248.66	2	1	7.6294e-06	0.00025718	1.6061e-09	5.3059e-07	5.57108e-05	0.00308642
LOC643986	438	177.67	84.72	26.26	2.47	1.3	7.6294e-06	0.00025718	1.6536e-09	5.411e-07	5.73584e-05	0
C7orf41	2766.05	895.29	552.24	372.93	3.09	1.63	7.6294e-06	0.00025718	1.6928e-09	5.4877e-07	5.87182e-05	0
RTKN2	3054.85	297.27	977.26	202.82	10.28	3.36	7.6294e-06	0.00025718	1.7724e-09	5.6924e-07	6.14792e-05	0.00308642
UBL3	3792.73	1551.16	612.94	505.46	2.45	1.29	7.6294e-06	0.00025718	1.8106e-09	5.7619e-07	6.28043e-05	0.00308642
LMO2	3751.56	1324.24	519.61	749.83	2.83	1.5	7.6294e-06	0.00025718	1.8908e-09	5.9623e-07	6.55862e-05	0.0308642
Hs.551137	509.84	278.1	73.36	73.34	1.83	0.87	7.6294e-06	0.00025718	1.9915e-09	6.2233e-07	6.90792e-05	0.0216049
ZFP106	3343.83	1523.43	402.31	460.44	2.19	1.13	7.6294e-06	0.00025718	2.3669e-09	7.2201e-07	8.21007e-05	0.0123457
UNC13B	1472.76	559.64	282.86	195.37	2.63	1.4	7.6294e-06	0.00025718	2.379e-09	7.2201e-07	8.25204e-05	0.00617284
LOC161527	367.43	180.68	77.7	33.06	2.03	1.02	7.6294e-06	0.00025718	2.3876e-09	7.2201e-07	8.28187e-05	0.00925926
HLF	842.95	220.49	159.03	190.29	3.82	1.93	7.6294e-06	0.00025718	2.3937e-09	7.2201e-07	8.30303e-05	0.037037
N4BP1	1118.83	410.62	195.96	127.3	2.72	1.45	1.5259e-05	0.00035238	2.4303e-09	7.2267e-07	8.42998e-05	0.00617284
MYCT1	263.46	163.04	33.75	24.41	1.62	0.69	7.6294e-06	0.00025718	2.4468e-09	7.2267e-07	8.48722e-05	0.00617284
SLFNL1	341.67	148.51	74.27	22.12	2.3	1.2	7.6294e-06	0.00025718	2.4584e-09	7.2267e-07	8.52745e-05	0
LEPR	954.29	322.24	228.47	109.65	2.96	1.57	7.6294e-06	0.00025718	2.4974e-09	7.2795e-07	8.66273e-05	0.00617284
LRRN3	1388.92	204.4	417.92	130.94	6.79	2.76	7.6294e-06	0.00025718	2.5707e-09	7.4181e-07	8.91699e-05	0
FREM2	460.74	183.55	67.08	87.03	2.51	1.33	7.6294e-06	0.00025718	2.5877e-09	7.4181e-07	8.97595e-05	0.0308642
DPYSL2	12503.5	6131.65	1405.66	2612.66	2.04	1.03	7.6294e-06	0.00025718	2.6112e-09	7.4243e-07	9.05747e-05	0.0185185
ADRB2	3006.2	632.2	792.38	318.61	4.76	2.25	7.6294e-06	0.00025718	2.6679e-09	7.5238e-07	9.25414e-05	0
VIP	363.33	159.07	86.87	40.24	2.28	1.19	7.6294e-06	0.00025718	2.7321e-09	7.5828e-07	9.47684e-05	0.0277778
HOXA5	3595.27	1159.63	891.21	576.27	3.1	1.63	7.6294e-06	0.00025718	2.742e-09	7.5828e-07	9.51118e-05	0.0277778
DACH1	659.38	208.93	132.69	68.67	3.16	1.66	7.6294e-06	0.00025718	2.7669e-09	7.5828e-07	9.59755e-05	0.00617284
CCDC48	517.64	151.24	147.33	27.51	3.42	1.78	7.6294e-06	0.00025718	2.7763e-09	7.5828e-07	9.63015e-05	0
CNTN6	742.84	165.49	160.69	143.24	4.49	2.17	7.6294e-06	0.00025718	2.8032e-09	7.5964e-07	9.72346e-05	0.0246914
EPAS1	11099.2	4122.3	1211.96	2327.61	2.69	1.43	7.6294e-06	0.00025718	2.8881e-09	7.7658e-07	0.00010018	0.0308642
C4orf31	6356.74	1495.89	999.96	1856.21	4.25	2.09	1.5259e-05	0.00035238	2.9453e-09	7.7826e-07	0.000102164	0.0648148
F10	386.43	151.85	85.54	30.58	2.54	1.35	7.6294e-06	0.00025718	2.959e-09	7.7826e-07	0.000102639	0.0154321
PALM2-AKAP2	156.77	127.75	10.92	6.84	1.23	0.3	7.6294e-06	0.00025718	2.9616e-09	7.7826e-07	0.000102729	0
DAPK1	2869.84	857.16	411.44	570.55	3.35	1.74	1.5259e-05	0.00035238	3.001e-09	7.8076e-07	0.000104096	0.0185185
GATA6	295.69	190.68	28.19	27.73	1.55	0.63	7.6294e-06	0.00025718	3.0427e-09	7.8076e-07	0.000105542	0
BMPR2	3228.78	1609.19	580.08	429.12	2.01	1	7.6294e-06	0.00025718	3.0586e-09	7.8076e-07	0.000106094	0.0185185
CALCRL	2906.64	725.69	872.73	372.19	4.01	2	7.6294e-06	0.00025718	3.0612e-09	7.8076e-07	0.000106184	0.0123457
RSU1	1197.42	544.83	169.55	171.59	2.2	1.14	7.6294e-06	0.00025718	3.085e-09	7.8108e-07	0.000107009	0.00308642
AGTPBP1	1232.82	574.6	198.1	149.41	2.15	1.1	7.6294e-06	0.00025718	3.1433e-09	7.9009e-07	0.000109032	0
LOC158376	254.02	143.54	45.78	22.93	1.77	0.82	7.6294e-06	0.00025718	3.2738e-09	8.1696e-07	0.000113558	0.00925926
CPAMD8	354.84	163.16	68.53	28.35	2.17	1.12	7.6294e-06	0.00025718	3.3073e-09	8.1944e-07	0.00011472	0
ANKRD38	790.89	268.05	196.18	133.93	2.95	1.56	7.6294e-06	0.00025718	3.402e-09	8.3692e-07	0.000118005	0.0277778
TNNC1	1883.43	229.32	675.03	180.37	8.21	3.04	7.6294e-06	0.00025718	3.5013e-09	8.5305e-07	0.00012145	0
SELENBP1	4319.43	738.57	1138.78	766.71	5.85	2.55	7.6294e-06	0.00025718	3.5168e-09	8.5305e-07	0.000121987	0.00308642
PLLP	1815.84	490.81	287.38	280.82	3.7	1.89	7.6294e-06	0.00025718	3.6119e-09	8.6618e-07	0.000125286	0
LOC644979	429.33	267.53	106.12	89.15	1.6	0.68	7.6294e-06	0.00025718	3.6208e-09	8.6618e-07	0.000125595	0.12037
Hs.154336	1429.4	640.19	186.28	263.08	2.23	1.16	1.5259e-05	0.00035238	3.6465e-09	8.6634e-07	0.000126486	0.0401235
INCA1	258.3	160.94	23.4	26.93	1.6	0.68	7.6294e-06	0.00025718	3.6831e-09	8.6909e-07	0.000127756	0.00925926
LIMCH1	9771.92	1687.01	1526.96	2868.17	5.79	2.53	1.5259e-05	0.00035238	3.7701e-09	8.7792e-07	0.000130773	0.0524691
LOC654253	482.54	195.54	107.88	34.88	2.47	1.3	7.6294e-06	0.00025718	3.7874e-09	8.7792e-07	0.000131374	0.00308642
PDE5A	981.24	309.87	213.59	122.06	3.17	1.66	7.6294e-06	0.00025718	3.7965e-09	8.7792e-07	0.000131689	0.0123457
ACADL	1232.3	222.95	353.43	110.71	5.53	2.47	7.6294e-06	0.00025718	3.9783e-09	9.1388e-07	0.000137995	0
CFD	10590.5	3807.8	1486.66	2924.18	2.78	1.48	7.6294e-06	0.00025718	4.1159e-09	9.3926e-07	0.000142768	0.0709877
PRDM16	250.52	136.06	27.29	35.63	1.84	0.88	7.6294e-06	0.00025718	4.2105e-09	9.5458e-07	0.00014605	0.0432099
EIF4E3	1809.46	929.59	272.48	361.19	1.95	0.96	7.6294e-06	0.00025718	4.3291e-09	9.7508e-07	0.000150163	0.0123457
RAMP2	894.96	323.12	252.08	74.76	2.77	1.47	7.6294e-06	0.00025718	4.4304e-09	9.9147e-07	0.000153677	0
ST7	1413.55	770	168.56	136.52	1.84	0.88	7.6294e-06	0.00025718	4.5635e-09	1.0127e-06	0.000158294	0.0123457
GNG11	5668.71	1613.65	1212.21	1224.42	3.51	1.81	7.6294e-06	0.00025718	4.5836e-09	1.0127e-06	0.000158991	0.0308642
SLPI	9202.38	3201.53	1100.49	2018.67	2.87	1.52	7.6294e-06	0.00025718	4.6187e-09	1.014e-06	0.000160209	0.00617284
SVEP1	3707.54	787.86	808.27	644.52	4.71	2.23	7.6294e-06	0.00025718	4.9198e-09	1.0733e-06	0.000170653	0.0185185
LHFP	2830.94	1350.2	584.24	529.41	2.1	1.07	7.6294e-06	0.00025718	4.9665e-09	1.0767e-06	0.000172273	0.0462963
HSPA12B	937.01	278.62	265.74	99.83	3.36	1.75	7.6294e-06	0.00025718	5.027e-09	1.0807e-06	0.000174372	0
CLEC3B	1881.97	252.35	706.14	132.39	7.46	2.9	7.6294e-06	0.00025718	5.0474e-09	1.0807e-06	0.000175079	0.00925926
FGFR4	352.91	143.81	64.15	33.44	2.45	1.3	1.5259e-05	0.00035238	5.1224e-09	1.0901e-06	0.000177681	0.00617284
SAP18	869.93	330.29	140.64	127.03	2.63	1.4	1.5259e-05	0.00035238	5.3076e-09	1.1226e-06	0.000184105	0.0123457
Hs.105791	1797.47	384.63	372.49	340.32	4.67	2.22	7.6294e-06	0.00025718	5.3797e-09	1.1265e-06	0.000186606	0.0308642
C19orf59	6278.7	551.1	2166.52	527.08	11.39	3.51	7.6294e-06	0.00025718	5.3912e-09	1.1265e-06	0.000187005	0
GPM6A	665.74	187.04	169.08	58.33	3.56	1.83	7.6294e-06	0.00025718	5.4296e-09	1.1278e-06	0.000188337	0.00617284
KAL1	4425.62	845.62	1300.17	825.63	5.23	2.39	7.6294e-06	0.00025718	5.8624e-09	1.2104e-06	0.000203349	0.0185185
FILIP1	955.26	378.53	98.28	195.63	2.52	1.34	1.5259e-05	0.00035238	6.0297e-09	1.2376e-06	0.000209152	0.0231481
PGM5	954.66	223.22	214.43	203.21	4.28	2.1	7.6294e-06	0.00025718	6.2069e-09	1.2665e-06	0.000215299	0.0277778
RABEP2	182.47	130.06	22.57	11.56	1.4	0.49	7.6294e-06	0.00025718	6.3054e-09	1.279e-06	0.000218715	0.00308642
GYPE	325.08	136.77	69.07	25.48	2.38	1.25	7.6294e-06	0.00025718	6.5649e-09	1.3239e-06	0.000227717	0.00617284
PKNOX2	716.93	263.83	160.18	121.54	2.72	1.44	7.6294e-06	0.00025718	6.7782e-09	1.3558e-06	0.000235115	0.0246914
HIGD1B	1194.76	273.45	353.17	139.72	4.37	2.13	7.6294e-06	0.00025718	6.8115e-09	1.3558e-06	0.000236271	0.00308642
CD34	1536.24	581.09	327.67	265.12	2.64	1.4	7.6294e-06	0.00025718	6.8402e-09	1.3558e-06	0.000237266	0.0277778
LOC649305	308.19	157.75	66.33	17.98	1.95	0.97	7.6294e-06	0.00025718	6.9664e-09	1.3654e-06	0.000241644	0.00308642
RSPO2	413.46	164.12	114.43	34.53	2.52	1.33	7.6294e-06	0.00025718	6.9675e-09	1.3654e-06	0.000241682	0.00617284
ADH1A	8267.11	1466.79	1614.38	2206.36	5.64	2.49	7.6294e-06	0.00025718	7.1216e-09	1.3819e-06	0.000247027	0.0185185
F11	281.36	140.95	54.12	15.54	2	1	7.6294e-06	0.00025718	7.1311e-09	1.3819e-06	0.000247356	0.00308642
LOC643733	632.92	280.98	84.33	116.6	2.25	1.17	7.6294e-06	0.00025718	7.246e-09	1.3963e-06	0.000251342	0.0339506
FBXL3	728.34	469.83	102.28	94.19	1.55	0.63	7.6294e-06	0.00025718	7.4147e-09	1.421e-06	0.000257194	0.0493827
SPARCL1	11156.8	3986.37	1556.71	2675.17	2.8	1.48	1.5259e-05	0.00035238	7.4986e-09	1.4291e-06	0.000260104	0.0709877
KDELR2	2300.83	5996.33	433.48	1667.63	0.38	-1.38	7.6294e-06	0.00025718	7.6803e-09	1.4558e-06	0.000266407	0.987654
CD47	4205.29	1932.67	501.46	656.1	2.18	1.12	7.6294e-06	0.00025718	7.8224e-09	1.4746e-06	0.000271336	0.00308642
ARHGEF2	6760.74	3687.59	605.25	1060.38	1.83	0.87	7.6294e-06	0.00025718	7.867e-09	1.475e-06	0.000272883	0.00617284
CDH19	170.7	134.96	12.74	7.03	1.26	0.34	7.6294e-06	0.00025718	7.9116e-09	1.4754e-06	0.00027443	0
C9orf150	855.06	273.21	185.14	89.81	3.13	1.65	7.6294e-06	0.00025718	8.0065e-09	1.4851e-06	0.000277721	0.00617284
CTHRC1	613.67	4197.35	477.27	1491.32	0.15	-2.77	7.6294e-06	0.00025718	8.0808e-09	1.4909e-06	0.000280299	0.984568
TMEM139	537.24	149.48	109.2	82.82	3.59	1.85	1.5259e-05	0.00035238	8.2983e-09	1.5227e-06	0.000287843	0.00308642
BMP5	902.61	250.27	257.98	161.35	3.61	1.85	7.6294e-06	0.00025718	8.3502e-09	1.5227e-06	0.000289643	0.0154321
ZNF385B	1591.12	334.22	370.44	294.01	4.76	2.25	1.5259e-05	0.00035238	8.3845e-09	1.5227e-06	0.000290833	0.0216049
CDGAP	481.27	207.26	80.18	57.81	2.32	1.22	7.6294e-06	0.00025718	8.4377e-09	1.5244e-06	0.000292678	0
C1orf115	2255.67	868.13	457.41	449.67	2.6	1.38	7.6294e-06	0.00025718	9.0349e-09	1.621e-06	0.000313394	0.00617284
TMEM178	795.24	222.77	226.05	105.95	3.57	1.84	7.6294e-06	0.00025718	9.066e-09	1.621e-06	0.000314472	0.00617284
FBXO38	1168.28	774.26	139.26	153.81	1.51	0.59	7.6294e-06	0.00025718	9.4791e-09	1.6695e-06	0.000328802	0.058642
GIMAP6	1144.79	450.18	146.92	272.1	2.54	1.35	7.6294e-06	0.00025718	9.5129e-09	1.6695e-06	0.000329974	0.0401235
ATOH8	883.67	212.2	257.3	122.56	4.16	2.06	1.5259e-05	0.00035238	9.5134e-09	1.6695e-06	0.000329991	0.00617284
CYP4B1	2994.04	381.23	826.14	791	7.85	2.97	1.5259e-05	0.00035238	9.53e-09	1.6695e-06	0.000330567	0.0432099
FLJ21986	3044.74	582.62	683.49	464.93	5.23	2.39	7.6294e-06	0.00025718	1.0062e-08	1.7539e-06	0.000349021	0.00925926
DISP1	1821.32	706.03	326.35	314.92	2.58	1.37	7.6294e-06	0.00025718	1.0165e-08	1.7599e-06	0.000352593	0.0216049
LOC100129165	628.58	137.81	189.27	50.48	4.56	2.19	7.6294e-06	0.00025718	1.0198e-08	1.7599e-06	0.000353738	0.00617284
KIAA0514	709.54	197.57	184.87	122.5	3.59	1.84	7.6294e-06	0.00025718	1.025e-08	1.76e-06	0.000355542	0.00925926
VWF	9071.39	3862.33	1378.13	1803.02	2.35	1.23	7.6294e-06	0.00025718	1.0337e-08	1.7664e-06	0.00035856	0.0401235
ST6GALNAC3	480.77	193.29	113.27	56.41	2.49	1.31	7.6294e-06	0.00025718	1.0442e-08	1.7745e-06	0.000362202	0.0246914
C10orf67	477.67	148.02	150.61	55.69	3.23	1.69	7.6294e-06	0.00025718	1.0487e-08	1.7745e-06	0.000363763	0.00617284
LOC644727	176.43	124.28	18.98	8.45	1.42	0.51	7.6294e-06	0.00025718	1.0597e-08	1.7843e-06	0.000367578	0.00617284
PLSCR4	2713.26	1014.02	630.96	510.08	2.68	1.42	7.6294e-06	0.00025718	1.072e-08	1.7949e-06	0.000371845	0.0339506
C9orf123	594.71	329.13	73.39	82.84	1.81	0.85	7.6294e-06	0.00025718	1.0811e-08	1.7949e-06	0.000375001	0.0154321
SYNM	694.9	297.85	151.08	79.7	2.33	1.22	7.6294e-06	0.00025718	1.0815e-08	1.7949e-06	0.00037514	0.0154321
AQP4	2704.8	559.6	271.78	779.69	4.83	2.27	1.5259e-05	0.00035238	1.0899e-08	1.8003e-06	0.000378054	0.0555556
PRICKLE2	1305.55	751.61	279.16	214.02	1.74	0.8	7.6294e-06	0.00025718	1.128e-08	1.8544e-06	0.000391269	0.0185185
RGN	339.2	181.91	56.46	44.03	1.86	0.9	7.6294e-06	0.00025718	1.1494e-08	1.8772e-06	0.000398692	0.0339506
SEC22C	1393.08	936.84	116.98	196.79	1.49	0.57	7.6294e-06	0.00025718	1.1527e-08	1.8772e-06	0.000399837	0.0154321
HMGCLL1	191.12	127.07	26.6	11.23	1.5	0.59	7.6294e-06	0.00025718	1.1624e-08	1.8841e-06	0.000403202	0.0108025
STX12	2205.8	1212.61	223.97	319.93	1.82	0.86	1.5259e-05	0.00035238	1.1899e-08	1.9197e-06	0.000412741	0.00617284
BTNL9	636	146.93	213.78	38.73	4.33	2.11	7.6294e-06	0.00025718	1.2304e-08	1.9759e-06	0.000426789	0
RGP1	271.84	154	60.28	23.98	1.77	0.82	7.6294e-06	0.00025718	1.3113e-08	2.096e-06	0.000454851	0.00617284
RASL12	1433.52	411.74	433.8	201.63	3.48	1.8	7.6294e-06	0.00025718	1.3374e-08	2.128e-06	0.000463904	0.00925926
LOC201229	393.29	236.16	65.57	57.69	1.67	0.74	7.6294e-06	0.00025718	1.3548e-08	2.1458e-06	0.000469939	0.0493827
FABP4	5992.4	458.64	2200.65	396.95	13.07	3.71	7.6294e-06	0.00025718	1.3726e-08	2.1642e-06	0.000476114	0.00308642
LRRC32	1914.05	591.29	690.91	284.59	3.24	1.69	7.6294e-06	0.00025718	1.3796e-08	2.1653e-06	0.000478542	0
Hs.513000	1769.51	790.86	342.81	224.58	2.24	1.16	7.6294e-06	0.00025718	1.4217e-08	2.2201e-06	0.000493145	0.0123457
TRAK2	1923.26	935.88	258.1	295.37	2.06	1.04	7.6294e-06	0.00025718	1.4273e-08	2.2201e-06	0.000495088	0.0123457
CAV2	4950.47	1487.71	900.63	671.32	3.33	1.73	7.6294e-06	0.00025718	1.4554e-08	2.2468e-06	0.000504835	0.00308642
SH3GL3	1260.19	217.36	364.18	166.41	5.8	2.54	7.6294e-06	0.00025718	1.4638e-08	2.2468e-06	0.000507748	0.00617284
MACF1	2151.56	973	396.78	275.5	2.21	1.14	7.6294e-06	0.00025718	1.4639e-08	2.2468e-06	0.000507783	0.0123457
FERMT2	5030.12	2334.05	866.57	1037.45	2.16	1.11	7.6294e-06	0.00025718	1.482e-08	2.2604e-06	0.000514061	0.0432099
EFCBP1	1060.07	190.15	286.94	188.41	5.57	2.48	1.5259e-05	0.00035238	1.4858e-08	2.2604e-06	0.000515379	0.0185185
CUGBP2	742.42	262.39	84.26	168.94	2.83	1.5	7.6294e-06	0.00025718	1.5227e-08	2.3064e-06	0.000528179	0.0246914
Hs.570988	6142.4	3203.55	886.68	1191.65	1.92	0.94	7.6294e-06	0.00025718	1.5293e-08	2.3064e-06	0.000530468	0.0462963
AXIN2	2541.33	819.47	627.74	633.17	3.1	1.63	1.5259e-05	0.00035238	1.5617e-08	2.3451e-06	0.000541707	0.0648148
PDE4A	1078.26	340.08	138.5	225.69	3.17	1.66	1.5259e-05	0.00035238	1.5796e-08	2.3617e-06	0.000547916	0.0308642
EMCN	791.33	203.42	263.75	101.35	3.89	1.96	7.6294e-06	0.00025718	1.5913e-08	2.369e-06	0.000551974	0.00308642
WFDC1	393.67	166.74	100.75	40.53	2.36	1.24	7.6294e-06	0.00025718	1.6028e-08	2.3758e-06	0.000555963	0.0123457
PEAR1	761.11	356.43	125.57	137.44	2.14	1.09	7.6294e-06	0.00025718	1.7182e-08	2.521e-06	0.000595992	0.0339506
KLRF1	654.13	250.64	189.27	109.87	2.61	1.38	7.6294e-06	0.00025718	1.7222e-08	2.521e-06	0.00059738	0.0277778
ECSCR	2172.16	752.57	487.27	457.51	2.89	1.53	7.6294e-06	0.00025718	1.7225e-08	2.521e-06	0.000597484	0.0308642
KLF2	9273.28	4219.55	2085.08	1913.37	2.2	1.14	1.5259e-05	0.00035238	1.7395e-08	2.5353e-06	0.00060338	0.0216049
MS4A15	677.81	167.61	192.72	107.49	4.04	2.02	7.6294e-06	0.00025718	1.7616e-08	2.5567e-06	0.000611046	0.0216049
FLJ35880	707.58	229.57	218.87	74.94	3.08	1.62	7.6294e-06	0.00025718	1.792e-08	2.5752e-06	0.000621591	0.00925926
FXYD1	266.63	187.85	31.38	10.89	1.42	0.51	7.6294e-06	0.00025718	1.7944e-08	2.5752e-06	0.000622424	0.00308642
CYYR1	2876.03	872.99	627.7	674.05	3.29	1.72	1.5259e-05	0.00035238	1.7967e-08	2.5752e-06	0.000623221	0.0447531
GKN2	2723	253.88	1103.3	360.08	10.73	3.42	7.6294e-06	0.00025718	1.8364e-08	2.6214e-06	0.000636992	0
RDX	3271.77	1724.82	549.51	458.99	1.9	0.92	7.6294e-06	0.00025718	1.9065e-08	2.7102e-06	0.000661308	0.0432099
GRAMD2	1036.09	189.83	333.13	115.03	5.46	2.45	7.6294e-06	0.00025718	1.9467e-08	2.7561e-06	0.000675252	0.00308642
FGD5	993.88	325.68	240.66	164.03	3.05	1.61	7.6294e-06	0.00025718	1.983e-08	2.7864e-06	0.000687843	0.0123457
CD93	5382.68	2429.64	974.4	1061.73	2.22	1.15	7.6294e-06	0.00025718	1.9842e-08	2.7864e-06	0.000688259	0.0339506
MAGI2	343.16	182.75	55.47	51.53	1.88	0.91	7.6294e-06	0.00025718	2.0034e-08	2.8021e-06	0.000694919	0.0339506
HEG1	2882.91	1082.35	545.75	520.22	2.66	1.41	1.5259e-05	0.00035238	2.0223e-08	2.8172e-06	0.000701475	0.0339506
SNX30	3206.87	1206.01	577.19	581.73	2.66	1.41	1.5259e-05	0.00035238	2.1067e-08	2.9122e-06	0.000730751	0.0277778
DUOX1	1537.9	399.65	384.79	219.92	3.85	1.94	7.6294e-06	0.00025718	2.1073e-08	2.9122e-06	0.000730959	0.00308642
C16orf89	778	222.31	152.61	144.71	3.5	1.81	7.6294e-06	0.00025718	2.1296e-08	2.92e-06	0.000738694	0.00617284
BMPER	312.59	135.05	87.75	15.73	2.31	1.21	7.6294e-06	0.00025718	2.1298e-08	2.92e-06	0.000738764	0
CLEC1A	1080.62	367.96	207.99	184.41	2.94	1.55	7.6294e-06	0.00025718	2.1542e-08	2.9419e-06	0.000747227	0.0154321
SNX1	890.78	385.02	133.3	124.13	2.31	1.21	1.5259e-05	0.00035238	2.1703e-08	2.9523e-06	0.000752812	0.0123457
EDG1	1448.49	478.64	305.71	244.17	3.03	1.6	7.6294e-06	0.00025718	2.1794e-08	2.953e-06	0.000755968	0.0123457
PTGFR	269.48	187.55	30.81	23.45	1.44	0.52	7.6294e-06	0.00025718	2.2011e-08	2.9707e-06	0.000763496	0.0246914
RPL5	4425.89	8214.06	536.03	1346.85	0.54	-0.89	7.6294e-06	0.00025718	2.2776e-08	3.0622e-06	0.000790031	0.996914
COBL	3727.31	804.83	654.15	961.04	4.63	2.21	7.6294e-06	0.00025718	2.3269e-08	3.1163e-06	0.000807132	0.0308642
GAPDH	3346.92	9844.48	842.92	2350.88	0.34	-1.56	7.6294e-06	0.00025718	2.3633e-08	3.1472e-06	0.000819758	0.990741
MAPK4	325.54	146.22	67.54	30.1	2.23	1.15	7.6294e-06	0.00025718	2.3687e-08	3.1472e-06	0.000821631	0.0123457
ADAMTSL3	397.89	182.44	79.07	34.77	2.18	1.12	7.6294e-06	0.00025718	2.3848e-08	3.1472e-06	0.000827216	0.00925926
LOC648470	1680.8	580.94	313.49	384.29	2.89	1.53	7.6294e-06	0.00025718	2.3863e-08	3.1472e-06	0.000827736	0.0401235
MAOB	1379.67	428.99	421.18	259.39	3.22	1.69	7.6294e-06	0.00025718	2.4409e-08	3.2071e-06	0.000846675	0.0308642
ETF1	4483.51	3246.27	544.11	522.65	1.38	0.47	7.6294e-06	0.00025718	2.4634e-08	3.2221e-06	0.00085448	0.0246914
LOC646576	852.03	253.82	161.07	172.78	3.36	1.75	1.5259e-05	0.00035238	2.4709e-08	3.2221e-06	0.000857081	0.0339506
Hs.445442	369.39	234.63	43.4	39.09	1.57	0.65	7.6294e-06	0.00025718	2.5423e-08	3.3028e-06	0.000881848	0.0277778
CRY2	2355.39	1127.33	359.36	460.54	2.09	1.06	7.6294e-06	0.00025718	2.5847e-08	3.3454e-06	0.000896555	0.0462963
PRKCZ	1014.92	534.53	178.16	140.13	1.9	0.93	7.6294e-06	0.00025718	2.7555e-08	3.5532e-06	0.0009558	0.0277778
ETV1	234.92	143.72	36.81	22.29	1.63	0.71	7.6294e-06	0.00025718	2.7752e-08	3.5653e-06	0.000962634	0
Hs.62314	465.57	243.87	87.16	57.99	1.91	0.93	3.8147e-05	0.00061919	2.8943e-08	3.7047e-06	0.00100395	0.0308642
RNASE4	1450.05	480.97	260.59	263.19	3.01	1.59	7.6294e-06	0.00025718	2.9553e-08	3.7676e-06	0.0010251	0.00925926
CDKL5	184.42	132.48	22.63	9.79	1.39	0.48	7.6294e-06	0.00025718	2.9652e-08	3.7676e-06	0.00102854	0
LMBRD1	5556.6	3576.75	627.03	961.21	1.55	0.64	1.5259e-05	0.00035238	3.102e-08	3.9168e-06	0.00107599	0.0401235
SPTBN1	2461.06	893.03	572.52	253.95	2.76	1.46	7.6294e-06	0.00025718	3.1134e-08	3.9168e-06	0.00107995	0.00617284
WBP4	2061.07	1235.57	255.22	241.96	1.67	0.74	7.6294e-06	0.00025718	3.1165e-08	3.9168e-06	0.00108102	0.0246914
CHMP4B	712	1920.88	169.16	504.51	0.37	-1.43	7.6294e-06	0.00025718	3.1846e-08	3.9879e-06	0.00110464	1
DNALI1	1994.55	513.18	517.35	414.11	3.89	1.96	7.6294e-06	0.00025718	3.2392e-08	4.0417e-06	0.00112358	0.0216049
COL4A3	1040.78	257.06	217.03	314.35	4.05	2.02	7.6294e-06	0.00025718	3.2664e-08	4.061e-06	0.00113302	0.0679012
HSPB8	2387.29	899.87	590.01	545.54	2.65	1.41	7.6294e-06	0.00025718	3.2914e-08	4.0775e-06	0.00114169	0.0432099
PEBP4	1427.77	310.9	463.87	180.75	4.59	2.2	7.6294e-06	0.00025718	3.3249e-08	4.0967e-06	0.00115331	0.0154321
GLIPR2	6892.99	2587.05	1502.56	1009.14	2.66	1.41	7.6294e-06	0.00025718	3.3306e-08	4.0967e-06	0.00115529	0
CTNNAL1	3151.14	1312.7	555.85	485.17	2.4	1.26	7.6294e-06	0.00025718	3.3572e-08	4.1115e-06	0.00116451	0.0123457
IL33	1539.14	521	264.02	394.62	2.95	1.56	1.5259e-05	0.00035238	3.3663e-08	4.1115e-06	0.00116767	0.0524691
LOC391359	668.84	211.67	223.18	70.15	3.16	1.66	7.6294e-06	0.00025718	3.4549e-08	4.205e-06	0.0011984	0
Hs.445414	839.76	319.52	189.99	196.46	2.63	1.39	7.6294e-06	0.00025718	3.5116e-08	4.2589e-06	0.00121807	0.0648148
NPNT	993.21	327.29	226.62	118.71	3.03	1.6	1.5259e-05	0.00035238	3.5351e-08	4.2726e-06	0.00122622	0.00617284
Hs.583755	237.91	159.06	39.73	14.77	1.5	0.58	7.6294e-06	0.00025718	3.5825e-08	4.3072e-06	0.00124266	0
CRTAC1	4004.04	755.95	849.21	972.43	5.3	2.41	7.6294e-06	0.00025718	3.5886e-08	4.3072e-06	0.00124478	0.0401235
OLR1	6607.85	1116.97	1894.45	894.58	5.92	2.56	7.6294e-06	0.00025718	3.6503e-08	4.3662e-06	0.00126618	0.00617284
SGCA	417.81	190.84	98.53	50.99	2.19	1.13	7.6294e-06	0.00025718	3.7351e-08	4.4428e-06	0.00129559	0.0185185
SNX25	2255.11	936.57	399.58	537.18	2.41	1.27	1.5259e-05	0.00035238	3.745e-08	4.4428e-06	0.00129903	0.058642
PLA2G4F	1127.53	292.02	328.49	189.87	3.86	1.95	7.6294e-06	0.00025718	3.756e-08	4.4428e-06	0.00130284	0.00925926
FAM184A	1515.15	333.15	346.48	353.94	4.55	2.19	7.6294e-06	0.00025718	3.7656e-08	4.4428e-06	0.00130617	0.0277778
LGI3	303.81	133.93	96.77	16.53	2.27	1.18	7.6294e-06	0.00025718	3.798e-08	4.4658e-06	0.00131741	0.00308642
H3F3B	4583.27	2160.22	860.32	652.12	2.12	1.09	7.6294e-06	0.00025718	3.8246e-08	4.4819e-06	0.00132664	0.00308642
PECAM1	5216.83	1919.93	810.92	1145.72	2.72	1.44	7.6294e-06	0.00025718	3.8375e-08	4.4819e-06	0.00133111	0.0246914
DENND3	1903.51	510.25	451.64	313.57	3.73	1.9	1.5259e-05	0.00035238	3.8771e-08	4.5129e-06	0.00134485	0.0277778
ESAM	1951.75	665.41	374.98	422.14	2.93	1.55	7.6294e-06	0.00025718	3.9004e-08	4.5248e-06	0.00135293	0.037037
LOC643441	147.54	129.5	10.63	9.43	1.14	0.19	7.6294e-06	0.00025718	4.1496e-08	4.7979e-06	0.00143937	0.058642
COL29A1	901.59	230.68	310.72	113.95	3.91	1.97	7.6294e-06	0.00025718	4.1658e-08	4.8007e-06	0.00144499	0.00925926
PTPRQ	216.08	161.45	24.52	14.65	1.34	0.42	7.6294e-06	0.00025718	4.2428e-08	4.8732e-06	0.0014717	0.0185185
PRELP	333.57	162.62	72.77	25.18	2.05	1.04	7.6294e-06	0.00025718	4.4188e-08	5.0586e-06	0.00153275	0.00925926
S1PR1	2049.58	547.29	505.56	400.66	3.74	1.9	1.5259e-05	0.00035238	4.4902e-08	5.1184e-06	0.00155752	0.0216049
PGC	6255.63	589.28	3024.58	1050.08	10.62	3.41	7.6294e-06	0.00025718	4.5005e-08	5.1184e-06	0.00156109	0.00925926
SMAD6	2468.45	531.02	767.01	261.4	4.65	2.22	7.6294e-06	0.00025718	4.6561e-08	5.278e-06	0.00161506	0.00617284
HBA2	11402.5	5109.9	1339.18	2917.99	2.23	1.16	1.5259e-05	0.00035238	4.6803e-08	5.2881e-06	0.00162346	0.0555556
FOXF1	1157.01	355.63	346.97	140.35	3.25	1.7	7.6294e-06	0.00025718	4.7486e-08	5.3478e-06	0.00164715	0.00925926
LOC643792	190.87	142.35	18.29	8.13	1.34	0.42	7.6294e-06	0.00025718	4.7812e-08	5.3672e-06	0.00165845	0.0154321
STOM	6258.75	3461.91	553.46	1024.35	1.81	0.85	1.5259e-05	0.00035238	4.8011e-08	5.3722e-06	0.00166536	0.0246914
Hs.483906	1305.89	684.8	240.78	198.76	1.91	0.93	7.6294e-06	0.00025718	4.8844e-08	5.4477e-06	0.00169425	0.0246914
HNRPC	2205.53	3188.26	246.72	460.66	0.69	-0.53	7.6294e-06	0.00025718	4.9508e-08	5.4933e-06	0.00171728	0.978395
ABCA3	6204.49	1746.04	1084.19	1601.77	3.55	1.83	7.6294e-06	0.00025718	4.9569e-08	5.4933e-06	0.0017194	0.0216049
LOC404266	331.04	167.08	47.74	47.64	1.98	0.99	7.6294e-06	0.00025718	4.9851e-08	5.507e-06	0.00172918	0.0339506
ARHGEF10	3017.75	1279.23	512.15	723.63	2.36	1.24	2.2888e-05	0.00044653	5.0261e-08	5.509e-06	0.0017434	0.0771605
PLAC9	1728.3	273.51	724.24	183.51	6.32	2.66	7.6294e-06	0.00025718	5.0469e-08	5.509e-06	0.00175062	0.00617284
FAM162B	3151.97	1059.81	1044.15	746.51	2.97	1.57	7.6294e-06	0.00025718	5.054e-08	5.509e-06	0.00175308	0.0401235
MFAP4	8198.45	1320.36	2374.67	1767.17	6.21	2.63	1.5259e-05	0.00035238	5.0595e-08	5.509e-06	0.00175499	0.0277778
CCDC102B	504.62	231.88	99.62	94.64	2.18	1.12	1.5259e-05	0.00035238	5.0663e-08	5.509e-06	0.00175735	0.0740741
LRRC36	1203.7	168.17	519.45	48.31	7.16	2.84	7.6294e-06	0.00025718	5.2196e-08	5.6579e-06	0.00181052	0
CTDSPL	3777.91	1793	491.01	661.39	2.11	1.08	7.6294e-06	0.00025718	5.2424e-08	5.6649e-06	0.00181843	0.0216049
GRRP1	586.24	214.42	151.03	55.01	2.73	1.45	7.6294e-06	0.00025718	5.3996e-08	5.8166e-06	0.00187296	0
MYH11	2590.53	814.44	730.99	896.91	3.18	1.67	1.5259e-05	0.00035238	5.4487e-08	5.8513e-06	0.00188999	0.0524691
ST6GALNAC6	1494.33	713.95	304.81	252.65	2.09	1.07	7.6294e-06	0.00025718	5.571e-08	5.9642e-06	0.00193241	0.0216049
SECISBP2L	3153.89	1150.47	704.62	620.67	2.74	1.45	7.6294e-06	0.00025718	5.6107e-08	5.9772e-06	0.00194618	0.0277778
KIF2A	592.39	1193.7	50.74	266.93	0.5	-1.01	7.6294e-06	0.00025718	5.6175e-08	5.9772e-06	0.00194854	0.996914
Gcom1	291.81	137.82	63.99	35.03	2.12	1.08	7.6294e-06	0.00025718	5.811e-08	6.1466e-06	0.00201566	0.037037
ADCY4	1053.94	440.96	255.72	174.53	2.39	1.26	7.6294e-06	0.00025718	5.8275e-08	6.1466e-06	0.00202138	0.0185185
C1QTNF7	596.67	149	216.2	46.09	4	2	7.6294e-06	0.00025718	5.8408e-08	6.1466e-06	0.002026	0.00308642
MYO9A	1354.57	616.25	196.68	209.13	2.2	1.14	7.6294e-06	0.00025718	5.8476e-08	6.1466e-06	0.00202836	0.00771605
IGSF10	771.25	175.17	318.43	39.92	4.4	2.14	7.6294e-06	0.00025718	5.9488e-08	6.234e-06	0.00206346	0
PION	2133.13	912.63	238.19	500.17	2.34	1.22	7.6294e-06	0.00025718	6.0914e-08	6.3642e-06	0.00211292	0.00925926
TPPP3	1266.98	256.81	466.77	105.01	4.93	2.3	7.6294e-06	0.00025718	6.2141e-08	6.4729e-06	0.00215548	0.00925926
LRRK2	1927.41	477.39	450.96	466.1	4.04	2.01	1.5259e-05	0.00035238	6.2367e-08	6.477e-06	0.00216332	0.037037
SLIT2	3111.17	604.37	1005.15	437.71	5.15	2.36	7.6294e-06	0.00025718	6.3157e-08	6.5202e-06	0.00219073	0.0154321
FAM190B	1450.87	975.31	215.92	212	1.49	0.57	7.6294e-06	0.00025718	6.3159e-08	6.5202e-06	0.0021908	0.0524691
CALCOCO2	1054	574.14	154.35	185.94	1.84	0.88	1.5259e-05	0.00035238	6.3888e-08	6.576e-06	0.00221608	0.0524691
ID4	877.44	234.84	180.81	145.72	3.74	1.9	1.5259e-05	0.00035238	6.4087e-08	6.5769e-06	0.00222299	0.0277778
ANXA3	7275.03	1454.93	1179.43	1848.92	5	2.32	1.5259e-05	0.00035238	6.4306e-08	6.5799e-06	0.00223058	0.0401235
ALDH3B1	1318.15	291.35	326.39	269.4	4.52	2.18	1.5259e-05	0.00035238	6.4692e-08	6.5999e-06	0.00224397	0.00925926
GART	667.01	1170.21	92.19	249.17	0.57	-0.81	7.6294e-06	0.00025718	6.5131e-08	6.6253e-06	0.0022592	1
KANK4	439.15	173.5	124.29	76.58	2.53	1.34	7.6294e-06	0.00025718	6.7243e-08	6.8201e-06	0.00233246	0.0339506
RADIL	365.41	161.72	72.42	41.26	2.26	1.18	7.6294e-06	0.00025718	6.777e-08	6.8535e-06	0.00235074	0.0216049
AGER	3164.62	241.81	1464.67	273.81	13.09	3.71	7.6294e-06	0.00025718	6.9178e-08	6.9755e-06	0.00239958	0.00617284
LOC391075	2272.01	7612.22	705.73	2153.83	0.3	-1.74	7.6294e-06	0.00025718	7.1369e-08	7.1756e-06	0.00247558	0.996914
LOC646332	290.26	140.11	70.02	44.21	2.07	1.05	7.6294e-06	0.00025718	7.1737e-08	7.1918e-06	0.00248834	0.0555556
LOC648732	280.81	151.7	42.95	41.19	1.85	0.89	7.6294e-06	0.00025718	7.3999e-08	7.3801e-06	0.0025668	0.0339506
NEDD4L	2467.71	735.93	663.54	359.01	3.35	1.75	7.6294e-06	0.00025718	7.4041e-08	7.3801e-06	0.00256826	0.0154321
SORBS1	458.81	202.8	108.01	62.42	2.26	1.18	7.6294e-06	0.00025718	7.482e-08	7.4364e-06	0.00259528	0.0123457
USP44	386.33	195.34	76.83	97.26	1.98	0.98	7.6294e-06	0.00025718	7.505e-08	7.4379e-06	0.00260326	0.0802469
AGTR1	603.11	173.78	235.13	47.38	3.47	1.8	7.6294e-06	0.00025718	7.5889e-08	7.4994e-06	0.00263236	0.00308642
REEP1	690.24	188.23	225.82	112.1	3.67	1.87	7.6294e-06	0.00025718	7.6103e-08	7.4994e-06	0.00263978	0.0123457
COX4I2	394.3	171.36	107.5	72.64	2.3	1.2	7.6294e-06	0.00025718	7.6495e-08	7.5167e-06	0.00265338	0.0493827
Hs.24119	1977.62	1029.56	390.42	303.4	1.92	0.94	7.6294e-06	0.00025718	8.0073e-08	7.846e-06	0.00277749	0.0617284
KIAA0040	409.67	243.83	84.85	70.99	1.68	0.75	7.6294e-06	0.00025718	8.11e-08	7.9243e-06	0.00281312	0.0432099
RAB14	344.58	197.14	65.83	47.66	1.75	0.81	1.5259e-05	0.00035238	8.181e-08	7.9712e-06	0.00283774	0.058642
KIF1C	1032.98	425.83	208.85	165.74	2.43	1.28	1.5259e-05	0.00035238	8.3261e-08	8.0899e-06	0.00288807	0.0277778
LOC642049	426.78	190.28	93.61	60.07	2.24	1.17	7.6294e-06	0.00025718	8.3826e-08	8.122e-06	0.00290767	0.0123457
SERINC1	5100.27	2595.45	837.82	862.12	1.97	0.97	1.5259e-05	0.00035238	8.4135e-08	8.1292e-06	0.00291839	0.0216049
BAI3	283.13	136.52	68.91	20.43	2.07	1.05	7.6294e-06	0.00025718	8.4436e-08	8.1357e-06	0.00292883	0.00617284
FXYD4	210.37	124.59	45.07	25.08	1.69	0.76	7.6294e-06	0.00025718	8.6554e-08	8.3166e-06	0.0030023	0.0493827
PRDX4	2827.56	5851.88	531.22	1046.29	0.48	-1.05	7.6294e-06	0.00025718	8.8478e-08	8.4679e-06	0.00306904	0.987654
RS1	203.8	127.06	38.31	10.6	1.6	0.68	1.5259e-05	0.00035238	8.8808e-08	8.4679e-06	0.00308048	0.00308642
SAMD9L	2030.92	951.37	365.41	396.25	2.13	1.09	7.6294e-06	0.00025718	8.8861e-08	8.4679e-06	0.00308232	0.0185185
PTPRM	2892.27	1293.3	507.22	776.74	2.24	1.16	1.5259e-05	0.00035238	9.123e-08	8.6698e-06	0.0031645	0.0524691
ERP44	370.89	221.56	59.29	40.86	1.67	0.74	7.6294e-06	0.00025718	9.2363e-08	8.7479e-06	0.0032038	0.0401235
NME1	1063.05	2412.34	244.06	649.99	0.44	-1.18	7.6294e-06	0.00025718	9.2556e-08	8.7479e-06	0.00321049	1
MC5R	172.6	135.97	10.68	12.01	1.27	0.34	2.2888e-05	0.00044653	9.292e-08	8.7584e-06	0.00322312	0.0401235
GPIHBP1	834.33	162.08	294.66	52.81	5.15	2.36	7.6294e-06	0.00025718	9.3969e-08	8.8333e-06	0.0032595	0
KNTC1	714.68	2029.05	128.58	601.08	0.35	-1.51	1.5259e-05	0.00035238	9.6068e-08	9.0062e-06	0.00333231	0.996914
Hs.546148	420.44	154.49	101.78	51.96	2.72	1.44	1.5259e-05	0.00035238	9.6927e-08	9.0623e-06	0.00336211	0.0277778
LOC255480	170.03	131.01	19.08	8.12	1.3	0.38	1.5259e-05	0.00035238	9.7308e-08	9.0722e-06	0.00337532	0.0401235
RBM17	2548.12	1468.52	266.77	368.96	1.74	0.8	7.6294e-06	0.00025718	9.7557e-08	9.0722e-06	0.00338396	0.00925926
CALCOCO1	1114.18	588.35	279.17	215.65	1.89	0.92	1.5259e-05	0.00035238	9.8262e-08	9.1134e-06	0.00340841	0.0493827
KCNJ8	1695.96	683.8	502.07	341.79	2.48	1.31	7.6294e-06	0.00025718	9.9979e-08	9.248e-06	0.00346797	0.037037
FAT3	557.89	186.57	174.53	45.49	2.99	1.58	7.6294e-06	0.00025718	1.0084e-07	9.3028e-06	0.00349784	0.00308642
RAN	1367.66	3233.76	309.81	843.38	0.42	-1.24	7.6294e-06	0.00025718	1.0175e-07	9.3621e-06	0.0035294	0.984568
LRCH2	1014.76	348.32	159.22	249.96	2.91	1.54	1.5259e-05	0.00035238	1.0302e-07	9.4536e-06	0.00357345	0.0648148
KLF9	3745.01	1868.57	1132.72	907.04	2	1	1.5259e-05	0.00035238	1.0339e-07	9.4628e-06	0.00358629	0.058642
MYOZ1	354.9	161.99	97.04	29.86	2.19	1.13	7.6294e-06	0.00025718	1.0406e-07	9.4983e-06	0.00360953	0
SGEF	163.28	127.88	17.09	7.74	1.28	0.35	7.6294e-06	0.00025718	1.0603e-07	9.6462e-06	0.00367786	0.0462963
PHKA1	250.54	516.85	24.42	122.36	0.48	-1.04	1.5259e-05	0.00035238	1.0629e-07	9.6462e-06	0.00368688	0.944444
HPS5	860.54	508.5	142.21	137.42	1.69	0.76	7.6294e-06	0.00025718	1.0651e-07	9.6462e-06	0.00369451	0.0308642
VEPH1	434.23	134.59	139.32	45.82	3.23	1.69	7.6294e-06	0.00025718	1.0684e-07	9.6513e-06	0.00370596	0.00308642
C10orf116	10411.8	2152.19	1854.7	2640.81	4.84	2.27	7.6294e-06	0.00025718	1.0738e-07	9.6743e-06	0.00372469	0.0339506
CBX7	2819.41	1001.82	606.68	615.55	2.81	1.49	1.5259e-05	0.00035238	1.1149e-07	1.0019e-05	0.00386725	0.0617284
ZNF533	2409.31	444.57	896.79	446.21	5.42	2.44	7.6294e-06	0.00025718	1.1477e-07	1.0287e-05	0.00398103	0.0154321
C1orf168	715.36	176.87	256.87	114.37	4.04	2.02	7.6294e-06	0.00025718	1.1547e-07	1.0313e-05	0.00400531	0.0277778
DSTN	6288.96	4292.06	892.75	760.96	1.47	0.55	7.6294e-06	0.00025718	1.1566e-07	1.0313e-05	0.0040119	0.0401235
Hs.540433	180.69	141.48	16.25	15.63	1.28	0.35	7.6294e-06	0.00025718	1.1625e-07	1.0339e-05	0.00403236	0.0802469
C4orf38	259.1	167	42.6	17.11	1.55	0.63	7.6294e-06	0.00025718	1.1655e-07	1.034e-05	0.00404277	0
SMAD7	1512.15	857.64	181.78	233.98	1.76	0.82	1.5259e-05	0.00035238	1.17e-07	1.0353e-05	0.00405838	0.00925926
Hs.4892	1249.22	281.24	359.74	360.38	4.44	2.15	1.5259e-05	0.00035238	1.1768e-07	1.0387e-05	0.00408197	0.0709877
Hs.202577	2880.87	1251.84	442.58	663	2.3	1.2	7.6294e-06	0.00025718	1.2022e-07	1.0584e-05	0.00417007	0.0462963
TMOD1	523.28	181.61	146.71	56.78	2.88	1.53	7.6294e-06	0.00025718	1.2142e-07	1.0662e-05	0.0042117	0.00617284
SYT15	820.45	375.93	162.58	134.72	2.18	1.13	7.6294e-06	0.00025718	1.2495e-07	1.0945e-05	0.00433414	0.0277778
GIMAP8	1825.99	704.95	409.3	466.44	2.59	1.37	1.5259e-05	0.00035238	1.2538e-07	1.0955e-05	0.00434906	0.0679012
Hs.128753	633.84	191.76	173.74	95.22	3.31	1.72	1.5259e-05	0.00035238	1.2598e-07	1.0979e-05	0.00436987	0.0246914
FCN3	5432.49	615.48	2100.85	938.36	8.83	3.14	1.5259e-05	0.00035238	1.2739e-07	1.1074e-05	0.00441878	0.0216049
KCNT2	654.6	180.45	201.74	74.71	3.63	1.86	1.5259e-05	0.00035238	1.2862e-07	1.1154e-05	0.00446144	0.0185185
TRPC3	160.98	133.75	14.55	10.99	1.2	0.27	7.6294e-06	0.00025718	1.2917e-07	1.1154e-05	0.00448052	0.0493827
Hs.555126	424.21	195.51	79.89	51.95	2.17	1.12	1.5259e-05	0.00035238	1.2941e-07	1.1154e-05	0.00448884	0.0154321
KIAA0672	2468.44	448.12	568.26	683.31	5.51	2.46	1.5259e-05	0.00035238	1.2959e-07	1.1154e-05	0.00449509	0.0617284
RICH2	2739.55	519.66	598.22	681.31	5.27	2.4	1.5259e-05	0.00035238	1.3061e-07	1.1214e-05	0.00453047	0.0432099
WASF3	994.31	269.31	304.06	166.64	3.69	1.88	7.6294e-06	0.00025718	1.3186e-07	1.1293e-05	0.00457383	0.0185185
WNT7A	312.51	150.68	58.11	55.91	2.07	1.05	7.6294e-06	0.00025718	1.3303e-07	1.1365e-05	0.00461441	0.0462963
ZBTB4	2969.04	1853.83	283.69	405.3	1.6	0.68	1.5259e-05	0.00035238	1.3421e-07	1.1425e-05	0.00465534	0.0185185
N4BP2L1	869.51	409.45	149.41	187.31	2.12	1.09	2.2888e-05	0.00044653	1.3439e-07	1.1425e-05	0.00466159	0.0617284
C21orf2	752.11	375.29	80.42	146.17	2	1	1.5259e-05	0.00035238	1.3509e-07	1.1439e-05	0.00468587	0.0555556
PFAAP5	1735.59	924.22	254.44	332.34	1.88	0.91	7.6294e-06	0.00025718	1.3521e-07	1.1439e-05	0.00469003	0.0277778
Hs.572444	1332.02	613.04	410.05	171.58	2.17	1.12	7.6294e-06	0.00025718	1.3662e-07	1.153e-05	0.00473894	0
Hs.560343	1210.34	595.99	248.64	192.86	2.03	1.02	7.6294e-06	0.00025718	1.37e-07	1.1534e-05	0.00475212	0.058642
PLA2G1B	2577.6	354.95	1196.24	346.92	7.26	2.86	7.6294e-06	0.00025718	1.3803e-07	1.1593e-05	0.00478785	0.00308642
SFTPA2	10432.6	1677.5	2699.87	3096.4	6.22	2.64	7.6294e-06	0.00025718	1.3977e-07	1.1711e-05	0.0048482	0.0709877
KAAG1	294.56	155.68	67.04	18.22	1.89	0.92	7.6294e-06	0.00025718	1.4081e-07	1.1769e-05	0.00488428	0
CPEB3	444.25	301.2	53.39	54.42	1.47	0.56	7.6294e-06	0.00025718	1.4287e-07	1.1912e-05	0.00495573	0.0339506
NMUR1	194.9	127.78	36.58	17.3	1.53	0.61	7.6294e-06	0.00025718	1.4338e-07	1.1927e-05	0.00497342	0.0308642
C14orf28	524.58	345.82	115.94	90.48	1.52	0.6	1.5259e-05	0.00035238	1.4438e-07	1.1981e-05	0.00500811	0.095679
MCM6	1858.45	4366.86	418.02	1032.27	0.43	-1.23	1.5259e-05	0.00035238	1.4485e-07	1.1992e-05	0.00502441	0.975309
HSDL2	2284.32	1097.14	328.45	489.24	2.08	1.06	1.5259e-05	0.00035238	1.4601e-07	1.2041e-05	0.00506465	0.0493827
POLR2D	494.46	942.59	63.81	236.77	0.52	-0.93	7.6294e-06	0.00025718	1.4621e-07	1.2041e-05	0.00507159	0.987654
SHE	1263.46	367.64	290.58	337.34	3.44	1.78	2.2888e-05	0.00044653	1.4649e-07	1.2041e-05	0.0050813	0.0709877
C10orf104	2046.15	1084.78	278.46	358.7	1.89	0.92	7.6294e-06	0.00025718	1.4735e-07	1.2083e-05	0.00511113	0.0401235
PLXNA2	514.8	296.61	111.58	68.11	1.74	0.8	1.5259e-05	0.00035238	1.5261e-07	1.2484e-05	0.00529358	0.0185185
ULK2	610.03	350.71	101.73	65.62	1.74	0.8	7.6294e-06	0.00025718	1.5315e-07	1.2499e-05	0.00531231	0.0401235
STARD8	453.63	257.02	134.74	63.13	1.76	0.82	7.6294e-06	0.00025718	1.5387e-07	1.2529e-05	0.00533729	0.0185185
Hs.580229	470.39	182.55	107.16	92.02	2.58	1.37	1.5259e-05	0.00035238	1.5435e-07	1.2538e-05	0.00535394	0.037037
RAB17	2581.32	961.63	343.89	647.75	2.68	1.42	7.6294e-06	0.00025718	1.5561e-07	1.2612e-05	0.00539764	0.0154321
MTA3	655.7	1253.83	64.87	313.49	0.52	-0.94	7.6294e-06	0.00025718	1.575e-07	1.2734e-05	0.0054632	0.996914
GNL3	861.66	1281.8	121.16	193.13	0.67	-0.57	7.6294e-06	0.00025718	1.6032e-07	1.2923e-05	0.00556102	0.984568
KCNS1	265.61	155.52	84.26	51.22	1.71	0.77	7.6294e-06	0.00025718	1.6073e-07	1.2923e-05	0.00557524	0.108025
GLDN	1786.44	279.21	859.97	146.12	6.4	2.68	7.6294e-06	0.00025718	1.6112e-07	1.2923e-05	0.00558877	0
CDCA8	219.3	881.66	25.14	303.52	0.25	-2.01	7.6294e-06	0.00025718	1.6132e-07	1.2923e-05	0.00559571	0.993827
SSTR1	343.86	155.66	76.88	29.81	2.21	1.14	7.6294e-06	0.00025718	1.6229e-07	1.2971e-05	0.00562935	0.0246914
C9orf5	3688.38	1811.91	528.48	731.64	2.04	1.03	1.5259e-05	0.00035238	1.6536e-07	1.3186e-05	0.00573584	0.0462963
CYP4V2	2889.58	1187.24	492.03	802.14	2.43	1.28	7.6294e-06	0.00025718	1.6802e-07	1.3367e-05	0.00582811	0.0524691
PROS1	5980.72	2461.72	773.27	1277.28	2.43	1.28	3.8147e-05	0.00061919	1.6925e-07	1.3434e-05	0.00587077	0.0416667
C16orf30	1125.49	503.71	237.5	193.35	2.23	1.16	1.5259e-05	0.00035238	1.7018e-07	1.3466e-05	0.00590303	0.0308642
Hs.293676	369.73	175.04	83.34	59.53	2.11	1.08	1.5259e-05	0.00035238	1.7042e-07	1.3466e-05	0.00591136	0.037037
DLC1	1466.59	398.67	344.88	240.46	3.68	1.88	7.6294e-06	0.00025718	1.7081e-07	1.3466e-05	0.00592489	0.0216049
LOC285407	146.18	168.26	11.36	15.02	0.87	-0.2	7.6294e-06	0.00025718	1.7493e-07	1.3759e-05	0.0060678	0.904321
Hs.121667	326.59	235.79	38.27	29.24	1.39	0.47	7.6294e-06	0.00025718	1.768e-07	1.3848e-05	0.00613266	0.0493827
LOC100131450	163.56	123.22	16.48	8.74	1.33	0.41	7.6294e-06	0.00025718	1.7686e-07	1.3848e-05	0.00613474	0.0123457
KHDRBS2	208.18	135.52	34.97	13.37	1.54	0.62	1.5259e-05	0.00035238	1.783e-07	1.3929e-05	0.00618469	0.0524691
KIAA1328	308.31	195.93	36.69	36.53	1.57	0.65	7.6294e-06	0.00025718	1.7911e-07	1.3961e-05	0.00621279	0.0185185
ADRA1A	148.59	129.94	7.65	3.26	1.14	0.19	7.6294e-06	0.00025718	1.8032e-07	1.401e-05	0.00625476	0.00308642
SACM1L	3404.1	1930.48	417.15	560.57	1.76	0.82	2.2888e-05	0.00044653	1.8054e-07	1.401e-05	0.00626239	0.0308642
SYNE1	167.07	133.8	14.74	13.29	1.25	0.32	7.6294e-06	0.00025718	1.8321e-07	1.4185e-05	0.00635501	0.0648148
DKK2	513.23	200.9	130.42	101.14	2.55	1.35	7.6294e-06	0.00025718	1.8476e-07	1.4274e-05	0.00640877	0.0277778
STXBP6	1492.61	371.21	446.94	275.51	4.02	2.01	1.5259e-05	0.00035238	1.8809e-07	1.4498e-05	0.00652428	0.0246914
RHOBTB1	272.85	212.23	24.04	29.53	1.29	0.36	7.6294e-06	0.00025718	1.9093e-07	1.4685e-05	0.00662279	0.0833333
AKAP12	493.07	265.65	119.89	80.36	1.86	0.89	7.6294e-06	0.00025718	1.9274e-07	1.4791e-05	0.00668557	0.0462963
NUSAP1	457.98	1777.36	120.21	662.28	0.26	-1.96	7.6294e-06	0.00025718	1.9856e-07	1.5204e-05	0.00688745	0.996914
C21orf45	258.65	425.55	13.32	92.7	0.61	-0.72	7.6294e-06	0.00025718	2.0495e-07	1.5659e-05	0.0071091	0.996914
TCEAL2	1179.27	249.03	357.88	227.35	4.74	2.24	1.5259e-05	0.00035238	2.0726e-07	1.5759e-05	0.00718923	0.0308642
PLEKHH2	1341.38	354.93	450.62	192.12	3.78	1.92	7.6294e-06	0.00025718	2.0732e-07	1.5759e-05	0.00719131	0.0246914
LOC648377	211.84	138.02	23.02	22.38	1.53	0.62	7.6294e-06	0.00025718	2.0778e-07	1.5759e-05	0.00720726	0.0123457
C7orf23	3930.59	1862.64	635.57	659.21	2.11	1.08	7.6294e-06	0.00025718	2.0807e-07	1.5759e-05	0.00721732	0.0123457
Hs.478682	1983.06	785.78	294.11	456.44	2.52	1.34	1.5259e-05	0.00035238	2.1453e-07	1.6212e-05	0.0074414	0.0524691
RASGRF1	225.99	148.19	32.84	15.16	1.53	0.61	7.6294e-06	0.00025718	2.1741e-07	1.6394e-05	0.0075413	0.0185185
GSTM5	451.97	160.42	172.76	30.21	2.82	1.49	7.6294e-06	0.00025718	2.1867e-07	1.6454e-05	0.00758501	0
RECK	1739.87	537.48	521.75	323.79	3.24	1.69	7.6294e-06	0.00025718	2.2122e-07	1.6609e-05	0.00767346	0.0246914
ABT1	517.35	341.62	81.53	52.45	1.51	0.6	7.6294e-06	0.00025718	2.229e-07	1.6699e-05	0.00773173	0.0123457
LTA4H	11688.7	7009.48	1257.51	1729.44	1.67	0.74	7.6294e-06	0.00025718	2.2482e-07	1.6807e-05	0.00779833	0.0185185
TMEM204	1004.22	450.68	242.78	174.2	2.23	1.16	2.2888e-05	0.00044653	2.2896e-07	1.7079e-05	0.00794194	0.0401235
RPGR	688.45	389.43	133.82	64.48	1.77	0.82	7.6294e-06	0.00025718	2.3122e-07	1.7211e-05	0.00802033	0.0123457
ZEB2	2255.54	1067.98	426.45	628.41	2.11	1.08	2.2888e-05	0.00044653	2.3197e-07	1.723e-05	0.00804634	0.0802469
NFIB	4879.4	2868.27	936.11	907.69	1.7	0.77	2.2888e-05	0.00044653	2.3466e-07	1.7393e-05	0.00813965	0.0771605
FAM69A	640.58	983.75	113.8	156.52	0.65	-0.62	7.6294e-06	0.00025718	2.3931e-07	1.7653e-05	0.00830095	0.990741
TMEM170B	1263.67	480.74	269.36	246.77	2.63	1.39	7.6294e-06	0.00025718	2.4024e-07	1.7653e-05	0.0083332	0.0246914
ABCG2	245.45	129.29	52.06	36.74	1.9	0.92	2.2888e-05	0.00044653	2.4027e-07	1.7653e-05	0.00833425	0.0432099
TTC19	2232.07	1687.6	232.21	327.28	1.32	0.4	7.6294e-06	0.00025718	2.4051e-07	1.7653e-05	0.00834257	0.0802469
TUBB1	510.14	147.45	184.2	41.72	3.46	1.79	7.6294e-06	0.00025718	2.4072e-07	1.7653e-05	0.00834985	0.00925926
LOC91461	315.12	167.2	53.35	46.53	1.88	0.91	1.5259e-05	0.00035238	2.4428e-07	1.7877e-05	0.00847334	0.0308642
C10orf32	1119.08	667.67	147.15	175.54	1.68	0.75	3.8147e-05	0.00061919	2.4714e-07	1.8042e-05	0.00857255	0.037037
BDH2	343.8	159.94	62.2	52.39	2.15	1.1	1.5259e-05	0.00035238	2.4759e-07	1.8042e-05	0.00858815	0.0339506
KIAA1128	1233.53	827.71	156.54	202.89	1.49	0.58	1.5259e-05	0.00035238	2.4974e-07	1.8156e-05	0.00866273	0.0709877
LOC441376	227.85	133.13	44.63	14.44	1.71	0.78	7.6294e-06	0.00025718	2.502e-07	1.8156e-05	0.00867869	0
GPD1L	5139.98	2095.13	720.56	1339.39	2.45	1.29	7.6294e-06	0.00025718	2.5093e-07	1.8171e-05	0.00870401	0.0709877
FOLR1	2742.38	472.66	470.58	957.51	5.8	2.54	2.2888e-05	0.00044653	2.5343e-07	1.8314e-05	0.00879073	0.0987654
DRAM1	7675.83	3401.54	1017.93	1939.05	2.26	1.17	7.6294e-06	0.00025718	2.5478e-07	1.8374e-05	0.00883755	0.0493827
PLCL1	376.19	202.61	69.79	55.28	1.86	0.89	1.5259e-05	0.00035238	2.5627e-07	1.8443e-05	0.00888924	0.0493827
NTN4	2670.6	900.64	539.9	791.06	2.97	1.57	7.6294e-06	0.00025718	2.5753e-07	1.8495e-05	0.00893294	0.058642
RCE1	407.53	605.93	62.49	136.57	0.67	-0.57	1.5259e-05	0.00035238	2.7105e-07	1.94e-05	0.00940191	0.935185
CPB2	1976.03	146.55	860.44	182.46	13.48	3.75	7.6294e-06	0.00025718	2.7158e-07	1.94e-05	0.0094203	0.00925926
FRY	486.87	219.74	99.33	115.53	2.22	1.15	2.2888e-05	0.00044653	2.7181e-07	1.94e-05	0.00942827	0.058642
LOC646812	136.51	123.05	8.65	4.81	1.11	0.15	1.5259e-05	0.00035238	2.7424e-07	1.9533e-05	0.00951256	0.0771605
ABCA9	446.25	204.65	151.24	37.08	2.18	1.12	7.6294e-06	0.00025718	2.769e-07	1.9682e-05	0.00960483	0.0432099
FOXF2	613.94	342.46	150.29	116.38	1.79	0.84	7.6294e-06	0.00025718	2.7989e-07	1.9854e-05	0.00970854	0.0709877
PIP5K1B	297.7	162.02	73.66	22.95	1.84	0.88	7.6294e-06	0.00025718	2.8297e-07	2.0031e-05	0.00981538	0.00617284
CHPF2	454.41	785.36	104.15	220.84	0.58	-0.79	7.6294e-06	0.00025718	2.8368e-07	2.0041e-05	0.00984001	1
SHMT2	1521.23	4162.09	325.81	1569.25	0.37	-1.45	7.6294e-06	0.00025718	2.8497e-07	2.0091e-05	0.00988475	0.996914
ITM2A	2922.49	1163.46	474.89	784.63	2.51	1.33	2.2888e-05	0.00044653	2.8585e-07	2.0112e-05	0.00991528	0.0648148
MMP28	882.17	260.18	149.34	216.6	3.39	1.76	2.2888e-05	0.00044653	2.8811e-07	2.023e-05	0.00999367	0.0493827
TMEM87A	5891.61	4038.95	547.95	780.16	1.46	0.54	7.6294e-06	0.00025718	2.893e-07	2.0273e-05	0.0100349	0.037037
FAM8A1	1099.46	591.12	160.68	179.74	1.86	0.9	1.5259e-05	0.00035238	2.935e-07	2.0525e-05	0.0101806	0.0401235
CLIC2	579.72	276.31	97.38	117.84	2.1	1.07	1.5259e-05	0.00035238	2.9914e-07	2.0878e-05	0.0103763	0.0339506
ID2	2989.39	1327.4	453.64	641.21	2.25	1.17	2.2888e-05	0.00044653	3.0179e-07	2.102e-05	0.0104682	0.0493827
HNRNPAB	2270.35	3200.49	272.48	466.79	0.71	-0.5	7.6294e-06	0.00025718	3.0268e-07	2.104e-05	0.0104991	0.969136
IL1R1	2338.93	1159.1	424.66	606.43	2.02	1.01	2.2888e-05	0.00044653	3.0362e-07	2.1063e-05	0.0105317	0.108025
UHRF1	203.43	1273.77	47.56	557.87	0.16	-2.65	7.6294e-06	0.00025718	3.0492e-07	2.1111e-05	0.0105768	1
Hs.62927	172.27	131.47	10.67	13.82	1.31	0.39	2.2888e-05	0.00044653	3.067e-07	2.1192e-05	0.0106385	0.0216049
QDPR	3060.48	1705.75	422.05	517.09	1.79	0.84	3.8147e-05	0.00061919	3.1031e-07	2.1399e-05	0.0107637	0.0277778
GATA5	238.78	131.52	52.27	18.03	1.82	0.86	7.6294e-06	0.00025718	3.1297e-07	2.1503e-05	0.010856	0.00925926
NUP85	1689.03	2349	128.93	342.67	0.72	-0.48	7.6294e-06	0.00025718	3.1353e-07	2.1503e-05	0.0108754	0.981481
Hs.379955	257.31	172.8	38.27	25.38	1.49	0.57	7.6294e-06	0.00025718	3.1368e-07	2.1503e-05	0.0108806	0.0462963
DHRS12	248.78	205.94	21.16	24.99	1.21	0.27	7.6294e-06	0.00025718	3.1528e-07	2.1506e-05	0.0109361	0.0987654
GPM6B	750.71	214.34	193.74	118.06	3.5	1.81	7.6294e-06	0.00025718	3.1534e-07	2.1506e-05	0.0109382	0.0123457
WISP2	874.74	223.55	380.85	87.47	3.91	1.97	7.6294e-06	0.00025718	3.1559e-07	2.1506e-05	0.0109469	0
SLC46A2	1083.89	231.97	484.21	225.07	4.67	2.22	7.6294e-06	0.00025718	3.164e-07	2.1519e-05	0.010975	0.0308642
IDI1	2126.24	1126.89	337.99	418.73	1.89	0.92	7.6294e-06	0.00025718	3.1785e-07	2.1534e-05	0.0110253	0.0771605
PRC1	427.24	2427.48	72.54	980.87	0.18	-2.51	7.6294e-06	0.00025718	3.1786e-07	2.1534e-05	0.0110256	0.996914
ATP1A2	185.47	125.02	32.64	13.74	1.48	0.57	7.6294e-06	0.00025718	3.2126e-07	2.1688e-05	0.0111435	0.0277778
SRPK1	1416.65	2689.94	155.22	672.82	0.53	-0.93	1.5259e-05	0.00035238	3.2138e-07	2.1688e-05	0.0111477	0.987654
CDO1	1768.45	296.71	397.2	481.64	5.96	2.58	2.2888e-05	0.00044653	3.2228e-07	2.1707e-05	0.0111789	0.0555556
KIAA0427	562.6	314.45	96.62	106.39	1.79	0.84	3.8147e-05	0.00061919	3.2959e-07	2.2121e-05	0.0114325	0.095679
SDC2	885.83	441.28	193.17	171.07	2.01	1.01	7.6294e-06	0.00025718	3.297e-07	2.2121e-05	0.0114363	0.058642
TTYH3	986.29	2421.77	570.35	1117.45	0.41	-1.3	7.6294e-06	0.00025718	3.316e-07	2.2205e-05	0.0115022	0.959877
BCL6B	861.22	334.95	250.79	134.53	2.57	1.36	7.6294e-06	0.00025718	3.3299e-07	2.2227e-05	0.0115504	0.00617284
SLC22A3	851.79	251.09	108.85	263.76	3.39	1.76	2.2888e-05	0.00044653	3.3322e-07	2.2227e-05	0.0115584	0.0555556
RNF146	842.09	552.72	155.53	107.34	1.52	0.61	7.6294e-06	0.00025718	3.3925e-07	2.2587e-05	0.0117676	0.0648148
LMCD1	3158.37	1286.79	683.39	744.18	2.45	1.3	3.8147e-05	0.00061919	3.4091e-07	2.2605e-05	0.0118251	0.0524691
LPL	4494.54	674.13	1397.6	1036.79	6.67	2.74	1.5259e-05	0.00035238	3.4124e-07	2.2605e-05	0.0118366	0.037037
LDLR	9008.12	4210.03	2215	1933.68	2.14	1.1	7.6294e-06	0.00025718	3.4149e-07	2.2605e-05	0.0118453	0.0493827
FGF7	272.45	159.05	51.16	33.13	1.71	0.78	7.6294e-06	0.00025718	3.4287e-07	2.2648e-05	0.0118931	0.0401235
TMEM47	2720.19	1025.45	538.85	624.37	2.65	1.41	3.8147e-05	0.00061919	3.4343e-07	2.2648e-05	0.0119126	0.0740741
BDNF	246.13	156.97	42.61	15.62	1.57	0.65	7.6294e-06	0.00025718	3.4983e-07	2.3025e-05	0.0121346	0.00308642
ANGPTL1	165.36	119.85	24.78	8.01	1.38	0.46	7.6294e-06	0.00025718	3.5053e-07	2.3028e-05	0.0121588	0.0154321
GAPVD1	2954.62	1860.5	278.66	445.35	1.59	0.67	1.5259e-05	0.00035238	3.5215e-07	2.3091e-05	0.012215	0.0401235
ARRDC4	1172.9	445.02	389.82	155.18	2.64	1.4	1.5259e-05	0.00035238	3.5449e-07	2.3195e-05	0.0122962	0.0216049
MYO5B	647.34	292.6	121.66	126.09	2.21	1.15	7.6294e-06	0.00025718	3.5508e-07	2.3195e-05	0.0123167	0.0277778
TSC1	1191.7	799.73	95.83	164.8	1.49	0.58	1.5259e-05	0.00035238	3.5594e-07	2.3208e-05	0.0123465	0.058642
ACSS3	371.37	240.61	51.79	32.71	1.54	0.63	1.5259e-05	0.00035238	3.6738e-07	2.3909e-05	0.0127433	0.0524691
PPP1R15A	7468.66	3200.94	2189.4	909.19	2.33	1.22	7.6294e-06	0.00025718	3.6844e-07	2.3933e-05	0.0127801	0.0401235
CES1	1986.4	340.66	648.75	535.67	5.83	2.54	2.2888e-05	0.00044653	3.6993e-07	2.3985e-05	0.0128318	0.0493827
C9orf14	167.61	122.39	25.22	7.99	1.37	0.45	7.6294e-06	0.00025718	3.7233e-07	2.4095e-05	0.012915	0.0154321
PFKFB2	419.27	232.86	59.85	56.87	1.8	0.85	7.6294e-06	0.00025718	3.784e-07	2.4442e-05	0.0131256	0.0123457
CCND3	6473.66	2770.64	775.49	1594.87	2.34	1.22	7.6294e-06	0.00025718	3.8031e-07	2.452e-05	0.0131918	0.0432099
FOSB	10818	3301.01	3223.12	3023.65	3.28	1.71	1.5259e-05	0.00035238	3.8265e-07	2.4625e-05	0.013273	0.114198
ZZEF1	1345.81	930.74	117.45	261.35	1.45	0.53	7.6294e-06	0.00025718	3.8534e-07	2.4752e-05	0.0133663	0.114198
TMEM100	3024.35	330.92	1100.58	684.07	9.14	3.19	2.2888e-05	0.00044653	3.9503e-07	2.5328e-05	0.0137024	0.0308642
SESN1	1892.39	748.89	356.63	366.23	2.53	1.34	2.2888e-05	0.00044653	3.9816e-07	2.5454e-05	0.013811	0.0308642
DPP3	352.82	653.5	140.23	199.62	0.54	-0.89	2.2888e-05	0.00044653	3.9847e-07	2.5454e-05	0.0138217	0.932099
Hs.199657	223.47	189.29	26.59	15.22	1.18	0.24	7.6294e-06	0.00025718	4.0088e-07	2.5561e-05	0.0139053	0.095679
P4HB	5794.99	8956.71	782.85	1786.84	0.65	-0.63	7.6294e-06	0.00025718	4.0594e-07	2.5836e-05	0.0140808	0.955247
ADHFE1	884.4	383.45	221.57	198.57	2.31	1.21	7.6294e-06	0.00025718	4.176e-07	2.653e-05	0.0144853	0.0524691
UBE2B	340.91	211.55	45.17	44.07	1.61	0.69	1.5259e-05	0.00035238	4.2338e-07	2.6848e-05	0.0146858	0.0277778
LOC653816	171.29	119.31	24.7	11.45	1.44	0.52	7.6294e-06	0.00025718	4.2881e-07	2.7142e-05	0.0148741	0.0216049
SYNC1	931.83	323.58	150.66	229.45	2.88	1.53	3.8147e-05	0.00061919	4.297e-07	2.7149e-05	0.014905	0.0648148
NECAB1	370.68	132.99	125.06	48.82	2.79	1.48	7.6294e-06	0.00025718	4.3182e-07	2.7234e-05	0.0149785	0.0123457
KANK3	568.28	195.44	224.47	39.2	2.91	1.54	7.6294e-06	0.00025718	4.3581e-07	2.7436e-05	0.0151169	0
PHF3	2917.06	2274.27	302.22	461.44	1.28	0.36	7.6294e-06	0.00025718	4.3953e-07	2.7595e-05	0.015246	0.126543
OSTbeta	246.56	120.13	78.42	6.42	2.05	1.04	7.6294e-06	0.00025718	4.3994e-07	2.7595e-05	0.0152602	0
LOC648823	169.39	129.18	22.57	9.72	1.31	0.39	7.6294e-06	0.00025718	4.4184e-07	2.7652e-05	0.0153261	0.0524691
KIAA0355	1689.38	1005.93	228.33	269.88	1.68	0.75	1.5259e-05	0.00035238	4.4244e-07	2.7652e-05	0.0153469	0.0709877
ZNF25	1489.11	900.59	244	260.86	1.65	0.73	1.5259e-05	0.00035238	4.4767e-07	2.7929e-05	0.0155283	0.0555556
CTGF	7608.07	3739.08	1943.67	1515.22	2.03	1.02	7.6294e-06	0.00025718	4.4891e-07	2.793e-05	0.0155713	0.095679
SOCS6	321.73	202.26	63.34	25.83	1.59	0.67	7.6294e-06	0.00025718	4.493e-07	2.793e-05	0.0155849	0.00617284
SOX18	2902.66	1175.64	842.83	647.04	2.47	1.3	3.8147e-05	0.00061919	4.5866e-07	2.8461e-05	0.0159095	0.0709877
LOC400831	182.14	142.61	23.5	10.17	1.28	0.35	1.5259e-05	0.00035238	4.724e-07	2.9261e-05	0.0163861	0.0308642
FBXO7	1244.94	847.95	124.62	146.92	1.47	0.55	1.5259e-05	0.00035238	4.7505e-07	2.9373e-05	0.0164781	0.0555556
PRKCE	462.42	230.46	122.67	58.06	2.01	1	1.5259e-05	0.00035238	4.8242e-07	2.9767e-05	0.0167337	0.0277778
C13orf1	781.42	363.94	175	132.51	2.15	1.1	2.2888e-05	0.00044653	4.8405e-07	2.9767e-05	0.0167902	0.0401235
SCEL	744.8	175.19	208.94	189.8	4.25	2.09	7.6294e-06	0.00025718	4.8458e-07	2.9767e-05	0.0168086	0.058642
SH3D19	3653.71	1579.37	758.07	721.48	2.31	1.21	2.2888e-05	0.00044653	4.8486e-07	2.9767e-05	0.0168183	0.0555556
C1orf162	5985.36	2408.18	1214.13	1334.82	2.49	1.31	7.6294e-06	0.00025718	4.8688e-07	2.9838e-05	0.0168884	0.0308642
ZNF235	350.32	251.68	44.88	52.8	1.39	0.48	7.6294e-06	0.00025718	4.9118e-07	3.0049e-05	0.0170376	0.0895062
ECHDC1	1658.63	941.01	221.51	299.08	1.76	0.82	3.8147e-05	0.00061919	4.9245e-07	3.0074e-05	0.0170816	0.0432099
ACTN2	162.51	122.72	22.64	9.72	1.32	0.41	1.5259e-05	0.00035238	4.9674e-07	3.0282e-05	0.0172304	0.0709877
NCAPG	207.63	1179.19	50.84	434.21	0.18	-2.51	7.6294e-06	0.00025718	4.9853e-07	3.0338e-05	0.0172925	0.996914
SNRK	3367.25	1796.91	513.8	596.81	1.87	0.91	3.8147e-05	0.00061919	5.0461e-07	3.0654e-05	0.0175034	0.0679012
HPRT1	1988.84	3284.88	226.17	821.31	0.61	-0.72	7.6294e-06	0.00025718	5.0705e-07	3.0749e-05	0.017588	1
IRAK1	1440.46	2519.07	341.81	575.99	0.57	-0.81	7.6294e-06	0.00025718	5.0872e-07	3.0796e-05	0.017646	0.950617
HHIP	606.69	176.85	254.88	59.42	3.43	1.78	7.6294e-06	0.00025718	5.1746e-07	3.127e-05	0.0179491	0.00617284
SHANK2	384.13	151.15	70.6	65.06	2.54	1.35	7.6294e-06	0.00025718	5.2525e-07	3.16e-05	0.0182193	0.0246914
SLCO4C1	876.01	235.09	304.19	241.15	3.73	1.9	1.5259e-05	0.00035238	5.2529e-07	3.16e-05	0.0182207	0.0740741
PPAP2B	2751.69	1313.49	589.87	436.37	2.09	1.07	3.8147e-05	0.00061919	5.2565e-07	3.16e-05	0.0182332	0.0432099
SEC62	1246.82	648.03	317.01	180.38	1.92	0.94	1.5259e-05	0.00035238	5.2713e-07	3.1634e-05	0.0182846	0.0308642
SERPING1	2820.92	1114.77	666.33	582.76	2.53	1.34	1.5259e-05	0.00035238	5.4298e-07	3.2529e-05	0.0188343	0.0277778
CD36	2377.6	542.63	732.48	509.04	4.38	2.13	1.5259e-05	0.00035238	5.4677e-07	3.27e-05	0.0189658	0.0339506
SLAIN2	445.48	270.12	90.32	54.45	1.65	0.72	1.5259e-05	0.00035238	5.4865e-07	3.2756e-05	0.019031	0.0462963
UBFD1	246.91	444.3	26.71	122.1	0.56	-0.85	7.6294e-06	0.00025718	5.5271e-07	3.2878e-05	0.0191719	0.990741
TROAP	174.71	771.08	20.04	283.92	0.23	-2.14	7.6294e-06	0.00025718	5.5322e-07	3.2878e-05	0.0191895	0.993827
AZI2	1255.7	692.75	261.63	167.96	1.81	0.86	7.6294e-06	0.00025718	5.5354e-07	3.2878e-05	0.0192006	0.0123457
LOH3CR2A	674.18	196.04	270.89	65.01	3.44	1.78	7.6294e-06	0.00025718	5.55e-07	3.2908e-05	0.0192513	0.0123457
AFF3	654.13	182.26	235.55	158.8	3.59	1.84	1.5259e-05	0.00035238	5.5975e-07	3.3133e-05	0.019416	0.0462963
C13orf36	481.27	138.89	177.08	12.2	3.47	1.79	7.6294e-06	0.00025718	5.6277e-07	3.3202e-05	0.0195208	0
LOC400304	2353.12	1384.58	606.91	624.38	1.7	0.77	1.5259e-05	0.00035238	5.6283e-07	3.3202e-05	0.0195229	0.0987654
LOC100130131	127.74	157.57	9.7	23.37	0.81	-0.3	7.6294e-06	0.00025718	5.6461e-07	3.3251e-05	0.0195846	0.929012
SIDT2	4996.27	3082.95	721.22	725.2	1.62	0.7	7.6294e-06	0.00025718	5.676e-07	3.3319e-05	0.0196883	0.0216049
C20orf46	1521.23	330.02	452.71	428.37	4.61	2.2	1.5259e-05	0.00035238	5.6769e-07	3.3319e-05	0.0196915	0.0709877
FXYD6	1209.21	485.96	234.3	275.96	2.49	1.32	2.2888e-05	0.00044653	5.6994e-07	3.3394e-05	0.0197695	0.0308642
ROBO4	428.06	198.22	147	48.25	2.16	1.11	7.6294e-06	0.00025718	5.8056e-07	3.3959e-05	0.0201379	0.00617284
RERG	1917.54	539.35	519.92	459.99	3.56	1.83	2.2888e-05	0.00044653	5.8159e-07	3.3962e-05	0.0201736	0.0555556
Hs.374832	261.4	201.72	32.5	18.36	1.3	0.37	2.2888e-05	0.00044653	5.8592e-07	3.4158e-05	0.0203238	0.0339506
TTC9C	217.57	342.72	21.42	69.32	0.63	-0.66	7.6294e-06	0.00025718	5.9396e-07	3.4568e-05	0.0206027	0.996914
SEPT4	454.45	241.87	98.81	82.2	1.88	0.91	2.2888e-05	0.00044653	5.9857e-07	3.4748e-05	0.0207626	0.0524691
LBH	1171.75	523.69	251.45	235.21	2.24	1.16	2.2888e-05	0.00044653	5.9905e-07	3.4748e-05	0.0207792	0.0709877
ALDH2	7785.39	2881.1	1457.13	1923.34	2.7	1.43	2.2888e-05	0.00044653	6.0174e-07	3.4845e-05	0.0208726	0.0432099
TJP1	4568.67	2273.33	981.1	548.86	2.01	1.01	3.8147e-05	0.00061919	6.0314e-07	3.4869e-05	0.0209211	0.058642
MGP	8129.45	3888.2	693.86	2068.51	2.09	1.06	7.6294e-06	0.00025718	6.0522e-07	3.493e-05	0.0209933	0.00617284
C14orf132	3694.27	798.09	855.71	839.8	4.63	2.21	1.5259e-05	0.00035238	6.064e-07	3.4941e-05	0.0210342	0.0339506
C17orf108	259.46	183.32	54.69	39.11	1.42	0.5	2.2888e-05	0.00044653	6.0902e-07	3.5002e-05	0.0211251	0.0987654
PDIA6	525	1795.82	278.13	601.21	0.29	-1.77	1.5259e-05	0.00035238	6.0949e-07	3.5002e-05	0.0211414	0.969136
PMP22	2739.7	1425.37	312.39	685.84	1.92	0.94	2.2888e-05	0.00044653	6.2617e-07	3.5883e-05	0.02172	0.114198
MTM1	870.24	608.08	90.18	121.7	1.43	0.52	7.6294e-06	0.00025718	6.2689e-07	3.5883e-05	0.0217449	0.0246914
CA4	1906.69	202.75	1012.88	92.61	9.4	3.23	7.6294e-06	0.00025718	6.5095e-07	3.715e-05	0.0225795	0
GCN1L1	2743	3775.7	253.62	496.12	0.73	-0.46	2.2888e-05	0.00044653	6.5147e-07	3.715e-05	0.0225975	0.967593
HYOU1	411.32	764.84	111.61	245.89	0.54	-0.89	7.6294e-06	0.00025718	6.5225e-07	3.715e-05	0.0226246	0.966049
RAB11FIP1	4371.98	1939.88	740.49	761.56	2.25	1.17	7.6294e-06	0.00025718	6.5911e-07	3.7479e-05	0.0228625	0.0246914
CCDC92	2857.55	1766.27	383.76	551.86	1.62	0.69	7.6294e-06	0.00025718	6.6084e-07	3.7517e-05	0.0229226	0.0401235
ARMCX1	1454.01	639.82	267.44	244.49	2.27	1.18	3.8147e-05	0.00061919	6.6239e-07	3.7543e-05	0.0229763	0.0277778
LOC650515	220.23	294.9	23.98	55.34	0.75	-0.42	7.6294e-06	0.00025718	6.6791e-07	3.7794e-05	0.0231678	0.984568
ROBO2	282.58	154.8	67.18	45.88	1.83	0.87	7.6294e-06	0.00025718	6.8565e-07	3.8735e-05	0.0237831	0.0524691
F8	365.55	172.03	98.93	23.24	2.12	1.09	7.6294e-06	0.00025718	6.8805e-07	3.8782e-05	0.0238664	0.00617284
CYP2U1	518.69	274.66	105.65	99.91	1.89	0.92	2.2888e-05	0.00044653	6.8872e-07	3.8782e-05	0.0238896	0.0740741
C8orf46	188.54	135.66	36.17	18.75	1.39	0.47	7.6294e-06	0.00025718	6.9031e-07	3.8809e-05	0.0239448	0.0617284
MYH10	10033.2	4800.31	1692.79	2670.59	2.09	1.06	3.8147e-05	0.00061919	6.9281e-07	3.8878e-05	0.0240315	0.0925926
VEZF1	4150.19	2687.43	608.75	703.2	1.54	0.63	7.6294e-06	0.00025718	6.9419e-07	3.8878e-05	0.0240794	0.0648148
INPP5A	591.5	395.49	74.86	77.03	1.5	0.58	7.6294e-06	0.00025718	6.9491e-07	3.8878e-05	0.0241043	0.0925926
CLEC12A	460.88	224.77	152.98	108.18	2.05	1.04	7.6294e-06	0.00025718	7.08e-07	3.9547e-05	0.0245584	0.0679012
CCDC68	438.9	207.09	72.03	104.46	2.12	1.08	3.8147e-05	0.00061919	7.1909e-07	4.0044e-05	0.0249431	0.0617284
LOC100144604	703.83	174.99	197.72	193.86	4.02	2.01	2.2888e-05	0.00044653	7.1922e-07	4.0044e-05	0.0249476	0.0493827
HSPB7	211.45	136.41	51.08	21.36	1.55	0.63	1.5259e-05	0.00035238	7.3343e-07	4.077e-05	0.0254405	0.0833333
KIF20A	182.18	980.26	50.65	476.67	0.19	-2.43	7.6294e-06	0.00025718	7.3765e-07	4.0939e-05	0.0255869	1
CSTF2	741.16	1624.86	108.99	468.32	0.46	-1.13	7.6294e-06	0.00025718	7.4031e-07	4.1004e-05	0.0256791	0.981481
MTP18	324.44	845.43	111.34	291.84	0.38	-1.38	7.6294e-06	0.00025718	7.422e-07	4.1004e-05	0.0257447	0.962963
DCDC2	279.1	141.53	42.02	53.14	1.97	0.98	5.3406e-05	0.00077705	7.4236e-07	4.1004e-05	0.0257502	0.0617284
ZNF204	888.32	393.38	218.28	153.74	2.26	1.18	3.8147e-05	0.00061919	7.5014e-07	4.1368e-05	0.0260201	0.0679012
C4B	139.62	125.49	4.74	5.36	1.11	0.15	7.6294e-06	0.00025718	7.6432e-07	4.2082e-05	0.026512	0.0555556
C1orf112	247.17	525.07	27.62	158.83	0.47	-1.09	7.6294e-06	0.00025718	7.716e-07	4.2416e-05	0.0267645	0.993827
SMARCA2	3049.01	1859.38	399.59	475.85	1.64	0.71	7.6294e-06	0.00025718	7.8107e-07	4.2869e-05	0.027093	0.0432099
ALDH18A1	632.05	1347.56	108.5	498.94	0.47	-1.09	7.6294e-06	0.00025718	7.8714e-07	4.3133e-05	0.0273035	0.984568
Hs.370359	5763.78	3116.34	1042.64	1241.29	1.85	0.89	7.6294e-06	0.00025718	7.8895e-07	4.3164e-05	0.0273663	0.0617284
LOC100127982	239.76	325.39	19.26	59.48	0.74	-0.44	7.6294e-06	0.00025718	7.9373e-07	4.3358e-05	0.0275321	0.984568
CORO2B	174.99	130.83	23.2	13.13	1.34	0.42	1.5259e-05	0.00035238	7.9972e-07	4.3616e-05	0.0277399	0.0308642
MIF	5183.28	9313.04	719.05	1842.58	0.56	-0.85	7.6294e-06	0.00025718	8.0116e-07	4.3626e-05	0.0277898	0.972222
STAC	692.27	210.49	268.88	65.05	3.29	1.72	7.6294e-06	0.00025718	8.031e-07	4.3663e-05	0.0278571	0.0123457
CLIC5	2974.91	293.15	1435.49	354.43	10.15	3.34	7.6294e-06	0.00025718	8.1095e-07	4.4021e-05	0.0281294	0.0308642
TIMP1	4346	10934.3	2474.73	2415.59	0.4	-1.33	3.8147e-05	0.00061919	8.1692e-07	4.4276e-05	0.0283365	0.916667
ZMYND11	2269.16	1620.59	287.71	279.36	1.4	0.49	7.6294e-06	0.00025718	8.2612e-07	4.4705e-05	0.0286556	0.058642
NEGR1	166.46	122.18	23.65	11.37	1.36	0.45	7.6294e-06	0.00025718	8.2766e-07	4.4718e-05	0.028709	0.0246914
CCRL1	172.37	135.46	19.29	10.99	1.27	0.35	1.5259e-05	0.00035238	8.363e-07	4.5115e-05	0.0290087	0.0493827
LOC650840	357.35	274.01	35.39	32.52	1.3	0.38	7.6294e-06	0.00025718	8.4498e-07	4.5468e-05	0.0293098	0.0524691
LOC400120	530.51	160.75	194.39	13.2	3.3	1.72	7.6294e-06	0.00025718	8.4588e-07	4.5468e-05	0.029341	0
TCEAL7	290.48	173.53	44.8	41.59	1.67	0.74	3.8147e-05	0.00061919	8.4788e-07	4.5468e-05	0.0294104	0.0555556
MIRLET7D	532.64	257.98	129.81	90.8	2.06	1.05	7.6294e-06	0.00025718	8.4809e-07	4.5468e-05	0.0294177	0.0833333
DIO3OS	245.91	146.14	59.11	29.15	1.68	0.75	7.6294e-06	0.00025718	8.5265e-07	4.5642e-05	0.0295759	0.0555556
Hs.193784	1552.44	685.92	317.57	326.24	2.26	1.18	7.6294e-06	0.00025718	8.6417e-07	4.6143e-05	0.0299755	0.0524691
C1orf174	803.9	1072.97	94.09	184.56	0.75	-0.42	7.6294e-06	0.00025718	8.6467e-07	4.6143e-05	0.0299928	0.92284
CASP12	172.54	125.88	27.02	11.17	1.37	0.45	7.6294e-06	0.00025718	8.7227e-07	4.6477e-05	0.0302564	0.0308642
HBA1	6943.83	1184.18	3269.84	1080.7	5.86	2.55	1.5259e-05	0.00035238	8.7479e-07	4.6483e-05	0.0303438	0.0462963
PTTG1	669.1	2262.8	135.18	969.73	0.3	-1.76	7.6294e-06	0.00025718	8.7507e-07	4.6483e-05	0.0303536	1
LOC728343	141.19	129.19	5.39	4.17	1.09	0.13	7.6294e-06	0.00025718	8.8385e-07	4.6878e-05	0.0306581	0.0524691
ADPRH	447.06	251.95	85.84	62.06	1.77	0.83	2.2888e-05	0.00044653	8.9296e-07	4.7289e-05	0.0309741	0.058642
FOXO4	1268.13	772.52	174.84	273.1	1.64	0.72	7.6294e-06	0.00025718	8.9552e-07	4.7352e-05	0.0310629	0.0555556
NOSTRIN	1483.58	423.03	615.1	318.48	3.51	1.81	7.6294e-06	0.00025718	8.9803e-07	4.7404e-05	0.03115	0.0277778
CCNB2	222.2	1503.76	56.95	720.71	0.15	-2.76	7.6294e-06	0.00025718	8.9939e-07	4.7404e-05	0.0311971	0.996914
PTPDC1	287.2	228.95	35.85	27.99	1.25	0.33	7.6294e-06	0.00025718	9.0155e-07	4.7404e-05	0.0312721	0.0617284
SC4MOL	2322.45	1442.07	438.13	345.98	1.61	0.69	3.8147e-05	0.00061919	9.0197e-07	4.7404e-05	0.0312866	0.0401235
PDIA4	300.83	856.9	83.64	316.28	0.35	-1.51	7.6294e-06	0.00025718	9.0939e-07	4.7722e-05	0.031544	0.984568
CHPT1	3634.55	1755.71	611.81	672.06	2.07	1.05	2.2888e-05	0.00044653	9.1077e-07	4.7722e-05	0.0315919	0.0339506
FHL5	416.2	160.56	139.81	62.17	2.59	1.37	7.6294e-06	0.00025718	9.1881e-07	4.8055e-05	0.0318708	0.0185185
SCAPER	960.14	658.73	119.4	168.98	1.46	0.54	3.8147e-05	0.00061919	9.199e-07	4.8055e-05	0.0319086	0.0679012
DNMT1	4080.83	5620.71	263.97	1021.96	0.73	-0.46	1.5259e-05	0.00035238	9.3422e-07	4.873e-05	0.0324053	0.981481
C15orf5	676.83	346.54	149.34	115.22	1.95	0.97	7.6294e-06	0.00025718	9.389e-07	4.8901e-05	0.0325676	0.037037
HPCAL1	2550.76	1391.9	493.29	669.51	1.83	0.87	1.5259e-05	0.00035238	9.4442e-07	4.9114e-05	0.0327591	0.0925926
RXFP1	176.24	121.1	26.7	9.25	1.46	0.54	1.5259e-05	0.00035238	9.4664e-07	4.9156e-05	0.0328361	0.0555556
C16orf91	538.45	758.49	54.7	178.92	0.71	-0.49	1.5259e-05	0.00035238	9.5954e-07	4.9751e-05	0.0332836	0.938272
UBE2I	830.87	1299.69	137.53	304.58	0.64	-0.65	1.5259e-05	0.00035238	9.6325e-07	4.9843e-05	0.0334123	0.935185
MRPS36	568.08	318.95	106.78	78.78	1.78	0.83	7.6294e-06	0.00025718	9.6419e-07	4.9843e-05	0.0334449	0.0277778
FOXA2	2020.39	495.17	367.4	618.19	4.08	2.03	1.5259e-05	0.00035238	9.7016e-07	5.0077e-05	0.0336519	0.0648148
L1TD1	375.77	169.51	104.67	32.36	2.22	1.15	7.6294e-06	0.00025718	9.7399e-07	5.02e-05	0.0337848	0.0185185
Hs.440088	879.54	566.99	130.79	172.58	1.55	0.63	7.6294e-06	0.00025718	9.7587e-07	5.0222e-05	0.03385	0.0864198
FAM107A	2553.51	232.02	1709.05	212.76	11.01	3.46	7.6294e-06	0.00025718	9.8782e-07	5.0762e-05	0.0342645	0
Hs.509165	5136.18	879.76	890.05	1847.5	5.84	2.55	0.00038471	0.0033672	9.8956e-07	5.0777e-05	0.0343249	0.103395
ANO6	2415.58	1356.12	400.76	472.95	1.78	0.83	7.6294e-06	0.00025718	9.9458e-07	5.0959e-05	0.034499	0.0648148
GABARAPL1	3607.32	1558.25	444.23	735.44	2.31	1.21	5.3406e-05	0.00077705	1.0005e-06	5.1185e-05	0.0347043	0.0493827
DUS1L	336.31	519.17	83.01	136.83	0.65	-0.63	1.5259e-05	0.00035238	1.0151e-06	5.1855e-05	0.0352108	0.947531
SLC44A2	6038.49	3516.07	691.04	1237.3	1.72	0.78	2.2888e-05	0.00044653	1.0281e-06	5.2445e-05	0.0356617	0.0540123
ASPM	267.62	1395.2	91.11	680.11	0.19	-2.38	1.5259e-05	0.00035238	1.0477e-06	5.3367e-05	0.0363416	0.993827
LOC100129118	722.23	1184.16	146.76	282.59	0.61	-0.71	7.6294e-06	0.00025718	1.0513e-06	5.3469e-05	0.0364664	0.92284
NCAPD3	428.48	810.82	50.34	258.56	0.53	-0.92	7.6294e-06	0.00025718	1.0617e-06	5.3895e-05	0.0368272	0.993827
FLJ10324	210.61	149.56	26.99	16.67	1.41	0.49	2.2888e-05	0.00044653	1.0628e-06	5.3895e-05	0.0368653	0.0185185
LOC100128266	1373.11	3059.93	197.54	877.17	0.45	-1.16	7.6294e-06	0.00025718	1.0713e-06	5.425e-05	0.0371602	0.969136
ZFP36	9846.6	5069.41	3040.29	1457.62	1.94	0.96	1.5259e-05	0.00035238	1.0909e-06	5.5163e-05	0.03784	0.154321
NOL10	329.03	232.27	58.61	36.38	1.42	0.5	2.2888e-05	0.00044653	1.0926e-06	5.5168e-05	0.037899	0.0648148
ZHX3	724.09	428.17	112.59	139.92	1.69	0.76	7.6294e-06	0.00025718	1.0996e-06	5.5438e-05	0.0381418	0.0833333
LOC100129550	2375.32	1283.04	271.72	412.59	1.85	0.89	7.6294e-06	0.00025718	1.1031e-06	5.5532e-05	0.0382632	0.0277778
LAMA4	2871.16	1298.05	726.52	555.63	2.21	1.15	1.5259e-05	0.00035238	1.1093e-06	5.5764e-05	0.0384783	0.0617284
ILF2	4057.76	6413.33	388.81	1555.23	0.63	-0.66	7.6294e-06	0.00025718	1.112e-06	5.5818e-05	0.0385719	0.996914
GAB2	780.73	371.45	136.72	181.27	2.1	1.07	2.2888e-05	0.00044653	1.1202e-06	5.6149e-05	0.0388564	0.058642
SIK2	306.9	233.24	62.86	22.81	1.32	0.4	7.6294e-06	0.00025718	1.1335e-06	5.672e-05	0.0393177	0.00925926
LOC100131261	2996.21	1749.09	359.8	555.7	1.71	0.78	5.3406e-05	0.00077705	1.1355e-06	5.672e-05	0.0393871	0.0895062
CCNF	335.27	1106.49	44.65	495.81	0.3	-1.72	7.6294e-06	0.00025718	1.1376e-06	5.672e-05	0.0394599	0.996914
KIAA1202	919.63	243.97	372.12	157.04	3.77	1.91	1.5259e-05	0.00035238	1.1381e-06	5.672e-05	0.0394773	0.095679
LOC648859	154.55	123.76	15.39	9.81	1.25	0.32	1.5259e-05	0.00035238	1.1488e-06	5.7173e-05	0.0398484	0.0524691
IGFBPL1	243.6	199.54	30.56	19.88	1.22	0.29	7.6294e-06	0.00025718	1.1523e-06	5.7263e-05	0.0399698	0.0679012
LOC647718	179.36	142.78	18.01	13.96	1.26	0.33	3.8147e-05	0.00061919	1.159e-06	5.7515e-05	0.0402022	0.0679012
BLM	158.3	357.8	26.97	111.35	0.44	-1.18	1.5259e-05	0.00035238	1.1657e-06	5.7766e-05	0.0404346	0.978395
PAICS	1502.05	3522.87	231.42	1173.75	0.43	-1.23	7.6294e-06	0.00025718	1.1724e-06	5.798e-05	0.040667	0.990741
CRBN	1630.11	830.24	372.49	279.9	1.96	0.97	1.5259e-05	0.00035238	1.1736e-06	5.798e-05	0.0407087	0.0277778
VAPA	687.49	301.56	202.94	83.55	2.28	1.19	7.6294e-06	0.00025718	1.1765e-06	5.798e-05	0.0408093	0.0123457
LOC651285	496.36	173.06	197.64	42.3	2.87	1.52	7.6294e-06	0.00025718	1.1767e-06	5.798e-05	0.0408162	0.00617284
MS4A14	562.01	211.47	158.94	91.13	2.66	1.41	1.5259e-05	0.00035238	1.1814e-06	5.8128e-05	0.0409792	0.037037
MS4A7	3241.74	1064.12	806.01	857.04	3.05	1.61	3.8147e-05	0.00061919	1.1861e-06	5.8275e-05	0.0411423	0.0493827
VWA5A	1036.51	515.66	219.33	224.59	2.01	1.01	7.6294e-06	0.00025718	1.1916e-06	5.8465e-05	0.041333	0.0895062
TK1	213.63	1326.64	63.65	740.12	0.16	-2.63	1.5259e-05	0.00035238	1.2125e-06	5.9402e-05	0.042058	0.978395
GPR146	301.98	191.28	74.02	34.21	1.58	0.66	1.5259e-05	0.00035238	1.2173e-06	5.9553e-05	0.0422245	0.037037
KCNAB1	257.2	150.45	79.82	12.57	1.71	0.77	7.6294e-06	0.00025718	1.2226e-06	5.9732e-05	0.0424083	0.00925926
DOCK11	3068.02	1525.74	483.83	780.62	2.01	1.01	3.8147e-05	0.00061919	1.2265e-06	5.9836e-05	0.0425436	0.0648148
FHDC1	963.07	371.62	298.36	115.62	2.59	1.37	7.6294e-06	0.00025718	1.2347e-06	6.0151e-05	0.042828	0.00308642
NR4A2	3843.33	989.09	1772.63	976.7	3.89	1.96	7.6294e-06	0.00025718	1.2404e-06	6.0346e-05	0.0430258	0.154321
FBXO25	155.61	136.98	8.07	8.57	1.14	0.18	1.5259e-05	0.00035238	1.2457e-06	6.0475e-05	0.0432096	0.058642
GPT2	477.73	1910.17	86.36	759.95	0.25	-2	7.6294e-06	0.00025718	1.2477e-06	6.0475e-05	0.043279	1
HRC	172.49	135.44	19.68	20.02	1.27	0.35	7.6294e-06	0.00025718	1.2483e-06	6.0475e-05	0.0432998	0.0771605
CLN5	1481.27	887.32	237.92	303.23	1.67	0.74	7.6294e-05	0.00099116	1.2552e-06	6.0723e-05	0.0435391	0.0802469
DES	183.8	137.83	28.9	8.57	1.33	0.42	7.6294e-06	0.00025718	1.2597e-06	6.0858e-05	0.0436952	0.0308642
DLGAP5	195.56	1300.31	49.96	610.91	0.15	-2.73	7.6294e-06	0.00025718	1.2671e-06	6.1047e-05	0.0439519	0.996914
Hs.285193	218.55	160.1	30.11	24.76	1.37	0.45	7.6294e-06	0.00025718	1.27e-06	6.1047e-05	0.0440525	0.0308642
TMEM16B	210.04	179.76	23.14	14.76	1.17	0.22	1.5259e-05	0.00035238	1.2706e-06	6.1047e-05	0.0440733	0.0833333
CPEB2	647.33	435.2	104.26	94.65	1.49	0.57	2.2888e-05	0.00044653	1.2707e-06	6.1047e-05	0.0440768	0.0709877
USP47	769.18	399.1	152.93	138.95	1.93	0.95	2.2888e-05	0.00044653	1.2788e-06	6.1355e-05	0.0443577	0.0339506
TYMS	319.88	1561.22	81.97	746.56	0.2	-2.29	7.6294e-06	0.00025718	1.2846e-06	6.1546e-05	0.0445589	0.993827
PPP2CB	2979.27	1960.15	312.39	500.41	1.52	0.6	1.5259e-05	0.00035238	1.2897e-06	6.1563e-05	0.0447358	0.058642
Hs.194225	1727.21	883.33	273.17	381.74	1.96	0.97	3.8147e-05	0.00061919	1.2902e-06	6.1563e-05	0.0447532	0.0833333
RASL11A	256.6	160.78	37.84	31.12	1.6	0.67	7.6294e-06	0.00025718	1.2903e-06	6.1563e-05	0.0447566	0.0524691
Hs.539114	139.86	122.43	12.21	6.68	1.14	0.19	1.5259e-05	0.00035238	1.2989e-06	6.1889e-05	0.0450549	0.0617284
PTPN21	334.44	200.44	75.43	48.23	1.67	0.74	7.6294e-06	0.00025718	1.3055e-06	6.2119e-05	0.0452839	0.0308642
SPRY2	3630.93	2016.65	727.2	948.12	1.8	0.85	1.5259e-05	0.00035238	1.308e-06	6.2151e-05	0.0453706	0.135802
MID1IP1	2501.64	1256.32	557.63	439.06	1.99	0.99	7.6294e-06	0.00025718	1.3132e-06	6.2313e-05	0.045551	0.0493827
RPS6KB2	1198.72	1668.38	146.63	256.95	0.72	-0.48	3.8147e-05	0.00061919	1.3164e-06	6.2381e-05	0.045662	0.910494
MPP5	1407.96	812.13	242.32	249.63	1.73	0.79	7.6294e-06	0.00025718	1.3185e-06	6.2395e-05	0.0457348	0.0555556
SEPP1	5833.68	2734.13	994.61	1551.3	2.13	1.09	3.8147e-05	0.00061919	1.3208e-06	6.2415e-05	0.0458146	0.0709877
SPG20	591.61	315.27	112.51	100.33	1.88	0.91	3.8147e-05	0.00061919	1.3237e-06	6.2472e-05	0.0459152	0.0401235
CCDC46	537.85	304.68	96.61	113.66	1.77	0.82	1.5259e-05	0.00035238	1.3264e-06	6.2512e-05	0.0460088	0.037037
ZEB1	301.97	196.76	69.82	47.36	1.53	0.62	3.8147e-05	0.00061919	1.3354e-06	6.2853e-05	0.046321	0.141975
SLC8A3	165.61	141.35	15.63	8.16	1.17	0.23	7.6294e-06	0.00025718	1.3423e-06	6.3077e-05	0.0465604	0.0432099
KIAA0406	315.14	446.2	29.73	85.65	0.71	-0.5	7.6294e-06	0.00025718	1.3438e-06	6.3077e-05	0.0466124	0.972222
AMT	899.89	461.04	142.66	216.72	1.95	0.96	7.6294e-06	0.00025718	1.3539e-06	6.3462e-05	0.0469627	0.0925926
WTIP	296.49	224.36	29.02	43.73	1.32	0.4	7.6294e-06	0.00025718	1.3684e-06	6.4057e-05	0.0474657	0.114198
ALOX5	2548.57	790.52	836.26	655.19	3.22	1.69	1.5259e-05	0.00035238	1.371e-06	6.4091e-05	0.0475559	0.0462963
Hs.255242	505.57	171.51	224.42	30.13	2.95	1.56	7.6294e-06	0.00025718	1.3788e-06	6.4371e-05	0.0478264	0
CUL3	257.25	159.6	38.96	30.97	1.61	0.69	7.6294e-06	0.00025718	1.3831e-06	6.4479e-05	0.0479756	0.0185185
LOC731724	237.67	193.86	19.63	18.84	1.23	0.29	3.8147e-05	0.00061919	1.3854e-06	6.4479e-05	0.0480554	0.0277778
NIPSNAP3A	522.6	382.95	53.86	42.7	1.36	0.45	3.8147e-05	0.00061919	1.3867e-06	6.4479e-05	0.0481005	0.0648148
TLE3	165.39	255.05	26.6	53.1	0.65	-0.62	2.2888e-05	0.00044653	1.3939e-06	6.4666e-05	0.0483502	0.910494
C2orf67	259.08	175.99	41.29	20.44	1.47	0.56	7.6294e-06	0.00025718	1.3945e-06	6.4666e-05	0.048371	0.0154321
PNPLA6	3874.39	1997.67	998.2	517.48	1.94	0.96	1.5259e-05	0.00035238	1.4029e-06	6.4968e-05	0.0486624	0.00308642
GAS6	1920.38	860.39	278.82	535.08	2.23	1.16	5.3406e-05	0.00077705	1.4117e-06	6.5291e-05	0.0489676	0.101852
CDCA5	284.16	2339.26	70.92	1083.55	0.12	-3.04	7.6294e-06	0.00025718	1.4184e-06	6.5514e-05	0.0492	0.996914
NDFIP1	1409.45	837.83	203.88	264.81	1.68	0.75	7.6294e-06	0.00025718	1.4301e-06	6.5967e-05	0.0496059	0.058642
PRKD1	1526.11	493.91	322.61	376.83	3.09	1.63	3.8147e-05	0.00061919	1.442e-06	6.6424e-05	0.0500187	0.0679012
KCNJ15	566.79	283.13	124.2	160.59	2	1	2.2888e-05	0.00044653	1.4453e-06	6.6491e-05	0.0501331	0.095679
CHAF1B	253.72	666.51	33.04	253.78	0.38	-1.39	1.5259e-05	0.00035238	1.4524e-06	6.6728e-05	0.0503794	0.990741
IRX2	2432.13	634.15	443.59	777.38	3.84	1.94	3.8147e-05	0.00061919	1.455e-06	6.6758e-05	0.0504696	0.0679012
Hs.258083	218.78	127.71	49.77	11.45	1.71	0.78	7.6294e-06	0.00025718	1.4683e-06	6.728e-05	0.0509309	0.00617284
CASQ2	292.14	150.53	89.32	24.58	1.94	0.96	7.6294e-06	0.00025718	1.4709e-06	6.731e-05	0.0510211	0.00925926
NR3C1	364.58	271.33	43.65	58.95	1.34	0.43	2.2888e-05	0.00044653	1.4779e-06	6.7543e-05	0.0512639	0.0987654
C2orf40	1102.32	156.87	544.72	159.37	7.03	2.81	7.6294e-06	0.00025718	1.4815e-06	6.7618e-05	0.0513888	0.0277778
MYADM	4422.78	1791.36	1080.76	843.83	2.47	1.3	3.8147e-05	0.00061919	1.5026e-06	6.8489e-05	0.0521207	0.0339506
PIGT	1170.91	2370	267.39	627.88	0.49	-1.02	2.2888e-05	0.00044653	1.5053e-06	6.8523e-05	0.0522143	0.935185
GARS	2844.97	4889.94	352.26	1383.86	0.58	-0.78	7.6294e-06	0.00025718	1.5308e-06	6.959e-05	0.0530989	0.993827
PRKAR1A	5052.9	3654.77	1246.13	1174.49	1.38	0.47	1.5259e-05	0.00035238	1.5407e-06	6.995e-05	0.0534423	0.243827
SNHG3-RCC1	250.08	480.97	36.55	170.74	0.52	-0.94	7.6294e-06	0.00025718	1.5614e-06	7.0799e-05	0.0541603	0.993827
GPR89B	509.02	845.18	118.7	204.88	0.6	-0.73	7.6294e-06	0.00025718	1.5646e-06	7.0851e-05	0.0542713	0.876543
FAM189B	579.72	994.11	47.2	242.41	0.58	-0.78	1.5259e-05	0.00035238	1.5749e-06	7.1175e-05	0.0546286	0.916667
ARRB1	1483.7	558.72	314.35	331.95	2.66	1.41	3.8147e-05	0.00061919	1.5759e-06	7.1175e-05	0.0546632	0.0123457
CNRIP1	1047.98	516.57	155.1	232.24	2.03	1.02	2.2888e-05	0.00044653	1.5883e-06	7.1644e-05	0.0550934	0.0493827
TPX2	174.2	1672.86	24.14	698.31	0.1	-3.26	7.6294e-06	0.00025718	1.5997e-06	7.2063e-05	0.0554888	1
DCTPP1	1436.63	2327.35	244.81	581.5	0.62	-0.7	7.6294e-06	0.00025718	1.6055e-06	7.2232e-05	0.05569	0.962963
C16orf59	130.41	341.59	8.28	135.83	0.38	-1.39	7.6294e-06	0.00025718	1.6088e-06	7.2284e-05	0.0558044	0.993827
TOX	274.72	163.36	39.87	45.59	1.68	0.75	1.5259e-05	0.00035238	1.6128e-06	7.2373e-05	0.0559432	0.0524691
GADD45B	3714.72	1764	1622.91	785.29	2.11	1.07	7.6294e-06	0.00025718	1.6229e-06	7.2731e-05	0.0562935	0.0709877
MAP6	253.03	163.9	58.19	26.01	1.54	0.63	7.6294e-06	0.00025718	1.6486e-06	7.3789e-05	0.057185	0.0216049
RSPO1	219.28	123.08	65.76	19.13	1.78	0.83	7.6294e-06	0.00025718	1.6634e-06	7.4355e-05	0.0576984	0.0185185
KIF4A	137.75	702.11	11.45	299.64	0.2	-2.35	7.6294e-06	0.00025718	1.6784e-06	7.4929e-05	0.0582187	1
LOC401093	284.12	161.8	52.81	28.48	1.76	0.81	3.8147e-05	0.00061919	1.6999e-06	7.579e-05	0.0589644	0.0277778
Hs.434957	1317.41	579.94	286.82	311.31	2.27	1.18	2.2888e-05	0.00044653	1.7138e-06	7.6313e-05	0.0594466	0.037037
SCN7A	425.83	188.58	153.93	29.29	2.26	1.18	7.6294e-06	0.00025718	1.7192e-06	7.6456e-05	0.0596339	0.0154321
GGT3	207.39	160.49	16.95	18.14	1.29	0.37	0.00014496	0.0015611	1.7228e-06	7.6517e-05	0.0597588	0.0648148
AHNAK	3996	2591.72	618.36	758.99	1.54	0.62	1.5259e-05	0.00035238	1.7255e-06	7.6539e-05	0.0598524	0.0771605
TRAIP	138.46	189.06	8.48	27.18	0.73	-0.45	1.5259e-05	0.00035238	1.7295e-06	7.6618e-05	0.0599912	0.975309
SSH2	1454.01	709.1	247.51	355.35	2.05	1.04	3.8147e-05	0.00061919	1.7388e-06	7.6857e-05	0.0603138	0.0771605
ZC3H14	402.18	311.63	43.33	41.66	1.29	0.37	1.5259e-05	0.00035238	1.7393e-06	7.6857e-05	0.0603311	0.0555556
C6orf155	186.66	134.23	23.38	16.54	1.39	0.48	2.2888e-05	0.00044653	1.7522e-06	7.7329e-05	0.0607786	0.0493827
CENPF	190.58	848.32	21.93	403.18	0.22	-2.15	7.6294e-06	0.00025718	1.7603e-06	7.7586e-05	0.0610595	1
ESPL1	154.1	372.52	16.65	124.86	0.41	-1.27	7.6294e-06	0.00025718	1.7628e-06	7.7597e-05	0.0611462	0.975309
C4orf32	792.57	471.77	157	162.9	1.68	0.75	3.8147e-05	0.00061919	1.7809e-06	7.8295e-05	0.0617741	0.0833333
Hs.554445	304.74	155.64	70.52	43.59	1.96	0.97	2.2888e-05	0.00044653	1.8024e-06	7.9118e-05	0.0625198	0.0308642
GPR172A	764.68	1890.58	305.17	564.28	0.4	-1.31	3.8147e-05	0.00061919	1.8042e-06	7.9118e-05	0.0625823	0.919753
RHOT1	1459.26	1032.53	153.66	243.52	1.41	0.5	7.6294e-06	0.00025718	1.8097e-06	7.9258e-05	0.0627731	0.0802469
SOX17	319.13	167.6	99.52	25.8	1.9	0.93	1.5259e-05	0.00035238	1.8255e-06	7.9851e-05	0.0633211	0.0308642
ECM2	1446.44	521.05	532.13	357.4	2.78	1.47	2.2888e-05	0.00044653	1.8363e-06	8.0104e-05	0.0636957	0.0493827
RAMP3	733.29	234.45	271.88	139.42	3.13	1.65	1.5259e-05	0.00035238	1.8378e-06	8.0104e-05	0.0637478	0.037037
ABLIM1	1708.47	988.05	199.93	358.44	1.73	0.79	3.8147e-05	0.00061919	1.8382e-06	8.0104e-05	0.0637616	0.0617284
ICAM2	1626.82	610.8	447.79	347.01	2.66	1.41	2.2888e-05	0.00044653	1.8435e-06	8.0233e-05	0.0639455	0.0462963
CA3	267.56	148.61	99.56	24.04	1.8	0.85	7.6294e-06	0.00025718	1.8499e-06	8.0409e-05	0.0641675	0.00617284
MELK	188.4	1127.77	36.34	493.96	0.17	-2.58	7.6294e-06	0.00025718	1.8531e-06	8.0448e-05	0.0642785	0.993827
CXorf64	154.53	286.54	41.4	105.33	0.54	-0.89	7.6294e-06	0.00025718	1.8762e-06	8.135e-05	0.0650797	0.959877
GTSE1	172.46	361.8	24.67	88.89	0.48	-1.07	2.2888e-05	0.00044653	1.8886e-06	8.1783e-05	0.0655099	0.962963
THBS2	1105.61	4127.1	644.22	1420.3	0.27	-1.9	2.2888e-05	0.00044653	1.8939e-06	8.1874e-05	0.0656937	0.944444
NR3C2	981.16	465.43	163.98	216.04	2.11	1.08	3.8147e-05	0.00061919	1.8989e-06	8.1874e-05	0.0658671	0.0648148
BYSL	464.96	1065.59	159.81	425.7	0.44	-1.2	1.5259e-05	0.00035238	1.8992e-06	8.1874e-05	0.0658776	0.959877
FAM134B	903.69	419.53	204.7	164.73	2.15	1.11	3.8147e-05	0.00061919	1.9001e-06	8.1874e-05	0.0659088	0.0462963
Hs.413494	4252.09	3110.69	575.86	830.06	1.37	0.45	1.5259e-05	0.00035238	1.9025e-06	8.1874e-05	0.065992	0.0679012
NTNG1	850.03	157.03	273.21	219.07	5.41	2.44	2.2888e-05	0.00044653	1.925e-06	8.2742e-05	0.0667725	0.0493827
C16orf33	806.92	1732.96	166.98	588.03	0.47	-1.1	1.5259e-05	0.00035238	1.9365e-06	8.3133e-05	0.0671714	0.950617
RIMKLA	207.11	137.28	44.27	17.87	1.51	0.59	1.5259e-05	0.00035238	1.9619e-06	8.412e-05	0.0680524	0.0123457
TDRD7	1680.47	1142.4	147.56	315.92	1.47	0.56	2.2888e-05	0.00044653	1.9836e-06	8.4944e-05	0.0688051	0.0679012
TMEM125	3325.92	778.24	623.77	1081.85	4.27	2.1	3.8147e-05	0.00061919	1.9872e-06	8.4993e-05	0.06893	0.0648148
PTPRD	416.07	218.46	102.61	65.37	1.9	0.93	3.8147e-05	0.00061919	1.9916e-06	8.5019e-05	0.0690826	0.0679012
SFTPB	6106.31	1615.97	1046.63	1766.33	3.78	1.92	5.3406e-05	0.00077705	1.9946e-06	8.5019e-05	0.0691867	0.0617284
COX6BP1	195.72	132.54	34.41	15.62	1.48	0.56	3.8147e-05	0.00061919	1.9951e-06	8.5019e-05	0.069204	0.0462963
CX3CR1	1069.9	310.86	428.14	220.13	3.44	1.78	1.5259e-05	0.00035238	2.0013e-06	8.5179e-05	0.0694191	0.0493827
MYL9	1225.27	586.71	323.02	243.07	2.09	1.06	7.6294e-05	0.00099116	2.019e-06	8.5826e-05	0.0700331	0.0478395
RAD51AP1	380.96	1221.42	95.78	598.55	0.31	-1.68	7.6294e-06	0.00025718	2.024e-06	8.5932e-05	0.0702065	0.993827
NEK2	181.97	1040.57	31.32	549.99	0.17	-2.52	7.6294e-06	0.00025718	2.0317e-06	8.6152e-05	0.0704736	0.993827
RGS5	2081.34	957.23	657.39	679.91	2.17	1.12	3.8147e-05	0.00061919	2.051e-06	8.6867e-05	0.071143	0.0771605
JMJD4	258.65	372.37	46.29	82.72	0.69	-0.53	2.2888e-05	0.00044653	2.0841e-06	8.8161e-05	0.0722912	0.907407
SPATS2	464.77	893.44	92.17	220.51	0.52	-0.94	1.5259e-05	0.00035238	2.0931e-06	8.8433e-05	0.0726034	0.987654
KIFC1	207.34	824.28	35.94	384.8	0.25	-1.99	1.5259e-05	0.00035238	2.108e-06	8.8953e-05	0.0731202	0.972222
MCM10	141.98	485.79	15.88	207.46	0.29	-1.77	7.6294e-06	0.00025718	2.1227e-06	8.9465e-05	0.0736301	0.996914
PTGIS	645.6	335.54	264.71	245.8	1.92	0.94	7.6294e-06	0.00025718	2.1326e-06	8.9775e-05	0.0739735	0.151235
IGFBP3	1215.23	5608.32	498.5	2535.13	0.22	-2.21	2.2888e-05	0.00044653	2.1477e-06	9.0202e-05	0.0744973	0.984568
LOC652324	333.12	524.64	24.29	104.16	0.63	-0.66	1.5259e-05	0.00035238	2.148e-06	9.0202e-05	0.0745077	0.984568
TSC22D1	3742.15	2346.47	777.78	471.84	1.59	0.67	2.2888e-05	0.00044653	2.1538e-06	9.0251e-05	0.0747089	0.0679012
LOC643998	185.86	160.07	14.8	10.71	1.16	0.22	1.5259e-05	0.00035238	2.1543e-06	9.0251e-05	0.0747262	0.0679012
ABCA6	687.25	264	220.81	165.52	2.6	1.38	1.5259e-05	0.00035238	2.1666e-06	9.0653e-05	0.0751529	0.0617284
CKS1B	923.49	2977.01	199.38	1208.38	0.31	-1.69	1.5259e-05	0.00035238	2.1786e-06	9.1024e-05	0.0755691	0.947531
DNAJC9	1816.85	3169.93	172.35	784.56	0.57	-0.8	7.6294e-06	0.00025718	2.1822e-06	9.1024e-05	0.075694	0.990741
LMNB2	1002.43	2880.54	177	1196.75	0.35	-1.52	7.6294e-06	0.00025718	2.184e-06	9.1024e-05	0.0757564	0.990741
PTRF	9602.4	4192.77	1207.17	2569.47	2.29	1.2	7.6294e-05	0.00099116	2.189e-06	9.1024e-05	0.0759298	0.104938
EPOR	999.13	488.15	164.59	242.03	2.05	1.03	1.5259e-05	0.00035238	2.1913e-06	9.1024e-05	0.0760096	0.0617284
CYB5A	8444.29	3691.74	935.15	2029.48	2.29	1.19	7.6294e-06	0.00025718	2.1936e-06	9.1024e-05	0.0760894	0.0462963
ZBED2	769.8	209.85	412.4	184.66	3.67	1.88	1.5259e-05	0.00035238	2.1938e-06	9.1024e-05	0.0760963	0.0524691
SLC24A3	1014.05	422.16	175.03	234.75	2.4	1.26	5.3406e-05	0.00077705	2.206e-06	9.142e-05	0.0765195	0.058642
NME2	276.35	393.15	30.05	59.15	0.7	-0.51	1.5259e-05	0.00035238	2.2121e-06	9.1564e-05	0.0767311	0.981481
SULF1	957.97	4187.91	766.58	1585.19	0.23	-2.13	2.2888e-05	0.00044653	2.2151e-06	9.1581e-05	0.0768352	0.87037
SFTA3	4514.88	802.03	718.5	1798.99	5.63	2.49	5.3406e-05	0.00077705	2.227e-06	9.1962e-05	0.0772479	0.123457
C3orf64	1381.53	860.57	205.17	280.09	1.61	0.68	2.2888e-05	0.00044653	2.241e-06	9.2431e-05	0.0777336	0.0864198
LOC441416	172.57	147.14	11.63	10.7	1.17	0.23	7.6294e-06	0.00025718	2.2567e-06	9.2965e-05	0.0782782	0.058642
OR7E37P	315.02	155.78	95.98	30.2	2.02	1.02	7.6294e-06	0.00025718	2.2623e-06	9.3087e-05	0.0784724	0.00925926
UACA	301.5	202.04	46.74	33.15	1.49	0.58	2.2888e-05	0.00044653	2.2658e-06	9.3119e-05	0.0785938	0.0524691
TMEM177	327.97	562.8	49.41	169.84	0.58	-0.78	7.6294e-06	0.00025718	2.2699e-06	9.3179e-05	0.078736	0.987654
CHRDL1	192.85	129.02	31.16	12.62	1.49	0.58	7.6294e-06	0.00025718	2.278e-06	9.34e-05	0.079017	0.058642
KIF15	170.36	487.49	21.06	175.3	0.35	-1.52	7.6294e-06	0.00025718	2.2844e-06	9.3554e-05	0.079239	0.987654
NPM3	324.16	898.02	85.18	466.64	0.36	-1.47	7.6294e-06	0.00025718	2.2889e-06	9.3576e-05	0.0793951	1
LOC728686	171.1	200.49	10.32	15.95	0.85	-0.23	7.6294e-06	0.00025718	2.2904e-06	9.3576e-05	0.0794471	0.984568
HSPC111	367.27	661.14	97.24	165.08	0.56	-0.85	1.5259e-05	0.00035238	2.2945e-06	9.3636e-05	0.0795893	0.944444
NR2E3	135.32	121.55	4.84	6.28	1.11	0.15	3.8147e-05	0.00061919	2.3121e-06	9.4201e-05	0.0801998	0.095679
ACOXL	216.51	125.98	53.89	27.3	1.72	0.78	7.6294e-06	0.00025718	2.3138e-06	9.4201e-05	0.0802588	0.0339506
LOC651872	284.99	151.68	65.27	30.53	1.88	0.91	1.5259e-05	0.00035238	2.3289e-06	9.4703e-05	0.0807826	0.0524691
ACSL4	1162.5	722.73	209.1	202.95	1.61	0.69	3.8147e-05	0.00061919	2.3382e-06	9.4934e-05	0.0811051	0.0524691
SLC6A4	753.02	122.49	382.27	9.77	6.15	2.62	7.6294e-06	0.00025718	2.34e-06	9.4934e-05	0.0811676	0
LOC646173	889.15	432.86	228.3	188.38	2.05	1.04	1.5259e-05	0.00035238	2.3441e-06	9.499e-05	0.0813098	0.0432099
LOC646821	332.14	751.96	67.39	322.49	0.44	-1.18	7.6294e-06	0.00025718	2.3525e-06	9.5216e-05	0.0816012	1
DEPDC1B	152.29	503.34	17.73	208.62	0.3	-1.72	1.5259e-05	0.00035238	2.3558e-06	9.5242e-05	0.0817156	0.990741
CDK4	3157.27	5797.92	349.8	1713.77	0.54	-0.88	1.5259e-05	0.00035238	2.3679e-06	9.5619e-05	0.0821353	0.978395
C21orf51	333.4	269.89	19.57	34.83	1.24	0.3	3.8147e-05	0.00061919	2.3739e-06	9.5665e-05	0.0823435	0.111111
PPP1R14B	1024.59	3224.57	299.2	1311.24	0.32	-1.65	7.6294e-06	0.00025718	2.3746e-06	9.5665e-05	0.0823678	0.993827
RNASE1	7262.39	2715.31	1207.13	2814.8	2.67	1.42	5.3406e-05	0.00077705	2.397e-06	9.6456e-05	0.0831447	0.111111
WBP2	7710.86	6025.4	412.9	1013.78	1.28	0.36	1.5259e-05	0.00035238	2.4038e-06	9.6617e-05	0.0833806	0.0308642
NUF2	143.87	416.77	12.29	170.34	0.35	-1.53	7.6294e-06	0.00025718	2.4162e-06	9.7003e-05	0.0838107	0.996914
PDK1	228.33	334.56	23.68	47.38	0.68	-0.55	3.8147e-05	0.00061919	2.4724e-06	9.9145e-05	0.0857601	0.969136
HN1	503.25	1348.71	119.45	444.2	0.37	-1.42	1.5259e-05	0.00035238	2.4903e-06	9.9713e-05	0.086381	0.981481
ZNF302	1426.09	1013.35	228.88	225.62	1.41	0.49	7.6294e-06	0.00025718	2.4929e-06	9.9713e-05	0.0864712	0.0648148
AK3	3077.48	1900.22	501.57	581.68	1.62	0.7	1.5259e-05	0.00035238	2.4988e-06	9.9713e-05	0.0866759	0.0308642
SHROOM3	1837.91	560.4	285.81	554.84	3.28	1.71	3.8147e-05	0.00061919	2.5028e-06	9.9713e-05	0.0868146	0.0524691
ANLN	212.23	1185.03	44.59	608.19	0.18	-2.48	7.6294e-06	0.00025718	2.5055e-06	9.9713e-05	0.0869083	0.996914
LOC641705	198.45	145.61	24.92	20.7	1.36	0.45	1.5259e-05	0.00035238	2.5058e-06	9.9713e-05	0.0869187	0.0462963
FLJ10986	1107.18	611.48	312.39	212.04	1.81	0.86	2.2888e-05	0.00044653	2.5067e-06	9.9713e-05	0.0869499	0.0432099
NUMB	3946.33	2782.57	328.61	480.32	1.42	0.5	1.5259e-05	0.00035238	2.5216e-06	9.9991e-05	0.0874667	0.0432099
MPDZ	1334.63	675.03	308.72	215.23	1.98	0.98	3.8147e-05	0.00061919	2.5236e-06	9.9991e-05	0.0875361	0.0679012
DDX46	967.89	591.15	125.93	155.93	1.64	0.71	1.5259e-05	0.00035238	2.525e-06	9.9991e-05	0.0875847	0.0308642
EPDR1	4822.2	1461.85	788.83	1752.64	3.3	1.72	5.3406e-05	0.00077705	2.5252e-06	9.9991e-05	0.0875916	0.114198
TNFRSF21	2011.46	6041.41	516.35	2246.77	0.33	-1.59	1.5259e-05	0.00035238	2.5348e-06	0.00010022	0.0879246	0.972222
COL1A1	845.67	6444.46	1500.83	3579.13	0.13	-2.93	7.6294e-06	0.00025718	2.5369e-06	0.00010022	0.0879975	0.950617
WNT2	671.12	259.65	149.11	189.62	2.58	1.37	0.00010681	0.0012504	2.5555e-06	0.00010084	0.0886426	0.0555556
KIAA1598	3166.37	2211.8	292.08	501.96	1.43	0.52	1.5259e-05	0.00035238	2.559e-06	0.00010087	0.088764	0.037037
CCNE2	223.13	490.56	35.25	166.85	0.45	-1.14	2.2888e-05	0.00044653	2.5638e-06	0.00010094	0.0889305	0.978395
SEMA5A	970.6	260.92	230.19	321.88	3.72	1.9	3.8147e-05	0.00061919	2.5862e-06	0.00010171	0.0897075	0.0802469
FAM13AOS	329.08	216.78	34.56	49.67	1.52	0.6	2.2888e-05	0.00044653	2.5963e-06	0.00010199	0.0900579	0.0679012
ZDHHC15	191.69	139.13	26.11	24.98	1.38	0.46	5.3406e-05	0.00077705	2.6052e-06	0.00010201	0.0903666	0.0617284
MPL	273.03	172.46	50.69	30.84	1.58	0.66	7.6294e-06	0.00025718	2.6053e-06	0.00010201	0.09037	0.0432099
FYCO1	1587.97	877.97	205.4	353.16	1.81	0.85	1.5259e-05	0.00035238	2.6055e-06	0.00010201	0.090377	0.0802469
FANCD2	226.22	415.08	20.74	109.09	0.55	-0.88	7.6294e-06	0.00025718	2.621e-06	0.00010241	0.0909146	0.996914
AIMP2	1724.09	3022.86	269.14	816.85	0.57	-0.81	1.5259e-05	0.00035238	2.6218e-06	0.00010241	0.0909424	0.969136
PYCR2	947.94	1738.29	160.68	539.29	0.55	-0.87	7.6294e-06	0.00025718	2.6427e-06	0.00010311	0.0916673	0.950617
PCOLCE2	2688.62	571.97	766.91	685.38	4.7	2.23	5.3406e-05	0.00077705	2.6627e-06	0.00010362	0.0923611	0.058642
ZBTB20	2206.66	1003.44	435.46	575.89	2.2	1.14	7.6294e-06	0.00025718	2.6628e-06	0.00010362	0.0923645	0.111111
MYOZ3	233.36	154.43	42.82	32.41	1.51	0.6	1.5259e-05	0.00035238	2.6648e-06	0.00010362	0.0924339	0.0802469
FHL2	720.86	1867.25	230.96	980.49	0.39	-1.37	1.5259e-05	0.00035238	2.6853e-06	0.00010431	0.093145	0.975309
SAMD5	513.03	189.27	157.64	102.45	2.71	1.44	7.6294e-06	0.00025718	2.6885e-06	0.00010431	0.093256	0.0478395
MOBKL2B	604.85	311.4	186.88	78.51	1.94	0.96	7.6294e-06	0.00025718	2.7216e-06	0.00010548	0.0944041	0.00617284
FLJ10803	157.68	199.87	13.87	29.44	0.79	-0.34	2.2888e-05	0.00044653	2.7259e-06	0.00010553	0.0945533	0.91358
FASTK	782.22	1081.68	98.61	182.47	0.72	-0.47	3.8147e-05	0.00061919	2.7296e-06	0.00010556	0.0946816	0.925926
TDRD10	485.07	182.59	132.26	118.89	2.66	1.41	3.8147e-05	0.00061919	2.7341e-06	0.00010561	0.0948377	0.0617284
FAM22D	186.06	148.73	29.8	15.6	1.25	0.32	7.6294e-06	0.00025718	2.7465e-06	0.00010597	0.0952678	0.0895062
LCAT	494.4	269.98	76.72	98.28	1.83	0.87	3.8147e-05	0.00061919	2.7843e-06	0.00010725	0.096579	0.0524691
SNRPC	1203.2	1933.61	76.61	416.47	0.62	-0.68	3.8147e-05	0.00061919	2.7895e-06	0.00010725	0.0967594	0.932099
DONSON	336.9	634.74	37.8	200.18	0.53	-0.91	7.6294e-06	0.00025718	2.7935e-06	0.00010725	0.0968981	1
NKD1	294.61	175.03	78.41	37.52	1.68	0.75	7.6294e-06	0.00025718	2.7948e-06	0.00010725	0.0969432	0.0339506
C15orf52	2802.79	1024.48	362.83	971.14	2.74	1.45	7.6294e-05	0.00099116	2.795e-06	0.00010725	0.0969502	0.0925926
LEPROTL1	3454.29	2012.88	565.82	742.5	1.72	0.78	7.6294e-06	0.00025718	2.8184e-06	0.00010802	0.0977618	0.0925926
UPB1	214.24	129.34	30.93	23.36	1.66	0.73	7.6294e-05	0.00099116	2.8271e-06	0.00010824	0.0980636	0.0462963
ZMYND19	419.33	761.99	64.72	262.47	0.55	-0.86	7.6294e-06	0.00025718	2.8336e-06	0.00010828	0.0982891	0.981481
TNS3	7388.98	4688.74	929.35	2033.69	1.58	0.66	3.8147e-05	0.00061919	2.8345e-06	0.00010828	0.0983203	0.117284
CREBL2	626.69	417.22	94.63	133.08	1.5	0.59	7.6294e-06	0.00025718	2.8435e-06	0.00010851	0.0986325	0.101852
MCM2	290.62	1299.24	45.22	644.45	0.22	-2.16	7.6294e-06	0.00025718	2.8475e-06	0.00010854	0.0987712	0.996914
LOC124216	154.84	181.52	16.05	22.24	0.85	-0.23	7.6294e-06	0.00025718	2.8535e-06	0.00010855	0.0989794	0.891975
VPS25	452.81	743.37	108.28	172.78	0.61	-0.72	5.3406e-05	0.00077705	2.8541e-06	0.00010855	0.0990002	0.919753
LOC644684	428.86	679.3	60.97	205.96	0.63	-0.66	1.5259e-05	0.00035238	2.8715e-06	0.00010909	0.0996037	0.959877
RAPGEF2	2797.66	1563.35	374	570.87	1.79	0.84	2.2888e-05	0.00044653	2.8886e-06	0.00010949	0.100197	0.0555556
FANCI	235.92	908.12	32.26	397.99	0.26	-1.94	7.6294e-06	0.00025718	2.8903e-06	0.00010949	0.100256	1
LOC100133372	3101.83	5009.81	739.38	960.05	0.62	-0.69	7.6294e-06	0.00025718	2.8914e-06	0.00010949	0.100294	0.953704
SFTPA2B	4598.62	781.64	2044.38	1065.26	5.88	2.56	3.8147e-05	0.00061919	2.9172e-06	0.00011035	0.101189	0.0709877
POLR3E	658.72	1136.43	176.04	413.78	0.58	-0.79	1.5259e-05	0.00035238	2.9442e-06	0.00011125	0.102125	0.907407
STX2	1451.56	672.64	255.58	335.48	2.16	1.11	7.6294e-05	0.00099116	2.9494e-06	0.00011132	0.102306	0.0709877
C12orf11	505.16	793.01	42.27	203.28	0.64	-0.65	7.6294e-06	0.00025718	2.9565e-06	0.00011147	0.102552	0.966049
NEXN	1120.98	521.66	335.99	151.92	2.15	1.1	7.6294e-06	0.00025718	2.974e-06	0.00011201	0.103159	0.0246914
NEIL3	133.67	238.68	9.3	65.07	0.56	-0.84	7.6294e-06	0.00025718	2.9845e-06	0.00011228	0.103523	0.981481
LYRM5	2891.43	1902.85	459.88	466.98	1.52	0.6	3.8147e-05	0.00061919	2.9896e-06	0.00011235	0.1037	0.0555556
PDE3B	804.06	405.5	169.12	208.08	1.98	0.99	7.6294e-06	0.00025718	3.005e-06	0.00011281	0.104234	0.108025
COLEC12	3316.06	1085.77	473.26	912.86	3.05	1.61	5.3406e-05	0.00077705	3.0175e-06	0.00011309	0.104668	0.095679
ZMIZ1	3276.35	2073.43	589.07	682.05	1.58	0.66	3.8147e-05	0.00061919	3.0189e-06	0.00011309	0.104717	0.108025
BUB1	237.03	1001.32	52.39	529.72	0.24	-2.08	7.6294e-06	0.00025718	3.03e-06	0.00011338	0.105102	1
IQSEC3	170.93	136.73	19.25	8.37	1.25	0.32	1.5259e-05	0.00035238	3.0393e-06	0.00011347	0.105424	0.0216049
C1orf21	892.42	303.65	216.56	213.15	2.94	1.56	7.6294e-05	0.00099116	3.0414e-06	0.00011347	0.105497	0.0432099
GAR1	1210.93	1773.26	105.79	372.51	0.68	-0.55	3.8147e-05	0.00061919	3.0439e-06	0.00011347	0.105584	0.925926
FOXM1	161.39	782.01	13.82	339.75	0.21	-2.28	7.6294e-06	0.00025718	3.0456e-06	0.00011347	0.105643	1
Hs.467627	255.32	180.49	46.23	33.13	1.41	0.5	7.6294e-06	0.00025718	3.0579e-06	0.00011381	0.106069	0.0216049
MOAP1	2086.85	1298.06	257.26	373.37	1.61	0.68	3.8147e-05	0.00061919	3.0669e-06	0.00011384	0.106382	0.058642
CD300LG	1004.93	153.9	545.02	28.35	6.53	2.71	7.6294e-06	0.00025718	3.0675e-06	0.00011384	0.106402	0.00925926
RNF20	2312.15	1789.7	329.65	325.86	1.29	0.37	1.5259e-05	0.00035238	3.0687e-06	0.00011384	0.106444	0.138889
MAD2L2	711.57	1535.95	175.02	552.29	0.46	-1.11	7.6294e-06	0.00025718	3.08e-06	0.00011414	0.106836	0.987654
SPTAN1	4455.32	3148.35	588.98	760.62	1.42	0.5	1.5259e-05	0.00035238	3.0919e-06	0.00011446	0.107249	0.0462963
PDZRN3	333.8	195.45	73.69	83.63	1.71	0.77	2.2888e-05	0.00044653	3.1031e-06	0.00011475	0.107637	0.0925926
STYXL1	888.36	1353.65	191.47	323.45	0.66	-0.61	1.5259e-05	0.00035238	3.116e-06	0.00011511	0.108085	0.895062
IL17D	723.12	290.77	163.01	174.31	2.49	1.31	1.5259e-05	0.00035238	3.1336e-06	0.00011563	0.108695	0.0648148
PRICKLE1	1744.51	759.46	453.11	345.55	2.3	1.2	3.8147e-05	0.00061919	3.1424e-06	0.0001158	0.109	0.0493827
GIMAP7	1754.38	734.35	460.86	633.61	2.39	1.26	7.6294e-05	0.00099116	3.1449e-06	0.0001158	0.109087	0.0740741
RACGAP1	263.33	659.53	42.44	224.17	0.4	-1.32	7.6294e-06	0.00025718	3.1525e-06	0.00011596	0.109351	0.95679
Hs.559665	328.78	201.84	70.96	86.65	1.63	0.7	3.8147e-05	0.00061919	3.1574e-06	0.00011602	0.109521	0.126543
ZWINT	154.15	416.18	12.32	153.3	0.37	-1.43	7.6294e-06	0.00025718	3.1706e-06	0.00011638	0.109979	0.996914
DYX1C1	203.41	151.74	27.93	21.07	1.34	0.42	7.6294e-06	0.00025718	3.1845e-06	0.00011677	0.110461	0.0339506
C11orf9	461.57	157.29	178.08	111.56	2.93	1.55	5.3406e-05	0.00077705	3.2088e-06	0.00011753	0.111304	0.0462963
DEPDC1	125.01	311.75	5.79	107.11	0.4	-1.32	7.6294e-06	0.00025718	3.2169e-06	0.0001177	0.111585	1
RGS9BP	233.98	138.14	53.92	22.14	1.69	0.76	1.5259e-05	0.00035238	3.2452e-06	0.00011861	0.112566	0.0185185
EIF6	693.89	1383.03	147.66	509.3	0.5	-1	1.5259e-05	0.00035238	3.2586e-06	0.00011898	0.113031	0.935185
TMEM87B	226.48	326.49	16.68	69.93	0.69	-0.53	1.5259e-05	0.00035238	3.2681e-06	0.0001192	0.113361	0.950617
Hs.532698	1427.79	806.64	172.26	344.22	1.77	0.82	2.2888e-05	0.00044653	3.2928e-06	0.00011986	0.114217	0.0895062
CDC20	290.78	2675.52	71.13	1676.57	0.11	-3.2	7.6294e-06	0.00025718	3.2934e-06	0.00011986	0.114238	0.993827
LOC54103	783.9	403.31	86.1	219.52	1.94	0.96	3.8147e-05	0.00061919	3.2964e-06	0.00011986	0.114342	0.12963
HSP90B1	7824.12	10353.9	815.59	1243.7	0.76	-0.4	7.6294e-05	0.00099116	3.3568e-06	0.00012192	0.116437	0.938272
LOC100049716	291.02	229.55	39.37	30.95	1.27	0.34	1.5259e-05	0.00035238	3.3731e-06	0.00012239	0.117003	0.0493827
MEIS3P1	1271.97	690.59	373.97	227.94	1.84	0.88	1.5259e-05	0.00035238	3.4144e-06	0.00012376	0.118435	0.0432099
RUNX1T1	211.63	157.16	29.56	24.3	1.35	0.43	1.5259e-05	0.00035238	3.4185e-06	0.00012378	0.118578	0.114198
LOC729768	2320.16	3559.01	353.63	995.83	0.65	-0.62	7.6294e-06	0.00025718	3.4518e-06	0.00012485	0.119733	0.944444
EIF2B2	1307.15	1814.15	151.77	355.39	0.72	-0.47	3.8147e-05	0.00061919	3.4592e-06	0.00012499	0.119989	0.919753
ATP1B2	205.68	163.69	23.62	13.97	1.26	0.33	2.2888e-05	0.00044653	3.4666e-06	0.00012513	0.120246	0.037037
ANKFY1	979.37	754.85	90.2	163.88	1.3	0.38	2.2888e-05	0.00044653	3.4868e-06	0.00012566	0.120947	0.0864198
ACSS2	2842.25	1704.88	458.4	447.68	1.67	0.74	1.5259e-05	0.00035238	3.4894e-06	0.00012566	0.121037	0.0123457
GP9	187.76	127.18	48.41	7.54	1.48	0.56	7.6294e-06	0.00025718	3.4923e-06	0.00012566	0.121137	0.00925926
HERV-FRD	143.74	126.27	13.68	6.9	1.14	0.19	7.6294e-06	0.00025718	3.4973e-06	0.00012571	0.121311	0.0802469
SH3BGRL2	2618.6	1196.26	445.1	697.06	2.19	1.13	1.5259e-05	0.00035238	3.5119e-06	0.0001261	0.121817	0.0493827
CENPI	130.46	190.97	4.48	36.58	0.68	-0.55	7.6294e-06	0.00025718	3.5214e-06	0.0001262	0.122147	0.993827
SORT1	3413.06	1487.59	713.74	774.31	2.29	1.2	3.8147e-05	0.00061919	3.5217e-06	0.0001262	0.122157	0.0154321
LSS	763.8	513.56	149.52	137.78	1.49	0.57	1.5259e-05	0.00035238	3.5349e-06	0.00012654	0.122615	0.12037
PRSS35	337.98	152.85	88.97	38.57	2.21	1.14	2.2888e-05	0.00044653	3.5434e-06	0.00012669	0.12291	0.0246914
TOP2A	319.5	2432.58	116.43	1423.42	0.13	-2.93	7.6294e-06	0.00025718	3.5464e-06	0.00012669	0.123014	0.996914
ZNF259	363.61	549.48	48.15	121.89	0.66	-0.6	2.2888e-05	0.00044653	3.5705e-06	0.00012742	0.12385	0.910494
EED	442.2	663.07	56.43	156.11	0.67	-0.58	2.2888e-05	0.00044653	3.5783e-06	0.00012744	0.12412	0.929012
PDXK	4409.79	2708.64	373.33	1110.05	1.63	0.7	5.3406e-05	0.00077705	3.579e-06	0.00012744	0.124145	0.114198
SCN4B	428.87	196.16	178.97	59.34	2.19	1.13	7.6294e-06	0.00025718	3.5854e-06	0.00012744	0.124367	0.0277778
LZTFL1	1349.03	631.05	284.38	242.12	2.14	1.1	7.6294e-05	0.00099116	3.5904e-06	0.00012744	0.12454	0.0339506
KIF11	224.98	992.89	46.72	470.25	0.23	-2.14	7.6294e-06	0.00025718	3.5927e-06	0.00012744	0.12462	0.996914
ZNF608	873.84	513.77	173.26	239.07	1.7	0.77	3.8147e-05	0.00061919	3.5932e-06	0.00012744	0.124637	0.141975
GPC5	295.11	151.58	110.74	27.2	1.95	0.96	7.6294e-06	0.00025718	3.6592e-06	0.00012958	0.126927	0.0246914
FAM110B	358.87	216.15	75.24	66.01	1.66	0.73	5.3406e-05	0.00077705	3.661e-06	0.00012958	0.126989	0.0648148
DIAPH2	916.37	591.32	164.47	151.08	1.55	0.63	7.6294e-06	0.00025718	3.6977e-06	0.00013074	0.128262	0.0339506
CTSO	2739.86	1547.65	460.87	575.62	1.77	0.82	7.6294e-06	0.00025718	3.7022e-06	0.00013077	0.128418	0.058642
CAPN3	606.87	259.45	186.99	139.62	2.34	1.23	5.3406e-05	0.00077705	3.7107e-06	0.00013094	0.128713	0.0493827
WDSOF1	756	1395.04	132.64	356.1	0.54	-0.88	1.5259e-05	0.00035238	3.7296e-06	0.00013147	0.129369	0.969136
TMEM99	621.93	974.98	83.19	207.68	0.64	-0.65	0.00010681	0.0012504	3.748e-06	0.00013194	0.130007	0.882716
FLJ35379	147.96	122.74	19.28	11.59	1.21	0.27	7.6294e-06	0.00025718	3.7504e-06	0.00013194	0.13009	0.0740741
IFT88	391.1	256.81	69.99	52.62	1.52	0.61	7.6294e-06	0.00025718	3.7597e-06	0.00013213	0.130413	0.058642
TEX14	184.97	124.35	44.08	10.81	1.49	0.57	7.6294e-06	0.00025718	3.7685e-06	0.00013231	0.130718	0.00308642
DACT3	1143.25	610	225.84	297.69	1.87	0.91	5.3406e-05	0.00077705	3.7749e-06	0.0001324	0.13094	0.12037
FGF2	591.08	235	150.2	147.24	2.52	1.33	5.3406e-05	0.00077705	3.7946e-06	0.00013295	0.131623	0.0648148
CHTF18	242.03	490.26	24.04	166.98	0.49	-1.02	2.2888e-05	0.00044653	3.8038e-06	0.00013314	0.131942	0.932099
CENPE	195.45	608.32	29.37	264.41	0.32	-1.64	7.6294e-06	0.00025718	3.8109e-06	0.00013326	0.132189	0.993827
PLK4	277.54	904.18	42.46	407.91	0.31	-1.7	7.6294e-06	0.00025718	3.8284e-06	0.00013373	0.132796	0.972222
MUSTN1	301.49	207.47	47.83	33.25	1.45	0.54	7.6294e-06	0.00025718	3.8343e-06	0.0001338	0.133	0.0277778
TRIM59	123.84	145.12	6.51	13.87	0.85	-0.23	7.6294e-06	0.00025718	3.8449e-06	0.00013404	0.133368	0.938272
MRPL9	817.67	1295.98	116.75	268.77	0.63	-0.66	7.6294e-05	0.00099116	3.8575e-06	0.0001343	0.133805	0.941358
Hs.7093	230.61	136.73	55.02	30.35	1.69	0.75	1.5259e-05	0.00035238	3.8633e-06	0.0001343	0.134006	0.0833333
RHOB	6882.48	4499.11	1352.17	1302.72	1.53	0.61	0.00010681	0.0012504	3.864e-06	0.0001343	0.134031	0.0987654
LOC650919	350.4	186.49	73.59	74.17	1.88	0.91	5.3406e-05	0.00077705	3.8799e-06	0.00013472	0.134582	0.0833333
VIPR1	2435.85	584.04	1017.84	345.64	4.17	2.06	7.6294e-06	0.00025718	3.8911e-06	0.00013475	0.134971	0.0246914
JAK2	958.52	580.36	131.22	223.55	1.65	0.72	5.3406e-05	0.00077705	3.8947e-06	0.00013475	0.135095	0.0987654
FAM72B	246.12	327.38	28.99	48.33	0.75	-0.41	7.6294e-06	0.00025718	3.8973e-06	0.00013475	0.135186	0.888889
U2AF2	1481.39	1993.14	206.04	347.87	0.74	-0.43	7.6294e-06	0.00025718	3.8984e-06	0.00013475	0.135224	0.932099
SHC1	1048.54	1680.15	122.31	451.66	0.62	-0.68	1.5259e-05	0.00035238	3.9003e-06	0.00013475	0.13529	0.947531
C9orf72	395.84	280.95	88.05	69.74	1.41	0.49	2.2888e-05	0.00044653	3.9159e-06	0.00013516	0.135831	0.123457
METTL1	561.84	1024.16	121.6	275.04	0.55	-0.87	7.6294e-06	0.00025718	3.9427e-06	0.00013594	0.13676	0.947531
MCM3	2253.86	3815.89	158.65	881.69	0.59	-0.76	7.6294e-06	0.00025718	3.9523e-06	0.00013614	0.137093	0.990741
INSIG1	2136.43	1173.07	411.48	346.91	1.82	0.86	3.8147e-05	0.00061919	3.9605e-06	0.00013629	0.137378	0.0277778
SHC3	460.4	204.75	175.6	77.65	2.25	1.17	1.5259e-05	0.00035238	3.9649e-06	0.0001363	0.13753	0.058642
PTTG3P	463.79	1819.15	126.53	1027.95	0.25	-1.97	7.6294e-06	0.00025718	3.9709e-06	0.00013638	0.137739	0.996914
MYOM1	449.59	237.62	91.51	95.24	1.89	0.92	7.6294e-06	0.00025718	3.9776e-06	0.00013647	0.137971	0.0864198
WWC2	334.02	137.34	104.83	31.43	2.43	1.28	1.5259e-05	0.00035238	4.036e-06	0.00013825	0.139997	0.00617284
MRPL3	1828.91	2825.54	206.81	622.92	0.65	-0.63	1.5259e-05	0.00035238	4.0375e-06	0.00013825	0.140049	0.962963
TSPAN13	8750.91	4772.21	1434.36	2394.46	1.83	0.87	7.6294e-05	0.00099116	4.0849e-06	0.00013974	0.141693	0.111111
DPRX	136.76	120.25	11.24	5.5	1.14	0.19	2.2888e-05	0.00044653	4.104e-06	0.00014016	0.142355	0.0617284
RARA	871.51	448.24	123.44	145.3	1.94	0.96	5.3406e-05	0.00077705	4.1052e-06	0.00014016	0.142397	0.037037
KIF14	217.61	648.6	18.41	306.56	0.34	-1.58	7.6294e-06	0.00025718	4.1132e-06	0.00014029	0.142675	1
RANBP3L	249.26	144	51.55	36.29	1.73	0.79	7.6294e-05	0.00099116	4.1364e-06	0.00014084	0.143479	0.037037
PADI4	524.8	178.43	229.59	62.71	2.94	1.56	1.5259e-05	0.00035238	4.1375e-06	0.00014084	0.143517	0.0277778
AKAP11	1261.94	906.99	177.64	210.01	1.39	0.48	2.2888e-05	0.00044653	4.1647e-06	0.00014163	0.144461	0.104938
PPARG	1594.65	494.87	554.74	446.03	3.22	1.69	2.2888e-05	0.00044653	4.1777e-06	0.00014193	0.144912	0.0462963
Hs.557039	181.71	140.6	26.83	13.43	1.29	0.37	7.6294e-06	0.00025718	4.1903e-06	0.00014222	0.145349	0.0277778
Hs.538933	143.26	171.04	6.84	16.6	0.84	-0.26	1.5259e-05	0.00035238	4.2025e-06	0.00014249	0.145772	0.962963
KIAA1462	237.74	183.6	42.03	14.37	1.29	0.37	7.6294e-06	0.00025718	4.2299e-06	0.00014328	0.146723	0.0123457
LOC646064	299.91	157.31	56.59	53.87	1.91	0.93	3.8147e-05	0.00061919	4.2367e-06	0.00014337	0.146958	0.0679012
GPR89C	471.07	693.04	84.24	144.56	0.68	-0.56	7.6294e-06	0.00025718	4.2469e-06	0.00014353	0.147312	0.91358
C1QTNF6	167.69	300.11	14.87	100.47	0.56	-0.84	7.6294e-06	0.00025718	4.2495e-06	0.00014353	0.147402	1
LOC146517	1939.31	1514.41	171.26	232.16	1.28	0.36	7.6294e-06	0.00025718	4.269e-06	0.00014405	0.148079	0.0555556
SEMA4B	661.54	2467.02	142.49	1121.88	0.27	-1.9	7.6294e-06	0.00025718	4.2837e-06	0.0001444	0.148589	0.962963
TAPT1	1869.78	938.4	328.5	395.68	1.99	0.99	2.2888e-05	0.00044653	4.2934e-06	0.00014449	0.148925	0.058642
CHCHD8	408.05	596.05	79.33	112.91	0.68	-0.55	3.8147e-05	0.00061919	4.2975e-06	0.00014449	0.149067	0.915123
PARP1	3670.4	6209.79	428.55	1494.28	0.59	-0.76	2.2888e-05	0.00044653	4.2989e-06	0.00014449	0.149116	0.969136
LOC728537	607.41	291.31	75.97	139.58	2.09	1.06	3.8147e-05	0.00061919	4.3049e-06	0.00014455	0.149324	0.0833333
MOGAT1	249.46	124.14	90.53	7.25	2.01	1.01	7.6294e-06	0.00025718	4.3134e-06	0.0001447	0.149619	0
RAB11FIP2	1917.44	1154.48	216.26	389.5	1.66	0.73	2.2888e-05	0.00044653	4.34e-06	0.00014536	0.150542	0.058642
PDZK3	144.81	122.89	13.82	9.37	1.18	0.24	3.8147e-05	0.00061919	4.3414e-06	0.00014536	0.15059	0.104938
HMGA1	315.85	994.56	59.79	451.7	0.32	-1.65	7.6294e-06	0.00025718	4.366e-06	0.00014585	0.151443	0.984568
TOR1AIP1	4317.51	2922.94	538.67	702.52	1.48	0.56	1.5259e-05	0.00035238	4.3686e-06	0.00014585	0.151534	0.111111
A2M	9986.47	6529.59	1127.57	1982.02	1.53	0.61	1.5259e-05	0.00035238	4.3688e-06	0.00014585	0.151541	0.0339506
NLRC4	400.39	201.55	132.61	63.35	1.99	0.99	7.6294e-06	0.00025718	4.3998e-06	0.00014673	0.152616	0.0339506
RGS18	813.22	399.56	218.5	226.21	2.04	1.03	3.8147e-05	0.00061919	4.4035e-06	0.00014673	0.152744	0.12037
LOC647843	141.25	128.44	10.21	12.07	1.1	0.14	5.3406e-05	0.00077705	4.4135e-06	0.00014692	0.153091	0.138889
Hs.126889	681.04	418.31	85.32	106.17	1.63	0.7	5.3406e-05	0.00077705	4.4364e-06	0.00014754	0.153885	0.0447531
FAM82A2	5316.38	2868.03	1013.31	618.04	1.85	0.89	2.2888e-05	0.00044653	4.4683e-06	0.00014836	0.154992	0.0185185
ATIC	3011.38	4344.06	349.31	772.6	0.69	-0.53	2.2888e-05	0.00044653	4.4731e-06	0.00014836	0.155158	0.959877
NT5DC1	1120.12	697.55	230	198.48	1.61	0.68	5.3406e-05	0.00077705	4.474e-06	0.00014836	0.15519	0.111111
LOC731314	698.93	1996.14	133.51	897.52	0.35	-1.51	7.6294e-06	0.00025718	4.5321e-06	0.00015015	0.157205	0.978395
RNF182	531.8	142.18	150.78	169.85	3.74	1.9	7.6294e-05	0.00099116	4.5697e-06	0.00015125	0.158509	0.0648148
PHACTR2	2678.64	945.24	776.31	453.56	2.83	1.5	7.6294e-05	0.00099116	4.5831e-06	0.00015155	0.158974	0.0648148
BMX	162.78	139.82	11.25	8.8	1.16	0.22	3.8147e-05	0.00061919	4.5989e-06	0.00015185	0.159522	0.0401235
GPR116	10959.4	3545.48	1038.36	4176.6	3.09	1.63	0.00010681	0.0012504	4.601e-06	0.00015185	0.159595	0.16358
DTL	265.71	654.15	48.38	290	0.41	-1.3	2.2888e-05	0.00044653	4.6116e-06	0.00015206	0.159963	0.962963
EIF1B	4233.88	3014.44	429.27	666.05	1.4	0.49	3.8147e-05	0.00061919	4.6228e-06	0.00015228	0.160351	0.0493827
TNFSF4	245.03	375.08	36.01	88.29	0.65	-0.61	7.6294e-06	0.00025718	4.6412e-06	0.00015267	0.160989	0.947531
IP6K3	162.24	145.36	12.31	7.57	1.12	0.16	1.5259e-05	0.00035238	4.6433e-06	0.00015267	0.161062	0.0740741
PODXL	1612.79	748.89	295.3	402.4	2.15	1.11	7.6294e-05	0.00099116	4.6552e-06	0.00015287	0.161475	0.0740741
TMEM9B	2851.36	2100.94	276.18	485.6	1.36	0.44	2.2888e-05	0.00044653	4.6582e-06	0.00015287	0.161579	0.0524691
TRAP1	697.07	1388.85	95.49	429.08	0.5	-0.99	7.6294e-06	0.00025718	4.6652e-06	0.00015295	0.161822	0.981481
TPI1	2914.83	6647.05	463.5	2424.33	0.44	-1.19	7.6294e-06	0.00025718	4.6774e-06	0.0001532	0.162245	0.95679
P2RY14	224.73	150.68	37.1	26.22	1.49	0.58	1.5259e-05	0.00035238	4.7153e-06	0.0001543	0.16356	0.0555556
USH2A	144.6	134.01	4.28	7.09	1.08	0.11	7.6294e-06	0.00025718	4.7273e-06	0.00015455	0.163976	0.095679
RRM1	2468.15	3722.53	236.32	835.76	0.66	-0.59	7.6294e-06	0.00025718	4.7557e-06	0.00015533	0.164961	0.978395
UBE2C	189.33	1651.54	33.9	967.44	0.11	-3.12	7.6294e-06	0.00025718	4.7905e-06	0.00015632	0.166168	0.996914
SYNJ2	199.24	309.06	21.62	75.98	0.64	-0.63	1.5259e-05	0.00035238	4.7993e-06	0.00015646	0.166473	0.993827
AR	198.14	152.33	26.98	14.22	1.3	0.38	7.6294e-06	0.00025718	4.8232e-06	0.00015709	0.167302	0.0740741
RANBP1	2433.82	4791.59	218.56	1431.28	0.51	-0.98	3.8147e-05	0.00061919	4.8757e-06	0.00015865	0.169123	0.898148
CHD9	4816.42	3665.65	385.66	709.3	1.31	0.39	1.5259e-05	0.00035238	4.8814e-06	0.00015869	0.169321	0.0617284
MS4A2	1257.96	271.59	522.86	199.17	4.63	2.21	3.8147e-05	0.00061919	4.8884e-06	0.00015877	0.169564	0.0339506
MLLT10	1216.54	951.9	107.44	205.29	1.28	0.35	7.6294e-05	0.00099116	4.9127e-06	0.00015941	0.170407	0.154321
TNFAIP8L3	501.71	242.11	105.04	90.77	2.07	1.05	3.8147e-05	0.00061919	4.93e-06	0.00015982	0.171007	0.0617284
CANT1	1088.93	1671.6	149.52	518.69	0.65	-0.62	7.6294e-06	0.00025718	4.9384e-06	0.00015992	0.171298	0.936728
GJC2	484.58	286.83	79.37	91.57	1.69	0.76	5.3406e-05	0.00077705	4.9423e-06	0.00015992	0.171434	0.0771605
LOC652819	147.27	123.37	12.97	7.2	1.19	0.26	2.2888e-05	0.00044653	4.967e-06	0.00016051	0.17229	0.0864198
MEGF9	922.29	459.29	172.34	196.29	2.01	1.01	3.8147e-05	0.00061919	4.9699e-06	0.00016051	0.172391	0.0555556
KLF13	4339.12	2579.19	775.16	1011.53	1.68	0.75	5.3406e-05	0.00077705	5.0391e-06	0.0001626	0.174791	0.104938
RAD54L	204.61	627.2	15.37	319.67	0.33	-1.62	7.6294e-06	0.00025718	5.0536e-06	0.00016291	0.175294	0.987654
TRA1P2	753.79	1345.08	184.77	362.2	0.56	-0.84	2.2888e-05	0.00044653	5.0668e-06	0.00016319	0.175752	0.947531
YDJC	209.81	344.9	38.85	139.95	0.61	-0.72	1.5259e-05	0.00035238	5.1058e-06	0.00016429	0.177105	0.958333
COL13A1	559.31	275.15	185.42	110.95	2.03	1.02	7.6294e-06	0.00025718	5.152e-06	0.00016562	0.178707	0.0617284
CITED2	3421.01	1530.06	858.35	815.06	2.24	1.16	5.3406e-05	0.00077705	5.1636e-06	0.00016584	0.17911	0.0740741
C14orf139	285.5	173.84	29.7	53.76	1.64	0.72	0.00083923	0.0059204	5.1721e-06	0.00016596	0.179405	0.0617284
STIL	419.73	1127.44	75.97	672.76	0.37	-1.43	7.6294e-06	0.00025718	5.1827e-06	0.00016615	0.179772	0.996914
DNAJA3	2663.48	3825.78	321.95	772.35	0.7	-0.52	2.2888e-05	0.00044653	5.2484e-06	0.0001681	0.182051	0.91358
LOC642502	370.36	508.93	77.24	117.86	0.73	-0.46	5.3406e-05	0.00077705	5.2548e-06	0.00016815	0.182273	0.904321
ALOX5AP	10223.8	5028.9	1798.89	2301.61	2.03	1.02	2.2888e-05	0.00044653	5.2703e-06	0.00016849	0.182811	0.0524691
SFTPD	12755.5	6874.96	875.28	3992.63	1.86	0.89	1.5259e-05	0.00035238	5.2822e-06	0.00016872	0.183224	0.0401235
PPAP2C	227.12	502.3	36.22	168.28	0.45	-1.15	3.8147e-05	0.00061919	5.3016e-06	0.00016918	0.183897	0.901235
ALDOA	1317.34	2483.62	476.5	864.89	0.53	-0.91	3.8147e-05	0.00061919	5.3366e-06	0.00017014	0.185111	0.904321
KIAA0133	229	296.88	28.04	57.23	0.77	-0.37	7.6294e-06	0.00025718	5.3495e-06	0.00017035	0.185558	0.941358
SULT1C4	194.07	140.81	29.72	16.98	1.38	0.46	1.5259e-05	0.00035238	5.3531e-06	0.00017035	0.185683	0.0987654
ADM2	158.2	360.18	27.82	154.19	0.44	-1.19	7.6294e-06	0.00025718	5.3997e-06	0.00017168	0.187299	0.966049
BOLA2	969.9	1847.67	322.57	439.95	0.52	-0.93	7.6294e-06	0.00025718	5.4155e-06	0.00017202	0.187847	0.925926
EME1	168.84	256.78	10.66	66.6	0.66	-0.6	7.6294e-06	0.00025718	5.4222e-06	0.00017208	0.18808	1
ARHGEF3	3712.62	2259.3	525.68	684.02	1.64	0.72	2.2888e-05	0.00044653	5.4514e-06	0.00017285	0.189093	0.0833333
CHI3L2	746.35	241.54	283.63	113.41	3.09	1.63	7.6294e-06	0.00025718	5.47e-06	0.00017328	0.189738	0.0339506
LOC286016	764.84	1982.87	163.69	791.22	0.39	-1.37	7.6294e-06	0.00025718	5.4859e-06	0.00017362	0.190289	0.966049
LOC727901	160.06	290.36	22.84	85.34	0.55	-0.86	7.6294e-06	0.00025718	5.5885e-06	0.00017671	0.193848	0.978395
POLR2G	2781.54	3807.55	415.42	509.57	0.73	-0.45	7.6294e-05	0.00099116	5.5976e-06	0.00017683	0.194164	0.910494
ELF5	733.96	267.87	360.28	259.66	2.74	1.45	7.6294e-06	0.00025718	5.6219e-06	0.00017737	0.195007	0.104938
ALDH1A2	861.64	222.51	400.28	117.95	3.87	1.95	7.6294e-06	0.00025718	5.6249e-06	0.00017737	0.195111	0.0185185
SPSB1	370.1	963.02	219.82	402.49	0.38	-1.38	7.6294e-06	0.00025718	5.6423e-06	0.00017763	0.195714	0.938272
FGF10	133.75	120.28	11.82	3.66	1.11	0.15	2.2888e-05	0.00044653	5.6472e-06	0.00017763	0.195884	0.0648148
TCERG1	601.75	737.3	51.92	93.71	0.82	-0.29	3.8147e-05	0.00061919	5.6515e-06	0.00017763	0.196034	0.925926
LOC400464	363.22	251.38	44.88	54.24	1.44	0.53	3.8147e-05	0.00061919	5.6551e-06	0.00017763	0.196158	0.0617284
WIF1	2429.08	214.71	1509.65	222.39	11.31	3.5	7.6294e-06	0.00025718	5.6586e-06	0.00017763	0.19628	0.00925926
SLC38A10	280.98	462.21	48.99	148.33	0.61	-0.72	1.5259e-05	0.00035238	5.6664e-06	0.00017764	0.19655	0.969136
NAALADL1	491.86	288	74.92	107.49	1.71	0.77	0.00010681	0.0012504	5.6691e-06	0.00017764	0.196644	0.0895062
GBA3	207.05	130.21	43.16	16.19	1.59	0.67	5.3406e-05	0.00077705	5.6776e-06	0.00017774	0.196939	0.0185185
LOC387763	3152.71	1348.06	1008.22	748	2.34	1.23	7.6294e-06	0.00025718	5.7016e-06	0.00017833	0.197771	0.0771605
FRMD3	692.89	247.83	326.63	58.44	2.8	1.48	1.5259e-05	0.00035238	5.7236e-06	0.00017886	0.198535	0.0154321
PKDCC	550.32	227.55	135.33	113.77	2.42	1.27	5.3406e-05	0.00077705	5.7415e-06	0.000179	0.199155	0.0617284
NUP214	2086.63	1533.98	301.21	433.95	1.36	0.44	3.8147e-05	0.00061919	5.7422e-06	0.000179	0.19918	0.123457
SNRNP200	702.61	399.21	79.28	135.2	1.76	0.82	2.2888e-05	0.00044653	5.7436e-06	0.000179	0.199228	0.0462963
LOC644917	148.7	130.18	17.29	9.81	1.14	0.19	3.8147e-05	0.00061919	5.8001e-06	0.00018053	0.201188	0.0925926
AXUD1	5870.21	2799.21	2793.98	1029.13	2.1	1.07	7.6294e-06	0.00025718	5.8053e-06	0.00018053	0.201368	0.114198
ZNF441	208.64	158.45	35.78	32.81	1.32	0.4	1.5259e-05	0.00035238	5.8105e-06	0.00018053	0.201549	0.132716
CRELD2	1638.16	2584.43	167.06	610.53	0.63	-0.66	1.5259e-05	0.00035238	5.8136e-06	0.00018053	0.201656	0.975309
TUBG1	373.64	618.24	69.9	191.35	0.6	-0.73	3.8147e-05	0.00061919	5.843e-06	0.00018128	0.202676	0.92284
CSF3R	2063.29	659.35	438.83	677.95	3.13	1.65	0.00014496	0.0015611	5.9007e-06	0.00018279	0.204678	0.0709877
JAZF1	1343.44	709	244.29	302.44	1.89	0.92	3.8147e-05	0.00061919	5.9019e-06	0.00018279	0.204719	0.0709877
PFKP	974.78	3585.88	251.7	1965.5	0.27	-1.88	7.6294e-06	0.00025718	5.912e-06	0.00018293	0.20507	0.993827
FBXL5	1555.41	1002.76	202.86	255.29	1.55	0.63	0.00010681	0.0012504	5.9297e-06	0.00018332	0.205684	0.0756173
AGFG1	951.56	688.86	112.94	124.45	1.38	0.47	2.2888e-05	0.00044653	5.9351e-06	0.00018332	0.205871	0.0740741
NPAL3	1621.47	1169.6	243.62	358.17	1.39	0.47	0.00038471	0.0033672	5.9448e-06	0.00018346	0.206207	0.112654
TNFRSF19	774.77	373.69	191.58	149.62	2.07	1.05	3.8147e-05	0.00061919	6.0571e-06	0.00018663	0.210103	0.0771605
EIF1	11079.2	8271.81	1407.52	1478.06	1.34	0.42	7.6294e-06	0.00025718	6.0658e-06	0.00018663	0.210404	0.104938
CLEC1B	160.17	121.98	26.38	5.71	1.31	0.39	7.6294e-06	0.00025718	6.0659e-06	0.00018663	0.210408	0.0339506
FLJ32310	454.17	146.57	158.67	92.4	3.1	1.63	2.2888e-05	0.00044653	6.0692e-06	0.00018663	0.210522	0.0401235
MSH6	1612.18	3273.28	363.55	1191.64	0.49	-1.02	1.5259e-05	0.00035238	6.0922e-06	0.00018717	0.21132	0.932099
KANK2	1435.19	486.79	825.88	254.78	2.95	1.56	2.2888e-05	0.00044653	6.148e-06	0.00018861	0.213256	0.0493827
SLC1A1	1048.09	238.24	421.33	263.37	4.4	2.14	2.2888e-05	0.00044653	6.1499e-06	0.00018861	0.213322	0.0462963
ATF6	1704.86	2283.51	196.27	419.25	0.75	-0.42	1.5259e-05	0.00035238	6.1647e-06	0.0001889	0.213835	0.916667
SRPRB	969.99	1712.2	206.32	505.08	0.57	-0.82	7.6294e-06	0.00025718	6.238e-06	0.00019089	0.216378	0.962963
FAM100B	406.84	597.89	76.58	187.12	0.68	-0.56	3.8147e-05	0.00061919	6.2405e-06	0.00019089	0.216464	0.91358
LOC100130886	2638.81	1705.08	361.68	491.69	1.55	0.63	0.00014496	0.0015611	6.2545e-06	0.00019101	0.21695	0.0648148
DDX39	820.46	1637.68	154.27	569.8	0.5	-1	7.6294e-06	0.00025718	6.2556e-06	0.00019101	0.216988	0.969136
CD300C	538.01	223.63	189.46	94.89	2.41	1.27	7.6294e-06	0.00025718	6.266e-06	0.00019116	0.217349	0.0246914
KPNA2	518.32	1301.82	92.08	685.43	0.4	-1.33	7.6294e-06	0.00025718	6.2787e-06	0.00019138	0.217789	1
SLCO2A1	4362.55	1944.84	1356.66	1459.74	2.24	1.17	1.5259e-05	0.00035238	6.2877e-06	0.00019148	0.218101	0.135802
DUOXA1	1051.25	373.81	416.19	227.88	2.81	1.49	7.6294e-06	0.00025718	6.3029e-06	0.00019178	0.218629	0.0185185
PPAT	425.67	1065.57	72.81	484.67	0.4	-1.32	1.5259e-05	0.00035238	6.331e-06	0.00019246	0.219603	0.984568
LOC729406	418.43	1220.57	122.81	572.94	0.34	-1.54	7.6294e-06	0.00025718	6.342e-06	0.00019263	0.219985	0.987654
C21orf71	180.9	141.14	17.43	13.69	1.28	0.36	3.8147e-05	0.00061919	6.4545e-06	0.00019588	0.223887	0.0740741
KIF23	183.91	614.78	18.2	250.38	0.3	-1.74	7.6294e-06	0.00025718	6.4745e-06	0.00019631	0.224581	0.993827
SLC35F2	576.05	1512.35	124.46	634.57	0.38	-1.39	3.8147e-05	0.00061919	6.4807e-06	0.00019633	0.224796	0.910494
RPA4	350.04	264.41	42.08	56.64	1.32	0.4	7.6294e-06	0.00025718	6.4958e-06	0.00019662	0.22532	0.0864198
TBX4	210.11	136.35	62.93	23.06	1.54	0.62	2.2888e-05	0.00044653	6.5122e-06	0.00019694	0.225889	0.058642
USP25	511.74	297.16	105.04	85.68	1.72	0.78	7.6294e-06	0.00025718	6.5214e-06	0.00019704	0.226208	0.0401235
CENPA	148.72	535.59	12.78	269.91	0.28	-1.85	7.6294e-06	0.00025718	6.5379e-06	0.00019737	0.22678	1
LOC654074	350.85	499.4	34.25	105.87	0.7	-0.51	3.8147e-05	0.00061919	6.5594e-06	0.00019785	0.227526	0.885802
APIP	1351.33	866.33	222.23	236.02	1.56	0.64	7.6294e-05	0.00099116	6.5699e-06	0.00019799	0.22789	0.0864198
SEMA3G	341.79	156.39	147.08	12.4	2.19	1.13	7.6294e-06	0.00025718	6.579e-06	0.00019809	0.228206	0
Hs.306876	276.22	150.56	111.66	41.91	1.83	0.88	7.6294e-06	0.00025718	6.6026e-06	0.0001985	0.229024	0.0308642
LOC100128007	177.54	268.47	11	63.67	0.66	-0.6	7.6294e-06	0.00025718	6.611e-06	0.0001985	0.229316	0.969136
DNAJB4	961.85	444.85	339.17	145.19	2.16	1.11	2.2888e-05	0.00044653	6.6206e-06	0.0001985	0.229649	0.0833333
LILRA2	882.24	296.45	325.28	231.19	2.98	1.57	1.5259e-05	0.00035238	6.6208e-06	0.0001985	0.229656	0.0895062
CLCN6	636.36	487.62	53.83	123.4	1.31	0.38	7.6294e-06	0.00025718	6.6211e-06	0.0001985	0.229666	0.148148
APEX2	830.6	1495.67	137.93	467.32	0.56	-0.85	7.6294e-06	0.00025718	6.6451e-06	0.00019905	0.230499	0.916667
ADCY9	915.47	434.21	140.92	222.19	2.11	1.08	7.6294e-05	0.00099116	6.6702e-06	0.00019963	0.231369	0.0864198
C5orf41	1712.39	965.92	476.22	368.29	1.77	0.83	1.5259e-05	0.00035238	6.6815e-06	0.00019979	0.231761	0.0925926
CDKN3	198.04	1120.73	62.06	558.76	0.18	-2.5	1.5259e-05	0.00035238	6.6892e-06	0.00019982	0.232028	0.993827
TIMELESS	394.31	1205.62	53.07	587.87	0.33	-1.61	7.6294e-06	0.00025718	6.6992e-06	0.00019982	0.232375	1
ADD1	5227.9	3996.21	509.55	767.77	1.31	0.39	1.5259e-05	0.00035238	6.6996e-06	0.00019982	0.232389	0.0895062
TUBA1C	6164.97	10319.9	1190.58	1950.15	0.6	-0.74	2.2888e-05	0.00044653	6.7159e-06	0.00020013	0.232954	0.91358
ANG	1415.08	549.06	312.91	458.74	2.58	1.37	0.00014496	0.0015611	6.727e-06	0.00020029	0.233339	0.0925926
LOC284964	1347.99	727.49	299.66	332.35	1.85	0.89	1.5259e-05	0.00035238	6.7649e-06	0.00020125	0.234654	0.0648148
SNORA72	195.77	350.31	27.54	111.48	0.56	-0.84	7.6294e-06	0.00025718	6.7874e-06	0.00020166	0.235435	0.938272
DCPS	311.17	512.78	83.58	142.21	0.61	-0.72	5.3406e-05	0.00077705	6.7902e-06	0.00020166	0.235532	0.92284
FAM122A	632.31	421.08	106.34	98.53	1.5	0.59	3.8147e-05	0.00061919	6.8121e-06	0.00020206	0.236291	0.0925926
SC65	302.67	579.77	34.31	234.46	0.52	-0.94	1.5259e-05	0.00035238	6.8156e-06	0.00020206	0.236413	0.959877
C12orf45	415.39	707.08	65.83	166.88	0.59	-0.77	1.5259e-05	0.00035238	6.8306e-06	0.00020233	0.236933	0.932099
OTC	206.74	136.49	48.04	12.06	1.51	0.6	7.6294e-06	0.00025718	6.8434e-06	0.00020245	0.237377	0.00925926
RNASEH2A	345.15	1018.31	77.68	429.89	0.34	-1.56	2.2888e-05	0.00044653	6.8462e-06	0.00020245	0.237474	0.966049
POLQ	208.27	892.85	32.11	467.5	0.23	-2.1	7.6294e-06	0.00025718	6.8613e-06	0.00020272	0.237998	0.996914
CCNB1	226.96	1016.31	33.33	527.16	0.22	-2.16	7.6294e-06	0.00025718	6.8768e-06	0.00020296	0.238536	1
EXOSC5	221.57	341.5	55.69	102.04	0.65	-0.62	1.5259e-05	0.00035238	6.8835e-06	0.00020296	0.238768	0.935185
SHANK3	2575.59	1290.4	779.93	479.63	2	1	3.8147e-05	0.00061919	6.8867e-06	0.00020296	0.238879	0.0771605
GREM1	171.93	898.27	23.75	591.66	0.19	-2.39	7.6294e-06	0.00025718	6.9223e-06	0.00020383	0.240114	1
MSLN	7642.36	1903.72	2565.98	3799.87	4.01	2.01	0.00010681	0.0012504	6.9295e-06	0.00020383	0.240364	0.141975
C6orf153	1973.7	2775.98	219.88	626.77	0.71	-0.49	7.6294e-06	0.00025718	6.9418e-06	0.00020383	0.24079	0.972222
DKC1	2901.6	5355.05	339.32	1577.71	0.54	-0.88	5.3406e-05	0.00077705	6.9426e-06	0.00020383	0.240818	0.919753
SF3B4	3363.29	4601.42	451.94	1123.39	0.73	-0.45	1.5259e-05	0.00035238	6.9458e-06	0.00020383	0.240929	0.91358
FANCG	724.86	1354.92	116.42	429.48	0.53	-0.9	1.5259e-05	0.00035238	6.9641e-06	0.00020416	0.241564	0.978395
ZFP2	381.68	190.71	78.93	68.02	2	1	1.5259e-05	0.00035238	6.9688e-06	0.00020416	0.241727	0.058642
CASKIN2	218.35	176.09	27.26	16.86	1.24	0.31	3.8147e-05	0.00061919	6.978e-06	0.00020418	0.242046	0.0925926
C7	7314.7	1874.81	2139.2	2650.17	3.9	1.96	5.3406e-05	0.00077705	6.9812e-06	0.00020418	0.242157	0.0925926
ITGB4BP	1732.02	3837.22	708.91	1507.19	0.45	-1.15	2.2888e-05	0.00044653	7.0008e-06	0.00020458	0.242837	0.898148
PHACTR3	261.68	134.11	91.63	87.68	1.95	0.96	3.8147e-05	0.00061919	7.0075e-06	0.0002046	0.243069	0.104938
BRIX1	1188.79	2284.84	171.91	937.92	0.52	-0.94	1.5259e-05	0.00035238	7.0217e-06	0.00020485	0.243562	0.935185
C5orf38	135.22	119.28	9.01	6.98	1.13	0.18	5.3406e-05	0.00077705	7.0475e-06	0.00020543	0.244457	0.0987654
HDGF	1193.2	2638.2	311.23	831.26	0.45	-1.14	1.5259e-05	0.00035238	7.0758e-06	0.00020608	0.245438	0.947531
DCUN1D5	1331.76	2561.93	162.54	952.57	0.52	-0.94	3.8147e-05	0.00061919	7.0957e-06	0.00020648	0.246129	0.936728
KCTD16	184.87	134.82	28.7	16.4	1.37	0.46	1.5259e-05	0.00035238	7.1419e-06	0.00020762	0.247731	0.0833333
CANX	2481.34	1468.39	347.58	605.5	1.69	0.76	0.00025177	0.0023661	7.1483e-06	0.00020762	0.247953	0.0987654
ZNF471	406.49	214.83	86.45	91.86	1.89	0.92	2.2888e-05	0.00044653	7.1528e-06	0.00020762	0.248109	0.111111
NFYA	231.5	296.83	26.92	58.53	0.78	-0.36	7.6294e-06	0.00025718	7.2068e-06	0.00020897	0.249982	0.938272
RANBP6	832.29	551.34	168.61	83.17	1.51	0.59	3.8147e-05	0.00061919	7.2112e-06	0.00020897	0.250135	0.104938
TCEAL1	585.86	397.01	103.14	86.67	1.48	0.56	5.3406e-05	0.00077705	7.2227e-06	0.00020901	0.250534	0.0648148
ARAP3	1362.31	670.3	214.34	394.92	2.03	1.02	7.6294e-05	0.00099116	7.2249e-06	0.00020901	0.25061	0.0987654
ANGPTL7	221.87	131.08	65.77	6.52	1.69	0.76	7.6294e-06	0.00025718	7.2349e-06	0.00020913	0.250957	0
SMARCB1	601.74	1134.18	104.48	393.43	0.53	-0.91	2.2888e-05	0.00044653	7.2578e-06	0.00020943	0.251751	0.966049
MBL1P1	392.04	180.57	132.63	66.38	2.17	1.12	7.6294e-06	0.00025718	7.2643e-06	0.00020943	0.251977	0.0462963
TIAL1	986.11	1336.46	52.97	222.94	0.74	-0.44	7.6294e-06	0.00025718	7.2695e-06	0.00020943	0.252157	0.990741
LOC100130171	186.78	307.64	16.96	113.41	0.61	-0.72	7.6294e-06	0.00025718	7.2715e-06	0.00020943	0.252227	0.969136
PSRC1	213.9	461.94	25.75	138.07	0.46	-1.11	2.2888e-05	0.00044653	7.2754e-06	0.00020943	0.252362	0.95679
UCHL5	989.94	1560.82	141.79	520.02	0.63	-0.66	3.8147e-05	0.00061919	7.3067e-06	0.00021015	0.253448	0.938272
LRRFIP2	982.71	606.3	135.5	151.88	1.62	0.7	3.8147e-05	0.00061919	7.3273e-06	0.00021057	0.254162	0.0648148
RIC3	308.56	161.37	45.29	64.58	1.91	0.94	7.6294e-05	0.00099116	7.4229e-06	0.00021305	0.257478	0.0864198
OSBPL11	835.7	539.2	195.6	125.56	1.55	0.63	0.00019073	0.0019127	7.4274e-06	0.00021305	0.257634	0.0833333
SCARA5	917.69	143.65	636.2	74.52	6.39	2.68	7.6294e-06	0.00025718	7.4318e-06	0.00021305	0.257787	0.0123457
C6orf125	1001.75	2158.62	231.19	807.42	0.46	-1.11	7.6294e-06	0.00025718	7.4606e-06	0.0002137	0.258786	0.972222
MRPL36	2046.74	3157.96	190.13	1018.01	0.65	-0.63	7.6294e-06	0.00025718	7.502e-06	0.00021471	0.260222	0.975309
MORN1	172.32	127.81	34.32	10.05	1.35	0.43	7.6294e-06	0.00025718	7.5146e-06	0.00021489	0.260659	0.00308642
Hs.551145	268.8	174.34	45.69	39.96	1.54	0.62	0.00010681	0.0012504	7.531e-06	0.00021518	0.261228	0.0709877
PMM2	610.29	1062.34	145.25	349.58	0.57	-0.8	2.2888e-05	0.00044653	7.5893e-06	0.00021658	0.26325	0.947531
KCTD12	2214.6	1143.66	771.49	576.21	1.94	0.95	5.3406e-05	0.00077705	7.5927e-06	0.00021658	0.263368	0.0987654
NUP155	438.21	806.68	62.31	324.41	0.54	-0.88	3.8147e-05	0.00061919	7.6178e-06	0.00021712	0.264239	0.950617
IHPK3	284.59	218.84	45.84	27.65	1.3	0.38	2.2888e-05	0.00044653	7.6592e-06	0.00021812	0.265675	0.0617284
FIBIN	363.16	145.48	143.68	47.16	2.5	1.32	2.2888e-05	0.00044653	7.675e-06	0.00021839	0.266223	0.0401235
PLA1A	639.74	258.74	266.53	242.29	2.47	1.31	3.8147e-05	0.00061919	7.6959e-06	0.00021881	0.266948	0.101852
UBE2T	263.83	1186.29	43.92	738.4	0.22	-2.17	7.6294e-06	0.00025718	7.768e-06	0.00022068	0.269449	1
HSD17B11	3030.86	1299.33	632.08	637.95	2.33	1.22	2.2888e-05	0.00044653	7.7822e-06	0.0002209	0.269941	0.0648148
OGN	616.04	189.5	398.81	142.98	3.25	1.7	1.5259e-05	0.00035238	7.792e-06	0.000221	0.270281	0.037037
USHBP1	179.11	150.44	22.34	9.19	1.19	0.25	7.6294e-06	0.00025718	7.8026e-06	0.00022102	0.270649	0.0277778
MYO5C	3437.57	1143.34	556.12	1105.7	3.01	1.59	0.00010681	0.0012504	7.8055e-06	0.00022102	0.270749	0.12963
Hs.31961	409.72	236.27	85.29	76.8	1.73	0.79	5.3406e-05	0.00077705	7.8199e-06	0.00022125	0.271249	0.058642
LOC728758	371.18	279.53	69.66	60.59	1.33	0.41	0.00010681	0.0012504	7.8488e-06	0.00022188	0.272251	0.123457
PPIL1	666.16	1085.15	102.94	333.27	0.61	-0.7	7.6294e-06	0.00025718	7.8616e-06	0.00022207	0.272695	0.953704
C2orf32	655.86	326.32	153.76	148.31	2.01	1.01	7.6294e-05	0.00099116	7.8741e-06	0.00022224	0.273129	0.0802469
TMEM69	858.17	1319.36	119.52	432.1	0.65	-0.62	1.5259e-05	0.00035238	7.8825e-06	0.00022229	0.27342	0.966049
YPEL5	5092.12	3844.57	652.26	841.99	1.32	0.41	2.2888e-05	0.00044653	7.8922e-06	0.00022238	0.273757	0.0709877
LOC100128309	620.05	240.97	149.98	173.76	2.57	1.36	0.00014496	0.0015611	7.9338e-06	0.00022338	0.2752	0.0895062
CAPN9	657.37	164.73	239.25	157.26	3.99	2	7.6294e-05	0.00099116	7.9587e-06	0.0002239	0.276063	0.0648148
LOC649553	1237.65	2114.89	148.08	656.02	0.59	-0.77	7.6294e-06	0.00025718	8.0163e-06	0.00022517	0.278061	0.993827
ERGIC2	880.73	1295.12	132.99	224.65	0.68	-0.56	3.8147e-05	0.00061919	8.017e-06	0.00022517	0.278086	0.929012
ANKAR	241.69	180.23	35.75	28.37	1.34	0.42	7.6294e-06	0.00025718	8.0489e-06	0.00022563	0.279192	0.0648148
C12orf48	202.43	543.04	50.24	222.77	0.37	-1.42	2.2888e-05	0.00044653	8.0501e-06	0.00022563	0.279234	0.978395
Hs.201858	156.18	130.51	16.57	9.06	1.2	0.26	1.5259e-05	0.00035238	8.0527e-06	0.00022563	0.279324	0.0339506
ITGA8	576.64	209.31	289.83	100.46	2.76	1.46	7.6294e-06	0.00025718	8.0649e-06	0.00022579	0.279747	0.0524691
SLC24A4	185.99	144.71	30.77	22	1.29	0.36	1.5259e-05	0.00035238	8.0896e-06	0.00022622	0.280604	0.108025
BUB1B	206.34	420.12	16.29	150.34	0.49	-1.03	1.5259e-05	0.00035238	8.1007e-06	0.00022622	0.280989	0.996914
TBL2	627.46	905.19	128.83	217.91	0.69	-0.53	5.3406e-05	0.00077705	8.1039e-06	0.00022622	0.2811	0.891975
LOC730052	503.2	864.02	44.08	256.78	0.58	-0.78	7.6294e-06	0.00025718	8.111e-06	0.00022622	0.281346	0.987654
GOSR2	260.97	349.53	31.09	51.52	0.75	-0.42	7.6294e-06	0.00025718	8.1131e-06	0.00022622	0.281419	0.962963
KIF2C	174.46	539.38	16.79	284.56	0.32	-1.63	7.6294e-06	0.00025718	8.1222e-06	0.00022629	0.281735	0.996914
ICT1	765.38	1154.82	175.82	322.74	0.66	-0.59	3.8147e-05	0.00061919	8.1289e-06	0.0002263	0.281967	0.873457
LOC650369	3945.17	6386.17	358.18	1435.42	0.62	-0.69	3.8147e-05	0.00061919	8.2196e-06	0.00022864	0.285113	0.962963
RFC4	511.92	1567.61	98.14	742.96	0.33	-1.61	7.6294e-06	0.00025718	8.2373e-06	0.00022895	0.285727	0.984568
LAMB2	1902.9	966.21	418.15	420.34	1.97	0.98	7.6294e-05	0.00099116	8.3018e-06	0.00023056	0.287965	0.0617284
UTRN	540.93	285.71	115.34	90.8	1.89	0.92	0.00010681	0.0012504	8.3166e-06	0.00023077	0.288478	0.101852
PTPRO	1189.82	437.56	364.76	285.31	2.72	1.44	3.8147e-05	0.00061919	8.3228e-06	0.00023077	0.288693	0.0771605
FAM188A	2475.52	1929.56	226.38	466.73	1.28	0.36	1.5259e-05	0.00035238	8.3501e-06	0.00023129	0.28964	0.0401235
PYCR1	185.65	459.61	18.72	194.48	0.4	-1.31	7.6294e-06	0.00025718	8.355e-06	0.00023129	0.28981	0.962963
MTBP	182.68	309.42	16.67	78.98	0.59	-0.76	1.5259e-05	0.00035238	8.4069e-06	0.00023246	0.29161	0.959877
EPB41L4B	205.93	167.92	19.11	16.2	1.23	0.29	1.5259e-05	0.00035238	8.4104e-06	0.00023246	0.291732	0.037037
CCNA2	246.05	1518.95	38.87	863.01	0.16	-2.63	7.6294e-06	0.00025718	8.4525e-06	0.00023343	0.293192	1
H2AFX	242.49	569.37	41.85	244.48	0.43	-1.23	1.5259e-05	0.00035238	8.4669e-06	0.00023364	0.293691	0.978395
SGOL1	132.65	257.11	8.19	69.93	0.52	-0.95	7.6294e-06	0.00025718	8.5224e-06	0.00023499	0.295616	0.987654
RNF144B	2236.55	1014.82	398.43	616.8	2.2	1.14	7.6294e-05	0.00099116	8.5485e-06	0.00023552	0.296522	0.095679
Hs.130036	1817.06	1015.78	406.7	277.12	1.79	0.84	7.6294e-06	0.00025718	8.5622e-06	0.00023571	0.296997	0.0462963
NICN1	1357.99	722.78	214.39	307.86	1.88	0.91	7.6294e-06	0.00025718	8.6834e-06	0.00023876	0.301201	0.0462963
C17orf91	3948.21	1746.8	1392.08	734.79	2.26	1.18	5.3406e-05	0.00077705	8.6866e-06	0.00023876	0.301312	0.037037
PLK1	179.74	476.29	15.89	168.51	0.38	-1.41	1.5259e-05	0.00035238	8.7335e-06	0.00023961	0.302939	0.981481
REEP5	7771.64	4554.59	983.74	1580	1.71	0.77	1.5259e-05	0.00035238	8.7377e-06	0.00023961	0.303085	0.058642
LOC653557	219.68	291.62	28.89	60.52	0.75	-0.41	1.5259e-05	0.00035238	8.7394e-06	0.00023961	0.303144	0.891975
C8B	444.36	124.81	223.67	12.87	3.56	1.83	1.5259e-05	0.00035238	8.757e-06	0.00023961	0.303754	0.0432099
Hs.254006	591.27	374.58	57.36	99.89	1.58	0.66	7.6294e-06	0.00025718	8.7642e-06	0.00023961	0.304004	0.058642
CSNK1D	1099.51	2118.97	197.81	678.29	0.52	-0.95	5.3406e-05	0.00077705	8.7669e-06	0.00023961	0.304097	0.932099
FAM178A	376.11	308.3	28.72	41.85	1.22	0.29	7.6294e-05	0.00099116	8.772e-06	0.00023961	0.304274	0.0895062
LOC643856	340.09	576.49	63.65	243.11	0.59	-0.76	7.6294e-06	0.00025718	8.7727e-06	0.00023961	0.304299	0.975309
RBMS3	285.41	185.07	54.87	26.26	1.54	0.62	5.3406e-05	0.00077705	8.7911e-06	0.00023992	0.304937	0.0771605
MLF1IP	236.92	540.48	52.44	233.4	0.44	-1.19	7.6294e-06	0.00025718	8.8011e-06	0.00024	0.305284	0.978395
UBE2O	367.43	681.83	67.3	185.12	0.54	-0.89	5.3406e-05	0.00077705	8.8747e-06	0.00024157	0.307837	0.919753
SLC4A4	787.79	280.63	161.53	302.85	2.81	1.49	5.3406e-05	0.00077705	8.8754e-06	0.00024157	0.307861	0.0802469
CARD16	510.11	281.22	86.13	71.21	1.81	0.86	0.00010681	0.0012504	8.8832e-06	0.00024157	0.308132	0.0524691
PHF2	575.06	423.9	63.02	63.82	1.36	0.44	5.3406e-05	0.00077705	8.8863e-06	0.00024157	0.308239	0.0709877
LOC642302	178.79	140.98	17.32	15.11	1.27	0.34	0.00010681	0.0012504	8.894e-06	0.00024159	0.308506	0.0709877
C6orf129	338.18	731.77	88.56	226.54	0.46	-1.11	1.5259e-05	0.00035238	8.9323e-06	0.00024244	0.309835	0.95679
FNDC1	276.87	1281.65	182.04	582.44	0.22	-2.21	2.2888e-05	0.00044653	8.9409e-06	0.00024248	0.310133	0.953704
MME	808.74	245.12	202.38	230.53	3.3	1.72	7.6294e-05	0.00099116	8.9479e-06	0.00024248	0.310376	0.0895062
SFTPA1B	4565.19	801.06	2178.55	1291.93	5.7	2.51	5.3406e-05	0.00077705	8.9733e-06	0.00024298	0.311257	0.0802469
ZC3H12B	319.38	180.1	71.48	45.28	1.77	0.83	1.5259e-05	0.00035238	9.0004e-06	0.00024334	0.312197	0.0308642
CENPO	160.76	237.19	7.64	60.87	0.68	-0.56	7.6294e-06	0.00025718	9.0008e-06	0.00024334	0.312211	0.996914
E2F2	294.91	1000.14	76.15	424.01	0.29	-1.76	1.5259e-05	0.00035238	9.03e-06	0.00024394	0.313224	0.981481
AURKA	319.83	1473.59	101.08	814.12	0.22	-2.2	7.6294e-06	0.00025718	9.1113e-06	0.00024595	0.316044	0.981481
DAP3	1821.01	2783.73	227.81	778.57	0.65	-0.61	1.5259e-05	0.00035238	9.1413e-06	0.00024657	0.317084	0.972222
SIGLECP3	204.73	138.18	38.93	19.1	1.48	0.57	1.5259e-05	0.00035238	9.1998e-06	0.00024795	0.319113	0.0555556
Hs.537004	1195.45	616.17	213.35	235.22	1.94	0.96	7.6294e-05	0.00099116	9.2804e-06	0.00024993	0.321909	0.0555556
LOC439994	223.14	176.5	32.6	18.32	1.26	0.34	3.8147e-05	0.00061919	9.2963e-06	0.00025016	0.322461	0.0925926
LOC652094	217.39	160.05	39.54	17.9	1.36	0.44	7.6294e-06	0.00025718	9.3517e-06	0.00025141	0.324382	0.00617284
EFHD1	654.02	326.88	159.41	179.7	2	1	3.8147e-05	0.00061919	9.357e-06	0.00025141	0.324566	0.0925926
EFEMP1	3462.67	1629.01	514.21	902.15	2.13	1.09	7.6294e-05	0.00099116	9.3756e-06	0.00025171	0.325211	0.0802469
PALM	608.26	308.02	82.2	173.01	1.97	0.98	0.00010681	0.0012504	9.3977e-06	0.00025211	0.325978	0.126543
LOC730200	152.64	143.43	6.43	6.44	1.06	0.09	7.6294e-05	0.00099116	9.4563e-06	0.0002533	0.328011	0.134259
FLJ46446	149.41	132.58	11.09	7.85	1.13	0.17	7.6294e-06	0.00025718	9.4568e-06	0.0002533	0.328028	0.0864198
ANKRD47	460.22	226.41	164.01	49.91	2.03	1.02	2.2888e-05	0.00044653	9.4812e-06	0.00025376	0.328874	0.0154321
CCDC121	389.97	277.4	68.08	61.88	1.41	0.49	1.5259e-05	0.00035238	9.5121e-06	0.00025439	0.329946	0.12037
FBN3	388.16	143.86	108.19	90.07	2.7	1.43	7.6294e-05	0.00099116	9.5508e-06	0.00025523	0.331289	0.0709877
MGC42105	503.64	194.4	138.08	143.72	2.59	1.37	0.00014496	0.0015611	9.5612e-06	0.00025531	0.331649	0.111111
SNX2	4988.07	2932.75	604.45	1004.44	1.7	0.77	7.6294e-05	0.00099116	9.5838e-06	0.00025572	0.332433	0.095679
BARD1	499.79	739.48	92.65	195.05	0.68	-0.57	7.6294e-06	0.00025718	9.6389e-06	0.00025696	0.334345	0.87037
HMGCR	2960.38	1856.23	446.73	722.25	1.59	0.67	0.00010681	0.0012504	9.6451e-06	0.00025696	0.33456	0.104938
CDK5	269.45	404.55	52.47	89.56	0.67	-0.59	2.2888e-05	0.00044653	9.6994e-06	0.00025821	0.336443	0.910494
PSMB4	3501.98	4805.68	555.83	871.4	0.73	-0.46	2.2888e-05	0.00044653	9.7148e-06	0.00025839	0.336977	0.907407
IL11RA	717.78	304.69	90.3	242.25	2.36	1.24	0.00014496	0.0015611	9.7213e-06	0.00025839	0.337203	0.111111
NDST1	411.27	225.07	94.08	62.81	1.83	0.87	7.6294e-05	0.00099116	9.7561e-06	0.00025894	0.33841	0.0833333
CCDC28A	3389.14	2437.16	338.69	675.18	1.39	0.48	7.6294e-06	0.00025718	9.7568e-06	0.00025894	0.338434	0.0462963
CDC45L	216.49	1819.49	54.34	1100.42	0.12	-3.07	7.6294e-06	0.00025718	9.8235e-06	0.00026031	0.340748	0.996914
NUP205	2274.65	3541.28	180.75	880.39	0.64	-0.64	7.6294e-06	0.00025718	9.8267e-06	0.00026031	0.340859	0.962963
PTGER4	3772	1926.3	787.55	1049.66	1.96	0.97	0.00010681	0.0012504	9.8315e-06	0.00026031	0.341025	0.101852
FEM1C	2988.36	1920.32	498.85	477.77	1.56	0.64	3.8147e-05	0.00061919	9.8386e-06	0.00026031	0.341272	0.0833333
RFTN2	794.78	379.69	236.24	198.39	2.09	1.07	0.00014496	0.0015611	9.8707e-06	0.0002607	0.342385	0.095679
EZH2	188.36	552.45	19.53	276.23	0.34	-1.55	7.6294e-06	0.00025718	9.8731e-06	0.0002607	0.342468	1
SCARNA10	167.25	258.05	41.96	79.6	0.65	-0.63	7.6294e-06	0.00025718	9.8758e-06	0.0002607	0.342562	0.953704
SERPINH1	1393.23	3450.77	499.46	1884.82	0.4	-1.31	1.5259e-05	0.00035238	9.9074e-06	0.00026134	0.343658	0.92284
LOC728564	957.4	1584.17	87.42	647.65	0.6	-0.73	7.6294e-06	0.00025718	9.9233e-06	0.00026156	0.34421	0.947531
ABCA10	317.35	186.34	76.92	45.01	1.7	0.77	7.6294e-06	0.00025718	9.9534e-06	0.00026215	0.345254	0.0771605
PDE1C	152.39	127.99	13.71	9.13	1.19	0.25	3.8147e-05	0.00061919	9.9803e-06	0.00026262	0.346187	0.123457
GPATCH4	362.84	518.19	53.88	125.12	0.7	-0.51	1.5259e-05	0.00035238	9.9864e-06	0.00026262	0.346398	0.944444
PA2G4	1096.72	2046.31	403.79	701.1	0.54	-0.9	5.3406e-05	0.00077705	1.0026e-05	0.00026346	0.347772	0.891975
CDCA3	141.15	538.63	13.76	319.26	0.26	-1.93	7.6294e-06	0.00025718	1.0042e-05	0.00026368	0.348327	0.993827
MPZL1	553.6	782.73	83.07	192.14	0.71	-0.5	2.2888e-05	0.00044653	1.0082e-05	0.00026452	0.349714	0.907407
C12orf32	696.83	1193.61	90.61	347.26	0.58	-0.78	7.6294e-06	0.00025718	1.0089e-05	0.00026453	0.349957	0.972222
CLEC7A	183.81	145.38	24.51	15.79	1.26	0.34	7.6294e-05	0.00099116	1.0104e-05	0.0002647	0.350477	0.0771605
PLXDC2	2033.36	1139.06	334.66	416.08	1.79	0.84	7.6294e-05	0.00099116	1.0156e-05	0.00026586	0.352281	0.0833333
HJURP	180.28	688.78	18.46	437.22	0.26	-1.93	7.6294e-06	0.00025718	1.0164e-05	0.00026588	0.352559	1
CABLES1	1017.43	414.23	235.13	223.75	2.46	1.3	5.3406e-05	0.00077705	1.0187e-05	0.00026629	0.353356	0.0493827
ARHGAP5	299.86	218.69	66.83	27.96	1.37	0.46	7.6294e-06	0.00025718	1.025e-05	0.00026772	0.355542	0.0679012
CSGALNACT1	483.38	258.12	111.3	100.8	1.87	0.91	3.8147e-05	0.00061919	1.0261e-05	0.00026781	0.355923	0.0679012
LOC729708	1966.94	3921.17	346.65	1506.23	0.5	-1	7.6294e-06	0.00025718	1.0297e-05	0.00026854	0.357172	0.969136
MBIP	3901.66	1867.4	650.36	1061.06	2.09	1.06	5.3406e-05	0.00077705	1.0343e-05	0.00026954	0.358768	0.117284
PDE1B	260.48	156.39	73.14	44.31	1.67	0.74	2.2888e-05	0.00044653	1.036e-05	0.00026978	0.359357	0.0925926
LOC728522	138.25	158.09	5.01	12.34	0.87	-0.19	2.2888e-05	0.00044653	1.0426e-05	0.00027131	0.361647	0.867284
DENND4C	1633.14	1173.8	216.44	294	1.39	0.48	5.3406e-05	0.00077705	1.0541e-05	0.0002741	0.365636	0.0802469
N4BP2L2	590.59	400.92	83.97	110.1	1.47	0.56	0.00010681	0.0012504	1.0566e-05	0.00027434	0.366503	0.0771605
ATAD2	502.27	1413.57	103.94	719.76	0.36	-1.49	1.5259e-05	0.00035238	1.0574e-05	0.00027434	0.36678	0.981481
FKBP3	1126.06	1709.4	130.46	364.27	0.66	-0.6	7.6294e-06	0.00025718	1.0574e-05	0.00027434	0.36678	0.962963
ST3GAL6	920.38	551.46	162.86	185.27	1.67	0.74	3.8147e-05	0.00061919	1.0623e-05	0.00027538	0.36848	0.0617284
MRPL17	2186.34	3558.83	353.37	699.46	0.61	-0.7	1.5259e-05	0.00035238	1.0643e-05	0.00027566	0.369174	0.944444
LOC729774	258.4	318	35.56	69.62	0.81	-0.3	1.5259e-05	0.00035238	1.0649e-05	0.00027566	0.369382	0.888889
ADRM1	1978.57	2944.57	570.56	1058.6	0.67	-0.57	0.00010681	0.0012504	1.0668e-05	0.00027594	0.370041	0.859568
CEP55	323.91	2406.19	118.93	1548.74	0.13	-2.89	7.6294e-06	0.00025718	1.073e-05	0.00027735	0.372192	0.996914
LOC648749	367.72	210.03	60.31	96.64	1.75	0.81	0.00010681	0.0012504	1.0833e-05	0.00027974	0.375764	0.12037
CORO1B	681.4	997.05	174.02	271.84	0.68	-0.55	5.3406e-05	0.00077705	1.0841e-05	0.00027974	0.376042	0.888889
MIR30C2	423.95	168.43	156.12	40.52	2.52	1.33	3.8147e-05	0.00061919	1.0847e-05	0.00027974	0.37625	0.0679012
LOC149620	1936.34	162.3	1203.62	87.59	11.93	3.58	7.6294e-06	0.00025718	1.0874e-05	0.00028022	0.377186	0.0185185
SLC2A1	435.48	5864.93	130.74	4209.94	0.07	-3.75	7.6294e-06	0.00025718	1.0894e-05	0.00028053	0.37788	0.996914
BEST1	340.65	253.5	43.74	63.92	1.34	0.43	7.6294e-06	0.00025718	1.0908e-05	0.00028054	0.378366	0.0802469
C3orf63	433.24	299.98	66.61	64.49	1.44	0.53	7.6294e-05	0.00099116	1.091e-05	0.00028054	0.378435	0.132716
SPP1	485.82	5176.56	1859.01	3722.47	0.09	-3.41	7.6294e-06	0.00025718	1.095e-05	0.00028134	0.379823	0.935185
FAM62C	455.89	199.48	82.69	100.58	2.29	1.19	5.3406e-05	0.00077705	1.1006e-05	0.00028237	0.381765	0.0617284
HMGB1	1343.38	900.52	215.69	231.07	1.49	0.58	0.00014496	0.0015611	1.1013e-05	0.00028237	0.382008	0.101852
CAST	2000.22	1512.1	205.79	395.29	1.32	0.4	7.6294e-05	0.00099116	1.1014e-05	0.00028237	0.382043	0.0987654
TGOLN2	2469.41	1577	450.61	493.61	1.57	0.65	2.2888e-05	0.00044653	1.1091e-05	0.00028412	0.384714	0.0617284
LOC728014	900.46	1212.21	76.75	276.22	0.74	-0.43	2.2888e-05	0.00044653	1.1153e-05	0.00028537	0.386864	0.953704
SYNC	194.35	136.75	24.45	25.44	1.42	0.51	0.00010681	0.0012504	1.1156e-05	0.00028537	0.386968	0.111111
FAM83D	259.5	2094.49	61.97	1141.47	0.12	-3.01	7.6294e-06	0.00025718	1.118e-05	0.00028578	0.387801	1
TRAF4	166.92	233.59	23.59	34.28	0.71	-0.48	5.3406e-05	0.00077705	1.1197e-05	0.00028599	0.38839	0.925926
CD97	1886.57	854.65	402.51	487.19	2.21	1.14	5.3406e-05	0.00077705	1.1277e-05	0.00028783	0.391165	0.0679012
RARRES2	3882.57	2014.05	1293.35	937.02	1.93	0.95	3.8147e-05	0.00061919	1.1363e-05	0.00028972	0.394148	0.0864198
SORBS3	526.61	350.61	74.48	122.53	1.5	0.59	0.00010681	0.0012504	1.1368e-05	0.00028972	0.394322	0.0987654
SRI	1070.87	484.83	221.38	271.66	2.21	1.14	3.8147e-05	0.00061919	1.1399e-05	0.00029032	0.395397	0.12037
FOXRED1	639.79	908.99	123.66	255.41	0.7	-0.51	3.8147e-05	0.00061919	1.1463e-05	0.00029172	0.397617	0.888889
AHCY	2246.57	3910.74	378.23	1546.4	0.57	-0.8	1.5259e-05	0.00035238	1.1508e-05	0.00029258	0.399178	0.938272
ZMYND15	865.76	342.75	270.21	243.52	2.53	1.34	3.8147e-05	0.00061919	1.1514e-05	0.00029258	0.399386	0.058642
C12orf49	1163.14	688.43	195.98	208.16	1.69	0.76	7.6294e-05	0.00099116	1.1632e-05	0.00029538	0.403479	0.058642
LOC728554	731.2	1292.98	183.58	604.13	0.57	-0.82	7.6294e-06	0.00025718	1.1652e-05	0.00029549	0.404173	0.925926
VAMP3	3764.83	2884.27	464.51	543.51	1.31	0.38	3.8147e-05	0.00061919	1.1654e-05	0.00029549	0.404242	0.0648148
DYNC2LI1	494.97	320.77	75.87	74.86	1.54	0.63	3.8147e-05	0.00061919	1.1678e-05	0.0002959	0.405075	0.0802469
CAPZA2	5921.89	4805.13	614.98	762.53	1.23	0.3	1.5259e-05	0.00035238	1.1736e-05	0.00029714	0.407087	0.154321
GORASP2	2253.11	3022.78	187.06	624.05	0.75	-0.42	1.5259e-05	0.00035238	1.1793e-05	0.00029837	0.409064	0.941358
FLJ43093	200.63	138.45	42.29	15.47	1.45	0.54	1.5259e-05	0.00035238	1.1828e-05	0.00029905	0.410278	0.0308642
LOC728115	473.27	872.27	54.01	269.77	0.54	-0.88	2.2888e-05	0.00044653	1.184e-05	0.00029911	0.410694	0.938272
TIE1	342.4	197.16	86.63	69.81	1.74	0.8	0.00010681	0.0012504	1.1851e-05	0.00029918	0.411076	0.058642
ITPR1	2147.37	1219.22	380.63	584.29	1.76	0.82	3.8147e-05	0.00061919	1.186e-05	0.00029919	0.411388	0.111111
ID3	2992.68	1625.76	642.68	683.1	1.84	0.88	7.6294e-05	0.00099116	1.1918e-05	0.00030043	0.4134	0.0740741
COL1A2	4527.53	9114.81	1986.39	2797.59	0.5	-1.01	3.8147e-05	0.00061919	1.1978e-05	0.00030172	0.415481	0.876543
CD44	4861.36	3726.57	606.91	1040.54	1.3	0.38	5.3406e-05	0.00077705	1.2002e-05	0.00030194	0.416313	0.180556
RIN2	5881.33	4262.57	696.17	970.68	1.38	0.46	1.5259e-05	0.00035238	1.2004e-05	0.00030194	0.416383	0.0740741
PKIG	294.03	182.32	43.61	44.24	1.61	0.69	0.00010681	0.0012504	1.2047e-05	0.00030281	0.417874	0.0617284
C13orf3	178.01	323.36	17.36	119.35	0.55	-0.86	1.5259e-05	0.00035238	1.2079e-05	0.00030339	0.418984	0.969136
FEN1	458	1199.76	47.67	577.14	0.38	-1.39	7.6294e-06	0.00025718	1.2136e-05	0.00030459	0.420961	1
SCGB3A1	9506.94	3722.42	2879.39	2944.92	2.55	1.35	3.8147e-05	0.00061919	1.2144e-05	0.00030459	0.421239	0.155864
NOX4	276.96	635.65	80.87	215.65	0.44	-1.2	0.00010681	0.0012504	1.2157e-05	0.00030469	0.42169	0.858025
LOC727914	149.17	181.44	6.4	29.81	0.82	-0.28	3.8147e-05	0.00061919	1.217e-05	0.0003048	0.422141	0.904321
TIMM17B	712.64	1030.12	130.52	236.28	0.69	-0.53	0.00014496	0.0015611	1.2214e-05	0.00030568	0.423667	0.898148
PAPSS2	4155.56	1749.16	963.76	913.36	2.38	1.25	7.6294e-05	0.00099116	1.23e-05	0.0003076	0.42665	0.0462963
CKAP5	1726.13	2572.43	140.55	590.06	0.67	-0.58	7.6294e-05	0.00099116	1.2326e-05	0.00030789	0.427552	0.919753
C11orf54	1477.52	881.18	242.31	409.03	1.68	0.75	0.00019073	0.0019127	1.2329e-05	0.00030789	0.427656	0.138889
IPO4	361.8	753.44	113.49	293.97	0.48	-1.06	7.6294e-06	0.00025718	1.2404e-05	0.0003095	0.430258	0.950617
AKAP13	2280.63	1179.76	531.41	479.25	1.93	0.95	3.8147e-05	0.00061919	1.2412e-05	0.0003095	0.430535	0.0833333
TIMP3	6824.58	2340.34	2277.67	1635.31	2.92	1.54	0.00019073	0.0019127	1.242e-05	0.0003095	0.430813	0.0802469
BCL2L12	665.18	1179.4	84.81	407.1	0.56	-0.83	2.2888e-05	0.00044653	1.2524e-05	0.00031185	0.43442	0.969136
JUN	5931.87	3822.72	2148.52	1133.85	1.55	0.63	2.2888e-05	0.00044653	1.2535e-05	0.0003119	0.434802	0.108025
Hs.417262	581.07	293.68	114.6	134.62	1.98	0.98	3.8147e-05	0.00061919	1.2576e-05	0.00031255	0.436224	0.126543
ARNT	448.79	356.47	43.99	47.33	1.26	0.33	7.6294e-05	0.00099116	1.259e-05	0.00031255	0.436709	0.0987654
LAMC3	936.84	419.41	378.62	248.34	2.23	1.16	7.6294e-06	0.00025718	1.2612e-05	0.00031255	0.437472	0.0740741
PRKDC	528.97	927.29	56.51	288.25	0.57	-0.81	1.5259e-05	0.00035238	1.2612e-05	0.00031255	0.437472	0.987654
EIF4E2	1728.18	2533	376.18	651.25	0.68	-0.55	5.3406e-05	0.00077705	1.2619e-05	0.00031255	0.437715	0.87963
RRP1	245.37	366.29	61.3	136.4	0.67	-0.58	3.8147e-05	0.00061919	1.2622e-05	0.00031255	0.437819	0.82716
RFX2	319.3	187.27	105.29	42.3	1.71	0.77	1.5259e-05	0.00035238	1.263e-05	0.00031255	0.438097	0.0864198
SETD3	1933.97	1429.62	255.91	276.95	1.35	0.44	3.8147e-05	0.00061919	1.2633e-05	0.00031255	0.438201	0.095679
C1orf116	4017.26	874.96	698.09	1577.07	4.59	2.2	0.00010681	0.0012504	1.2656e-05	0.00031289	0.438999	0.148148
RIT1	571.58	922.15	72.95	284.52	0.62	-0.69	1.5259e-05	0.00035238	1.2722e-05	0.0003143	0.441288	0.92284
ABCF1	1951.69	2820.76	264.19	499.64	0.69	-0.53	7.6294e-05	0.00099116	1.2737e-05	0.00031436	0.441808	0.876543
PUS1	712.77	1189.41	101	339.56	0.6	-0.74	0.00038471	0.0033672	1.2742e-05	0.00031436	0.441982	0.967593
NHP2	958.16	1568.21	214.76	371.42	0.61	-0.71	2.2888e-05	0.00044653	1.2764e-05	0.00031447	0.442745	0.929012
PCF11	1430.35	947.12	226.25	258.22	1.51	0.59	1.5259e-05	0.00035238	1.2773e-05	0.00031447	0.443057	0.0771605
KLKB1	221.11	159.36	26.4	29.34	1.39	0.47	0.00083923	0.0059204	1.2774e-05	0.00031447	0.443092	0.0648148
KLF11	1083.12	679.35	96	212.02	1.59	0.67	3.8147e-05	0.00061919	1.2784e-05	0.00031449	0.443439	0.0648148
FAM60A	1601.99	2729.09	125.73	772.79	0.59	-0.77	3.8147e-05	0.00061919	1.2798e-05	0.00031461	0.443924	0.925926
C7orf42	1283.63	1877.12	132.82	349.43	0.68	-0.55	1.5259e-05	0.00035238	1.2821e-05	0.00031495	0.444722	0.925926
RSPO3	618.25	218.41	254.54	119.67	2.83	1.5	7.6294e-06	0.00025718	1.2858e-05	0.00031565	0.446005	0.0462963
MPHOSPH9	261.23	450.57	34.6	150.71	0.58	-0.79	1.5259e-05	0.00035238	1.2889e-05	0.00031619	0.447081	0.935185
POLA2	543.98	962.8	69.93	357.2	0.56	-0.82	3.8147e-05	0.00061919	1.2909e-05	0.00031644	0.447774	0.91358
LOC728291	180.13	151.56	17.09	9.48	1.19	0.25	1.5259e-05	0.00035238	1.2944e-05	0.00031709	0.448989	0.0462963
LOC647499	122.57	133.31	3.96	8.8	0.92	-0.12	3.8147e-05	0.00061919	1.2988e-05	0.00031794	0.450515	0.904321
NKD2	2809.45	1881.12	716.17	883.86	1.49	0.58	5.3406e-05	0.00077705	1.3054e-05	0.00031932	0.452804	0.115741
FAM13C1	174.04	133.43	25.39	13.49	1.3	0.38	7.6294e-05	0.00099116	1.31e-05	0.00032022	0.4544	0.101852
LOC100130736	168.35	153.55	9.3	8.53	1.1	0.13	7.6294e-05	0.00099116	1.3146e-05	0.00032105	0.455995	0.108025
TSKU	617.32	1760.54	133.3	1052.17	0.35	-1.51	7.6294e-06	0.00025718	1.3152e-05	0.00032105	0.456203	0.947531
LOC644237	729.07	3878.85	286.55	2412.31	0.19	-2.41	1.5259e-05	0.00035238	1.3217e-05	0.00032228	0.458458	0.978395
Hs.567759	1235.34	569.91	231.39	271.03	2.17	1.12	0.00010681	0.0012504	1.3221e-05	0.00032228	0.458597	0.0740741
PPP2R5C	651.77	905.65	80.22	223.97	0.72	-0.47	1.5259e-05	0.00035238	1.3273e-05	0.00032331	0.460401	0.919753
PAFAH1B1	4100.95	2725.29	626.32	805.84	1.5	0.59	0.00010681	0.0012504	1.3292e-05	0.00032356	0.46106	0.0987654
NETO2	595.08	1508.51	170.39	595.14	0.39	-1.34	2.2888e-05	0.00044653	1.3318e-05	0.00032397	0.461961	0.91358
TPK1	649.62	356.98	101.26	160.89	1.82	0.86	7.6294e-05	0.00099116	1.3357e-05	0.00032459	0.463314	0.108025
TOMM40	2005.28	3465.71	488.58	1285.97	0.58	-0.79	1.5259e-05	0.00035238	1.3363e-05	0.00032459	0.463522	0.929012
VSIG2	2476.7	418.43	571.05	1086.22	5.92	2.57	0.00025177	0.0023661	1.3434e-05	0.00032606	0.465985	0.0771605
R3HDM1	527.92	875.33	73.28	215.16	0.6	-0.73	2.2888e-05	0.00044653	1.3442e-05	0.00032606	0.466263	0.972222
SNX24	881.51	547.22	140.82	159.71	1.61	0.69	2.2888e-05	0.00044653	1.3572e-05	0.00032867	0.470772	0.058642
URB2	333.4	563.04	68.11	174.58	0.59	-0.76	7.6294e-06	0.00025718	1.3575e-05	0.00032867	0.470876	0.944444
LOC653381	935.59	1887.77	168.88	812.86	0.5	-1.01	7.6294e-06	0.00025718	1.3578e-05	0.00032867	0.47098	0.975309
BAIAP2L1	974.46	3124.98	113.48	1294.01	0.31	-1.68	0.00014496	0.0015611	1.3632e-05	0.00032975	0.472853	0.87037
SSSCA1	159.25	196.76	22.68	30.98	0.81	-0.31	2.2888e-05	0.00044653	1.3738e-05	0.00033208	0.47653	0.839506
C17orf62	624.13	1195	305.61	424.17	0.52	-0.94	0.00010681	0.0012504	1.3762e-05	0.00033233	0.477362	0.901235
SCN2B	224.1	136.51	62.76	43.69	1.64	0.72	1.5259e-05	0.00035238	1.3768e-05	0.00033233	0.477571	0.0555556
LOC100132724	163.07	203.44	9.77	33.27	0.8	-0.32	2.2888e-05	0.00044653	1.378e-05	0.0003324	0.477987	0.947531
Hs.137293	172.34	151.13	12.05	10.34	1.14	0.19	3.8147e-05	0.00061919	1.3797e-05	0.00033257	0.478577	0.108025
GANAB	551.16	1045.94	76.17	397.9	0.53	-0.92	2.2888e-05	0.00044653	1.3829e-05	0.00033311	0.479687	0.984568
INPP5K	678.49	476.64	114.53	108.61	1.42	0.51	5.3406e-05	0.00077705	1.3852e-05	0.00033344	0.480484	0.108025
RCHY1	339.87	247.95	61.4	43.28	1.37	0.45	3.8147e-05	0.00061919	1.3945e-05	0.00033539	0.48371	0.101852
LOC100132091	200.92	168.45	17.03	16.26	1.19	0.25	7.6294e-05	0.00099116	1.3952e-05	0.00033539	0.483953	0.0648148
ZBTB22	1572.77	1184.3	151.93	236.6	1.33	0.41	3.8147e-05	0.00061919	1.3964e-05	0.00033544	0.484369	0.0925926
FAM164C	505.16	264.58	99.97	88.23	1.91	0.93	2.2888e-05	0.00044653	1.3997e-05	0.00033587	0.485514	0.0617284
CCT3	1496.04	2776.79	254.58	977.55	0.54	-0.89	7.6294e-06	0.00025718	1.4001e-05	0.00033587	0.485653	0.978395
EPS15	1217.07	542.79	219.62	257.17	2.24	1.16	3.8147e-05	0.00061919	1.4058e-05	0.00033687	0.48763	0.0709877
MMP23A	351.95	214.56	65.84	88.38	1.64	0.71	0.00032806	0.0028744	1.4063e-05	0.00033687	0.487803	0.108025
PAK1	800.12	1469	115.66	522.72	0.54	-0.88	7.6294e-06	0.00025718	1.4127e-05	0.00033817	0.490023	0.969136
ZNF597	324.91	238.83	59.69	55.05	1.36	0.44	7.6294e-06	0.00025718	1.417e-05	0.00033878	0.491515	0.0277778
ANAPC11	544.52	783.79	68.56	213.76	0.69	-0.53	1.5259e-05	0.00035238	1.4175e-05	0.00033878	0.491688	0.898148
OTUD1	1627.67	650.68	453.2	369.48	2.5	1.32	3.8147e-05	0.00061919	1.4181e-05	0.00033878	0.491896	0.0555556
CRYZL1	766.36	562.58	113.01	143.25	1.36	0.45	3.8147e-05	0.00061919	1.4251e-05	0.00033986	0.494324	0.108025
SLC7A1	1062.19	2269.4	199.51	922.4	0.47	-1.1	7.6294e-06	0.00025718	1.4252e-05	0.00033986	0.494359	0.978395
NFIA	2643.44	1471.92	543.38	594.12	1.8	0.84	0.00014496	0.0015611	1.4256e-05	0.00033986	0.494498	0.101852
RPAP3	587.88	920.09	75.53	199.11	0.64	-0.65	0.00010681	0.0012504	1.428e-05	0.00034019	0.49533	0.904321
TENC1	258.77	182.74	58.3	46.14	1.42	0.5	5.3406e-05	0.00077705	1.4383e-05	0.00034241	0.498903	0.126543
LOC100134108	377.21	556.3	51.67	160.54	0.68	-0.56	1.5259e-05	0.00035238	1.4396e-05	0.0003425	0.499354	0.901235
SRRD	489.39	735	75.26	202.87	0.67	-0.59	3.8147e-05	0.00061919	1.4419e-05	0.0003428	0.500152	0.898148
SLC15A2	699.89	317.21	128.28	179.2	2.21	1.14	0.00019073	0.0019127	1.4531e-05	0.00034522	0.504037	0.0895062
IFIT1	1524.41	694.23	377.98	388.74	2.2	1.13	0.00010681	0.0012504	1.4544e-05	0.00034522	0.504488	0.101852
Hs.25567	189.06	155.41	17.93	17.57	1.22	0.28	5.3406e-05	0.00077705	1.4551e-05	0.00034522	0.504731	0.0833333
TNF	604.5	225.51	158.82	195.31	2.68	1.42	0.00019073	0.0019127	1.4705e-05	0.00034866	0.510072	0.111111
RAE1	370.25	663.32	27.39	207.02	0.56	-0.84	7.6294e-06	0.00025718	1.4761e-05	0.00034974	0.512015	0.978395
LOC653110	685.74	282.19	207.02	188.26	2.43	1.28	7.6294e-06	0.00025718	1.4801e-05	0.00035008	0.513402	0.0771605
P2RY12	231.44	151.62	58.02	20.9	1.53	0.61	7.6294e-06	0.00025718	1.4811e-05	0.00035008	0.513749	0.0277778
PNRC2	2801.96	1643.18	470.9	607.74	1.71	0.77	0.00025177	0.0023661	1.4814e-05	0.00035008	0.513853	0.101852
Hs.224794	693.98	307.2	153.26	210.33	2.26	1.18	0.00041962	0.0034796	1.4816e-05	0.00035008	0.513923	0.0925926
GATA2	337.28	169.7	66.5	60.04	1.99	0.99	0.00041962	0.0034796	1.4871e-05	0.00035095	0.51583	0.0833333
PLAC8	2340.24	838.85	442.55	834.58	2.79	1.48	0.00014496	0.0015611	1.4873e-05	0.00035095	0.5159	0.0771605
PJA2	7701.8	5184.4	1037.51	1267.07	1.49	0.57	5.3406e-05	0.00077705	1.4932e-05	0.00035203	0.517946	0.095679
COASY	1550.35	2153.73	137.08	343.38	0.72	-0.47	7.6294e-05	0.00099116	1.4939e-05	0.00035203	0.518189	0.950617
SLC6A16	434.39	220.79	129.55	92.85	1.97	0.98	5.3406e-05	0.00077705	1.4974e-05	0.00035261	0.519403	0.0555556
CENPK	237.39	627.61	45.08	301.8	0.38	-1.4	7.6294e-06	0.00025718	1.5016e-05	0.0003533	0.52086	0.969136
AGRP	529.74	153.4	378.52	29.84	3.45	1.79	7.6294e-06	0.00025718	1.5024e-05	0.0003533	0.521137	0
MKI67	131.55	232.25	11.05	92.86	0.57	-0.82	7.6294e-06	0.00025718	1.5098e-05	0.00035482	0.523704	0.975309
GKAP1	341.14	217.1	53.39	55.56	1.57	0.65	7.6294e-06	0.00025718	1.5138e-05	0.00035551	0.525092	0.0709877
Hs.527671	168.43	136.96	25.64	14.39	1.23	0.3	7.6294e-06	0.00025718	1.5148e-05	0.00035551	0.525439	0.0339506
C17orf53	178.08	445.2	16.19	256.99	0.4	-1.32	7.6294e-06	0.00025718	1.527e-05	0.00035777	0.52967	0.984568
BZW2	2121.9	4165.8	323.4	1600.68	0.51	-0.97	1.5259e-05	0.00035238	1.5275e-05	0.00035777	0.529844	0.95679
TTK	202.75	803.48	32.08	517.31	0.25	-1.99	7.6294e-06	0.00025718	1.5275e-05	0.00035777	0.529844	1
CDCA7	266.68	1625.26	200.72	969.38	0.16	-2.61	7.6294e-06	0.00025718	1.5304e-05	0.00035812	0.53085	0.987654
VPS36	2118.02	1131.39	341.2	460.75	1.87	0.9	0.00010681	0.0012504	1.5312e-05	0.00035812	0.531127	0.0833333
Hs.127715	201.08	161.67	18.76	18.39	1.24	0.31	3.8147e-05	0.00061919	1.5325e-05	0.00035812	0.531578	0.0401235
MTMR10	1394.77	1006.5	99.4	229.82	1.39	0.47	0.00010681	0.0012504	1.5332e-05	0.00035812	0.531821	0.126543
LAGE3	1588.46	2491.99	313.21	950.3	0.64	-0.65	2.2888e-05	0.00044653	1.5356e-05	0.00035846	0.532654	0.92284
BRI3BP	280.14	583.03	27.36	269.62	0.48	-1.06	7.6294e-06	0.00025718	1.5383e-05	0.00035874	0.53359	1
MAD2L1	201.9	880.12	32.87	446.19	0.23	-2.12	7.6294e-06	0.00025718	1.5389e-05	0.00035874	0.533798	0.981481
THOP1	364.65	620.71	75.9	189.18	0.59	-0.77	1.5259e-05	0.00035238	1.5426e-05	0.00035937	0.535082	0.916667
MARCKSL1	1464.51	4377.34	505.52	2389.97	0.33	-1.58	7.6294e-06	0.00025718	1.5451e-05	0.00035957	0.535949	0.984568
LASS6	1897.63	3307.12	428.82	879.47	0.57	-0.8	7.6294e-06	0.00025718	1.5456e-05	0.00035957	0.536122	0.910494
EGLN2	2257.03	1776.23	276.2	292.37	1.27	0.35	7.6294e-05	0.00099116	1.5477e-05	0.00035983	0.536851	0.0864198
NEDD9	1812.08	910.02	391.32	445.35	1.99	0.99	5.3406e-05	0.00077705	1.5519e-05	0.00036056	0.538308	0.0555556
LOC642590	2438.15	3771.92	208.66	1051.43	0.65	-0.63	1.5259e-05	0.00035238	1.5551e-05	0.00036082	0.539418	0.925926
HBZ	160.16	126.54	28.62	6.16	1.27	0.34	7.6294e-06	0.00025718	1.5558e-05	0.00036082	0.53966	0.0185185
AZI1	496.93	675.15	38.85	135.01	0.74	-0.44	0.00014496	0.0015611	1.5561e-05	0.00036082	0.539764	0.92284
MRPL44	369.36	533.39	42.4	132.14	0.69	-0.53	7.6294e-06	0.00025718	1.5605e-05	0.00036159	0.541291	0.944444
RORB	194.88	135.21	54.77	13.97	1.44	0.53	7.6294e-06	0.00025718	1.5627e-05	0.00036183	0.542054	0.0185185
WDR48	975.68	734.02	181.62	184.6	1.33	0.41	0.00010681	0.0012504	1.5636e-05	0.00036183	0.542366	0.188272
SNAP47	571.14	781.86	42.86	158.5	0.73	-0.45	2.2888e-05	0.00044653	1.5652e-05	0.00036196	0.542921	0.944444
LOC440563	313.46	431.05	31.53	78.77	0.73	-0.46	2.2888e-05	0.00044653	1.5708e-05	0.00036299	0.544863	0.941358
SNORA66	173.81	237.47	19.01	40.21	0.73	-0.45	5.3406e-05	0.00077705	1.5782e-05	0.00036447	0.54743	0.851852
HIST1H4C	7692.89	11940.6	1561.19	1975.35	0.64	-0.63	7.6294e-05	0.00099116	1.586e-05	0.00036603	0.550136	0.899691
FAP	404.1	1140.6	103.87	553.17	0.35	-1.5	3.8147e-05	0.00061919	1.5895e-05	0.0003666	0.55135	0.895062
BTG2	5107.74	2299.19	1633.94	1256.07	2.22	1.15	2.2888e-05	0.00044653	1.5915e-05	0.0003668	0.552044	0.141975
ARHGEF6	5182.73	2096.03	959.37	1639.32	2.47	1.31	0.00014496	0.0015611	1.594e-05	0.00036713	0.552911	0.114198
AKTIP	2502.16	1668.94	271.37	506.24	1.5	0.58	0.00010681	0.0012504	1.6128e-05	0.00037123	0.559432	0.12963
PMS2L4	5995.47	1737.03	2246.73	1540.01	3.45	1.79	0.00010681	0.0012504	1.6252e-05	0.00037368	0.563733	0.135802
HSP90AB1	7094.1	9255.1	925.76	1457.62	0.77	-0.38	7.6294e-06	0.00025718	1.6256e-05	0.00037368	0.563872	0.888889
HCFC1	3493.31	4105.43	263.84	495	0.85	-0.23	1.5259e-05	0.00035238	1.6298e-05	0.00037418	0.565329	0.891975
LOC727803	1336.41	3239.42	220.12	1285.9	0.41	-1.28	3.8147e-05	0.00061919	1.63e-05	0.00037418	0.565398	0.919753
MGC42367	1804.81	773.45	403.2	554.45	2.33	1.22	7.6294e-05	0.00099116	1.6326e-05	0.00037453	0.5663	0.0833333
FAM75B	135.57	151.59	8.01	9.89	0.89	-0.16	3.8147e-05	0.00061919	1.6342e-05	0.00037465	0.566855	0.944444
ZFP28	188.27	144.27	21.67	18.76	1.31	0.38	5.3406e-05	0.00077705	1.6365e-05	0.00037494	0.567653	0.0740741
Hs.254477	254.19	174.29	55.2	40.45	1.46	0.54	2.2888e-05	0.00044653	1.6395e-05	0.00037538	0.568693	0.12037
FLJ33630	405.04	263.97	99.2	55.5	1.53	0.62	7.6294e-06	0.00025718	1.6429e-05	0.0003759	0.569873	0.0432099
RUSC1	2273.7	3751.17	228.51	992.18	0.61	-0.72	2.2888e-05	0.00044653	1.6486e-05	0.00037697	0.57185	0.91358
DOPEY1	459.99	369.76	62.27	79.75	1.24	0.32	5.3406e-05	0.00077705	1.6506e-05	0.00037718	0.572544	0.175926
SAV1	879.73	700.87	94.77	134.28	1.26	0.33	1.5259e-05	0.00035238	1.6579e-05	0.0003786	0.575076	0.151235
PDE8B	350.69	199.39	119.65	64.52	1.76	0.81	1.5259e-05	0.00035238	1.6595e-05	0.00037865	0.575631	0.0895062
LOC729970	584.43	277.35	116.24	135.5	2.11	1.08	7.6294e-05	0.00099116	1.6606e-05	0.00037865	0.576012	0.0925926
TAL1	202.05	156.24	31.35	14.51	1.29	0.37	7.6294e-06	0.00025718	1.662e-05	0.00037865	0.576498	0.0339506
MGC34774	772.49	156.28	583.69	134.81	4.94	2.31	7.6294e-06	0.00025718	1.6625e-05	0.00037865	0.576671	0.0401235
ZCCHC24	920.48	569.22	212.3	204.1	1.62	0.69	0.00041962	0.0034796	1.6658e-05	0.0003791	0.577816	0.104938
SOLH	311.23	418.24	62.6	93.42	0.74	-0.43	2.2888e-05	0.00044653	1.6668e-05	0.0003791	0.578163	0.904321
AK2	1584.01	2749.18	209.23	820.9	0.58	-0.8	3.8147e-05	0.00061919	1.6678e-05	0.0003791	0.57851	0.932099
LOC100134393	609.8	1606.1	218.83	808.51	0.38	-1.4	1.5259e-05	0.00035238	1.6759e-05	0.00038069	0.581319	0.95679
TRPT1	732.12	1058.1	82.9	209.29	0.69	-0.53	3.8147e-05	0.00061919	1.6816e-05	0.00038173	0.583297	0.895062
DHCR24	3225	1485.47	416.13	884.16	2.17	1.12	7.6294e-05	0.00099116	1.6892e-05	0.0003832	0.585933	0.109568
POLR2H	3847.5	6148.31	287.93	1998.89	0.63	-0.68	2.2888e-05	0.00044653	1.6903e-05	0.0003832	0.586314	0.941358
SPRY4	769.95	449.8	261.45	201.54	1.71	0.78	7.6294e-06	0.00025718	1.6958e-05	0.00038422	0.588222	0.145062
CDC25C	132.3	248.93	20.56	81.61	0.53	-0.91	7.6294e-06	0.00025718	1.7034e-05	0.00038569	0.590858	0.978395
PAQR4	652.83	1389.97	147.67	507.12	0.47	-1.09	7.6294e-06	0.00025718	1.7081e-05	0.0003865	0.592489	0.947531
CGGBP1	2095.94	1562.71	198.27	345.97	1.34	0.42	0.00010681	0.0012504	1.7112e-05	0.00038694	0.593564	0.141975
AUH	925.1	614.33	92.8	191.01	1.51	0.59	0.00010681	0.0012504	1.716e-05	0.00038777	0.595229	0.12037
MCM4	288.91	1238.52	66.91	805.63	0.23	-2.1	7.6294e-06	0.00025718	1.7234e-05	0.00038919	0.597796	0.984568
DDIT4	1169.61	4636.18	437.87	2913.54	0.25	-1.99	7.6294e-06	0.00025718	1.7375e-05	0.00039212	0.602687	0.935185
MAN2A2	408.59	261.99	51.03	80.72	1.56	0.64	7.6294e-05	0.00099116	1.7425e-05	0.000393	0.604421	0.111111
ENPP4	2452.35	962.08	453.85	788.54	2.55	1.35	0.00010681	0.0012504	1.7439e-05	0.00039304	0.604907	0.12037
DDO	153.21	130.05	12.95	8.46	1.18	0.24	7.6294e-05	0.00099116	1.7597e-05	0.00039636	0.610387	0.0709877
AURKB	150.63	940.95	30.41	657.65	0.16	-2.64	7.6294e-06	0.00025718	1.7639e-05	0.00039645	0.611844	0.996914
CLK4	1147.01	586.78	175.27	273.85	1.95	0.97	0.00010681	0.0012504	1.7643e-05	0.00039645	0.611983	0.12963
SH3BGRL	3520.73	2267.27	407.55	739.19	1.55	0.63	3.8147e-05	0.00061919	1.7643e-05	0.00039645	0.611983	0.0679012
BRMS1	1329.23	1718.25	248.75	387.33	0.77	-0.37	5.3406e-05	0.00077705	1.7648e-05	0.00039645	0.612156	0.878086
GPR89A	343.95	484.1	72.72	114.93	0.71	-0.49	1.5259e-05	0.00035238	1.7658e-05	0.00039645	0.612503	0.910494
AFAP1L1	436.86	247.61	92.27	82.93	1.76	0.82	2.2888e-05	0.00044653	1.772e-05	0.00039757	0.614654	0.0925926
C1orf135	129.37	385.04	7.84	204.44	0.34	-1.57	7.6294e-06	0.00025718	1.7804e-05	0.00039898	0.617567	0.993827
ST6GALNAC5	1252.35	330.24	387.14	552.9	3.79	1.92	0.00041962	0.0034796	1.7806e-05	0.00039898	0.617637	0.0617284
MOSPD2	662.49	514.35	109	116.52	1.29	0.37	7.6294e-05	0.00099116	1.7845e-05	0.00039961	0.61899	0.12037
CIB2	219.03	348.98	27.05	111.76	0.63	-0.67	1.5259e-05	0.00035238	1.7918e-05	0.00040092	0.621522	0.944444
PREPL	2142.04	1360.68	340.17	484.04	1.57	0.65	1.5259e-05	0.00035238	1.7936e-05	0.00040092	0.622146	0.175926
LOC642953	205.58	141.27	35.67	36.89	1.46	0.54	2.2888e-05	0.00044653	1.7938e-05	0.00040092	0.622215	0.160494
ZNF345	175.67	157.55	12.9	12.26	1.11	0.16	0.00010681	0.0012504	1.8002e-05	0.00040209	0.624435	0.16358
C9orf100	132.55	164.17	4.61	24.93	0.81	-0.31	7.6294e-06	0.00025718	1.8081e-05	0.00040359	0.627176	0.969136
PURA	1209.19	735.56	176.17	252.36	1.64	0.72	0.00010681	0.0012504	1.8154e-05	0.00040474	0.629708	0.126543
LOC642361	361.69	285.42	32.22	45.62	1.27	0.34	0.00032806	0.0028744	1.8156e-05	0.00040474	0.629777	0.0771605
HIF1A	1266	2242.66	341.36	849.51	0.56	-0.82	7.6294e-06	0.00025718	1.8183e-05	0.00040507	0.630714	0.941358
ANAPC1	546.98	770.6	32.62	171.78	0.71	-0.49	7.6294e-05	0.00099116	1.8194e-05	0.00040507	0.631095	0.936728
FADD	1067.77	1561.56	158.73	362.93	0.68	-0.55	3.8147e-05	0.00061919	1.825e-05	0.00040602	0.633038	0.891975
TMEM50B	1986.13	1252.51	266.38	426.28	1.59	0.67	7.6294e-05	0.00099116	1.8261e-05	0.00040602	0.633419	0.121914
HSD11B1	438.33	227.12	102.16	123.56	1.93	0.95	0.00010681	0.0012504	1.8272e-05	0.00040602	0.633801	0.117284
FDX1	376.35	280.51	87.24	75.48	1.34	0.42	5.3406e-05	0.00077705	1.8284e-05	0.00040602	0.634217	0.160494
EGR2	3717.45	1314.2	1458.42	672.55	2.83	1.5	7.6294e-05	0.00099116	1.8306e-05	0.00040613	0.63498	0.0833333
LOC400506	246.45	400.3	49.8	172.32	0.62	-0.7	7.6294e-06	0.00025718	1.8312e-05	0.00040613	0.635188	0.969136
PCDH12	409.51	234.5	132.73	52.63	1.75	0.8	1.5259e-05	0.00035238	1.8428e-05	0.00040844	0.639212	0.0493827
TP53BP1	775.08	1077.41	90.81	191.74	0.72	-0.48	5.3406e-05	0.00077705	1.8451e-05	0.0004087	0.64001	0.919753
LOC100130707	1036.33	1470.36	268.54	385.04	0.7	-0.5	0.00019073	0.0019127	1.8543e-05	0.00041027	0.643201	0.851852
Hs.129636	218.66	172.05	22.71	28.81	1.27	0.35	0.00010681	0.0012504	1.8552e-05	0.00041027	0.643513	0.126543
C21orf70	218.02	263.97	21.59	47.19	0.83	-0.28	7.6294e-06	0.00025718	1.8558e-05	0.00041027	0.643721	0.925926
C19orf61	205.31	332.34	62.3	80.97	0.62	-0.69	7.6294e-05	0.00099116	1.8595e-05	0.00041083	0.645005	0.907407
THOC3	365.53	591.74	80.05	297.44	0.62	-0.69	7.6294e-06	0.00025718	1.8641e-05	0.00041159	0.6466	0.925926
MRPL24	1206.69	1752.83	116.16	474.85	0.69	-0.54	7.6294e-06	0.00025718	1.8663e-05	0.00041181	0.647363	0.947531
LOC645146	189.38	124.75	61.6	13.09	1.52	0.6	7.6294e-06	0.00025718	1.8675e-05	0.00041181	0.64778	0.00617284
WWC3	2160	1337.74	301.42	526.63	1.61	0.69	7.6294e-05	0.00099116	1.8701e-05	0.00041213	0.648682	0.12963
TMEM189-UBE2V1	385.01	624.78	39.31	184.69	0.62	-0.7	7.6294e-06	0.00025718	1.8793e-05	0.00041389	0.651873	0.972222
GUCY1A3	2038.84	1159.45	267.11	550.17	1.76	0.81	0.00032806	0.0028744	1.885e-05	0.00041488	0.65385	0.114198
MLPH	5962	2201.81	1509.82	1784.84	2.71	1.44	7.6294e-05	0.00099116	1.9193e-05	0.00042216	0.665748	0.0833333
LOC651463	152.59	127.14	23.65	9.28	1.2	0.26	7.6294e-05	0.00099116	1.9269e-05	0.00042357	0.668384	0.0925926
THY1	612.95	2238.32	442.81	931.09	0.27	-1.87	7.6294e-06	0.00025718	1.9324e-05	0.0004245	0.670292	0.932099
TCEB1	2466.91	3257.54	342.19	733.75	0.76	-0.4	3.8147e-05	0.00061919	1.9395e-05	0.0004258	0.672754	0.873457
MMRN1	758.83	185.83	340.36	245.52	4.08	2.03	5.3406e-05	0.00077705	1.9421e-05	0.00042586	0.673656	0.0679012
MEX3A	287.83	399.05	33.49	115.6	0.72	-0.47	2.2888e-05	0.00044653	1.9433e-05	0.00042586	0.674072	0.95679
ANKRD12	2399.88	1772.78	318.54	509.86	1.35	0.44	0.00010681	0.0012504	1.9435e-05	0.00042586	0.674142	0.108025
ADAL	299.92	232.99	25.87	39.48	1.29	0.36	2.2888e-05	0.00044653	1.9447e-05	0.00042586	0.674558	0.132716
FLRT3	2745.44	834.52	662.88	806.33	3.29	1.72	0.00019073	0.0019127	1.9463e-05	0.00042594	0.675113	0.0740741
PLA2G5	175.5	143.61	32.18	18.73	1.22	0.29	1.5259e-05	0.00035238	1.9514e-05	0.00042629	0.676882	0.0895062
EFNA4	269.85	459.08	21.57	164.24	0.59	-0.77	3.8147e-05	0.00061919	1.9524e-05	0.00042629	0.677229	0.92284
LGALS9B	325.79	239.77	30	40.66	1.36	0.44	5.3406e-05	0.00077705	1.9524e-05	0.00042629	0.677229	0.0740741
MEMO1	700.14	1077.15	66.59	284.48	0.65	-0.62	1.5259e-05	0.00035238	1.9528e-05	0.00042629	0.677368	0.984568
PDS5B	909.71	627.19	110.15	131.02	1.45	0.54	0.00010681	0.0012504	1.9623e-05	0.00042809	0.680663	0.0972222
GGA2	2893.17	1677.12	646.84	693.38	1.73	0.79	0.00038471	0.0033672	1.9723e-05	0.00042991	0.684132	0.0555556
YY1	3808.76	4758.64	391.78	578.22	0.8	-0.32	1.5259e-05	0.00035238	1.9731e-05	0.00042991	0.684409	0.938272
MRLC2	11776.4	10280.9	592.33	1013.84	1.15	0.2	0.00010681	0.0012504	1.9762e-05	0.00043017	0.685484	0.141975
CAB39	5305.74	4180.74	520.99	927.69	1.27	0.34	0.00010681	0.0012504	1.9781e-05	0.00043017	0.686144	0.182099
RPN2	3440.01	5137.69	430.53	1332.31	0.67	-0.58	3.8147e-05	0.00061919	1.9791e-05	0.00043017	0.68649	0.888889
ST14	488.08	1365.18	213.21	663.06	0.36	-1.48	0.00010681	0.0012504	1.9793e-05	0.00043017	0.68656	0.87037
LOC728275	119.39	131.88	3.93	8.42	0.91	-0.14	1.5259e-05	0.00035238	1.9846e-05	0.00043106	0.688398	0.938272
SERP2	590.41	335.54	98	123.97	1.76	0.82	3.8147e-05	0.00061919	1.9914e-05	0.00043226	0.690757	0.0462963
SEC14L4	460.85	190.29	221.13	75.44	2.42	1.28	7.6294e-06	0.00025718	2.003e-05	0.0004345	0.694781	0.0339506
C6orf224	243.74	151.65	63.1	37.52	1.61	0.68	1.5259e-05	0.00035238	2.0081e-05	0.00043534	0.69655	0.0555556
ZNF491	237.21	175.95	26.8	35.59	1.35	0.43	0.00010681	0.0012504	2.011e-05	0.0004357	0.697556	0.12963
C16orf75	275.81	1027.26	69.05	724.51	0.27	-1.9	7.6294e-06	0.00025718	2.0139e-05	0.00043584	0.698561	0.987654
GOLGA6	151.32	140.73	7.2	4.98	1.08	0.1	0.00010681	0.0012504	2.0142e-05	0.00043584	0.698666	0.0925926
GNPNAT1	698.17	1047.72	75.07	298.76	0.67	-0.59	1.5259e-05	0.00035238	2.0175e-05	0.0004363	0.69981	0.984568
LOC100131737	291.02	424.9	33.25	94.43	0.68	-0.55	1.5259e-05	0.00035238	2.0195e-05	0.00043645	0.700504	0.947531
ELK4	157.78	223.1	9.72	51.94	0.71	-0.5	7.6294e-06	0.00025718	2.0259e-05	0.00043757	0.702724	0.95679
NIP7	940.4	1406.23	226.11	322.64	0.67	-0.58	7.6294e-05	0.00099116	2.0323e-05	0.00043866	0.704944	0.851852
CENPL	194.47	307.61	14.26	76.33	0.63	-0.66	1.5259e-05	0.00035238	2.0379e-05	0.00043962	0.706886	0.953704
FAM136B	216.27	362.07	49.35	116.52	0.6	-0.74	2.2888e-05	0.00044653	2.0462e-05	0.00044113	0.709765	0.935185
CLCN4	171.55	131.62	16.87	13.43	1.3	0.38	7.6294e-05	0.00099116	2.0484e-05	0.00044132	0.710529	0.0740741
FARP1	737.72	428.81	102.44	139.8	1.72	0.78	0.00019073	0.0019127	2.0505e-05	0.00044149	0.711257	0.101852
FAM149B1	1980.7	1359.39	262.36	479.82	1.46	0.54	5.3406e-05	0.00077705	2.0533e-05	0.00044183	0.712228	0.148148
MAPKSP1	383.62	263.26	42.75	50.15	1.46	0.54	0.00010681	0.0012504	2.056e-05	0.00044214	0.713165	0.0632716
LOC729964	242.88	571.51	75.87	216.25	0.42	-1.23	1.5259e-05	0.00035238	2.0677e-05	0.00044437	0.717223	0.904321
WBSCR22	1786.06	2633.66	447.54	703.53	0.68	-0.56	0.00010681	0.0012504	2.0698e-05	0.00044454	0.717952	0.919753
C7orf47	875.28	1335.42	139.21	353.88	0.66	-0.61	7.6294e-05	0.00099116	2.0777e-05	0.00044597	0.720692	0.885802
FLJ43806	178.31	143.01	19.33	21.82	1.25	0.32	0.00083923	0.0059204	2.0838e-05	0.00044701	0.722808	0.095679
GPRC5A	3494.27	1280.98	983.96	1135.1	2.73	1.45	0.00032806	0.0028744	2.0862e-05	0.00044723	0.72364	0.101852
EPB41L3	2618.92	1387.14	513.22	1003.66	1.89	0.92	7.6294e-05	0.00099116	2.1016e-05	0.00045011	0.728982	0.128086
LOC647719	122.35	149.49	6.03	15.32	0.82	-0.29	7.6294e-05	0.00099116	2.1022e-05	0.00045011	0.72919	0.919753
RFWD3	605.13	1102.31	101.73	344.84	0.55	-0.87	3.8147e-05	0.00061919	2.113e-05	0.00045215	0.732936	0.919753
TSPAN32	373.06	167.36	149.2	103.47	2.23	1.16	2.2888e-05	0.00044653	2.1324e-05	0.00045601	0.739666	0.0493827
BEND7	429.13	211.4	49.66	108.62	2.03	1.02	0.00014496	0.0015611	2.1389e-05	0.00045689	0.74192	0.154321
MYH2	149.21	121.49	23.61	7.91	1.23	0.3	7.6294e-06	0.00025718	2.1391e-05	0.00045689	0.74199	0.0277778
C8orf13	1657.12	568.53	367.43	735.72	2.91	1.54	0.0010452	0.0070427	2.1473e-05	0.00045836	0.744834	0.0709877
PFDN6	433.66	602.73	72.59	115.5	0.72	-0.47	7.6294e-05	0.00099116	2.1513e-05	0.00045893	0.746221	0.919753
LOC100133058	175.09	129.2	41.58	13.49	1.36	0.44	1.5259e-05	0.00035238	2.1539e-05	0.0004592	0.747123	0.0709877
HOXA2	403.82	233.85	132.21	78.25	1.73	0.79	5.3406e-05	0.00077705	2.1591e-05	0.00046002	0.748927	0.117284
LOC146177	624.04	341.23	260.7	101.3	1.83	0.87	1.5259e-05	0.00035238	2.1667e-05	0.00046136	0.751563	0.0524691
SMG5	1159.8	1646.11	224.07	387.47	0.7	-0.51	5.3406e-05	0.00077705	2.1746e-05	0.00046261	0.754304	0.895062
BOP1	1012.54	2524.96	256.68	1097.01	0.4	-1.32	3.8147e-05	0.00061919	2.1752e-05	0.00046261	0.754512	0.962963
CAD	290.98	534.77	95.47	143.08	0.54	-0.88	5.3406e-05	0.00077705	2.1862e-05	0.00046466	0.758327	0.919753
YARS2	988.9	1432.18	157.59	373.26	0.69	-0.53	1.5259e-05	0.00035238	2.1943e-05	0.00046555	0.761137	0.904321
Hs.561679	295.89	165.8	79.71	71.76	1.78	0.84	1.5259e-05	0.00035238	2.1946e-05	0.00046555	0.761241	0.108025
ZMAT1	568.38	342.4	135.03	122.47	1.66	0.73	3.8147e-05	0.00061919	2.1956e-05	0.00046555	0.761588	0.0709877
KAT2B	4081.26	1879.52	769.94	1074.85	2.17	1.12	7.6294e-05	0.00099116	2.1958e-05	0.00046555	0.761657	0.117284
LOC100130919	3040.69	4399.93	385.55	1275.73	0.69	-0.53	7.6294e-06	0.00025718	2.2022e-05	0.00046662	0.763877	0.990741
POP1	200.66	299.08	20.71	73.73	0.67	-0.58	5.3406e-05	0.00077705	2.2164e-05	0.00046936	0.768803	0.945988
SKP1	2896.25	1779.63	288.8	600.32	1.63	0.7	1.5259e-05	0.00035238	2.2298e-05	0.0004719	0.773451	0.095679
Hs.576963	148.99	133.68	7.27	9.14	1.11	0.16	1.5259e-05	0.00035238	2.2405e-05	0.00047377	0.777162	0.12963
ZNF598	772.49	1108.4	68.15	292.35	0.7	-0.52	1.5259e-05	0.00035238	2.2413e-05	0.00047377	0.77744	0.938272
ARHGAP11B	164.56	237.81	8.49	62.28	0.69	-0.53	2.2888e-05	0.00044653	2.2434e-05	0.00047392	0.778168	0.969136
FAM23B	383.4	203.79	137.64	86.13	1.88	0.91	7.6294e-05	0.00099116	2.2492e-05	0.00047473	0.78018	0.101852
HNRPH3	1914.34	1379.71	246.53	271.96	1.39	0.47	1.5259e-05	0.00035238	2.25e-05	0.00047473	0.780458	0.0833333
HTR3C	161.7	129.37	22.54	14.87	1.25	0.32	3.8147e-05	0.00061919	2.2536e-05	0.00047474	0.781706	0.104938
NIPSNAP1	647.23	1315.9	133.37	564.96	0.49	-1.02	5.3406e-05	0.00077705	2.2551e-05	0.00047474	0.782227	0.95679
GPI	1124.53	3006.44	418.71	1578.04	0.37	-1.42	2.2888e-05	0.00044653	2.2553e-05	0.00047474	0.782296	0.944444
ASB3	1240.37	962.11	123.01	189.37	1.29	0.37	0.00014496	0.0015611	2.2557e-05	0.00047474	0.782435	0.16358
CDKN1C	682.8	302.53	224.41	150.29	2.26	1.17	0.00010681	0.0012504	2.2569e-05	0.00047474	0.782851	0.0864198
CPEB1	145.38	128.17	10.18	8.05	1.13	0.18	2.2888e-05	0.00044653	2.2618e-05	0.00047549	0.784551	0.0679012
ARFGAP1	368.37	570.24	105.81	161.73	0.65	-0.63	0.00010681	0.0012504	2.2632e-05	0.00047549	0.785036	0.876543
CALM1	8221.51	5786.31	1193.3	1401.07	1.42	0.51	5.3406e-05	0.00077705	2.2666e-05	0.00047591	0.786216	0.0648148
MRPL12	260.78	630.07	137.11	344.28	0.41	-1.27	3.8147e-05	0.00061919	2.2738e-05	0.00047714	0.788713	0.938272
HMMR	302.58	1188.05	88.33	701.55	0.25	-1.97	1.5259e-05	0.00035238	2.2907e-05	0.00048013	0.794575	0.987654
CC2D2A	576.93	323.75	173.85	80.23	1.78	0.83	3.8147e-05	0.00061919	2.2908e-05	0.00048013	0.79461	0.0385802
ACCS	1403.63	759.09	343.68	476.82	1.85	0.89	5.3406e-05	0.00077705	2.2942e-05	0.00048055	0.795789	0.126543
CD55	3125.07	1003.88	818.34	948.38	3.11	1.64	7.6294e-05	0.00099116	2.3077e-05	0.00048309	0.800472	0.0864198
NCAPD2	787.7	1863.65	173.87	826.96	0.42	-1.24	1.5259e-05	0.00035238	2.3149e-05	0.00048407	0.802969	0.969136
C2orf58	158.71	139.13	14.6	6.57	1.14	0.19	7.6294e-05	0.00099116	2.3152e-05	0.00048407	0.803073	0.0771605
ZW10	885.21	1321.35	135.45	429.81	0.67	-0.58	3.8147e-05	0.00061919	2.3419e-05	0.00048917	0.812335	0.947531
DPH2	406.67	574.71	58.77	149.32	0.71	-0.5	7.6294e-06	0.00025718	2.3424e-05	0.00048917	0.812508	0.953704
LOC728052	184.78	131.13	41.94	6.46	1.41	0.49	1.5259e-05	0.00035238	2.3442e-05	0.00048925	0.813133	0.0679012
TRAF3	230.16	388.84	31.28	138.78	0.59	-0.76	7.6294e-06	0.00025718	2.3601e-05	0.00049186	0.818648	0.935185
UNG	519.14	1021.25	52.97	421.93	0.51	-0.98	7.6294e-06	0.00025718	2.3604e-05	0.00049186	0.818752	0.990741
SGCE	3687.31	2231.57	502.52	849.5	1.65	0.72	7.6294e-05	0.00099116	2.361e-05	0.00049186	0.81896	0.0802469
RAG1AP1	637.16	1311.12	162.5	517.07	0.49	-1.04	1.5259e-05	0.00035238	2.3688e-05	0.00049319	0.821666	0.959877
C5orf53	1735.35	807.81	370.83	422.1	2.15	1.1	3.8147e-05	0.00061919	2.3779e-05	0.0004947	0.824822	0.095679
LOC641700	154.47	131.36	14.2	9.1	1.18	0.23	7.6294e-05	0.00099116	2.3791e-05	0.0004947	0.825238	0.0740741
C20orf20	1033.67	1951.49	103.62	635.39	0.53	-0.92	5.3406e-05	0.00077705	2.3803e-05	0.0004947	0.825655	0.930556
FSCN1	2370.49	8103.08	622.02	3447.4	0.29	-1.77	5.3406e-05	0.00077705	2.3886e-05	0.00049613	0.828534	0.925926
ZNF536	176.71	155.59	18.57	7.62	1.14	0.18	5.3406e-05	0.00077705	2.4054e-05	0.00049931	0.834361	0.114198
LOC100133895	151.16	124.11	14.28	16.54	1.22	0.28	5.3406e-05	0.00077705	2.4083e-05	0.00049963	0.835367	0.135802
WDR51A	358.57	931.96	63.63	448.49	0.38	-1.38	7.6294e-06	0.00025718	2.4109e-05	0.00049986	0.836269	0.981481
TDRD6	331.27	225.74	59.75	70.34	1.47	0.55	0.00014496	0.0015611	2.4162e-05	0.00050067	0.838107	0.117284
LMAN2	724.19	463.18	129.92	126.75	1.56	0.64	0.00010681	0.0012504	2.4252e-05	0.00050218	0.841229	0.101852
AVL9	225.56	435.59	28.89	162.23	0.52	-0.95	1.5259e-05	0.00035238	2.4264e-05	0.00050218	0.841645	0.941358
PKM2	1542.19	3292.97	515.27	1325.68	0.47	-1.09	1.5259e-05	0.00035238	2.4289e-05	0.0005024	0.842513	0.950617
OSTC	3177.98	4097.51	442.05	656.14	0.78	-0.37	2.2888e-05	0.00044653	2.4317e-05	0.00050267	0.843484	0.932099
EPB41L2	1006.27	598.22	232.49	235.55	1.68	0.75	0.00014496	0.0015611	2.4445e-05	0.00050502	0.847924	0.135802
OBFC2B	504.51	969.92	95.75	326.23	0.52	-0.94	5.3406e-05	0.00077705	2.4553e-05	0.00050668	0.85167	0.947531
MYO1B	4052.55	2386.16	582	900.3	1.7	0.76	0.00019073	0.0019127	2.4555e-05	0.00050668	0.851739	0.0802469
TOX4	745.38	623.6	56.44	91.74	1.2	0.26	2.2888e-05	0.00044653	2.4704e-05	0.00050927	0.856908	0.0864198
LOC731228	129.86	116.92	6.39	6.93	1.11	0.15	5.3406e-05	0.00077705	2.471e-05	0.00050927	0.857116	0.12037
PRKCQ	1091.13	385.69	205.25	379.59	2.83	1.5	0.00083923	0.0059204	2.4725e-05	0.00050928	0.857636	0.0709877
SLC25A39	3441.75	5476.95	558.89	1390.12	0.63	-0.67	3.8147e-05	0.00061919	2.4749e-05	0.00050949	0.858469	0.944444
RPL22	5996.92	4509.12	690.57	997.99	1.33	0.41	0.00010681	0.0012504	2.4804e-05	0.0005103	0.860376	0.0833333
OASL	516.28	234.82	153.3	89.94	2.2	1.14	0.00014496	0.0015611	2.4869e-05	0.00051135	0.862631	0.0679012
MSRA	860.34	444.47	175.46	196.79	1.94	0.95	2.2888e-05	0.00044653	2.5026e-05	0.00051426	0.868077	0.0493827
E2F8	120.29	158.68	7.35	34.02	0.76	-0.4	1.5259e-05	0.00035238	2.5067e-05	0.00051451	0.869499	0.95679
METTL7A	4183.65	1570.37	733.04	1416.38	2.66	1.41	7.6294e-05	0.00099116	2.5068e-05	0.00051451	0.869534	0.114198
FBP1	4997.94	1818.86	1993.39	1698.53	2.75	1.46	7.6294e-06	0.00025718	2.5112e-05	0.00051511	0.87106	0.058642
RNF34	894.64	1178.7	95.12	237.38	0.76	-0.4	1.5259e-05	0.00035238	2.5156e-05	0.00051571	0.872586	0.891975
CHEK2	242.09	445.9	22.43	179.8	0.54	-0.88	2.2888e-05	0.00044653	2.519e-05	0.0005161	0.873766	0.929012
GGCT	1351.96	2684.88	150.46	1145.16	0.5	-0.99	5.3406e-05	0.00077705	2.5331e-05	0.00051868	0.878656	0.919753
CLK1	3592.47	2541.97	481.69	630.44	1.41	0.5	7.6294e-05	0.00099116	2.5361e-05	0.000519	0.879697	0.141975
PPME1	754.67	1569.7	130.31	552.84	0.48	-1.06	7.6294e-05	0.00099116	2.5652e-05	0.00052465	0.889791	0.895062
HNRNPH3	2512.06	1691.98	386.43	401.73	1.48	0.57	5.3406e-05	0.00077705	2.5683e-05	0.00052497	0.890866	0.095679
DHTKD1	385.7	546.26	62.65	99.96	0.71	-0.5	0.00014496	0.0015611	2.5881e-05	0.0005287	0.897734	0.895062
PPP4C	1899.98	2952.01	362.89	648.71	0.64	-0.64	0.00025177	0.0023661	2.5966e-05	0.00053013	0.900683	0.867284
LOC645897	297.49	135.33	94.47	42.45	2.2	1.14	5.3406e-05	0.00077705	2.5994e-05	0.00053038	0.901654	0.0617284
GUSBL2	176.25	215.48	12.2	19.28	0.82	-0.29	0.00014496	0.0015611	2.6179e-05	0.00053385	0.908071	0.925926
VMO1	346.15	227.63	99.76	55.15	1.52	0.6	7.6294e-06	0.00025718	2.6244e-05	0.00053485	0.910326	0.12963
MUC3B	131.85	125.05	4.89	6.31	1.05	0.08	7.6294e-05	0.00099116	2.6274e-05	0.00053515	0.911366	0.160494
LOC285047	251.11	144.22	67.72	30	1.74	0.8	7.6294e-06	0.00025718	2.647e-05	0.00053882	0.918165	0.0462963
SLC16A5	1396.23	766.54	160.52	374.47	1.82	0.87	5.3406e-05	0.00077705	2.6693e-05	0.00054306	0.9259	0.101852
PPM1F	3086.97	1882.21	413.64	650	1.64	0.71	0.00014496	0.0015611	2.6742e-05	0.00054372	0.9276	0.0972222
EHD2	1507.46	866.42	355.89	444.82	1.74	0.8	7.6294e-05	0.00099116	2.676e-05	0.00054377	0.928224	0.108025
PIF1	155.4	269.77	19.49	79.98	0.58	-0.8	1.5259e-05	0.00035238	2.6794e-05	0.00054414	0.929403	0.962963
Hs.578899	266.65	188.95	51.09	27.93	1.41	0.5	7.6294e-06	0.00025718	2.6843e-05	0.00054483	0.931103	0.0493827
Hs.141883	216.57	157.49	49.6	9.18	1.38	0.46	1.5259e-05	0.00035238	2.6901e-05	0.00054569	0.933115	0.0123457
ITM2C	1257.66	2370.29	248.14	872.4	0.53	-0.91	1.5259e-05	0.00035238	2.6927e-05	0.00054585	0.934017	0.966049
Hs.167721	479.32	244.35	93.92	85.91	1.96	0.97	5.3406e-05	0.00077705	2.6941e-05	0.00054585	0.934502	0.058642
GPBAR1	368.39	172.07	97.9	99.53	2.14	1.1	0.00010681	0.0012504	2.6997e-05	0.00054667	0.936445	0.0833333
BAK1	208.03	264.34	25.67	62.8	0.79	-0.35	7.6294e-06	0.00025718	2.7124e-05	0.00054892	0.94085	0.938272
DSCC1	279.68	412.04	22	122.76	0.68	-0.56	7.6294e-06	0.00025718	2.7273e-05	0.00055161	0.946019	0.945988
CNPY2	2799.75	3489.07	233.29	623.49	0.8	-0.32	2.2888e-05	0.00044653	2.7343e-05	0.00055226	0.948447	0.935185
RRAS	3750.13	1496.79	686.96	1163.66	2.51	1.33	0.00014496	0.0015611	2.7349e-05	0.00055226	0.948655	0.0987654
GPRIN2	223.07	156.07	59.63	32.63	1.43	0.52	3.8147e-05	0.00061919	2.7353e-05	0.00055226	0.948794	0.0925926
RNF145	2262.67	1393.69	445.24	385.78	1.62	0.7	0.00010681	0.0012504	2.7402e-05	0.00055293	0.950493	0.108025
CHD4	1400.26	1620.52	134.3	249.36	0.86	-0.21	3.8147e-05	0.00061919	2.7434e-05	0.00055326	0.951603	0.944444
RPL39L	560.08	1985.62	79.02	1246.92	0.28	-1.83	3.8147e-05	0.00061919	2.7452e-05	0.0005533	0.952228	0.938272
APOA1	196.29	136.98	41.41	30.66	1.43	0.52	7.6294e-05	0.00099116	2.7507e-05	0.00055408	0.954135	0.0972222
ULK4	251.69	163.9	63.81	22.26	1.54	0.62	7.6294e-05	0.00099116	2.7574e-05	0.00055511	0.956459	0.0648148
ARL13B	623.8	383.14	83.25	91.79	1.63	0.7	0.00010681	0.0012504	2.7656e-05	0.00055644	0.959304	0.0771605
CYP4Z1	169.23	129.8	23.85	20.55	1.3	0.38	0.00053406	0.0041921	2.7732e-05	0.00055765	0.96194	0.0771605
GPRIN1	132.22	206.31	10.08	73.45	0.64	-0.64	7.6294e-06	0.00025718	2.7773e-05	0.00055814	0.963362	0.996914
ZNRD1	589.19	804.27	56.93	141.2	0.73	-0.45	1.5259e-05	0.00035238	2.7813e-05	0.00055863	0.96475	0.891975
ZNF181	619.59	413.86	139.46	113.92	1.5	0.58	3.8147e-05	0.00061919	2.7999e-05	0.00056203	0.971201	0.114198
KCTD10	1280.08	854.73	359.83	412.06	1.5	0.58	0.00010681	0.0012504	2.8092e-05	0.00056358	0.974427	0.179012
SCN1A	279.22	162.23	89.25	39.52	1.72	0.78	7.6294e-06	0.00025718	2.8129e-05	0.00056399	0.975711	0.0308642
MED8	456.82	674.18	87.26	155.41	0.68	-0.56	2.2888e-05	0.00044653	2.823e-05	0.0005657	0.979214	0.932099
TTF2	829.51	1533.89	126.43	577.57	0.54	-0.89	7.6294e-06	0.00025718	2.8367e-05	0.00056811	0.983966	0.91358
FLJ22639	189.56	259.32	21.25	50.73	0.73	-0.45	5.3406e-05	0.00077705	2.8469e-05	0.00056983	0.987504	0.932099
MGAT2	721.28	1020.66	84.03	184.33	0.71	-0.5	0.00010681	0.0012504	2.8528e-05	0.00057011	0.989551	0.888889
GMNN	641.16	1441.45	136.44	592.8	0.44	-1.17	1.5259e-05	0.00035238	2.8529e-05	0.00057011	0.989585	0.959877
SNORA57	293.18	483.61	52.59	183.39	0.61	-0.72	1.5259e-05	0.00035238	2.8537e-05	0.00057011	0.989863	0.959877
CYR61	5754.99	2183.71	2992.42	1308.63	2.64	1.4	1.5259e-05	0.00035238	2.8549e-05	0.00057011	0.990279	0.117284
Hs.352677	974.96	687.37	218.12	129.19	1.42	0.5	3.8147e-05	0.00061919	2.8699e-05	0.00057257	0.995482	0.111111
ASF1B	220.57	805.2	43.12	502.17	0.27	-1.87	1.5259e-05	0.00035238	2.8705e-05	0.00057257	0.99569	0.984568
PRPF19	798.66	1254.96	135.74	318.08	0.64	-0.65	0.00010681	0.0012504	2.8824e-05	0.00057461	0.999818	0.91358
TMEM220	164.94	131.94	21.9	17.56	1.25	0.32	0.00010681	0.0012504	2.889e-05	0.00057559	1	0.101852
LOC392713	187.05	260.89	26.06	54.37	0.72	-0.48	2.2888e-05	0.00044653	2.8941e-05	0.00057628	1	0.882716
GALNT2	364.63	618.19	61.84	162.78	0.59	-0.76	0.00010681	0.0012504	2.9101e-05	0.0005788	1	0.87963
SH2D3C	502.48	230.81	113.56	119.85	2.18	1.12	0.0010452	0.0070427	2.9101e-05	0.0005788	1	0.0524691
TPBG	387.29	1113.09	92.31	501.03	0.35	-1.52	3.8147e-05	0.00061919	2.9218e-05	0.00058072	1	0.938272
HBP1	1728.19	1209.77	227.77	271.57	1.43	0.51	0.00014496	0.0015611	2.9231e-05	0.00058072	1	0.0833333
C3orf62	297.85	239.89	40.56	31.76	1.24	0.31	7.6294e-05	0.00099116	2.9258e-05	0.00058092	1	0.145062
LOC730417	155.29	135.82	10.71	8.91	1.14	0.19	5.3406e-05	0.00077705	2.9358e-05	0.00058257	1	0.0925926
LOC644157	182.24	146.79	21.37	20.14	1.24	0.31	7.6294e-05	0.00099116	2.9622e-05	0.00058748	1	0.0709877
Hs.284464	343.32	229.33	55.95	65.56	1.5	0.58	0.00014496	0.0015611	2.9793e-05	0.00059054	1	0.0925926
GMPS	968.81	1967.45	173.67	805.79	0.49	-1.02	7.6294e-05	0.00099116	2.9885e-05	0.0005918	1	0.947531
GORASP1	1694.52	1252.23	175.56	219.26	1.35	0.44	0.00032806	0.0028744	2.9891e-05	0.0005918	1	0.0802469
C5orf32	3568.46	1840.59	507.43	885.34	1.94	0.96	0.00019073	0.0019127	2.9922e-05	0.00059208	1	0.101852
ARPP19	3428.71	2660.15	328.93	619.09	1.29	0.37	0.00010681	0.0012504	2.9954e-05	0.00059236	1	0.154321
PSMB5	2855.1	5182.5	282.38	1514.63	0.55	-0.86	2.2888e-05	0.00044653	3.0099e-05	0.00059489	1	0.947531
C10orf2	249.44	434.53	42.79	153.65	0.57	-0.8	7.6294e-06	0.00025718	3.0122e-05	0.000595	1	0.962963
BBS7	426.54	307.98	60.79	55.93	1.38	0.47	0.00010681	0.0012504	3.0234e-05	0.00059689	1	0.12963
KNDC1	194.44	145.04	30.15	10.99	1.34	0.42	0.00010681	0.0012504	3.0284e-05	0.00059753	1	0.0771605
FGR	1864.21	698.82	607.12	541.68	2.67	1.42	1.5259e-05	0.00035238	3.0435e-05	0.00059988	1	0.0925926
ANGPTL5	180.6	123.46	42.28	11.39	1.46	0.55	7.6294e-06	0.00025718	3.0438e-05	0.00059988	1	0.0308642
FTSJ2	305.93	406.76	32.09	91.85	0.75	-0.41	1.5259e-05	0.00035238	3.0521e-05	0.00060119	1	0.950617
ARL4C	274	394.04	50.59	108.04	0.7	-0.52	2.2888e-05	0.00044653	3.0636e-05	0.0006031	1	0.910494
MGC4677	741.81	1401.59	293.84	663.76	0.53	-0.92	3.8147e-05	0.00061919	3.0719e-05	0.00060395	1	0.916667
Hs.19339	1286.25	624.81	329.36	328.11	2.06	1.04	0.00014496	0.0015611	3.0723e-05	0.00060395	1	0.108025
SLC15A3	4748.64	2200.57	1237.24	1359.5	2.16	1.11	3.8147e-05	0.00061919	3.0731e-05	0.00060395	1	0.0925926
RCC2	3083.54	4325.73	327.42	1368.13	0.71	-0.49	7.6294e-06	0.00025718	3.0786e-05	0.00060469	1	0.993827
CENPM	169.04	418.76	19.27	201.51	0.4	-1.31	7.6294e-06	0.00025718	3.0902e-05	0.00060663	1	0.987654
SNORD110	156.62	189.46	9.19	26.04	0.83	-0.27	7.6294e-05	0.00099116	3.0955e-05	0.00060732	1	0.91358
TSPAN2	211.65	152.6	37.34	31.61	1.39	0.47	0.00014496	0.0015611	3.1053e-05	0.0006089	1	0.132716
MORC2	277.32	435.77	43.99	169.26	0.64	-0.65	2.2888e-05	0.00044653	3.1165e-05	0.00061074	1	0.972222
PODN	1265.5	706.8	325.69	427.92	1.79	0.84	0.00019073	0.0019127	3.1191e-05	0.0006109	1	0.157407
HSPA4	1352.33	1904.65	183.16	389.17	0.71	-0.49	7.6294e-05	0.00099116	3.1215e-05	0.00061092	1	0.950617
GOLGA8B	3514.08	2707.01	469.5	897.5	1.3	0.38	5.3406e-05	0.00077705	3.1227e-05	0.00061092	1	0.17284
GPC2	201.05	353.99	18.2	115.67	0.57	-0.82	7.6294e-06	0.00025718	3.1256e-05	0.00061115	1	0.984568
LOC649049	5221.86	8991.07	941.19	2093.55	0.58	-0.78	7.6294e-05	0.00099116	3.1332e-05	0.00061229	1	0.919753
ZWILCH	398.11	670.42	54.74	242.44	0.59	-0.75	1.5259e-05	0.00035238	3.1375e-05	0.00061279	1	0.938272
LMNB1	197.45	413.89	37.86	181.63	0.48	-1.07	7.6294e-06	0.00025718	3.1505e-05	0.00061479	1	0.966049
TMEM167A	1043.23	1640.46	182.08	467.74	0.64	-0.65	0.00019073	0.0019127	3.1513e-05	0.00061479	1	0.854938
BANF1	1564.89	2151.67	334.82	489.11	0.73	-0.46	7.6294e-06	0.00025718	3.1551e-05	0.00061518	1	0.938272
BAT2D1	2171.69	2910.47	285.52	515.49	0.75	-0.42	0.00032806	0.0028744	3.1591e-05	0.00061553	1	0.888889
PAFAH1B3	895.98	2940.17	296.53	1261.38	0.3	-1.71	0.00010681	0.0012504	3.1604e-05	0.00061553	1	0.910494
CACNA1C	244.36	174	30.13	38.01	1.4	0.49	0.00010681	0.0012504	3.1685e-05	0.00061676	1	0.104938
TUFM	2093.03	2982.54	327.68	708.25	0.7	-0.51	1.5259e-05	0.00035238	3.2035e-05	0.00062321	1	0.882716
LOC653353	145.26	129.39	9.43	7.71	1.12	0.17	7.6294e-05	0.00099116	3.2151e-05	0.0006248	1	0.0617284
LOC644101	355.99	551.81	58.96	160.69	0.65	-0.63	7.6294e-05	0.00099116	3.2152e-05	0.0006248	1	0.882716
NDC80	178.71	502.95	33.89	296.67	0.36	-1.49	1.5259e-05	0.00035238	3.2248e-05	0.00062631	1	0.990741
LOC653604	192.23	216.63	17.18	25.89	0.89	-0.17	0.00014496	0.0015611	3.2418e-05	0.00062925	1	0.848765
TLN1	1754.6	1047.13	191.38	467.84	1.68	0.74	0.00010681	0.0012504	3.245e-05	0.00062952	1	0.141975
TXNDC17	5240.51	8391.17	782.73	1958.28	0.62	-0.68	0.00019073	0.0019127	3.2581e-05	0.00063125	1	0.898148
BIRC5	144.52	574.59	16.36	343.31	0.25	-1.99	7.6294e-06	0.00025718	3.2589e-05	0.00063125	1	0.990741
Hs.201441	160.69	126.65	29.07	14.56	1.27	0.34	7.6294e-06	0.00025718	3.2593e-05	0.00063125	1	0.0925926
TLR2	248.25	164.68	36.37	50.04	1.51	0.59	0.00019073	0.0019127	3.2665e-05	0.00063228	1	0.135802
LOC728324	935.12	1436.41	180.46	486.84	0.65	-0.62	1.5259e-05	0.00035238	3.2732e-05	0.00063323	1	0.910494
DNAJC15	1745.96	1244.01	449.92	568.22	1.4	0.49	0.00067139	0.0049932	3.2852e-05	0.00063519	1	0.108025
HULC	140.46	123.29	10.19	5.64	1.14	0.19	5.3406e-05	0.00077705	3.2968e-05	0.00063708	1	0.0895062
LOC100134301	216.7	286.84	30.7	68.6	0.76	-0.4	1.5259e-05	0.00035238	3.3002e-05	0.00063739	1	0.935185
FANCB	156.68	269.14	8.09	88.51	0.58	-0.78	7.6294e-06	0.00025718	3.312e-05	0.00063931	1	0.990741
LOC653147	1069.69	1371.54	103.57	230.85	0.78	-0.36	0.00010681	0.0012504	3.3254e-05	0.00064154	1	0.91358
RTN1	479.28	225.27	127.11	111.22	2.13	1.09	0.00010681	0.0012504	3.3308e-05	0.00064219	1	0.0771605
C9orf156	975.19	646.03	135.7	175.15	1.51	0.59	0.00019073	0.0019127	3.3325e-05	0.00064219	1	0.104938
TRIM27	297.36	425.89	48.28	78.98	0.7	-0.52	2.2888e-05	0.00044653	3.3407e-05	0.00064341	1	0.910494
KIF18A	174.77	235.16	17.93	66.15	0.74	-0.43	1.5259e-05	0.00035238	3.3463e-05	0.00064413	1	0.882716
LOC730323	3157.96	835.27	1412.75	706.87	3.78	1.92	0.00010681	0.0012504	3.3558e-05	0.00064561	1	0.138889
UCK2	217.25	573.51	44.37	332.88	0.38	-1.4	7.6294e-06	0.00025718	3.3646e-05	0.00064694	1	0.935185
LOC651309	814.99	418.91	340.27	157.83	1.95	0.96	2.2888e-05	0.00044653	3.3727e-05	0.00064808	1	0.104938
MITF	345.62	211.15	39.94	80.35	1.64	0.71	0.0012894	0.0082777	3.3743e-05	0.00064808	1	0.0555556
ZNF23	1064.18	692.09	141.43	216.52	1.54	0.62	3.8147e-05	0.00061919	3.3811e-05	0.00064902	1	0.135802
ESCO2	120.41	153.53	8.19	34.18	0.78	-0.35	7.6294e-06	0.00025718	3.3836e-05	0.00064915	1	0.975309
TIGD5	556.36	1039.43	46.84	360.03	0.54	-0.9	5.3406e-05	0.00077705	3.3867e-05	0.00064939	1	0.92284
NINJ2	3287.92	1305.31	851.82	1284.34	2.52	1.33	0.00010681	0.0012504	3.3894e-05	0.00064955	1	0.0895062
GPR87	132.39	547.84	51.48	413.21	0.24	-2.05	1.5259e-05	0.00035238	3.4102e-05	0.00065317	1	0.904321
ZFP3	796.11	505.69	159.75	150.98	1.57	0.65	5.3406e-05	0.00077705	3.4193e-05	0.00065456	1	0.114198
LOC643888	325.1	240.11	66	53.72	1.35	0.44	0.00014496	0.0015611	3.4212e-05	0.00065456	1	0.141975
CHEK1	206.46	780.46	23.25	503.44	0.26	-1.92	7.6294e-06	0.00025718	3.4314e-05	0.00065615	1	0.993827
FCN1	2156.96	866.52	826.75	724.26	2.49	1.32	0.00025177	0.0023661	3.4426e-05	0.00065792	1	0.104938
RCADH5	721.46	485.97	108.01	107.27	1.48	0.57	0.00019073	0.0019127	3.4504e-05	0.00065905	1	0.111111
CSE1L	1634.79	2959.92	116.14	893.56	0.55	-0.86	7.6294e-05	0.00099116	3.4542e-05	0.00065941	1	0.902778
KCNIP1	142.44	126.4	9.94	12.21	1.13	0.17	7.6294e-05	0.00099116	3.4625e-05	0.00066037	1	0.123457
OSGIN2	992.81	646.66	231.78	223.28	1.54	0.62	3.8147e-05	0.00061919	3.4638e-05	0.00066037	1	0.104938
GPLD1	147.14	127.98	12.79	11.91	1.15	0.2	0.00010681	0.0012504	3.4649e-05	0.00066037	1	0.188272
UBQLNL	254.98	173.38	50.74	40.02	1.47	0.56	1.5259e-05	0.00035238	3.4749e-05	0.00066156	1	0.0925926
EBNA1BP2	2921.64	3963.38	374	839.29	0.74	-0.44	7.6294e-06	0.00025718	3.475e-05	0.00066156	1	0.919753
ABCC10	407.38	545.9	72.27	121.69	0.75	-0.42	2.2888e-05	0.00044653	3.4837e-05	0.00066277	1	0.861111
TMEM108	493.61	267.07	89.85	138.59	1.85	0.89	0.00025177	0.0023661	3.4877e-05	0.00066277	1	0.12037
HAR1A	135.96	122.98	10.78	7.74	1.11	0.14	1.5259e-05	0.00035238	3.4886e-05	0.00066277	1	0.145062
QKI	312.14	216.56	43.43	43.54	1.44	0.53	0.00010681	0.0012504	3.4894e-05	0.00066277	1	0.0771605
MTMR9	1072.87	658.72	167.63	204.69	1.63	0.7	0.00025177	0.0023661	3.4909e-05	0.00066277	1	0.0864198
RRAGA	4340.22	3496.17	491.81	379.36	1.24	0.31	0.00010681	0.0012504	3.5224e-05	0.00066838	1	0.058642
GRAMD1C	478.6	275.25	92.8	118.11	1.74	0.8	0.00014496	0.0015611	3.5274e-05	0.00066897	1	0.0987654
GLS	2807.61	1224.29	556.54	799.48	2.29	1.2	0.00014496	0.0015611	3.5305e-05	0.00066919	1	0.101852
Hs.325015	277.77	206.82	50.7	35.57	1.34	0.43	5.3406e-05	0.00077705	3.5405e-05	0.00067072	1	0.166667
VISA	260.41	445.81	46.18	146.27	0.58	-0.78	7.6294e-06	0.00025718	3.5545e-05	0.000673	1	0.92284
TMEM41B	3526.12	2585.87	468.59	722.61	1.36	0.45	3.8147e-05	0.00061919	3.5789e-05	0.00067725	1	0.0895062
MRTO4	340.37	594.16	75.03	241	0.57	-0.8	7.6294e-06	0.00025718	3.5961e-05	0.00067982	1	0.929012
KDELR3	443.92	1032.11	88.22	547.07	0.43	-1.22	5.3406e-05	0.00077705	3.5964e-05	0.00067982	1	0.876543
PER3	1198.76	583.86	336.74	282.52	2.05	1.04	0.00010681	0.0012504	3.5994e-05	0.0006799	1	0.12037
SMAD9	324.54	192.07	137.93	58.91	1.69	0.76	5.3406e-05	0.00077705	3.6007e-05	0.0006799	1	0.12963
YWHAG	2640.14	3383.75	209.9	702.58	0.78	-0.36	2.2888e-05	0.00044653	3.6032e-05	0.00068	1	0.916667
TRPC6	972.51	356.55	297.15	342.81	2.73	1.45	5.3406e-05	0.00077705	3.6093e-05	0.0006805	1	0.123457
Hs.531457	1046.52	652.58	137.79	245.07	1.6	0.68	0.00019073	0.0019127	3.6098e-05	0.0006805	1	0.104938
ATAD3A	365.9	643.39	126.06	354.99	0.57	-0.81	1.5259e-05	0.00035238	3.6117e-05	0.0006805	1	0.944444
MYLK	1399.74	664.69	270.02	323.97	2.11	1.07	0.00014496	0.0015611	3.6153e-05	0.00068081	1	0.135802
C16orf53	1057.94	1496.79	149.93	294.04	0.71	-0.5	0.00032806	0.0028744	3.6189e-05	0.00068111	1	0.851852
LOC388796	385.72	589.41	73.86	196.16	0.65	-0.61	3.8147e-05	0.00061919	3.6216e-05	0.00068124	1	0.907407
PABPC3	235.81	334.81	26.92	53.48	0.7	-0.51	0.00025177	0.0023661	3.6254e-05	0.00068159	1	0.904321
DUSP18	1065.53	680.43	199.83	190.84	1.57	0.65	0.00019073	0.0019127	3.63e-05	0.00068208	1	0.12963
SLC25A10	287.41	491.86	28.86	184.88	0.58	-0.78	3.8147e-05	0.00061919	3.6333e-05	0.00068233	1	0.907407
C7orf20	154.04	196.39	9.79	29.22	0.78	-0.35	7.6294e-05	0.00099116	3.645e-05	0.00068417	1	0.891975
PPM1M	2622.57	1251.64	459.08	681.89	2.1	1.07	5.3406e-05	0.00077705	3.6559e-05	0.00068584	1	0.111111
HSD17B4	5106.92	3119.05	409.39	1222.77	1.64	0.71	0.00014496	0.0015611	3.6758e-05	0.00068884	1	0.160494
OSTCL	257.82	350.15	40.85	82.9	0.74	-0.44	0.00010681	0.0012504	3.6759e-05	0.00068884	1	0.907407
CDCA1	125.55	175.11	8.5	35.93	0.72	-0.48	7.6294e-06	0.00025718	3.6779e-05	0.00068884	1	0.950617
GALNT7	149.46	192.28	13.22	31.93	0.78	-0.36	5.3406e-05	0.00077705	3.6848e-05	0.00068977	1	0.87037
MED20	1999.01	2752.17	227.07	478.64	0.73	-0.46	0.00010681	0.0012504	3.6918e-05	0.00069071	1	0.92284
SLFN11	3675.05	2360.18	636.87	841.52	1.56	0.64	0.00025177	0.0023661	3.7052e-05	0.00069284	1	0.0740741
DENND5A	3826.56	2738.16	456.18	632.26	1.4	0.48	5.3406e-05	0.00077705	3.7121e-05	0.00069377	1	0.058642
POLE2	254.67	797.07	35.88	423.17	0.32	-1.65	1.5259e-05	0.00035238	3.7194e-05	0.00069476	1	0.993827
PSMG3	313.03	539.04	49.62	192.48	0.58	-0.78	7.6294e-05	0.00099116	3.7242e-05	0.00069527	1	0.91358
ZNF593	1281.36	1856.41	312.93	404.48	0.69	-0.53	2.2888e-05	0.00044653	3.7284e-05	0.00069535	1	0.87037
PDIA3P	1233.45	2017.75	307.96	527.41	0.61	-0.71	7.6294e-05	0.00099116	3.7286e-05	0.00069535	1	0.91358
LOC731007	212.66	372.6	20.27	150.97	0.57	-0.81	1.5259e-05	0.00035238	3.7461e-05	0.00069818	1	0.919753
SPC25	147.59	260.41	12.2	92.32	0.57	-0.82	1.5259e-05	0.00035238	3.7478e-05	0.00069818	1	0.975309
PARD6B	184.6	147.49	26.48	13.7	1.25	0.32	7.6294e-05	0.00099116	3.765e-05	0.000701	1	0.0802469
PIN4	475.57	329.31	75.09	78.4	1.44	0.53	0.00010681	0.0012504	3.7731e-05	0.00070213	1	0.0864198
MAOA	7352.59	3400.38	1074.09	2390.08	2.16	1.11	0.00025177	0.0023661	3.7871e-05	0.00070436	1	0.0895062
PATE3	189.52	268.58	14.72	58.51	0.71	-0.5	7.6294e-05	0.00099116	3.7932e-05	0.00070511	1	0.882716
EFTUD2	1568.1	2441.56	374.08	454.19	0.64	-0.64	5.3406e-05	0.00077705	3.7972e-05	0.00070548	1	0.910494
NOP2	586.32	1050.57	114.81	385.82	0.56	-0.84	2.2888e-05	0.00044653	3.8095e-05	0.0007074	1	0.92284
CENPH	172.12	253.67	8.24	65.94	0.68	-0.56	2.2888e-05	0.00044653	3.8271e-05	0.00071004	1	0.978395
LOC650215	1267.05	2504.86	102.09	1121.39	0.51	-0.98	7.6294e-06	0.00025718	3.8279e-05	0.00071004	1	0.990741
TBC1D7	730.74	1232.62	137.44	371.27	0.59	-0.75	3.8147e-05	0.00061919	3.8368e-05	0.00071068	1	0.929012
PGAM4	1029.63	2148.6	167.1	761.04	0.48	-1.06	2.2888e-05	0.00044653	3.8374e-05	0.00071068	1	0.941358
C7orf58	230.45	158.49	35.3	37.31	1.45	0.54	0.00067139	0.0049932	3.8375e-05	0.00071068	1	0.0895062
Hs.530359	360.67	216.06	85.53	65.96	1.67	0.74	5.3406e-05	0.00077705	3.8402e-05	0.00071081	1	0.151235
CCDC150	129.52	188.85	8.62	54.32	0.69	-0.54	7.6294e-06	0.00025718	3.8436e-05	0.00071105	1	0.984568
RANGAP1	1637.8	3255.44	219.52	1332.16	0.5	-0.99	2.2888e-05	0.00044653	3.8457e-05	0.00071107	1	0.919753
PLAU	1239.2	4081.19	323.07	3798.1	0.3	-1.72	7.6294e-06	0.00025718	3.8699e-05	0.00071516	1	0.996914
SEC61G	4659.39	6241.62	466.4	1070.93	0.75	-0.42	7.6294e-05	0.00099116	3.8743e-05	0.00071543	1	0.904321
WDHD1	159.5	225.43	9.06	54.87	0.71	-0.5	7.6294e-06	0.00025718	3.8755e-05	0.00071543	1	0.962963
HPGDS	292.81	145.18	108.37	29.99	2.02	1.01	7.6294e-06	0.00025718	3.884e-05	0.00071662	1	0.0617284
CKAP2L	159.9	544.76	19.61	365.69	0.29	-1.77	7.6294e-06	0.00025718	3.8949e-05	0.00071825	1	0.996914
C1orf77	1388.16	1778.42	220.93	289.69	0.78	-0.36	3.8147e-05	0.00061919	3.9038e-05	0.00071951	1	0.845679
NCOA1	944.12	614.71	171.74	158.41	1.54	0.62	1.5259e-05	0.00035238	3.908e-05	0.0007199	1	0.0246914
TMEM185B	683.2	1053.7	69.42	300.53	0.65	-0.63	1.5259e-05	0.00035238	3.9103e-05	0.00071994	1	0.888889
RBM5	3863.39	2927.65	306.54	760.68	1.32	0.4	0.00032806	0.0028744	3.9209e-05	0.00072109	1	0.121914
LRWD1	469.47	669.81	79.9	185.18	0.7	-0.51	2.2888e-05	0.00044653	3.9226e-05	0.00072109	1	0.87963
CAPS2	423.6	254.57	152.13	49.77	1.66	0.73	0.00032105	0.0028744	3.9228e-05	0.00072109	1	0.0694444
RPUSD1	248.26	415.42	83.54	144.32	0.6	-0.74	5.3406e-05	0.00077705	3.9261e-05	0.00072133	1	0.891975
RPS23	3834.83	2510.53	1328.76	1013.73	1.53	0.61	7.6294e-05	0.00099116	3.9401e-05	0.0007235	1	0.209877
AKAP2	252.34	161.55	56.54	20.67	1.56	0.64	0.00014496	0.0015611	3.9488e-05	0.00072472	1	0.0864198
CDC2	257.96	1268.89	48.62	816.94	0.2	-2.3	7.6294e-06	0.00025718	3.9514e-05	0.00072482	1	0.993827
PCCB	1835.66	3000.57	268.72	1006.08	0.61	-0.71	7.6294e-05	0.00099116	3.9537e-05	0.00072485	1	0.953704
HIP1R	141.22	163.45	7.7	17.97	0.86	-0.21	5.3406e-05	0.00077705	3.9599e-05	0.00072501	1	0.904321
CHRM1	138.81	123.71	12.27	5.12	1.12	0.17	3.8147e-05	0.00061919	3.9605e-05	0.00072501	1	0.0709877
RTN3	1307.47	939.73	122.84	231.17	1.39	0.48	0.00019073	0.0019127	3.9608e-05	0.00072501	1	0.0740741
CHURC1	2184.92	1622.94	1534.21	1230.57	1.35	0.43	3.8147e-05	0.00061919	3.9629e-05	0.00072501	1	0.29321
EPM2A	236.09	207.76	16.47	19.65	1.14	0.18	2.2888e-05	0.00044653	3.9769e-05	0.00072708	1	0.0617284
SH3PXD2B	398.02	641.3	204.38	355.22	0.62	-0.69	1.5259e-05	0.00035238	3.9784e-05	0.00072708	1	0.891975
STK39	1396.98	2364.14	205.51	708.63	0.59	-0.76	3.8147e-05	0.00061919	4.0102e-05	0.00073251	1	0.938272
KIF26B	155.67	274.59	15.2	101.88	0.57	-0.82	7.6294e-06	0.00025718	4.0142e-05	0.00073285	1	0.987654
ABCF2	219.62	293.88	33.43	63.71	0.75	-0.42	7.6294e-05	0.00099116	4.024e-05	0.00073426	1	0.901235
ENPEP	540.59	284.18	212.76	95.06	1.9	0.93	3.8147e-05	0.00061919	4.0336e-05	0.00073562	1	0.157407
DEADC1	169.62	142.73	16.08	18	1.19	0.25	0.00019073	0.0019127	4.036e-05	0.00073567	1	0.17284
CXCL2	6675.99	1840.25	3882.45	1395.42	3.63	1.86	1.5259e-05	0.00035238	4.04e-05	0.00073581	1	0.154321
CIRBP	7131.98	4457.39	1381.54	1696.06	1.6	0.68	7.6294e-05	0.00099116	4.0419e-05	0.00073581	1	0.100309
Hs.538460	156.95	123.77	23.54	5.53	1.27	0.34	5.3406e-05	0.00077705	4.0447e-05	0.00073581	1	0.0709877
Hs.103173	280.11	197.75	37.64	36.99	1.42	0.5	7.6294e-05	0.00099116	4.0453e-05	0.00073581	1	0.0833333
PNPLA2	1533.66	1062.28	325.05	343.33	1.44	0.53	7.6294e-05	0.00099116	4.0617e-05	0.0007384	1	0.12963
LOC100134387	147.15	164.81	9.43	14.74	0.89	-0.16	0.00019073	0.0019127	4.0802e-05	0.00074121	1	0.858025
ANK3	771.49	487.32	120.37	195.46	1.58	0.66	7.6294e-05	0.00099116	4.0814e-05	0.00074121	1	0.141975
LOC285141	347.67	167.97	83.85	70.61	2.07	1.05	7.6294e-05	0.00099116	4.0887e-05	0.00074215	1	0.0524691
EDNRA	2319.26	1051.74	691.53	680.09	2.21	1.14	7.6294e-05	0.00099116	4.0922e-05	0.0007424	1	0.117284
GJA5	235.31	178.53	33.52	34.78	1.32	0.4	0.00010681	0.0012504	4.1029e-05	0.00074385	1	0.117284
CD83	3007.44	1179	1429.63	1021.94	2.55	1.35	3.8147e-05	0.00061919	4.1045e-05	0.00074385	1	0.0864198
FIGNL1	305.57	609.84	60.61	256.33	0.5	-1	2.2888e-05	0.00044653	4.1089e-05	0.00074425	1	0.935185
KLB	296.4	188.53	104.89	19.89	1.57	0.65	7.6294e-06	0.00025718	4.1133e-05	0.00074466	1	0.037037
SMYD5	157.95	189.42	16.78	17.84	0.83	-0.26	0.00019073	0.0019127	4.1174e-05	0.00074492	1	0.885802
RNF26	406.48	689.57	64.26	207.4	0.59	-0.76	7.6294e-05	0.00099116	4.119e-05	0.00074492	1	0.932099
NARFL	308.77	396.06	47.63	80.27	0.78	-0.36	7.6294e-05	0.00099116	4.1365e-05	0.00074739	1	0.895062
WDR35	443.85	311.19	91.69	82.81	1.43	0.51	0.00010681	0.0012504	4.1369e-05	0.00074739	1	0.135802
CHST3	362.75	706.31	89.87	248.31	0.51	-0.96	0.00041962	0.0034796	4.1548e-05	0.00074999	1	0.787037
APPBP2	1901.54	1232.73	227.74	334.07	1.54	0.63	0.00032806	0.0028744	4.1566e-05	0.00074999	1	0.123457
ABTB1	583.51	334.08	110.22	143.35	1.75	0.8	0.00014496	0.0015611	4.1615e-05	0.00074999	1	0.117284
COL5A1	1941.14	4776.35	680.76	2542.66	0.41	-1.3	7.6294e-05	0.00099116	4.1627e-05	0.00074999	1	0.834877
SEC24D	1346.28	2041.05	256.63	713.44	0.66	-0.6	7.6294e-06	0.00025718	4.163e-05	0.00074999	1	0.907407
HNRNPA3P1	319.99	422.92	27.23	98.42	0.76	-0.4	5.3406e-05	0.00077705	4.1643e-05	0.00074999	1	0.891975
DENND2A	1035.57	443.3	215.56	314.19	2.34	1.22	0.00032806	0.0028744	4.1866e-05	0.00075362	1	0.104938
LOC644879	341.68	877.31	108.6	544.01	0.39	-1.36	1.5259e-05	0.00035238	4.2327e-05	0.0007615	1	0.969136
SEC61A2	185.01	306.16	16.65	100.26	0.6	-0.73	2.2888e-05	0.00044653	4.247e-05	0.00076368	1	0.947531
RPS2	5829.64	8601.21	1106.3	1583.37	0.68	-0.56	3.8147e-05	0.00061919	4.2503e-05	0.00076389	1	0.915123
REV3L	541.35	342.71	109.9	88.48	1.58	0.66	0.00019073	0.0019127	4.2607e-05	0.00076536	1	0.132716
LOC100133163	1734.98	1196.3	207.76	400.01	1.45	0.54	0.00019073	0.0019127	4.2654e-05	0.00076545	1	0.0864198
MGC3196	371.32	507.39	58.49	102.61	0.73	-0.45	3.8147e-05	0.00061919	4.2656e-05	0.00076545	1	0.907407
TLR8	555.15	243.71	176.94	156.94	2.28	1.19	0.00010681	0.0012504	4.2699e-05	0.00076582	1	0.12037
LSM2	2983.62	4123.79	349.4	773.9	0.72	-0.47	0.00014496	0.0015611	4.2739e-05	0.00076587	1	0.907407
Hs.334066	148.89	134.64	14.15	8.24	1.11	0.15	2.2888e-05	0.00044653	4.2746e-05	0.00076587	1	0.114198
LOC81691	254.81	399.34	35.19	99.63	0.64	-0.65	7.6294e-05	0.00099116	4.2781e-05	0.00076611	1	0.938272
DNAJC3	184.7	270.14	30.63	72.54	0.68	-0.55	7.6294e-06	0.00025718	4.2968e-05	0.00076906	1	0.925926
LOC642428	510.16	272.78	132.97	107.54	1.87	0.9	7.6294e-05	0.00099116	4.3052e-05	0.00077016	1	0.0617284
INTS8	1037.46	1529.53	143.6	329.84	0.68	-0.56	0.00014496	0.0015611	4.3075e-05	0.00077018	1	0.938272
LOC647000	4726.35	6122.21	453.29	1432.68	0.77	-0.37	2.2888e-05	0.00044653	4.3155e-05	0.00077121	1	0.932099
LOC390578	330.95	542.42	59.6	162.92	0.61	-0.71	0.00010681	0.0012504	4.3196e-05	0.00077155	1	0.898148
IQGAP1	4304.53	3385.24	528.5	841.28	1.27	0.35	0.00010681	0.0012504	4.3389e-05	0.0007746	1	0.126543
LOC641765	161.09	233.73	9.3	64.53	0.69	-0.54	5.3406e-05	0.00077705	4.3503e-05	0.00077622	1	0.888889
P2RX2	192.49	139.61	28.14	22.23	1.38	0.46	0.00019073	0.0019127	4.3555e-05	0.00077675	1	0.0833333
OR13J1	135.69	120.14	11.95	7.79	1.13	0.18	5.3406e-05	0.00077705	4.3724e-05	0.00077873	1	0.12963
LTBP4	1363.02	542.9	497.77	355.63	2.51	1.33	0.00010681	0.0012504	4.373e-05	0.00077873	1	0.0833333
CDCA2	130.48	246.28	7.84	100.27	0.53	-0.92	7.6294e-06	0.00025718	4.3733e-05	0.00077873	1	0.944444
LOC652416	130.81	147.02	6.26	13.4	0.89	-0.17	0.00010681	0.0012504	4.3786e-05	0.00077927	1	0.919753
NR2F2	1522.41	869.92	314.55	335.71	1.75	0.81	7.6294e-05	0.00099116	4.3895e-05	0.00078081	1	0.135802
HEATR1	372.13	940.22	121.07	451.66	0.4	-1.34	1.5259e-05	0.00035238	4.3985e-05	0.00078201	1	0.910494
CYC1	2149.52	3564.12	213.18	1324.53	0.6	-0.73	1.5259e-05	0.00035238	4.4067e-05	0.00078307	1	0.888889
POM121C	1626.21	2409.77	295.41	460.34	0.67	-0.57	7.6294e-05	0.00099116	4.4123e-05	0.00078366	1	0.935185
MRPS18A	741.05	1074.31	146.17	360.15	0.69	-0.54	0.00014496	0.0015611	4.4215e-05	0.0007849	1	0.895062
OIP5	189.55	678.89	29.6	411.65	0.28	-1.84	7.6294e-06	0.00025718	4.4417e-05	0.00078807	1	0.990741
DIS3	365.13	282.67	58.19	54.41	1.29	0.37	0.00019073	0.0019127	4.4543e-05	0.00078986	1	0.12963
TMEM35	182.58	141.72	28.37	23.29	1.29	0.37	2.2888e-05	0.00044653	4.4563e-05	0.00078986	1	0.126543
CALU	1583.07	2700.34	262.53	1134.85	0.59	-0.77	3.8147e-05	0.00061919	4.4609e-05	0.00079027	1	0.907407
RUVBL1	256.04	457	37.43	182.98	0.56	-0.84	2.2888e-05	0.00044653	4.4657e-05	0.00079072	1	0.95679
PCMTD1	2790.93	1780.49	236.62	550.56	1.57	0.65	0.00019073	0.0019127	4.4882e-05	0.00079429	1	0.0833333
B3GALNT1	990.3	517.2	159.41	255.91	1.91	0.94	7.6294e-05	0.00099116	4.4935e-05	0.00079466	1	0.111111
LOC730805	166.89	130.48	21.38	14.92	1.28	0.35	7.6294e-06	0.00025718	4.4948e-05	0.00079466	1	0.126543
TNFSF12	924.61	402.14	213.93	266.05	2.3	1.2	0.00014496	0.0015611	4.5197e-05	0.00079864	1	0.0987654
SNORA56	142.45	200.98	12.13	49.98	0.71	-0.5	3.8147e-05	0.00061919	4.532e-05	0.00080041	1	0.944444
LEPREL1	3429.9	1556.27	483.24	1161.07	2.2	1.14	0.00010681	0.0012504	4.5343e-05	0.00080042	1	0.148148
PPIB	256.65	380.85	43.09	88.1	0.67	-0.57	0.00014496	0.0015611	4.5605e-05	0.00080464	1	0.925926
MUM1	1391.22	970.29	195.97	254.74	1.43	0.52	0.00025177	0.0023661	4.5698e-05	0.00080586	1	0.123457
RCAN3	246.91	394.59	18.69	116.87	0.63	-0.68	1.5259e-05	0.00035238	4.5874e-05	0.00080856	1	0.959877
MRPS7	1344.96	2003.9	146.92	456.33	0.67	-0.58	0.00014496	0.0015611	4.5969e-05	0.00080981	1	0.915123
CRYAB	1697.6	484.78	363.95	645.08	3.5	1.81	0.00025177	0.0023661	4.6008e-05	0.0008101	1	0.108025
CDT1	142.87	508.24	15.58	322.69	0.28	-1.83	7.6294e-06	0.00025718	4.6251e-05	0.00081396	1	0.996914
MRPS23	894.86	1337.24	159.95	311.19	0.67	-0.58	7.6294e-05	0.00099116	4.6375e-05	0.00081516	1	0.876543
C2orf49	351.04	541.89	47.57	212.34	0.65	-0.63	1.5259e-05	0.00035238	4.6394e-05	0.00081516	1	0.891975
C12orf52	462.84	709.59	82.73	201.66	0.65	-0.62	5.3406e-05	0.00077705	4.6412e-05	0.00081516	1	0.876543
XYLT2	1392.19	2067.88	131.91	530.55	0.67	-0.57	0.00014496	0.0015611	4.6414e-05	0.00081516	1	0.873457
FIG4	839.71	387.41	279.86	191.95	2.17	1.12	5.3406e-05	0.00077705	4.6489e-05	0.00081554	1	0.058642
LOC643147	153.29	127.08	19.14	10.22	1.21	0.27	1.5259e-05	0.00035238	4.6524e-05	0.00081554	1	0.058642
CNOT8	2137.98	1680.57	232	423.08	1.27	0.35	0.00019073	0.0019127	4.6552e-05	0.00081554	1	0.166667
ZNF214	201.53	151.62	27.59	30.83	1.33	0.41	7.6294e-05	0.00099116	4.6552e-05	0.00081554	1	0.175926
LOC338797	136.86	123.71	11.18	4.69	1.11	0.15	3.8147e-05	0.00061919	4.6553e-05	0.00081554	1	0.0709877
ACOX2	1578.41	679.2	266	618.64	2.32	1.22	0.00025177	0.0023661	4.665e-05	0.00081684	1	0.166667
SFRS7	2936.93	2042.7	564.93	590.19	1.44	0.52	7.6294e-05	0.00099116	4.6692e-05	0.00081716	1	0.126543
NRBP2	2558.11	1440.59	313.78	641.23	1.78	0.83	0.00032806	0.0028744	4.6773e-05	0.00081781	1	0.12037
GOT2	2083.18	3342.36	177.95	1015.53	0.62	-0.68	2.2888e-05	0.00044653	4.6791e-05	0.00081781	1	0.910494
COL3A1	4622.35	11720.9	3037.55	2830.9	0.39	-1.34	0.00041962	0.0034796	4.6806e-05	0.00081781	1	0.876543
NAPRT1	798.96	1680.7	114.53	805.21	0.48	-1.07	3.8147e-05	0.00061919	4.6823e-05	0.00081781	1	0.910494
RXRA	3348.02	2098.81	334.29	788.53	1.6	0.67	0.00032806	0.0028744	4.6898e-05	0.0008187	1	0.126543
SULT1A2	480.75	294.43	123.44	76.05	1.63	0.71	0.00053406	0.0041921	4.6963e-05	0.00081943	1	0.0987654
ANKRD20A1	681.3	335.14	239.6	136.46	2.03	1.02	0.00014496	0.0015611	4.7028e-05	0.00082015	1	0.0987654
EXO1	130.36	323.53	4.91	160.5	0.4	-1.31	7.6294e-06	0.00025718	4.7052e-05	0.00082015	1	0.981481
TIMM8A	312.45	558.23	47.09	164.42	0.56	-0.84	7.6294e-05	0.00099116	4.7266e-05	0.00082347	1	0.907407
HEATR2	674.72	1102.92	92.48	316.5	0.61	-0.71	7.6294e-06	0.00025718	4.7469e-05	0.00082639	1	0.941358
LOC100132717	743.23	1046.47	178.56	242.95	0.71	-0.49	0.00032806	0.0028744	4.7497e-05	0.00082639	1	0.851852
PPM1G	2190.21	2924.05	169.34	668.78	0.75	-0.42	0.00010681	0.0012504	4.755e-05	0.00082639	1	0.858025
TRIP13	329.33	1904.45	173.7	1293.4	0.17	-2.53	7.6294e-06	0.00025718	4.7572e-05	0.00082639	1	0.953704
TRIM11	540.08	816.71	49.53	197.65	0.66	-0.6	0.00014496	0.0015611	4.7578e-05	0.00082639	1	0.87037
SH3BP5	138.76	130.27	6.32	4.3	1.07	0.09	0.00019073	0.0019127	4.758e-05	0.00082639	1	0.126543
TRDMT1	254.36	194.28	29.64	31.14	1.31	0.39	5.3406e-05	0.00077705	4.7601e-05	0.00082639	1	0.0910494
C2orf55	1320.87	545.66	332.03	421.41	2.42	1.28	0.00010681	0.0012504	4.7638e-05	0.00082663	1	0.111111
[truncated: 32,688 more rows]
