# Supplementary material for: Paired proteomics, transcriptomics and miRNomics in non-small cell lung cancers: known and novel signaling cascades
Source: Oncotarget. 2016 Aug 31;7(44):71514–25. doi: 10.18632/oncotarget.11723 (PMC5342097; doi:10.18632/oncotarget.11723)
Supplement: Supplementary file 4 [file oncotarget-07-71514-s004.xlsx]

## Sheet: 003_ResultMatrix_protein.txt
protein	median group 1	median group 2	stdv group 1	stdv group 2	fold change	log(2) fold change	Wilcoxon Mann Whitney Test raw p-Value	Wilcoxon Mann Whitney Test adjusted p-Value	t-Test raw p-Value	t-Test adjusted p-Value	adj BONF	AUC	Coefficient of Variation group 1	Coefficient of Variation group 2	Difference of Coefficient of Variations
BCAM_HUMAN	547.56	120.92	133.84	58.5	4.53	2.18	7.6294e-06	0.00038352	1.6556e-10	1.0237e-06	1	0	0.255	0.446	-0.19
CAV1_HUMAN	536.19	75.89	125.96	46.61	7.07	2.82	7.6294e-06	0.00038352	6.6405e-10	1.7273e-06	1	0	0.254	0.529	-0.27
PDLI2_HUMAN	94.68	16.45	26.19	23.39	5.76	2.52	7.6294e-06	0.00038352	8.3809e-10	1.7273e-06	1	0.0308642	0.279	1.109	-0.83
TARSH_HUMAN	149.27	38.3	46.71	22.14	3.9	1.96	1.5259e-05	0.00055497	1.9167e-09	2.9627e-06	1	0.0493827	0.316	0.586	-0.27
SBP1_HUMAN	1214.05	265.21	236.61	253.91	4.58	2.19	7.6294e-06	0.00038352	3.3205e-09	4.0051e-06	1	0.0246914	0.208	0.742	-0.53
SCEL_HUMAN	148.29	34.42	45.98	35.6	4.31	2.11	7.6294e-06	0.00038352	5.1281e-09	4.0051e-06	1	0.037037	0.315	0.976	-0.66
FHL1_HUMAN	712.44	83.45	202.55	69.38	8.54	3.09	7.6294e-06	0.00038352	5.1731e-09	4.0051e-06	1	0.00925926	0.293	0.636	-0.34
CC017_HUMAN	173.83	4.18	73.83	11.7	41.62	5.38	7.6294e-06	0.00038352	6.4902e-09	4.0051e-06	1	0	0.368	1.209	-0.84
RRAS_HUMAN	83.18	18.9	25.29	9.36	4.4	2.14	7.6294e-06	0.00038352	6.6133e-09	4.0051e-06	1	0	0.301	0.534	-0.23
SNTB2_HUMAN	72.41	28.5	10.22	15.39	2.54	1.35	7.6294e-06	0.00038352	7.0421e-09	4.0051e-06	1	0.0154321	0.143	0.51	-0.37
PARVA_HUMAN	191.26	53.56	49.45	24.38	3.57	1.84	7.6294e-06	0.00038352	7.1254e-09	4.0051e-06	1	0.00617284	0.266	0.443	-0.18
SDPR_HUMAN	1013.7	115.13	308.25	72.79	8.81	3.14	7.6294e-06	0.00038352	7.7954e-09	4.0166e-06	1	0	0.334	0.613	-0.28
PTRF_HUMAN	365.85	50.81	95.38	35.85	7.2	2.85	7.6294e-06	0.00038352	8.9196e-09	4.2423e-06	1	0.00308642	0.291	0.646	-0.36
SRBS1_HUMAN	210.5	71.89	59.53	28.33	2.93	1.55	7.6294e-06	0.00038352	1.0297e-08	4.5476e-06	1	0	0.272	0.414	-0.14
PP4R2_HUMAN	0.21	26.41	6.67	8.86	0.01	-6.96	7.6294e-06	0.00038352	1.2465e-08	4.6985e-06	1	0.953704	1.627	0.375	1.25
PDIA6_HUMAN	499.97	1167.67	150	303.58	0.43	-1.22	7.6294e-06	0.00038352	1.252e-08	4.6985e-06	1	0.959877	0.288	0.281	0.01
CE104_HUMAN	362.49	112.78	102.29	69.06	3.21	1.68	7.6294e-06	0.00038352	1.2918e-08	4.6985e-06	1	0.00617284	0.266	0.579	-0.31
KHDR1_HUMAN	127.51	205.62	24.33	47.51	0.62	-0.69	7.6294e-06	0.00038352	1.5071e-08	5.1769e-06	1	0.981481	0.185	0.217	-0.03
EHD2_HUMAN	1336.96	182.73	439.91	76.74	7.32	2.87	7.6294e-06	0.00038352	1.6158e-08	5.2581e-06	1	0.00308642	0.348	0.411	-0.06
CALR_HUMAN	899.07	1657.9	301.21	312.71	0.54	-0.88	7.6294e-06	0.00038352	1.8285e-08	5.6528e-06	1	0.969136	0.335	0.182	0.15
CAH2_HUMAN	843.19	281.27	198.01	147.64	3	1.58	7.6294e-06	0.00038352	2.0865e-08	6.1433e-06	1	0.00617284	0.225	0.469	-0.24
CAV2_HUMAN	45.83	5.95	18.09	7.23	7.71	2.95	7.6294e-06	0.00038352	3.121e-08	8.7714e-06	1	0	0.357	0.861	-0.5
SERPH_HUMAN	331.35	1037.36	132.04	333.27	0.32	-1.65	7.6294e-06	0.00038352	3.5528e-08	9.5508e-06	1	0.993827	0.369	0.306	0.06
CA2D2_HUMAN	114.4	0	48.27	1.81	Inf	Inf	7.6294e-06	0.00038352	3.8558e-08	9.5781e-06	1	0.00617284	0.452	4.243	-3.79
SRSF1_HUMAN	93.49	195.68	24.59	36.84	0.48	-1.07	7.6294e-06	0.00038352	3.8727e-08	9.5781e-06	1	0.987654	0.258	0.195	0.06
CAH3_HUMAN	124.12	29.86	49.16	21.14	4.16	2.06	7.6294e-06	0.00038352	4.5942e-08	1.0856e-05	1	0.0462963	0.374	0.638	-0.26
FERM2_HUMAN	401.8	113.2	127	64.11	3.55	1.83	7.6294e-06	0.00038352	4.8116e-08	1.0856e-05	1	0.0277778	0.325	0.52	-0.2
RHG31_HUMAN	0	104.17	16.34	47.03	0	#NAME?	1.5259e-05	0.00055497	4.9161e-08	1.0856e-05	1	0.993827	3.145	0.401	2.74
SRSF3_HUMAN	117.71	245.41	54.65	77.61	0.48	-1.06	1.5259e-05	0.00055497	5.4481e-08	1.1616e-05	1	0.885802	0.44	0.326	0.11
ADH1B_HUMAN	1791.57	337.15	590.99	368.9	5.31	2.41	7.6294e-06	0.00038352	6.0974e-08	1.2244e-05	1	0.0185185	0.318	1.047	-0.73
SUSD2_HUMAN	490.57	66.21	208.03	84.82	7.41	2.89	7.6294e-06	0.00038352	6.1389e-08	1.2244e-05	1	0.00925926	0.366	0.997	-0.63
RS12_HUMAN	75.26	188.73	15.96	60.4	0.4	-1.33	7.6294e-06	0.00038352	7.2172e-08	1.3945e-05	1	1	0.203	0.299	-0.1
RAGE_HUMAN	717.34	8.65	343.29	31.9	82.91	6.37	7.6294e-06	0.00038352	9.7847e-08	1.8086e-05	1	0	0.457	1.368	-0.91
SPTB2_HUMAN	2416.08	909.87	829.34	292.23	2.66	1.41	7.6294e-06	0.00038352	9.9455e-08	1.8086e-05	1	0.00925926	0.34	0.341	0
PRELP_HUMAN	971.47	381.78	358.59	302.67	2.54	1.35	7.6294e-06	0.00038352	1.0718e-07	1.8934e-05	1	0.0864198	0.332	0.689	-0.36
ESAM_HUMAN	77.29	3.04	30.9	14.05	25.43	4.67	7.6294e-06	0.00038352	1.2724e-07	2.1561e-05	1	0.0308642	0.394	1.323	-0.93
ROA1_HUMAN	344.27	945.7	85.71	272.46	0.36	-1.46	1.5259e-05	0.00055497	1.2903e-07	2.1561e-05	1	0.953704	0.248	0.298	-0.05
CATA_HUMAN	1069.51	462.04	306.63	237.59	2.31	1.21	7.6294e-06	0.00038352	1.3758e-07	2.1984e-05	1	0.0462963	0.268	0.482	-0.21
RALA_HUMAN	75.78	22.72	27.67	10.42	3.34	1.74	7.6294e-06	0.00038352	1.3866e-07	2.1984e-05	1	0.00308642	0.335	0.425	-0.09
LAMB2_HUMAN	692.45	207.99	218.86	105.6	3.33	1.74	1.5259e-05	0.00055497	1.4449e-07	2.2335e-05	1	0.0308642	0.316	0.435	-0.12
PABP1_HUMAN	138.28	618.56	81.38	220.58	0.22	-2.16	7.6294e-06	0.00038352	1.5417e-07	2.3104e-05	1	0.990741	0.518	0.371	0.15
NHRF2_HUMAN	61.18	2.67	23.46	9.41	22.89	4.52	0.00032105	0.0047173	1.5694e-07	2.3104e-05	1	0.0787037	0.43	1.353	-0.92
PURA_HUMAN	86.54	38.37	31.88	12.57	2.26	1.17	7.6294e-06	0.00038352	1.6734e-07	2.4062e-05	1	0.0401235	0.338	0.302	0.04
DSRAD_HUMAN	50.2	123.62	40.12	26.99	0.41	-1.3	7.6294e-06	0.00038352	1.724e-07	2.4226e-05	1	0.944444	0.899	0.227	0.67
PGM5_HUMAN	155.14	29.01	66.4	23.37	5.35	2.42	7.6294e-06	0.00038352	1.9983e-07	2.7457e-05	1	0.00308642	0.388	0.76	-0.37
TCTP_HUMAN	122.21	214.39	31.94	48.55	0.57	-0.81	7.6294e-06	0.00038352	2.0444e-07	2.7479e-05	1	0.993827	0.278	0.221	0.06
CLIC2_HUMAN	96.54	20.59	39.64	21.09	4.69	2.23	7.6294e-06	0.00038352	2.4719e-07	3.2519e-05	1	0.0154321	0.357	0.831	-0.47
RGPD5_HUMAN	0.87	88.6	24.34	41.13	0.01	-6.68	1.5259e-05	0.00055497	2.5916e-07	3.3284e-05	1	0.953704	1.263	0.441	0.82
EHD3_HUMAN	62.83	14.54	29.65	12.39	4.32	2.11	7.6294e-06	0.00038352	2.6561e-07	3.3284e-05	1	0.0154321	0.429	1.019	-0.59
HSP7C_HUMAN	1601.53	3643.29	438.27	916.92	0.44	-1.19	1.5259e-05	0.00055497	2.7429e-07	3.3284e-05	1	0.972222	0.27	0.266	0
ATX2L_HUMAN	0	62.65	0.29	32.12	0	#NAME?	0.00032105	0.0047173	2.7454e-07	3.3284e-05	1	0.967593	2.461	0.519	1.94
GNAQ_HUMAN	73.67	0.9	29.39	14.56	82.31	6.36	7.6294e-06	0.00038352	3.1319e-07	3.7239e-05	1	0.0123457	0.382	1.378	-1
PDIA1_HUMAN	874.33	1833.33	374.22	700.94	0.48	-1.07	1.5259e-05	0.00055497	3.2132e-07	3.7485e-05	1	0.945988	0.394	0.341	0.05
DAG1_HUMAN	109.73	31.94	26.13	27.68	3.44	1.78	1.5259e-05	0.00055497	3.4405e-07	3.8989e-05	1	0.0432099	0.246	0.785	-0.54
TGFI1_HUMAN	124.45	45.84	44.68	21.13	2.71	1.44	7.6294e-06	0.00038352	3.4682e-07	3.8989e-05	1	0.0308642	0.344	0.438	-0.09
TMOD1_HUMAN	51.12	13.11	18.82	9.93	3.9	1.96	7.6294e-06	0.00038352	3.7944e-07	4.1366e-05	1	0.0123457	0.36	0.732	-0.37
TENS1_HUMAN	565.3	126.65	202.84	127.32	4.46	2.16	7.6294e-06	0.00038352	3.8708e-07	4.1366e-05	1	0.0462963	0.354	0.743	-0.39
PRDBP_HUMAN	84.25	13.81	32.06	23.75	6.1	2.61	7.6294e-06	0.00038352	3.8803e-07	4.1366e-05	1	0.0462963	0.346	1.125	-0.78
G3P_HUMAN	1035.23	1763.34	280.89	506.02	0.59	-0.77	7.6294e-06	0.00038352	4.1717e-07	4.3299e-05	1	0.941358	0.269	0.274	0
CLIC5_HUMAN	273.65	24.54	108.66	14.21	11.15	3.48	7.6294e-06	0.00038352	4.2018e-07	4.3299e-05	1	0	0.442	0.546	-0.1
AGRIN_HUMAN	1246.05	332.14	466.61	178.27	3.75	1.91	1.5259e-05	0.00055497	4.4382e-07	4.4986e-05	1	0.0802469	0.386	0.446	-0.06
MYO1C_HUMAN	1505.15	298.96	643.13	122.3	5.03	2.33	7.6294e-06	0.00038352	4.635e-07	4.6223e-05	1	0.0185185	0.455	0.421	0.03
TRPM6_HUMAN	160.54	72.65	58.13	37.67	2.21	1.14	2.2888e-05	0.00070058	4.9737e-07	4.8813e-05	1	0.0987654	0.342	0.478	-0.14
CNRP1_HUMAN	39.12	10.31	18.72	10.06	3.8	1.92	1.5259e-05	0.00055497	5.1717e-07	4.9963e-05	1	0.0648148	0.428	0.785	-0.36
EST1_HUMAN	1142.76	287.92	350.78	251.49	3.97	1.99	7.6294e-06	0.00038352	5.5714e-07	5.2997e-05	1	0.0324074	0.32	0.846	-0.53
HS12B_HUMAN	123.06	18.85	57.83	23.1	6.53	2.71	7.6294e-06	0.00038352	6.0951e-07	5.71e-05	1	0	0.439	1.009	-0.57
ITA1_HUMAN	274.37	52.87	153.41	35.57	5.19	2.38	7.6294e-06	0.00038352	6.3273e-07	5.7988e-05	1	0.00925926	0.492	0.598	-0.11
FUS_HUMAN	100.2	289.1	49.55	100.49	0.35	-1.53	1.5259e-05	0.00055497	6.399e-07	5.7988e-05	1	0.978395	0.496	0.335	0.16
KAP2_HUMAN	145.98	88.76	55.66	32.12	1.64	0.72	1.5259e-05	0.00055497	6.4712e-07	5.7988e-05	1	0.160494	0.354	0.367	-0.01
DDX42_HUMAN	0.56	40.93	19.63	21.7	0.01	-6.19	0.00032105	0.0047173	8.2718e-07	7.3063e-05	1	0.805556	1.369	0.518	0.85
AOC3_HUMAN	1736.47	143.98	835.78	170.96	12.06	3.59	7.6294e-06	0.00038352	8.4411e-07	7.3509e-05	1	0.0308642	0.511	0.906	-0.39
ENPL_HUMAN	1193.05	2929.91	478.66	1063.74	0.41	-1.3	1.5259e-05	0.00055497	9.1321e-07	7.8422e-05	1	0.967593	0.409	0.347	0.06
CLC14_HUMAN	26.63	0	14.02	0	Inf	Inf	7.6294e-06	0.00038352	9.5652e-07	8.0236e-05	1	0	0.57	NA	NA
TRYB1_HUMAN	1030.27	224.24	428.61	275.72	4.59	2.2	7.6294e-06	0.00038352	9.6028e-07	8.0236e-05	1	0.111111	0.454	0.94	-0.49
IF4A1_HUMAN	298.73	648.16	60.7	174.01	0.46	-1.12	2.2888e-05	0.00070058	1.0188e-06	8.3987e-05	1	0.969136	0.198	0.271	-0.07
RL12_HUMAN	143.96	354.54	47.08	111.42	0.41	-1.3	7.6294e-06	0.00038352	1.0764e-06	8.5828e-05	1	0.962963	0.321	0.31	0.01
C1QR1_HUMAN	44.56	0	34.21	25.68	Inf	Inf	7.6294e-06	0.00038352	1.0995e-06	8.5828e-05	1	0.141975	0.635	1.732	-1.1
CLIC3_HUMAN	68.23	17.15	23	27.03	3.98	1.99	2.2888e-05	0.00070058	1.0999e-06	8.5828e-05	1	0.104938	0.309	1.056	-0.75
TPPP_HUMAN	50.75	5.04	22.32	6.93	10.08	3.33	7.6294e-06	0.00038352	1.1089e-06	8.5828e-05	1	0.00617284	0.443	1.061	-0.62
DYL2_HUMAN	35.21	12.23	15.99	11.36	2.88	1.53	7.6294e-06	0.00038352	1.1105e-06	8.5828e-05	1	0.160494	0.464	0.766	-0.3
PRS10_HUMAN	167.93	281.03	37.44	66.24	0.6	-0.74	7.6294e-06	0.00038352	1.2618e-06	9.6317e-05	1	0.972222	0.231	0.23	0
PSA1_HUMAN	95.62	193.12	45.88	40.52	0.5	-1.01	5.3406e-05	0.0011921	1.3149e-06	9.9145e-05	1	0.941358	0.428	0.196	0.23
CRNL1_HUMAN	0	45.81	6.99	26.82	0	#NAME?	0.0004824	0.0062662	1.36e-06	0.00010131	1	0.929012	2.768	0.527	2.24
PRS6A_HUMAN	133.37	217.97	23.09	40.62	0.61	-0.71	3.8147e-05	0.00099102	1.4515e-06	0.00010684	1	0.953704	0.166	0.189	-0.02
RS7_HUMAN	67.37	147.23	27.66	33.52	0.46	-1.13	3.8147e-05	0.00099102	1.5683e-06	0.0001138	1	0.895062	0.357	0.237	0.12
GCN1L_HUMAN	369.59	776.16	99.25	255.15	0.48	-1.07	1.5259e-05	0.00055497	1.5828e-06	0.0001138	1	0.901235	0.297	0.367	-0.07
ANXA3_HUMAN	481.16	108.4	169.6	127.83	4.44	2.15	7.6294e-06	0.00038352	1.6648e-06	0.00011832	1	0.0709877	0.352	0.764	-0.41
B3AT_HUMAN	1631.88	264.84	788.52	273.95	6.16	2.62	7.6294e-06	0.00038352	1.6894e-06	0.0001187	1	0.0200617	0.452	0.783	-0.33
G3BP1_HUMAN	123.15	229.13	24.65	81.53	0.54	-0.9	7.6294e-06	0.00038352	1.8685e-06	0.00012981	1	0.987654	0.203	0.32	-0.12
KAD1_HUMAN	279.58	124.44	87.94	112.54	2.25	1.17	3.8147e-05	0.00099102	1.927e-06	0.00013238	1	0.12037	0.282	0.761	-0.48
KANK2_HUMAN	152.19	42.67	63.26	26.96	3.57	1.83	2.2888e-05	0.00070058	2.0636e-06	0.00013933	1	0.0709877	0.429	0.612	-0.18
HNRH1_HUMAN	150.07	310.38	57.79	108	0.48	-1.05	7.6294e-06	0.00038352	2.0732e-06	0.00013933	1	0.935185	0.332	0.321	0.01
PDIA3_HUMAN	747.45	1430.38	215.53	345.19	0.52	-0.94	1.5259e-05	0.00055497	2.1063e-06	0.00014003	1	0.987654	0.276	0.227	0.05
CAH1_HUMAN	991.52	331.86	490.36	186.74	2.99	1.58	7.6294e-06	0.00038352	2.3567e-06	0.00015383	1	0.0185185	0.453	0.587	-0.13
NONO_HUMAN	144.12	262.04	71.54	65.8	0.55	-0.86	7.6294e-06	0.00038352	2.3701e-06	0.00015383	1	0.91358	0.464	0.238	0.23
CD34_HUMAN	41.24	0	27.94	6.73	Inf	Inf	0.00032105	0.0047173	2.3884e-06	0.00015383	1	0.0432099	0.603	3.492	-2.89
CO6A6_HUMAN	3027.26	1581.78	756.8	320.84	1.91	0.94	3.8147e-05	0.00099102	2.503e-06	0.00015955	1	0.0462963	0.247	0.201	0.05
MYLK_HUMAN	809.57	357.87	198.67	205.84	2.26	1.18	3.8147e-05	0.00099102	2.7125e-06	0.00017114	1	0.0401235	0.226	0.52	-0.29
CADH5_HUMAN	102.9	0	52.64	13.67	Inf	Inf	0.00058466	0.0070604	2.7891e-06	0.00017371	1	0.108025	0.608	1.494	-0.89
SRSF2_HUMAN	28.4	74.3	20.78	30.58	0.38	-1.39	2.2888e-05	0.00070058	2.8094e-06	0.00017371	1	0.904321	0.666	0.412	0.25
RAIN_HUMAN	987.31	2114.76	293.14	833.68	0.47	-1.1	7.6294e-06	0.00038352	3.1147e-06	0.00019067	1	0.942901	0.293	0.368	-0.08
MIME_HUMAN	980.3	278.5	264.56	296.08	3.52	1.82	2.2888e-05	0.00070058	3.2641e-06	0.00019786	1	0.0725309	0.281	0.878	-0.6
TRBM_HUMAN	50.23	0	25.94	10.9	Inf	Inf	0.00046002	0.0060516	3.3109e-06	0.00019875	1	0.0756173	0.552	2.003	-1.45
GLI3_HUMAN	1222.54	666.62	328.15	412.01	1.83	0.87	2.2888e-05	0.00070058	3.3459e-06	0.00019892	1	0.117284	0.268	0.68	-0.41
DPYL2_HUMAN	1684.53	690.1	468.19	361.55	2.44	1.29	5.3406e-05	0.0011921	3.4173e-06	0.00019974	1	0.0756173	0.292	0.504	-0.21
P4HA1_HUMAN	21.94	73.91	19.56	26.01	0.3	-1.75	3.8147e-05	0.00099102	3.4243e-06	0.00019974	1	0.966049	0.831	0.345	0.49
CH60_HUMAN	689.61	1904.87	202.17	638.87	0.36	-1.47	1.5259e-05	0.00055497	3.471e-06	0.00019981	1	0.939815	0.28	0.345	-0.07
RBBP9_HUMAN	40.46	18.08	12.22	9.35	2.24	1.16	2.2888e-05	0.00070058	3.518e-06	0.00019981	1	0.0833333	0.288	0.442	-0.15
NID1_HUMAN	1136.4	400.7	443	180.05	2.84	1.5	7.6294e-06	0.00038352	3.557e-06	0.00019981	1	0.0493827	0.379	0.39	-0.01
ST1A1_HUMAN	142	41.2	66.26	50.81	3.45	1.79	5.3406e-05	0.0011921	3.605e-06	0.00019981	1	0.0941358	0.449	0.962	-0.51
RS5_HUMAN	125.51	199.55	53.1	67.47	0.63	-0.67	5.3406e-05	0.0011921	3.6072e-06	0.00019981	1	0.765432	0.457	0.369	0.09
AOFA_HUMAN	354.58	41.54	138.43	97.96	8.54	3.09	2.2888e-05	0.00070058	3.6194e-06	0.00019981	1	0.0694444	0.426	1.202	-0.78
PLB1_HUMAN	379	102.01	217.63	98.61	3.72	1.89	7.6294e-06	0.00038352	3.9601e-06	0.00021668	1	0.0617284	0.502	0.966	-0.46
IF5A1_HUMAN	80.56	136.53	23.46	40.78	0.59	-0.76	1.5259e-05	0.00055497	4.1485e-06	0.00022274	1	0.904321	0.283	0.283	0
ROA3_HUMAN	348.72	561.41	81.19	175.99	0.62	-0.69	7.6294e-06	0.00038352	4.1672e-06	0.00022274	1	0.916667	0.239	0.297	-0.06
EF2_HUMAN	1090.62	2244.45	549.57	1282.1	0.49	-1.04	7.6294e-06	0.00038352	4.1788e-06	0.00022274	1	0.805556	0.502	0.516	-0.01
ACE_HUMAN	193.61	45.2	76.35	59.47	4.28	2.1	2.2888e-05	0.00070058	4.2903e-06	0.00022519	1	0.0432099	0.359	0.992	-0.63
RFC2_HUMAN	0	19.43	0.29	10.05	0	#NAME?	0.0008919	0.0092839	4.3001e-06	0.00022519	1	0.87037	2.461	0.636	1.82
TWF1_HUMAN	43.35	74.95	27.93	36.97	0.58	-0.79	0.00038471	0.0054808	4.3346e-06	0.00022519	1	0.805556	0.816	0.485	0.33
STIP1_HUMAN	321.91	678.54	78	180.01	0.47	-1.08	3.8147e-05	0.00099102	4.3705e-06	0.00022519	1	0.95679	0.241	0.286	-0.05
TENX_HUMAN	1200.37	361.46	474.14	256.58	3.32	1.73	1.5259e-05	0.00055497	4.4935e-06	0.00022906	1	0.0771605	0.404	0.619	-0.22
ICAM2_HUMAN	30.69	9.34	22.25	18.39	3.29	1.72	2.2888e-05	0.00070058	4.5198e-06	0.00022906	1	0.240741	0.612	1.096	-0.48
ROA2_HUMAN	482.02	921	109.74	334.98	0.52	-0.93	7.6294e-06	0.00038352	4.6178e-06	0.00023213	1	1	0.221	0.323	-0.1
GRP78_HUMAN	1218.83	2498.46	368.3	674.2	0.49	-1.04	5.3406e-05	0.0011921	4.7025e-06	0.000234	1	0.925926	0.302	0.285	0.02
RS17L_HUMAN	43.89	86.98	20.64	20.03	0.5	-0.99	3.8147e-05	0.00099102	4.7308e-06	0.000234	1	0.873457	0.406	0.228	0.18
SFPA2_HUMAN	597.73	80.89	214.21	170.12	7.39	2.89	5.3406e-05	0.0011921	5.2188e-06	0.00025523	1	0.058642	0.35	1.123	-0.77
ALDOA_HUMAN	549.74	1570.42	94.89	626.49	0.35	-1.51	7.6294e-06	0.00038352	5.2425e-06	0.00025523	1	0.993827	0.166	0.4	-0.23
HNRPK_HUMAN	755.16	1085.63	180.52	194.86	0.7	-0.52	2.2888e-05	0.00070058	5.306e-06	0.00025631	1	0.907407	0.251	0.183	0.07
SRSF5_HUMAN	940.06	307.34	480.94	272.41	3.06	1.61	7.6294e-06	0.00038352	5.3698e-06	0.00025738	1	0.118827	0.477	0.708	-0.23
CSPP1_HUMAN	185.38	440.87	85.25	156.2	0.42	-1.25	3.8147e-05	0.00099102	5.6994e-06	0.00027107	1	0.92284	0.422	0.329	0.09
GA2L2_HUMAN	136.75	26.2	85.01	20.8	5.22	2.38	2.2888e-05	0.00070058	5.8047e-06	0.00027397	1	0.0833333	0.568	0.874	-0.31
RBM10_HUMAN	0	28.33	10.57	15.2	0	#NAME?	0.00058466	0.0070604	6.0212e-06	0.0002811	1	0.882716	2.432	0.537	1.89
GNAI1_HUMAN	69.77	20.63	26.34	20.23	3.38	1.76	5.3406e-05	0.0011921	6.0465e-06	0.0002811	1	0.037037	0.335	0.915	-0.58
CBX3_HUMAN	50.48	120.98	21.09	46.05	0.42	-1.26	5.3406e-05	0.0011921	6.1717e-06	0.00028279	1	0.904321	0.471	0.403	0.07
HNRPC_HUMAN	152.11	281.8	61.44	87.15	0.54	-0.89	3.8147e-05	0.00099102	6.1745e-06	0.00028279	1	0.904321	0.41	0.307	0.1
KPYM_HUMAN	1376.08	2765.94	370.18	989.13	0.5	-1.01	7.6294e-06	0.00038352	6.257e-06	0.00028283	1	0.966049	0.305	0.348	-0.04
PRDX2_HUMAN	786.75	430.69	252.73	132.03	1.83	0.87	1.5259e-05	0.00055497	6.2668e-06	0.00028283	1	0.0524691	0.304	0.304	0
FABP4_HUMAN	116.23	9.81	84.35	15.93	11.85	3.57	7.6294e-06	0.00038352	6.8192e-06	0.00030401	1	0.0154321	0.606	1.132	-0.53
AIM1_HUMAN	0.87	104.63	37.25	70.47	0.01	-6.92	0.0005489	0.0066677	6.8345e-06	0.00030401	1	0.810185	1.19	0.655	0.54
RLA0_HUMAN	338.73	728.06	99.55	276.74	0.47	-1.1	1.5259e-05	0.00055497	7.9081e-06	0.00034821	1	0.981481	0.312	0.347	-0.03
HNRPL_HUMAN	238.75	340.43	88.02	186.7	0.7	-0.51	7.6294e-06	0.00038352	7.9408e-06	0.00034821	1	0.873457	0.326	0.411	-0.08
DJC28_HUMAN	96.12	0.5	62.05	14.48	190.87	7.58	0.00032105	0.0047173	8.2124e-06	0.00035646	0	0.0694444	0.614	1.643	-1.03
PGS2_HUMAN	571.63	177.69	130.72	176.28	3.22	1.69	5.3406e-05	0.0011921	8.2442e-06	0.00035646	0	0.0925926	0.231	0.784	-0.55
RL23_HUMAN	33.73	105.52	25.64	39.58	0.32	-1.65	7.6294e-05	0.0015416	8.3828e-06	0.00035994	0	0.904321	0.775	0.396	0.38
DDX3X_HUMAN	151.91	276.04	45.89	102.71	0.55	-0.86	1.5259e-05	0.00055497	8.8253e-06	0.00037632	0	0.91358	0.315	0.361	-0.05
AKA12_HUMAN	304.52	121.16	88.34	77.72	2.51	1.33	0.00010681	0.0019655	9.0735e-06	0.00038426	0	0.0740741	0.288	0.558	-0.27
HNRPF_HUMAN	275.49	528.83	67.83	234.41	0.52	-0.94	1.5259e-05	0.00055497	9.639e-06	0.00040543	0	0.927469	0.267	0.414	-0.15
ANK1_HUMAN	691.16	141.69	442.62	100.85	4.88	2.29	1.5259e-05	0.00055497	9.9347e-06	0.00041496	0	0.00925926	0.543	0.672	-0.13
PRDX4_HUMAN	77.61	209.48	26.57	85.17	0.37	-1.43	7.6294e-06	0.00038352	9.9997e-06	0.00041496	0	0.944444	0.343	0.414	-0.07
M3K15_HUMAN	1073.22	56.64	970.82	251.06	18.95	4.24	7.6294e-06	0.00038352	1.0348e-05	0.00042656	0	0.0246914	0.655	1.648	-0.99
RS3A_HUMAN	142.22	326.68	60.07	120.88	0.44	-1.2	1.5259e-05	0.00055497	1.0701e-05	0.00043399	0	0.811728	0.386	0.422	-0.04
SFPQ_HUMAN	495.49	1005.32	161.39	338	0.49	-1.02	7.6294e-06	0.00038352	1.0726e-05	0.00043399	0	0.901235	0.299	0.336	-0.04
CALU_HUMAN	106.47	252.94	43.09	119.39	0.42	-1.25	7.6294e-06	0.00038352	1.0739e-05	0.00043399	0	0.972222	0.393	0.434	-0.04
MRC1_HUMAN	435.85	161.14	191	80.66	2.7	1.44	1.5259e-05	0.00055497	1.0885e-05	0.00043704	0	0.0339506	0.407	0.485	-0.08
HNMT_HUMAN	86.32	51.6	25.75	19.41	1.67	0.74	7.6294e-05	0.0015416	1.1564e-05	0.00046129	0	0.123457	0.298	0.388	-0.09
PAIRB_HUMAN	127.08	279.09	37.07	104.82	0.46	-1.13	7.6294e-06	0.00038352	1.1652e-05	0.00046182	0	0.929012	0.287	0.377	-0.09
DERM_HUMAN	241.89	84.88	132.79	58.78	2.85	1.51	1.5259e-05	0.00055497	1.1805e-05	0.00046492	0	0.12037	0.524	0.67	-0.15
PDLI4_HUMAN	0	17.08	0.29	14.2	0	#NAME?	0.00032105	0.0047173	1.1973e-05	0.00046854	0	0.967593	2.461	0.69	1.77
CLIC4_HUMAN	177.94	101.53	36.29	42.93	1.75	0.81	0.00010681	0.0019655	1.299e-05	0.00050514	0	0.0987654	0.2	0.395	-0.2
CYB5_HUMAN	164.31	65.77	42.61	57.3	2.5	1.32	5.3406e-05	0.0011921	1.3494e-05	0.00051647	0	0.123457	0.254	0.749	-0.49
ENOA_HUMAN	1405.5	2684.32	325.13	722.83	0.52	-0.93	1.5259e-05	0.00055497	1.3518e-05	0.00051647	0	0.984568	0.228	0.262	-0.03
MUC18_HUMAN	139.52	51.93	64.4	31.37	2.69	1.43	7.6294e-06	0.00038352	1.3532e-05	0.00051647	0	0.0740741	0.437	0.558	-0.12
DGKA_HUMAN	16.66	33.02	15.25	18.19	0.5	-0.99	0.00014496	0.0025319	1.3838e-05	0.00052436	0	0.830247	0.929	0.463	0.47
PGAM1_HUMAN	496.57	885.76	158.24	268.94	0.56	-0.83	1.5259e-05	0.00055497	1.3949e-05	0.00052436	0	0.919753	0.311	0.302	0.01
ABCA8_HUMAN	155.38	44.97	54.89	58.77	3.46	1.79	3.8147e-05	0.00099102	1.3993e-05	0.00052436	0	0.12037	0.366	1.13	-0.76
DESM_HUMAN	484.42	63.68	207.5	120.43	7.61	2.93	7.6294e-05	0.0015416	1.4816e-05	0.00055073	0	0.0601852	0.464	1.207	-0.74
P3H3_HUMAN	0	60.83	19.71	51.11	0	#NAME?	1.5259e-05	0.00055497	1.4875e-05	0.00055073	0	0.950617	1.908	0.647	1.26
AOFB_HUMAN	84.9	19.21	53.41	22.18	4.42	2.14	2.2888e-05	0.00070058	1.5179e-05	0.00055865	0	0.0864198	0.558	0.955	-0.4
SSRD_HUMAN	141.31	249.3	44.69	78.23	0.57	-0.82	3.8147e-05	0.00099102	1.5521e-05	0.00056341	0	0.876543	0.318	0.312	0.01
IWS1_HUMAN	0.56	68.72	32.36	31.01	0.01	-6.93	0.00092081	0.0095207	1.5573e-05	0.00056341	0	0.79321	1.401	0.464	0.94
R51A2_HUMAN	83.38	4.49	66.56	35.9	18.58	4.22	0.00046002	0.0060516	1.5644e-05	0.00056341	0	0.174383	0.696	1.31	-0.61
GPDA_HUMAN	55.69	0	48.16	3.78	Inf	Inf	7.6294e-06	0.00038352	1.5714e-05	0.00056341	0	0.0123457	0.695	1.966	-1.27
BLVRB_HUMAN	344.93	141.93	127.06	92.69	2.43	1.28	2.2888e-05	0.00070058	1.5764e-05	0.00056341	0	0.114198	0.363	0.554	-0.19
IPO9_HUMAN	0.56	106.47	32.05	66.72	0.01	-7.56	1.5259e-05	0.00055497	1.5969e-05	0.00056745	0	0.941358	1.42	0.53	0.89
TINAL_HUMAN	346.67	82.98	96.72	161.37	4.18	2.06	0.00083923	0.0089465	1.6174e-05	0.00057144	0	0.0925926	0.278	1.135	-0.86
ZZEF1_HUMAN	702.84	354.01	253.84	123.39	1.99	0.99	7.6294e-06	0.00038352	1.6476e-05	0.00057881	0	0.0339506	0.346	0.343	0
CAC1C_HUMAN	289.3	15.73	120.04	127.95	18.39	4.2	0.00010681	0.0019655	1.6878e-05	0.00058572	0	0.126543	0.4	1.377	-0.98
TIM44_HUMAN	166.2	21.32	97.15	76.21	7.79	2.96	0.00010681	0.0019655	1.689e-05	0.00058572	0	0.126543	0.469	1.19	-0.72
HS90B_HUMAN	761.8	1493.16	239.49	587.37	0.51	-0.97	0.00014496	0.0025319	1.6957e-05	0.00058572	0	0.811728	0.325	0.42	-0.1
VDAC2_HUMAN	239.48	379.31	64.06	144.23	0.63	-0.66	5.3406e-05	0.0011921	1.7869e-05	0.00061379	0	0.851852	0.265	0.357	-0.09
RL9_HUMAN	118.63	253.57	67.08	125.72	0.47	-1.1	2.2888e-05	0.00070058	1.7999e-05	0.00061439	0	0.814815	0.538	0.497	0.04
PON1_HUMAN	136.57	46	76.85	46.55	2.97	1.57	7.6294e-06	0.00038352	1.8103e-05	0.00061439	0	0.108025	0.499	0.792	-0.29
RBMX_HUMAN	216.24	315.72	51.42	73.64	0.68	-0.55	1.5259e-05	0.00055497	1.8184e-05	0.00061439	0	0.916667	0.241	0.229	0.01
RS11_HUMAN	61.7	114.16	16.99	47.43	0.54	-0.89	7.6294e-06	0.00038352	1.8347e-05	0.00061653	0	0.932099	0.289	0.387	-0.1
APOB_HUMAN	4258.98	1920.95	1147.88	874.27	2.22	1.15	0.00010681	0.0019655	1.8879e-05	0.00063096	0	0.108025	0.29	0.418	-0.13
LDHA_HUMAN	452.93	925.83	78.87	406.23	0.49	-1.03	7.6294e-06	0.00038352	1.8995e-05	0.00063143	0	0.996914	0.174	0.379	-0.2
ABCA3_HUMAN	327.07	116.07	152.28	76.27	2.82	1.49	7.6294e-06	0.00038352	1.9136e-05	0.00063272	0	0.0185185	0.411	0.652	-0.24
SAMP_HUMAN	608.27	200.14	204.9	270.78	3.04	1.6	0.00010681	0.0019655	1.9411e-05	0.00063841	0	0.123457	0.325	0.99	-0.67
SF3B2_HUMAN	100.76	182.17	51.24	99.58	0.55	-0.85	7.6294e-05	0.0015416	1.9831e-05	0.00064537	0	0.92284	0.558	0.442	0.12
GLU2B_HUMAN	170.05	375.52	74.66	124.04	0.45	-1.14	2.2888e-05	0.00070058	1.9832e-05	0.00064537	0	0.932099	0.419	0.334	0.09
CNN1_HUMAN	363.89	94.5	138.09	67.42	3.85	1.95	7.6294e-05	0.0015416	2.0354e-05	0.00065891	0	0.0648148	0.403	0.584	-0.18
PDIA4_HUMAN	395.13	972.44	113.46	551.35	0.41	-1.3	7.6294e-06	0.00038352	2.0559e-05	0.00066206	0	0.944444	0.273	0.491	-0.22
TEBP_HUMAN	68.3	129.2	22.24	42.91	0.53	-0.92	2.2888e-05	0.00070058	2.1419e-05	0.00068179	0	0.895062	0.312	0.335	-0.02
PGS1_HUMAN	891.69	235.58	337.09	291.29	3.79	1.92	5.3406e-05	0.0011921	2.1456e-05	0.00068179	0	0.0802469	0.351	0.828	-0.48
CAZA1_HUMAN	297.82	464.8	81.29	134.72	0.64	-0.64	2.2888e-05	0.00070058	2.154e-05	0.00068179	0	0.941358	0.285	0.282	0
IF2A_HUMAN	90.25	161.44	23.28	45.78	0.56	-0.84	3.8147e-05	0.00099102	2.1612e-05	0.00068179	0	0.895062	0.239	0.285	-0.05
IF4B_HUMAN	173.89	78.63	43.3	37.09	2.21	1.15	5.3406e-05	0.0011921	2.2123e-05	0.00069434	0	0.0771605	0.243	0.384	-0.14
PABP2_HUMAN	0	61.45	22.97	27.22	0	#NAME?	0.00032806	0.0047173	2.238e-05	0.00069568	0	0.902778	1.943	0.456	1.49
ZC3H4_HUMAN	49.72	87.56	28.19	33.32	0.57	-0.82	1.5259e-05	0.00055497	2.239e-05	0.00069568	0	0.941358	0.68	0.357	0.32
SMRCD_HUMAN	49.79	135.73	53.32	49.02	0.37	-1.45	7.6294e-06	0.00038352	2.2802e-05	0.00070492	0	0.858025	0.85	0.356	0.49
EF1G_HUMAN	192.6	438.07	47.92	191.32	0.44	-1.19	3.8147e-05	0.00099102	2.3443e-05	0.00072114	0	0.875	0.25	0.452	-0.2
AK1BF_HUMAN	82.23	30.77	38.03	20.63	2.67	1.42	7.6294e-05	0.0015416	2.4202e-05	0.00074079	0	0.0848765	0.448	0.672	-0.22
CSRP1_HUMAN	494.74	247.69	167.47	77.22	2	1	3.8147e-05	0.00099102	2.5005e-05	0.00075818	0	0.0895062	0.347	0.327	0.02
ANT3_HUMAN	734.55	414.15	175.2	172.76	1.77	0.83	7.6294e-05	0.0015416	2.5015e-05	0.00075818	0	0.141975	0.251	0.417	-0.17
RS14_HUMAN	40.14	76.64	19.71	17.55	0.52	-0.93	0.00053406	0.0065258	2.5815e-05	0.00077621	0	0.898148	0.413	0.218	0.2
MYH10_HUMAN	2902.26	804.26	1443.74	641.48	3.61	1.85	0.00014496	0.0025319	2.5861e-05	0.00077621	0	0.17284	0.548	0.661	-0.11
MYO5B_HUMAN	533.42	155.61	210.08	86.74	3.43	1.78	0.00019073	0.0031702	2.6386e-05	0.00078566	0	0.132716	0.446	0.517	-0.07
LA_HUMAN	129.13	226.37	38.81	60.96	0.57	-0.81	7.6294e-06	0.00038352	2.6498e-05	0.00078566	0	0.919753	0.287	0.267	0.02
HNRL2_HUMAN	190.81	288.11	40.64	98.44	0.66	-0.59	2.2888e-05	0.00070058	2.6557e-05	0.00078566	0	0.907407	0.211	0.31	-0.1
CECR2_HUMAN	0	76.53	17.79	55.22	0	#NAME?	0.0010971	0.010599	2.7072e-05	0.00079029	0	0.850309	4.119	0.731	3.39
RAB35_HUMAN	22.34	9.78	15.46	7.36	2.29	1.19	5.3406e-05	0.0011921	2.709e-05	0.00079029	0	0.157407	0.596	0.651	-0.05
AMBP_HUMAN	282.91	109.82	119.72	84.49	2.58	1.37	5.3406e-05	0.0011921	2.7097e-05	0.00079029	0	0.12037	0.415	0.636	-0.22
EHD1_HUMAN	343.62	131.02	164.47	131.61	2.62	1.39	0.00010681	0.0019655	2.83e-05	0.00082151	0	0.123457	0.447	0.842	-0.4
ZNFX1_HUMAN	311.55	136.9	99.24	78.75	2.28	1.19	0.00014496	0.0025319	2.8567e-05	0.0008251	0	0.146605	0.36	0.563	-0.2
CD302_HUMAN	20.5	0	15.08	2.01	Inf	Inf	5.3406e-05	0.0011921	2.8691e-05	0.0008251	0	0.0925926	0.691	1.722	-1.03
SC24D_HUMAN	43.48	104.14	29.45	33.91	0.42	-1.26	3.8147e-05	0.00099102	2.9176e-05	0.00083516	0	0.910494	0.697	0.333	0.36
PRPS2_HUMAN	0.21	82.86	21.08	40.05	0	-8.61	7.6294e-05	0.0015416	2.972e-05	0.00084587	0	0.929012	1.481	0.524	0.96
TCPB_HUMAN	382.78	786.99	161.58	346.14	0.49	-1.04	7.6294e-05	0.0015416	2.9955e-05	0.00084587	0	0.816358	0.365	0.425	-0.06
RRP5_HUMAN	122.57	396.52	116.73	241.07	0.31	-1.69	5.3406e-05	0.0011921	2.9961e-05	0.00084587	0	0.962963	0.786	0.501	0.28
G6PI_HUMAN	351.63	925.24	134.56	333.31	0.38	-1.4	7.6294e-05	0.0015416	3.0349e-05	0.00085293	0	0.907407	0.359	0.384	-0.03
GRP75_HUMAN	420.74	933.37	161.19	310.16	0.45	-1.15	7.6294e-06	0.00038352	3.0489e-05	0.000853	0	0.858025	0.376	0.367	0.01
PGK1_HUMAN	1020.99	2074.29	281.3	824.54	0.49	-1.02	7.6294e-06	0.00038352	3.1025e-05	0.0008641	0	0.949074	0.264	0.365	-0.1
MICU2_HUMAN	659.97	226.61	695.08	566.59	2.91	1.54	0.00085233	0.0089931	3.1707e-05	0.00087912	0	0.287037	0.807	1.317	-0.51
ERP29_HUMAN	216.73	409.35	50.06	144.32	0.53	-0.92	5.3406e-05	0.0011921	3.1862e-05	0.00087948	0	0.867284	0.218	0.352	-0.13
CD36_HUMAN	115.26	0	109.85	12.84	Inf	Inf	7.6294e-06	0.00038352	3.2646e-05	0.00089712	0	0.0123457	0.732	1.558	-0.83
SF3A1_HUMAN	123.99	198.24	26.85	49.98	0.63	-0.68	3.8147e-05	0.00099102	3.3168e-05	0.00090619	0	0.907407	0.217	0.255	-0.04
RT07_HUMAN	0	7.87	2.2	5.43	0	#NAME?	0.00072651	0.0080792	3.3269e-05	0.00090619	0	0.859568	2.72	0.723	2
MCM4_HUMAN	9.8	103.58	22	81.49	0.09	-3.4	7.6294e-06	0.00038352	3.3675e-05	0.00091049	0	0.953704	1.235	0.657	0.58
OLFL1_HUMAN	100.28	21.11	68.57	21.62	4.75	2.25	7.6294e-06	0.00038352	3.3722e-05	0.00091049	0	0.037037	0.599	0.959	-0.36
SMD1_HUMAN	60.73	130.96	27.6	69.44	0.46	-1.11	7.6294e-06	0.00038352	3.4031e-05	0.00091485	0	0.919753	0.443	0.469	-0.03
RS16_HUMAN	59.7	112.69	34.12	26.43	0.53	-0.92	0.00083923	0.0089465	3.4694e-05	0.00092862	0	0.941358	0.558	0.223	0.34
DICER_HUMAN	83.64	179.98	31.79	75.56	0.46	-1.11	0.00014496	0.0025319	3.5949e-05	0.00095806	0	0.854938	0.427	0.442	-0.02
B3GLT_HUMAN	0	23.33	4.82	15.28	0	#NAME?	0.0013667	0.012408	3.6119e-05	0.00095848	0	0.811728	2.309	0.738	1.57
SYAC_HUMAN	181.51	409.33	56.85	172.43	0.44	-1.17	0.00014496	0.0025319	3.6496e-05	0.00096434	0	0.79321	0.298	0.461	-0.16
DDX47_HUMAN	4.7	24.22	6.98	17.06	0.19	-2.36	0.00046002	0.0060516	3.7123e-05	0.00097674	0	0.848765	1.073	0.658	0.41
DYH7_HUMAN	1800.91	1124.99	363.29	412.71	1.6	0.68	5.3406e-05	0.0011921	3.7678e-05	0.00098712	0	0.117284	0.202	0.356	-0.15
AL1A2_HUMAN	32.84	10.2	22.04	11.68	3.22	1.69	0.00010681	0.0019655	3.7981e-05	0.00099087	0	0.095679	0.503	0.958	-0.46
SEPT4_HUMAN	42.85	1.57	29.23	11	27.24	4.77	0.0005489	0.0066677	3.9028e-05	0.0010109	0	0.118827	0.664	1.468	-0.8
GNA11_HUMAN	40.07	15.89	20.18	11.3	2.52	1.33	1.5259e-05	0.00055497	3.9365e-05	0.0010109	0	0.12037	0.467	0.685	-0.22
FBLN5_HUMAN	149.57	50.22	81.65	57.11	2.98	1.57	0.00077659	0.0085591	3.9519e-05	0.0010109	0	0.17284	0.542	1.039	-0.5
DDX17_HUMAN	207.89	356.46	50.31	127.44	0.58	-0.78	0.00010681	0.0019655	3.9547e-05	0.0010109	0	0.796296	0.256	0.381	-0.12
ALDH2_HUMAN	1523.91	665.36	526.18	333.8	2.29	1.2	7.6294e-05	0.0015416	3.9568e-05	0.0010109	0	0.0679012	0.346	0.508	-0.16
MYH11_HUMAN	2601.87	719.44	1031.32	601.7	3.62	1.85	7.6294e-05	0.0015416	3.9926e-05	0.0010159	0	0.123457	0.44	0.635	-0.2
AN18B_HUMAN	374.86	79.18	192	154.63	4.73	2.24	0.00010681	0.0019655	4.086e-05	0.0010297	0	0.151235	0.502	1.348	-0.85
WHAMM_HUMAN	117.5	0	64.23	8.04	Inf	Inf	0.0010939	0.010599	4.1019e-05	0.0010297	0	0.148148	0.752	2.82	-2.07
PLIN3_HUMAN	137.7	227.47	32.63	131.83	0.61	-0.72	7.6294e-06	0.00038352	4.102e-05	0.0010297	0	0.916667	0.231	0.468	-0.24
MANF_HUMAN	48.67	127.91	28.07	81.35	0.38	-1.39	7.6294e-06	0.00038352	4.1134e-05	0.0010297	0	0.919753	0.468	0.522	-0.05
LIPB1_HUMAN	319.08	111.64	117.06	96.37	2.86	1.52	0.00019073	0.0031702	4.2563e-05	0.0010611	0	0.132716	0.378	0.651	-0.27
IF5_HUMAN	62.26	115.92	22.18	58.79	0.54	-0.9	7.6294e-06	0.00038352	4.3851e-05	0.0010889	0	0.916667	0.386	0.441	-0.06
A2MG_HUMAN	5927.82	1688.33	1920.33	1964.7	3.51	1.81	7.6294e-05	0.0015416	4.4642e-05	0.0011041	0	0.111111	0.347	0.816	-0.47
BDH2_HUMAN	20.41	3.28	17.79	6.83	6.22	2.64	7.6294e-06	0.00038352	4.5319e-05	0.0011164	0	0.0771605	0.664	1.264	-0.6
P3H1_HUMAN	0.87	61.31	27.4	36.07	0.01	-6.15	3.8147e-05	0.00099102	4.6186e-05	0.0011332	0	0.929012	1.705	0.5	1.21
VINEX_HUMAN	80.21	31.77	73.64	28.99	2.52	1.34	1.5259e-05	0.00055497	4.6566e-05	0.001138	0	0.108025	0.734	0.923	-0.19
ITIH4_HUMAN	877.66	405.6	264.1	248.88	2.16	1.11	0.00010681	0.0019655	4.7938e-05	0.0011669	0	0.114198	0.298	0.56	-0.26
RS20_HUMAN	61.08	102.61	15.78	34.86	0.6	-0.75	5.3406e-05	0.0011921	4.8191e-05	0.0011685	0	0.904321	0.253	0.32	-0.07
VW5B1_HUMAN	153.99	35.61	139.36	57.1	4.32	2.11	3.8147e-05	0.00099102	4.9865e-05	0.0012044	0	0.180556	0.757	1.053	-0.3
PCBP1_HUMAN	315.75	622.37	84.97	237.52	0.51	-0.98	1.5259e-05	0.00055497	5.0445e-05	0.0012136	0	0.938272	0.272	0.369	-0.1
CBG_HUMAN	46.51	0	29.51	33.41	Inf	Inf	0.00019073	0.0031702	5.1225e-05	0.0012276	0	0.0987654	0.533	2.079	-1.55
HNRPQ_HUMAN	305.53	603.2	209.64	341.49	0.51	-0.98	1.5259e-05	0.00055497	5.2563e-05	0.0012548	0	0.762346	0.479	0.503	-0.02
HNRPM_HUMAN	301.29	509.15	138.01	193.93	0.59	-0.76	0.00053406	0.0065258	5.412e-05	0.001287	0	0.804012	0.386	0.339	0.05
HNRPD_HUMAN	349.99	488.51	65.48	153.08	0.72	-0.48	0.00010681	0.0019655	5.504e-05	0.0013039	0	0.875	0.197	0.302	-0.11
FOLR1_HUMAN	31.71	2.12	20.82	12.76	14.95	3.9	0.00077659	0.0085591	5.5621e-05	0.0013126	0	0.17284	0.661	1.452	-0.79
NUP54_HUMAN	0.21	35.11	13.71	14.96	0.01	-7.37	0.0012864	0.011811	5.7706e-05	0.0013497	0	0.845679	1.597	0.45	1.15
RTCB_HUMAN	147.16	259.18	85.62	131.21	0.57	-0.82	7.6294e-05	0.0015416	5.7836e-05	0.0013497	0	0.722222	0.455	0.473	-0.02
AQP4_HUMAN	115.96	9.75	68.73	31.65	11.89	3.57	0.0010895	0.010599	5.7846e-05	0.0013497	0	0.087963	0.556	1.225	-0.67
LAMC1_HUMAN	1151.46	635.76	397.85	277.37	1.81	0.86	0.00019073	0.0031702	5.8342e-05	0.0013561	0	0.17284	0.363	0.416	-0.05
VPS28_HUMAN	17.38	5.35	16.39	8.12	3.25	1.7	0.00058466	0.0070604	6.123e-05	0.0014085	0	0.287037	0.781	0.928	-0.15
SPTB1_HUMAN	762.64	295.9	391.27	107.87	2.58	1.37	7.6294e-06	0.00038352	6.1289e-05	0.0014085	0	0.108025	0.491	0.354	0.14
B4GT1_HUMAN	0	15.17	1.78	13.59	0	#NAME?	1.5259e-05	0.00055497	6.1476e-05	0.0014085	0	0.95679	3.293	0.781	2.51
ZEB1_HUMAN	138.46	294.28	59.95	112.47	0.47	-1.09	7.6294e-06	0.00038352	6.1508e-05	0.0014085	0	0.938272	0.44	0.363	0.08
IF2G_HUMAN	92.34	149.99	38.51	58.98	0.62	-0.7	0.00010681	0.0019655	6.2964e-05	0.0014292	0	0.862654	0.437	0.371	0.07
PAPS2_HUMAN	121.64	40.33	71.38	64.85	3.02	1.59	0.00010681	0.0019655	6.299e-05	0.0014292	0	0.125	0.501	1.111	-0.61
RBBP4_HUMAN	23.43	48.32	20.13	35.51	0.48	-1.04	0.00025177	0.0039712	6.3105e-05	0.0014292	0	0.82716	0.933	0.588	0.35
KCNH2_HUMAN	0	44.27	10.88	33.2	0	#NAME?	0.00085233	0.0089931	6.4531e-05	0.0014562	0	0.848765	4.044	0.752	3.29
RAP1B_HUMAN	188.62	130.2	66.62	54.79	1.45	0.53	2.2888e-05	0.00070058	6.8089e-05	0.0015309	0	0.16358	0.349	0.466	-0.12
GSLG1_HUMAN	124.86	220.23	50.04	81.7	0.57	-0.82	3.8147e-05	0.00099102	6.9413e-05	0.0015503	0	0.876543	0.416	0.354	0.06
FKB11_HUMAN	0	10.16	0.29	7.55	0	#NAME?	0.00072651	0.0080792	6.9452e-05	0.0015503	0	0.902778	2.461	0.803	1.66
RLA2_HUMAN	91.2	166.89	25.74	91.35	0.55	-0.87	7.6294e-06	0.00038352	6.9842e-05	0.0015517	0	0.950617	0.271	0.45	-0.18
GLYM_HUMAN	60.42	285.32	25.09	206.12	0.21	-2.24	7.6294e-06	0.00038352	7.002e-05	0.0015517	0	0.993827	0.42	0.649	-0.23
EVPL_HUMAN	857.54	363.56	344.8	243.24	2.36	1.24	7.6294e-06	0.00038352	7.0611e-05	0.0015592	0	0.154321	0.401	0.551	-0.15
CAPZB_HUMAN	198.25	295.5	66.07	110.15	0.67	-0.58	5.3406e-05	0.0011921	7.1825e-05	0.0015804	0	0.854938	0.33	0.333	0
POSTN_HUMAN	264.01	1476.68	131.87	1081.4	0.18	-2.48	7.6294e-05	0.0015416	7.2466e-05	0.0015888	0	0.873457	0.484	0.677	-0.19
RS19_HUMAN	35.55	85.75	27.7	21.99	0.41	-1.27	0.0015793	0.013638	7.4266e-05	0.0016226	0	0.929012	0.73	0.264	0.47
HAT1_HUMAN	0	28.84	11.13	31.66	0	#NAME?	0.0004824	0.0062662	7.5809e-05	0.0016505	0	0.842593	1.677	0.802	0.88
TCPQ_HUMAN	249.61	370.74	42.71	122.68	0.67	-0.57	0.00041962	0.0055916	7.6352e-05	0.0016564	0	0.873457	0.168	0.316	-0.15
EPB42_HUMAN	160.97	43.38	121.85	40.32	3.71	1.89	7.6294e-06	0.00038352	7.6791e-05	0.0016601	0	0.0432099	0.552	0.703	-0.15
EIF3G_HUMAN	0.56	31.93	12.5	18.18	0.02	-5.83	0.00065359	0.007589	8.1745e-05	0.0017582	0	0.853395	1.603	0.569	1.03
NPM_HUMAN	343.88	610.02	95.07	284.03	0.56	-0.83	7.6294e-06	0.00038352	8.2128e-05	0.0017582	0	0.938272	0.274	0.416	-0.14
SAHH_HUMAN	150.1	322.65	53.98	148.76	0.47	-1.1	7.6294e-05	0.0015416	8.2407e-05	0.0017582	0	0.867284	0.322	0.435	-0.11
TPM1_HUMAN	72.94	41.98	24.45	19.38	1.74	0.8	0.00041962	0.0055916	8.2674e-05	0.0017582	0	0.12963	0.337	0.473	-0.14
YLPM1_HUMAN	53.57	108.82	40.24	45.47	0.49	-1.02	7.6294e-06	0.00038352	8.3028e-05	0.0017582	0	0.888889	0.961	0.402	0.56
TGM2_HUMAN	2702.21	1191.19	811.55	671.66	2.27	1.18	0.00041962	0.0055916	8.3031e-05	0.0017582	0	0.115741	0.313	0.496	-0.18
UBR5_HUMAN	283.95	134.66	110.76	71.09	2.11	1.08	0.00025177	0.0039712	8.3626e-05	0.0017647	0	0.134259	0.391	0.511	-0.12
SPTN1_HUMAN	4277.13	1991.47	1519.97	865.32	2.15	1.1	0.00014496	0.0025319	8.5065e-05	0.001789	0	0.182099	0.422	0.46	-0.04
RAI3_HUMAN	267.38	49.54	223.05	38.84	5.4	2.43	2.2888e-05	0.00070058	8.8782e-05	0.0018608	0	0.0725309	0.672	0.739	-0.07
PPN_HUMAN	72.48	0	39.54	30.54	Inf	Inf	0.00065359	0.007589	8.943e-05	0.0018681	0	0.160494	0.631	1.739	-1.11
PUR6_HUMAN	43.54	98.57	26.12	41.27	0.44	-1.18	7.6294e-05	0.0015416	9.2302e-05	0.0019216	0	0.929012	0.635	0.383	0.25
SNAB_HUMAN	19.11	0	17.36	5.91	Inf	Inf	0.00038471	0.0054808	9.3339e-05	0.0019366	0	0.111111	0.745	2.047	-1.3
PDK1_HUMAN	0	15.24	5.01	11.23	0	#NAME?	0.00085233	0.0089931	9.5476e-05	0.0019744	0	0.862654	2.742	0.685	2.06
LG3BP_HUMAN	222.43	500.17	96.57	276.44	0.44	-1.17	3.8147e-05	0.00099102	9.7492e-05	0.0020093	0	0.895062	0.415	0.492	-0.08
RHG32_HUMAN	0.56	360.64	52.61	318.54	0	-9.33	0.0004824	0.0062662	9.9611e-05	0.0020399	0	0.910494	1.392	0.781	0.61
ILF3_HUMAN	212.46	392.88	80.03	157.82	0.54	-0.89	0.00010681	0.0019655	9.9638e-05	0.0020399	0	0.75463	0.338	0.414	-0.08
RS4X_HUMAN	139.22	271.17	73.99	99.66	0.51	-0.96	7.6294e-05	0.0015416	0.00010011	0.0020429	0	0.817901	0.508	0.393	0.12
NOS1_HUMAN	475.4	82.24	303.01	172.04	5.78	2.53	0.00014496	0.0025319	0.00010247	0.0020828	0	0.138889	0.593	1.058	-0.47
HEM2_HUMAN	108.54	50.22	52.83	23.66	2.16	1.11	3.8147e-05	0.00099102	0.00010274	0.0020828	0	0.0833333	0.43	0.438	-0.01
MAST1_HUMAN	0	455.35	206.61	283.87	0	#NAME?	0.0013667	0.012408	0.00010605	0.0021429	0	0.796296	2.413	0.676	1.74
TRAF5_HUMAN	78.34	26.12	78.16	26.55	3	1.58	1.5259e-05	0.00055497	0.00010725	0.00216	0	0.0895062	0.708	0.916	-0.21
EXD2_HUMAN	131.3	12.78	90.45	23.23	10.27	3.36	7.6294e-05	0.0015416	0.0001082	0.0021722	0	0.0787037	0.656	1.164	-0.51
PREX2_HUMAN	341.34	115.3	271.76	116.81	2.96	1.57	0.00046002	0.0060516	0.00010963	0.0021936	0	0.149691	0.672	0.88	-0.21
KCC2D_HUMAN	122.98	90.5	60	65.58	1.36	0.44	7.6294e-05	0.0015416	0.00011153	0.0022204	0	0.317901	0.419	0.641	-0.22
LIMC1_HUMAN	134.65	27.6	71.58	49.02	4.88	2.29	0.00025177	0.0039712	0.00011168	0.0022204	0	0.126543	0.519	1.206	-0.69
S10AB_HUMAN	282.27	458.65	153.43	254.93	0.62	-0.7	7.6294e-06	0.00038352	0.00011506	0.0022803	0	0.753086	0.483	0.489	-0.01
OCLN_HUMAN	70.1	0	44.78	24.37	Inf	Inf	0.00019073	0.0031702	0.00011697	0.0023106	0	0.0771605	0.607	2.157	-1.55
PK1L3_HUMAN	55.07	137.89	75.57	76.93	0.4	-1.32	0.0004824	0.0062662	0.00011867	0.0023367	0	0.774691	1.077	0.514	0.56
HDAC1_HUMAN	27.75	43.31	18.51	22.55	0.64	-0.64	0.0010895	0.010599	0.00012206	0.0023958	0	0.725309	0.808	0.55	0.26
MEMO1_HUMAN	12.89	29.93	14.16	13.57	0.43	-1.22	0.00032806	0.0047173	0.00012266	0.0024	0	0.796296	1.047	0.428	0.62
GAPR1_HUMAN	75.14	34.29	28.89	22.4	2.19	1.13	5.3406e-05	0.0011921	0.00012405	0.0024129	0	0.0833333	0.34	0.555	-0.21
TCPG_HUMAN	255.59	462.64	72.3	172.96	0.55	-0.86	0.00053406	0.0065258	0.0001241	0.0024129	0	0.848765	0.283	0.379	-0.1
RS2_HUMAN	178.69	342.46	50.94	166.47	0.52	-0.94	1.5259e-05	0.00055497	0.00012556	0.0024337	0	0.983025	0.276	0.403	-0.13
PGM1_HUMAN	386.93	211.47	95.38	93.91	1.83	0.87	0.00025177	0.0039712	0.00012632	0.0024408	0	0.145062	0.244	0.389	-0.15
TEN4_HUMAN	0	161.09	30.26	197.29	0	#NAME?	0.0004824	0.0062662	0.00012714	0.002449	0	0.919753	2.555	0.899	1.66
IF4A3_HUMAN	86.19	156.23	27.45	61.63	0.55	-0.86	0.00019073	0.0031702	0.00012817	0.002461	0	0.876543	0.293	0.375	-0.08
COPG2_HUMAN	48.69	100.27	31.15	24.99	0.49	-1.04	0.00032806	0.0047173	0.00012895	0.0024683	0	0.916667	0.674	0.259	0.41
MMS19_HUMAN	64.1	101.94	30.18	28.5	0.63	-0.67	1.5259e-05	0.00055497	0.00013054	0.0024912	0	0.82716	0.517	0.285	0.23
L2GL2_HUMAN	184.99	74.68	110.41	40.71	2.48	1.31	5.3406e-05	0.0011921	0.00013306	0.0025313	0	0.132716	0.585	0.57	0.02
EIF3F_HUMAN	63.34	95.71	20.34	33.15	0.66	-0.6	5.3406e-05	0.0011921	0.00013478	0.0025546	0	0.864198	0.314	0.317	0
RHG26_HUMAN	0.87	51.5	28.41	39.15	0.02	-5.89	0.0008919	0.0092839	0.00013523	0.0025546	0	0.712963	1.257	0.748	0.51
SERC_HUMAN	0	34.91	16.6	40.83	0	#NAME?	0.00032105	0.0047173	0.00013552	0.0025546	0	0.929012	3.652	0.797	2.86
FKB10_HUMAN	9.94	74.16	22.72	59.19	0.13	-2.9	3.8147e-05	0.00099102	0.00013691	0.002573	0	0.867284	1.303	0.708	0.59
LANC1_HUMAN	83.72	51.63	14.73	20.27	1.62	0.7	0.00083923	0.0089465	0.00013752	0.0025767	0	0.0972222	0.173	0.37	-0.2
SCND3_HUMAN	166.09	308.11	67.94	143.97	0.54	-0.89	3.8147e-05	0.00099102	0.00014058	0.002622	0	0.875	0.391	0.42	-0.03
CDK13_HUMAN	270.96	729.67	187.31	451.68	0.37	-1.43	0.00025177	0.0039712	0.00014079	0.002622	0	0.851852	0.654	0.57	0.08
PARP9_HUMAN	31.64	41.52	21.6	16.68	0.76	-0.39	0.00025177	0.0039712	0.00014272	0.0026499	0	0.756173	0.931	0.348	0.58
DOCK9_HUMAN	1055.41	360.17	682.33	249.31	2.93	1.55	0.00010681	0.0019655	0.0001435	0.0026565	0	0.126543	0.589	0.619	-0.03
1433S_HUMAN	28.62	136.55	28.35	109.72	0.21	-2.25	0.00010681	0.0019655	0.00014633	0.0027008	0	0.891975	0.751	0.657	0.09
CTBL1_HUMAN	7.52	40.93	18.1	27.28	0.18	-2.44	0.0014723	0.013309	0.00014767	0.0027175	0	0.700617	1.074	0.732	0.34
NDKB_HUMAN	152.91	338.03	63.27	175.97	0.45	-1.14	0.00019073	0.0031702	0.00014863	0.002727	0	0.888889	0.413	0.49	-0.08
PYR1_HUMAN	122.74	213.84	71.19	129.5	0.57	-0.8	0.00019073	0.0031702	0.0001495	0.0027347	0	0.820988	0.657	0.531	0.13
PHS_HUMAN	17.31	9.34	13.32	6.62	1.85	0.89	3.8147e-05	0.00099102	0.00015002	0.0027361	0	0.240741	0.687	0.751	-0.06
KSR1_HUMAN	8.6	50.67	22.9	37.31	0.17	-2.56	0.0010252	0.01034	0.0001517	0.0027587	0	0.842593	1.387	0.636	0.75
LIMS2_HUMAN	47.17	0	31.56	6.84	Inf	Inf	0.0016617	0.014211	0.00015217	0.0027591	0	0.20216	0.837	1.944	-1.11
AL1A1_HUMAN	945.7	408.91	395.53	369.47	2.31	1.21	0.00032806	0.0047173	0.00015432	0.0027899	0	0.151235	0.367	0.732	-0.37
HSP74_HUMAN	325.07	491.15	89.32	183.07	0.66	-0.6	0.00032806	0.0047173	0.00015737	0.0028367	0	0.739198	0.286	0.401	-0.11
HEP2_HUMAN	196.94	75.18	49.53	78.34	2.62	1.39	0.00083923	0.0089465	0.00015815	0.0028425	0	0.114198	0.252	0.835	-0.58
TPPP3_HUMAN	50.02	9.69	45.48	6.36	5.16	2.37	1.5259e-05	0.00055497	0.00016005	0.0028683	0	0.058642	0.718	0.641	0.08
KCD12_HUMAN	223.36	123.42	71.33	53.52	1.81	0.86	0.00053406	0.0065258	0.00016308	0.0029143	0	0.160494	0.338	0.464	-0.13
41_HUMAN	107.81	30.26	82.28	35.61	3.56	1.83	5.3406e-05	0.0011921	0.00016689	0.0029737	0	0.117284	0.658	1.009	-0.35
ABCF3_HUMAN	0	35.01	10.82	33.03	0	#NAME?	0.00085233	0.0089931	0.00016745	0.0029751	0	0.79321	1.651	0.861	0.79
FUBP1_HUMAN	166.08	276.3	26.85	99.17	0.6	-0.73	7.6294e-05	0.0015416	0.0001715	0.0030339	0	0.888889	0.163	0.361	-0.2
THOC4_HUMAN	97.07	157.34	29.04	46.03	0.62	-0.7	0.00025177	0.0039712	0.00017174	0.0030339	0	0.839506	0.302	0.301	0
CAH4_HUMAN	150.44	0	114.05	21.62	Inf	Inf	0.00046002	0.0060516	0.00017298	0.0030471	0	0.0941358	0.78	1.634	-0.85
TAU_HUMAN	132.17	47.53	77.23	37.59	2.78	1.48	0.0010895	0.010599	0.0001739	0.0030546	0	0.151235	0.561	0.802	-0.24
RAB6C_HUMAN	17.55	0	15.94	5.06	Inf	Inf	0.00092081	0.0095207	0.0001744	0.0030547	0	0.123457	0.755	1.681	-0.93
SND1_HUMAN	382.63	647.76	159.93	390.55	0.59	-0.76	0.00014496	0.0025319	0.00017584	0.0030697	0	0.742284	0.416	0.553	-0.14
RTN4R_HUMAN	87.39	29.12	43.47	27.51	3	1.59	0.00019073	0.0031702	0.00017663	0.0030697	0	0.16358	0.486	0.654	-0.17
CSRP2_HUMAN	72.3	35.16	33.87	19.52	2.06	1.04	0.00010681	0.0019655	0.00017674	0.0030697	0	0.0648148	0.415	0.519	-0.1
RGPD1_HUMAN	360.33	828.4	283.08	285.5	0.43	-1.2	0.00053406	0.0065258	0.00017733	0.0030712	0	0.867284	0.765	0.35	0.42
DUOX2_HUMAN	12.82	80.59	39.78	44.69	0.16	-2.65	0.00025177	0.0039712	0.00018025	0.003113	0	0.842593	1.361	0.532	0.83
FEN1_HUMAN	168.76	61.32	116.61	35.51	2.75	1.46	3.8147e-05	0.00099102	0.00018341	0.0031589	0	0.0895062	0.581	0.497	0.08
STOM_HUMAN	397.06	177.16	71.27	116.97	2.24	1.16	0.00053406	0.0065258	0.0001843	0.0031653	0	0.135802	0.19	0.558	-0.37
RSU1_HUMAN	172.96	84.93	80.69	55.4	2.04	1.03	0.00019073	0.0031702	0.00018611	0.0031876	0	0.0740741	0.397	0.584	-0.19
RS3_HUMAN	137.46	305.27	58.15	171.74	0.45	-1.15	7.6294e-06	0.00038352	0.00018816	0.0032137	0	0.916667	0.434	0.51	-0.08
DHX8_HUMAN	37.15	102.34	43.05	43.07	0.36	-1.46	5.3406e-05	0.0011921	0.00018961	0.0032296	0	0.929012	1.091	0.372	0.72
RBM39_HUMAN	81.32	146.07	33.58	77.15	0.56	-0.85	0.00025177	0.0039712	0.00019366	0.0032786	0	0.79321	0.379	0.483	-0.1
PUR9_HUMAN	305.51	590.32	92.91	251.42	0.52	-0.95	0.00019073	0.0031702	0.00019395	0.0032786	0	0.811728	0.322	0.465	-0.14
NUCB2_HUMAN	43.49	71.65	21.09	24.55	0.61	-0.72	0.00010681	0.0019655	0.00019443	0.0032786	0	0.891975	0.56	0.325	0.23
CAN2_HUMAN	856.81	355.36	375.71	223.68	2.41	1.27	0.00014496	0.0025319	0.0001946	0.0032786	0	0.246914	0.524	0.554	-0.03
CRIP2_HUMAN	301.83	103.52	84.88	95.57	2.92	1.54	0.00053406	0.0065258	0.00019611	0.0032921	0	0.117284	0.298	0.711	-0.41
CPZIP_HUMAN	92.49	22.86	56.62	17.76	4.05	2.02	0.00041962	0.0055916	0.00019647	0.0032921	0	0.166667	0.644	0.703	-0.06
HSPB6_HUMAN	51.37	8.59	38.32	9.82	5.98	2.58	7.6294e-06	0.00038352	0.00019785	0.0033057	0	0.111111	0.759	0.917	-0.16
S10A4_HUMAN	211.15	105.99	74.78	105.64	1.99	0.99	0.0019302	0.0154	0.00019835	0.0033057	0	0.200617	0.347	0.855	-0.51
ORN_HUMAN	75.26	43.32	26.67	16.01	1.74	0.8	0.00041962	0.0055916	0.00020216	0.0033601	0	0.214506	0.378	0.354	0.02
A2AP_HUMAN	215.59	58.09	61.49	89.24	3.71	1.89	0.00067139	0.007589	0.0002046	0.0033915	0	0.16358	0.28	0.853	-0.57
APOD_HUMAN	99.87	51.34	50.07	33.03	1.95	0.96	3.8147e-05	0.00099102	0.00020659	0.0034154	0	0.135802	0.415	0.603	-0.19
PPIB_HUMAN	218.62	415.96	97.32	152.57	0.53	-0.93	0.00041962	0.0055916	0.00020749	0.0034207	0	0.888889	0.383	0.339	0.04
SKP1_HUMAN	46.07	22.29	11.99	12.26	2.07	1.05	0.00041962	0.0055916	0.00020802	0.0034207	0	0.104938	0.261	0.497	-0.24
TOM70_HUMAN	103.39	138.75	27.84	64.11	0.75	-0.42	0.00010681	0.0019655	0.00020937	0.0034339	0	0.796296	0.268	0.402	-0.13
TPIS_HUMAN	1317.66	1904.87	243.24	574.29	0.69	-0.53	2.2888e-05	0.00070058	0.00021371	0.0034957	0	0.910494	0.194	0.284	-0.09
GNPI2_HUMAN	29.18	1.17	21.26	3.61	24.84	4.63	0.00032806	0.0047173	0.00021537	0.0035135	0	0.17284	0.763	1.377	-0.61
ARRB1_HUMAN	73.78	30.78	35.27	25.5	2.4	1.26	0.0024485	0.018174	0.000216	0.0035145	0	0.162037	0.509	0.943	-0.43
RMD3_HUMAN	34.04	13.15	20.85	8	2.59	1.37	0.0010452	0.01034	0.00021842	0.0035446	0	0.12037	0.54	0.626	-0.09
E41L2_HUMAN	166.74	61.57	80.29	46.53	2.71	1.44	0.00041962	0.0055916	0.00021975	0.0035568	0	0.126543	0.512	0.759	-0.25
MAGI3_HUMAN	519.42	937.47	148.33	493.5	0.55	-0.85	0.00041962	0.0055916	0.00022186	0.0035816	0	0.853395	0.284	0.473	-0.19
CKAP4_HUMAN	226.73	621.97	88.44	523.18	0.36	-1.46	7.6294e-06	0.00038352	0.00022334	0.0035962	0	0.878086	0.358	0.694	-0.34
DNJA3_HUMAN	212.2	84.31	189.29	61.13	2.52	1.33	3.8147e-05	0.00099102	0.00022879	0.0036659	0	0.0987654	0.664	0.596	0.07
OS9_HUMAN	0	70.9	24.67	58.87	0	#NAME?	0.00072651	0.0080792	0.00022886	0.0036659	0	0.842593	1.759	0.708	1.05
LMAN1_HUMAN	130.57	292.18	39.69	162.47	0.45	-1.16	0.00025177	0.0039712	0.000231	0.0036907	0	0.799383	0.325	0.556	-0.23
RPB9_HUMAN	19.53	6.11	13.54	5.93	3.2	1.68	0.00010681	0.0019655	0.00023581	0.0037578	0	0.145062	0.627	0.791	-0.16
CO6A1_HUMAN	3679.5	1910.54	1340.93	1344.65	1.93	0.95	0.00067139	0.007589	0.0002368	0.0037639	0	0.154321	0.348	0.651	-0.3
TCPA_HUMAN	329.08	551.05	93.46	271.04	0.6	-0.74	0.00014496	0.0025319	0.00023757	0.0037663	0	0.814815	0.289	0.464	-0.18
MET20_HUMAN	2174.26	1213.87	1022.7	611.85	1.79	0.84	7.6294e-05	0.0015416	0.00024136	0.0038156	0	0.145062	0.422	0.456	-0.03
RPN2_HUMAN	418.74	752.97	131.09	295.11	0.56	-0.85	0.00053406	0.0065258	0.00024192	0.0038156	0	0.83642	0.321	0.398	-0.08
SODE_HUMAN	56.25	9.6	50.51	16.38	5.86	2.55	5.3406e-05	0.0011921	0.00024252	0.0038156	0	0.0493827	0.697	1.133	-0.44
PKHD1_HUMAN	557.72	345.75	284.9	156.97	1.61	0.69	3.8147e-05	0.00099102	0.0002449	0.0038433	0	0.154321	0.442	0.421	0.02
FBX43_HUMAN	0.21	94.31	17.06	67.78	0	-8.8	0.0020976	0.016373	0.0002469	0.0038647	0	0.75	1.448	0.818	0.63
HDHD2_HUMAN	47.63	25.45	12.79	13.41	1.87	0.9	0.00041962	0.0055916	0.00025024	0.0039072	0	0.126543	0.262	0.449	-0.19
ANGT_HUMAN	203.4	79.12	63.24	82	2.57	1.36	0.0012894	0.011811	0.000251	0.0039092	0	0.132716	0.322	0.855	-0.53
MDHM_HUMAN	739.56	1346.33	210.01	578.62	0.55	-0.86	3.8147e-05	0.00099102	0.00025184	0.0039123	0	0.935185	0.288	0.394	-0.11
EF1A1_HUMAN	1383.29	2405.76	450.99	879.98	0.57	-0.8	0.00025177	0.0039712	0.0002532	0.0039224	0	0.859568	0.344	0.375	-0.03
AT2B1_HUMAN	122.59	223.98	65.24	132.65	0.55	-0.87	0.00010681	0.0019655	0.00025375	0.0039224	0	0.845679	0.609	0.552	0.06
CBPD_HUMAN	0	52.89	13.28	44.22	0	#NAME?	0.00072651	0.0080792	0.00026088	0.0040225	0	0.875	3.146	0.806	2.34
BAZ1A_HUMAN	59.83	94.41	47.92	53.28	0.63	-0.66	0.00053406	0.0065258	0.00026352	0.0040531	0	0.783951	0.761	0.494	0.27
PTRD1_HUMAN	0	83.26	16.35	84.42	0	#NAME?	0.00077659	0.0085591	0.00026581	0.0040782	0	0.921296	2.437	0.809	1.63
EHBP1_HUMAN	201.25	683.99	156.61	461.67	0.29	-1.77	0.00032806	0.0047173	0.0002692	0.00412	0	0.895062	0.661	0.61	0.05
NNMT_HUMAN	69.22	164.84	30.64	105.3	0.42	-1.25	0.00032806	0.0047173	0.00027298	0.0041676	0	0.867284	0.418	0.559	-0.14
ILK_HUMAN	196.35	58.45	115.06	31.06	3.36	1.75	7.6294e-05	0.0015416	0.00027821	0.0042137	0	0.0555556	0.579	0.504	0.08
MYPC2_HUMAN	73.17	135.2	62.42	67.62	0.54	-0.89	7.6294e-05	0.0015416	0.00027923	0.0042137	0	0.765432	0.693	0.46	0.23
APOC3_HUMAN	152.6	54.83	71.02	58.55	2.78	1.48	0.00067139	0.007589	0.00027962	0.0042137	0	0.148148	0.463	0.877	-0.41
INT3_HUMAN	0.87	53.09	31.3	46.12	0.02	-5.94	0.00085233	0.0089931	0.00027997	0.0042137	0	0.691358	1.158	0.811	0.35
K1C19_HUMAN	525.36	1402.35	241.24	833.77	0.37	-1.42	0.00025177	0.0039712	0.00028062	0.0042137	0	0.814815	0.441	0.594	-0.15
HNRPR_HUMAN	341.86	500.46	142.77	285.46	0.68	-0.55	1.5259e-05	0.00055497	0.00028065	0.0042137	0	0.726852	0.42	0.514	-0.09
ROBO1_HUMAN	865.51	120.25	466.6	367.89	7.2	2.85	0.00083923	0.0089465	0.00028077	0.0042137	0	0.0756173	0.483	1.514	-1.03
RBBP7_HUMAN	0	20.92	11.71	29.18	0	#NAME?	0.0008919	0.0092839	0.00028193	0.0042207	0	0.759259	1.882	1.053	0.83
ACINU_HUMAN	100.1	165.9	66.89	63.22	0.6	-0.73	0.00067139	0.007589	0.00028539	0.0042622	0	0.820988	0.951	0.39	0.56
AT8B2_HUMAN	0.56	93.81	43.23	56.07	0.01	-7.38	0.0015157	0.013622	0.00029023	0.0043182	0	0.805556	1.405	0.602	0.8
QSER1_HUMAN	78.74	0	45.2	29.6	Inf	Inf	0.00041962	0.0055916	0.00029082	0.0043182	0	0.0895062	0.615	2.348	-1.73
STML2_HUMAN	54.7	111.66	23.62	66.29	0.49	-1.03	5.3406e-05	0.0011921	0.00029136	0.0043182	0	0.87963	0.368	0.519	-0.15
LMNB2_HUMAN	495.07	336.06	150.5	122.88	1.47	0.56	0.0015793	0.013638	0.00029193	0.0043182	0	0.237654	0.32	0.365	-0.05
CYC_HUMAN	65.65	98.1	21.76	33.4	0.67	-0.58	2.2888e-05	0.00070058	0.00029348	0.0043308	0	0.800926	0.334	0.338	0
MCPH1_HUMAN	0	32.22	0.29	26.09	0	#NAME?	0.0033334	0.022539	0.00029427	0.0043316	0	0.773148	2.461	0.931	1.53
MYPC1_HUMAN	0	22.75	0.29	17.37	0	#NAME?	0.0033334	0.022539	0.00029494	0.0043316	0	0.773148	2.461	0.929	1.53
CLIC1_HUMAN	577.87	878.15	208.4	262.06	0.66	-0.6	0.00014496	0.0025319	0.00029677	0.0043481	0	0.802469	0.341	0.289	0.05
NFL_HUMAN	142.15	43.85	90.61	77.6	3.24	1.7	0.00067139	0.007589	0.00030255	0.0044224	0	0.145062	0.558	1.215	-0.66
GCP60_HUMAN	26.08	66.75	20.78	44.47	0.39	-1.36	0.00038471	0.0054808	0.00030476	0.0044441	0	0.845679	0.886	0.639	0.25
WFS1_HUMAN	43.93	0	31.1	16.15	Inf	Inf	0.0012301	0.011774	0.00030659	0.0044603	0	0.185185	0.736	1.44	-0.7
ILVBL_HUMAN	55.99	85.86	26.97	25.24	0.65	-0.62	5.3406e-05	0.0011921	0.00032209	0.0046748	0	0.873457	0.602	0.295	0.31
P5CS_HUMAN	76.27	121.36	33.19	55.31	0.63	-0.67	0.00053406	0.0065258	0.00032976	0.0047687	0	0.771605	0.421	0.439	-0.02
1433G_HUMAN	238.56	403.02	98.54	144	0.59	-0.76	0.00053406	0.0065258	0.0003301	0.0047687	0	0.709877	0.372	0.396	-0.02
STAT2_HUMAN	0	31.45	7.5	25.76	0	#NAME?	0.0021052	0.016373	0.00033824	0.0048749	0	0.774691	2.774	0.892	1.88
NPL4_HUMAN	46.96	75.26	35.47	27.62	0.62	-0.68	5.3406e-05	0.0011921	0.00033995	0.0048817	0	0.790123	0.784	0.335	0.45
ROA0_HUMAN	73.49	165.72	33.17	80	0.44	-1.17	7.6294e-05	0.0015416	0.00034029	0.0048817	0	0.805556	0.404	0.508	-0.1
PAI1_HUMAN	0	15.96	7.18	19.21	0	#NAME?	0.00072651	0.0080792	0.00034577	0.0049428	0	0.844136	3.12	1.004	2.12
VATF_HUMAN	18.12	8.95	14.12	7.19	2.02	1.02	5.3406e-05	0.0011921	0.00034615	0.0049428	0	0.174383	0.592	0.657	-0.06
HYOU1_HUMAN	756.42	1154.41	160.14	345.08	0.66	-0.61	0.00032806	0.0047173	0.00034877	0.0049688	0	0.82716	0.216	0.306	-0.09
CELR2_HUMAN	667.6	154.22	392.58	169.1	4.33	2.11	0.00067139	0.007589	0.00035108	0.0049801	0	0.0617284	0.563	0.833	-0.27
TPM2_HUMAN	136.65	64.12	42.45	28.41	2.13	1.09	0.00041962	0.0055916	0.00035118	0.0049801	0	0.111111	0.314	0.385	-0.07
RUVB1_HUMAN	118.91	199.59	23.61	76.73	0.6	-0.75	0.00010681	0.0019655	0.00035209	0.0049816	0	0.87037	0.187	0.369	-0.18
PECA1_HUMAN	460.8	133.03	161.39	203.78	3.46	1.79	0.0024485	0.018174	0.00035552	0.0050187	0	0.165123	0.346	0.958	-0.61
XPOT_HUMAN	59.92	136.2	31.21	99.04	0.44	-1.18	7.6294e-06	0.00038352	0.0003591	0.0050576	0	0.935185	0.572	0.593	-0.02
ZW10_HUMAN	0	21.47	8.71	15.83	0	#NAME?	0.00072651	0.0080792	0.00036276	0.0050976	0	0.796296	1.62	0.748	0.87
CNBP_HUMAN	42.99	77.53	28.84	52.13	0.55	-0.85	2.2888e-05	0.00070058	0.00036574	0.0051278	0	0.737654	0.601	0.615	-0.01
DYH14_HUMAN	1152.19	636.06	430.05	300.32	1.81	0.86	0.0019302	0.0154	0.00036728	0.0051378	0	0.169753	0.385	0.483	-0.1
NUCL_HUMAN	882.88	1527.79	255.28	654.87	0.58	-0.79	0.00025177	0.0039712	0.00037466	0.0052042	0	0.92284	0.291	0.378	-0.09
ARP5L_HUMAN	3.71	23.65	14.33	24.37	0.16	-2.67	5.3406e-05	0.0011921	0.00037503	0.0052042	0	0.817901	1.517	0.799	0.72
SCN1A_HUMAN	0.56	98.68	29.31	73.61	0.01	-7.46	0.0016205	0.013955	0.00037515	0.0052042	0	0.765432	1.388	0.778	0.61
TBB5_HUMAN	1484.82	1773.4	367.69	251.63	0.84	-0.26	5.3406e-05	0.0011921	0.00037539	0.0052042	0	0.850309	0.255	0.134	0.12
RADI_HUMAN	208.74	81.16	151.3	23.9	2.57	1.36	2.2888e-05	0.00070058	0.00038325	0.0053013	0	0.0802469	0.619	0.288	0.33
SET_HUMAN	275.69	447.25	85.57	163.53	0.62	-0.7	7.6294e-06	0.00038352	0.00038568	0.0053229	0	0.851852	0.31	0.354	-0.04
UBE2O_HUMAN	0	41.09	19.96	28.53	0	#NAME?	0.0019655	0.015641	0.00038771	0.005339	0	0.837963	2.964	0.658	2.31
NNRD_HUMAN	24.68	10.77	26.12	15.07	2.29	1.2	0.0016617	0.014211	0.00038868	0.00534	0	0.341049	0.941	1.048	-0.11
P5CR1_HUMAN	0	44.72	11.73	60.62	0	#NAME?	7.6294e-05	0.0015416	0.00038957	0.00534	0	0.912037	1.675	0.918	0.76
ARFG1_HUMAN	0	15.47	8.12	10.42	0	#NAME?	0.00067139	0.007589	0.00039037	0.00534	0	0.901235	2.453	0.61	1.84
PRS8_HUMAN	100.99	152.17	16.95	39.19	0.66	-0.59	0.00083923	0.0089465	0.00039474	0.0053879	0	0.814815	0.169	0.276	-0.11
CF211_HUMAN	39.86	23.57	17.67	13.78	1.69	0.76	0.00041962	0.0055916	0.00039761	0.005415	0	0.242284	0.481	0.663	-0.18
CO3_HUMAN	5351.03	2748.38	1292.75	1706.77	1.95	0.96	0.00041962	0.0055916	0.00039874	0.0054185	0	0.152778	0.251	0.556	-0.31
GUAA_HUMAN	71.44	138.84	22.46	71.39	0.51	-0.96	0.00032806	0.0047173	0.0004016	0.0054454	0	0.851852	0.34	0.515	-0.17
SYMC_HUMAN	99.52	158.47	22.93	34.73	0.63	-0.67	0.00067139	0.007589	0.00040478	0.0054764	0	0.882716	0.213	0.221	-0.01
MATR3_HUMAN	314.71	454.96	58.67	162.53	0.69	-0.53	0.00019073	0.0031702	0.00040746	0.0054926	0	0.861111	0.195	0.345	-0.15
VINC_HUMAN	2142.92	1348.51	518.76	394.48	1.59	0.67	0.00041962	0.0055916	0.00040774	0.0054926	0	0.197531	0.275	0.298	-0.02
SYCC_HUMAN	0.56	31.82	12.56	28.27	0.02	-5.82	0.0015157	0.013622	0.00041397	0.0055625	0	0.830247	1.316	0.709	0.61
CNN2_HUMAN	194.16	285.25	30.28	105.37	0.68	-0.55	0.00025177	0.0039712	0.00041475	0.0055625	0	0.79321	0.166	0.362	-0.2
HSPB1_HUMAN	238.91	421.58	45.82	171.17	0.57	-0.82	0.00025177	0.0039712	0.00041564	0.0055625	0	0.839506	0.187	0.398	-0.21
GBB1_HUMAN	215.8	140.89	79.69	43.66	1.53	0.62	0.00067139	0.007589	0.00041768	0.0055732	0	0.145062	0.361	0.314	0.05
PSA7_HUMAN	158.38	201.05	38.63	56.12	0.79	-0.34	0.00067139	0.007589	0.00041824	0.0055732	0	0.773148	0.246	0.27	-0.02
ST1A3_HUMAN	96.64	23.91	55.9	57.08	4.04	2.01	0.0012894	0.011811	0.00042504	0.0056517	0	0.12037	0.498	1.393	-0.89
CO6A2_HUMAN	2297.87	858.19	1059.92	999.58	2.68	1.42	0.00032806	0.0047173	0.00042704	0.0056525	0	0.171296	0.449	0.868	-0.42
COPB_HUMAN	354.25	527.6	128.8	320.05	0.67	-0.57	0.00010681	0.0019655	0.00042708	0.0056525	0	0.848765	0.388	0.507	-0.12
APEX1_HUMAN	119.97	187.75	67.44	105.33	0.64	-0.65	0.00032806	0.0047173	0.00042784	0.0056525	0	0.697531	0.495	0.512	-0.02
TTLL8_HUMAN	249.09	9.04	234.86	108.63	27.55	4.78	0.0020976	0.016373	0.00042876	0.0056525	0	0.270062	0.886	1.675	-0.79
ACO11_HUMAN	50.85	93.85	32.45	48.97	0.54	-0.88	0.0015157	0.013622	0.00042972	0.0056531	0	0.824074	0.764	0.511	0.25
AT2B4_HUMAN	218.28	113.46	93.12	87.27	1.92	0.94	0.0019302	0.0154	0.00043118	0.0056603	0	0.188272	0.423	0.762	-0.34
VNN1_HUMAN	113.08	0	92.36	25.98	Inf	Inf	0.0016617	0.014211	0.00043742	0.00573	0	0.177469	0.869	2.564	-1.7
TOM20_HUMAN	0	5.09	1.78	3.73	0	#NAME?	0.0038573	0.025237	0.00044501	0.0058171	0	0.733025	2.413	0.876	1.54
REVERSE18368_HUMAN	16.38	0	15.8	1.81	Inf	Inf	0.0010971	0.010599	0.00044738	0.0058357	0	0.145062	0.95	3.355	-2.41
CD99_HUMAN	24.14	8.56	16.32	11.64	2.82	1.5	0.00041962	0.0055916	0.00044961	0.0058525	0	0.123457	0.538	1.006	-0.47
SHOC2_HUMAN	128.3	246.16	39	142.63	0.52	-0.94	0.00014496	0.0025319	0.00045223	0.0058539	0	0.841049	0.305	0.558	-0.25
GORS2_HUMAN	123.15	235.07	37.22	183.95	0.52	-0.93	7.6294e-06	0.00038352	0.00045309	0.0058539	0	0.941358	0.289	0.597	-0.31
YB011_HUMAN	84.06	125.22	33.49	65.58	0.67	-0.57	0.00019073	0.0031702	0.00045344	0.0058539	0	0.833333	0.431	0.452	-0.02
RCN1_HUMAN	53.85	103.47	20.32	64.41	0.52	-0.94	0.00019073	0.0031702	0.0004535	0.0058539	0	0.851852	0.411	0.578	-0.17
KAD4_HUMAN	0	28	7.96	31.98	0	#NAME?	0.00065359	0.007589	0.0004652	0.0059919	0	0.867284	1.706	0.939	0.77
EFC13_HUMAN	179.13	27.56	72.81	73.3	6.5	2.7	0.00083923	0.0089465	0.00046614	0.0059919	0	0.135802	0.454	1.465	-1.01
LETM2_HUMAN	39.21	0	35.88	11.65	Inf	Inf	0.0014723	0.013309	0.00048479	0.0062188	0	0.138889	0.917	2.404	-1.49
USP9Y_HUMAN	178.09	911.28	309.17	654.63	0.2	-2.36	0.00010681	0.0019655	0.00048841	0.0062385	0	0.876543	1.197	0.652	0.54
DOCK5_HUMAN	266.89	157.9	208.97	79.83	1.69	0.76	7.6294e-05	0.0015416	0.00048891	0.0062385	0	0.243827	0.634	0.505	0.13
CCAR2_HUMAN	53.85	125.09	43.27	48.2	0.43	-1.22	0.0015793	0.013638	0.00048935	0.0062385	0	0.839506	0.659	0.387	0.27
ARID2_HUMAN	0.21	96.28	54.46	69.19	0	-8.83	0.0012864	0.011811	0.0004979	0.0063343	0	0.794753	1.617	0.657	0.96
GDS1_HUMAN	26.35	47.27	20.69	18.38	0.56	-0.84	0.0015793	0.013638	0.00049928	0.006339	0	0.768519	0.841	0.409	0.43
IF6_HUMAN	87.91	134.53	18.14	64.74	0.65	-0.61	0.00041962	0.0055916	0.00050075	0.0063446	0	0.82716	0.214	0.446	-0.23
AFG32_HUMAN	27.6	60.03	23.43	40.49	0.46	-1.12	1.5259e-05	0.00055497	0.00050821	0.0064258	0	0.864198	0.847	0.539	0.31
DAF_HUMAN	47.5	6.96	35.78	16.82	6.82	2.77	0.0010452	0.01034	0.00052067	0.0065683	0	0.117284	0.685	1.223	-0.54
CO4A_HUMAN	2730.48	1588.21	1313.64	1226.47	1.72	0.78	0.0017822	0.015054	0.0005216	0.0065683	0	0.294753	0.471	0.645	-0.17
FR1L4_HUMAN	0.87	93.18	41.53	66.34	0.01	-6.75	0.00077659	0.0085591	0.00052604	0.0066108	0	0.830247	1.488	0.633	0.85
DPOE1_HUMAN	0	128.08	51.1	112.06	0	#NAME?	0.0012864	0.011811	0.00053595	0.0067217	0	0.905864	2.532	0.747	1.79
AAK1_HUMAN	16.06	48.72	33.76	50.08	0.33	-1.6	0.0008919	0.0092839	0.00054947	0.0068773	0	0.66358	1.16	0.853	0.31
STAB2_HUMAN	0	142.03	52.5	164.04	0	#NAME?	0.0012301	0.011774	0.00055947	0.0069882	0	0.83179	2.422	0.975	1.45
2ABA_HUMAN	80.13	30.12	40.8	43.22	2.66	1.41	0.0012894	0.011811	0.00056939	0.0070978	0	0.169753	0.449	1.064	-0.62
LBP_HUMAN	88.17	37.54	49.56	56.74	2.35	1.23	0.0010452	0.01034	0.00057634	0.0071701	0	0.253086	0.514	0.984	-0.47
ZO2_HUMAN	120.7	62.72	88.79	54.57	1.92	0.94	0.0010895	0.010599	0.00058532	0.0072671	0	0.197531	0.62	0.8	-0.18
DUS3_HUMAN	44.72	33.59	17.01	21.06	1.33	0.41	0.00067139	0.007589	0.00059271	0.0073441	0	0.237654	0.339	0.636	-0.3
CFAB_HUMAN	1342.81	762.09	235.44	408.7	1.76	0.82	0.0012894	0.011811	0.00059909	0.0074083	0	0.20216	0.176	0.446	-0.27
RPAP3_HUMAN	0.56	31.25	13.73	12.82	0.02	-5.8	0.0015793	0.013638	0.0006032	0.0074355	0	0.851852	1.331	0.405	0.93
PSDE_HUMAN	49.52	66.02	14.04	22.81	0.75	-0.41	0.00053406	0.0065258	0.00060471	0.0074355	0	0.834877	0.274	0.308	-0.03
PRDX1_HUMAN	447.72	644.94	98.04	236.54	0.69	-0.53	0.00032806	0.0047173	0.00060526	0.0074355	0	0.87963	0.234	0.343	-0.11
MET_HUMAN	122.87	62.4	116.3	32.97	1.97	0.98	7.6294e-06	0.00038352	0.0006061	0.0074355	0	0.126543	0.692	0.515	0.18
DHX36_HUMAN	25.96	68.46	49.69	64.47	0.38	-1.4	7.6294e-06	0.00038352	0.00061072	0.0074773	0	0.839506	1.474	0.714	0.76
VDAC1_HUMAN	276.04	413.93	79.59	234.17	0.67	-0.58	7.6294e-05	0.0015416	0.00061461	0.0075084	0	0.864198	0.283	0.456	-0.17
TENA_HUMAN	454.57	2691.75	282.51	2897.11	0.17	-2.57	0.00010681	0.0019655	0.00061568	0.0075084	0	0.83642	0.565	0.872	-0.31
AKT1_HUMAN	0	16.39	9.5	12.91	0	#NAME?	0.0049325	0.029495	0.00062301	0.0075828	0	0.709877	1.686	0.838	0.85
JKIP2_HUMAN	73.88	20.37	44.95	27.1	3.63	1.86	0.0023768	0.017857	0.0006263	0.0076079	0	0.223765	0.69	1.091	-0.4
IF16_HUMAN	118.63	247.9	94.57	233.54	0.48	-1.06	3.8147e-05	0.00099102	0.00063211	0.0076635	0	0.705247	0.661	0.742	-0.08
CD151_HUMAN	16.02	0	11.62	4.76	Inf	Inf	0.0020976	0.016373	0.00063711	0.0077041	0	0.234568	0.884	1.877	-0.99
BCLF1_HUMAN	57.47	114.89	53.73	62.16	0.5	-1	0.00053406	0.0065258	0.00063796	0.0077041	0	0.891975	0.861	0.464	0.4
RENT1_HUMAN	127.67	195.75	77.34	120.73	0.65	-0.62	2.2888e-05	0.00070058	0.0006393	0.0077052	0	0.737654	0.568	0.539	0.03
RS8_HUMAN	48.19	124.76	52.32	78.93	0.39	-1.37	0.00032806	0.0047173	0.00064375	0.0077315	0	0.700617	0.805	0.649	0.16
ANKAR_HUMAN	373.95	1639.62	714.16	1186.53	0.23	-2.13	0.00041962	0.0055916	0.00064398	0.0077315	0	0.844136	1.264	0.672	0.59
NASP_HUMAN	97.87	235.33	35.44	192.83	0.42	-1.27	3.8147e-05	0.00099102	0.000658	0.0078845	0	0.888889	0.387	0.689	-0.3
TLN1_HUMAN	4028.27	3046.78	1504.4	1456.89	1.32	0.4	0.002857	0.02018	0.00066708	0.0079778	0	0.325617	0.389	0.508	-0.12
CALX_HUMAN	694.36	1032.44	298.14	317.85	0.67	-0.57	0.00067139	0.007589	0.00067684	0.0080789	0	0.739198	0.384	0.297	0.09
VAMP2_HUMAN	60.43	27	22.5	18.39	2.24	1.16	0.0019302	0.0154	0.00067849	0.0080831	0	0.16821	0.377	0.578	-0.2
VAMP3_HUMAN	55.78	25.23	20.27	14.67	2.21	1.14	0.0012894	0.011811	0.00069413	0.0082494	0	0.148148	0.375	0.497	-0.12
ACAP2_HUMAN	344.33	120.42	264.54	92.93	2.86	1.52	7.6294e-06	0.00038352	0.00069512	0.0082494	0	0.058642	0.654	0.694	-0.04
F13B_HUMAN	69.61	26.88	43.02	24.4	2.59	1.37	0.0010452	0.01034	0.00069946	0.008274	0	0.160494	0.538	0.835	-0.3
DPP2_HUMAN	79.26	45.96	35.29	24.43	1.72	0.79	0.00067139	0.007589	0.00070054	0.008274	0	0.25	0.44	0.498	-0.06
CSN6_HUMAN	69.58	35.47	25.01	31.49	1.96	0.97	0.0010452	0.01034	0.00070121	0.008274	0	0.16358	0.326	0.782	-0.46
RAN_HUMAN	144.03	255.24	66.37	147	0.56	-0.83	0.00053406	0.0065258	0.00071215	0.0083871	0	0.858025	0.42	0.487	-0.07
BCL9_HUMAN	0.56	241.08	125.33	292.1	0	-8.74	0.00038471	0.0054808	0.00071481	0.0084024	0	0.762346	1.345	0.963	0.38
IDH3A_HUMAN	326.54	133.58	334.27	158.33	2.44	1.29	0.00032806	0.0047173	0.00071824	0.0084267	0	0.123457	0.701	0.899	-0.2
CTL2_HUMAN	55.85	4.82	72.6	35.91	11.58	3.53	0.0010252	0.01034	0.00073697	0.0086301	0	0.256173	1.065	1.539	-0.47
S27A3_HUMAN	77.87	41.02	57.74	43.26	1.9	0.92	0.0012894	0.011811	0.0007457	0.0087159	0	0.222222	0.559	0.736	-0.18
PTBP1_HUMAN	331.99	561.76	80.67	304.28	0.59	-0.76	3.8147e-05	0.00099102	0.00075065	0.0087571	0	0.950617	0.237	0.455	-0.22
E41L5_HUMAN	88.44	0	58.62	21.99	Inf	Inf	0.0020933	0.016373	0.00075234	0.0087603	0	0.135802	0.775	2.46	-1.69
RBM4_HUMAN	0	23.02	12.12	15.6	0	#NAME?	0.0058761	0.032673	0.00075569	0.0087828	0	0.799383	1.593	0.63	0.96
GOLI4_HUMAN	0	26.66	0.29	31.79	0	#NAME?	0.0008919	0.0092839	0.00076029	0.0088196	0	0.87037	2.461	1.032	1.43
FUBP3_HUMAN	0.21	25.95	15.5	21.97	0.01	-6.94	0.00032806	0.0047173	0.00076343	0.0088395	0	0.808642	1.449	0.642	0.81
MRCKG_HUMAN	440.07	18.58	428.69	193.71	23.69	4.57	0.0017577	0.014929	0.00077282	0.0089166	0	0.265432	0.936	2.302	-1.37
RS13_HUMAN	58.84	120.28	46.66	92.95	0.49	-1.03	0.00032806	0.0047173	0.00077297	0.0089166	0	0.824074	0.724	0.626	0.1
HNRH3_HUMAN	149.89	226.24	31.12	59.72	0.66	-0.59	0.0012894	0.011811	0.00077474	0.0089203	0	0.842593	0.2	0.268	-0.07
OTOG_HUMAN	360.58	213.82	174.51	95.6	1.69	0.75	0.00067139	0.007589	0.00077895	0.0089522	0	0.114198	0.419	0.423	0
KV106_HUMAN	16.45	0.52	17.31	6.18	31.86	4.99	0.00092081	0.0095207	0.00078101	0.0089592	0	0.160494	0.832	1.517	-0.68
RIPL1_HUMAN	0.21	22.12	13.21	16.04	0.01	-6.71	0.0028609	0.02018	0.00078742	0.009016	0	0.780864	1.595	0.67	0.92
TM87A_HUMAN	118.64	74.64	50.7	45.73	1.59	0.67	0.0028076	0.020022	0.00079222	0.0090542	0	0.253086	0.431	0.613	-0.18
OLA1_HUMAN	114.56	144.63	40.76	96.99	0.79	-0.34	0.00010681	0.0019655	0.00079557	0.0090757	0	0.748457	0.414	0.57	-0.16
DSCAM_HUMAN	811.89	276.03	403.3	279.83	2.94	1.56	0.0033646	0.022539	0.00080111	0.009118	0	0.188272	0.526	0.823	-0.3
TTC25_HUMAN	900.49	384.11	432.26	437.53	2.34	1.23	1.5259e-05	0.00055497	0.00080223	0.009118	0	0.183642	0.455	0.849	-0.39
MARE2_HUMAN	37.03	21.98	23.67	20.67	1.68	0.75	0.00083923	0.0089465	0.00080424	0.009124	0	0.299383	0.559	0.833	-0.27
RMXL1_HUMAN	21.34	50.18	24.37	24.7	0.43	-1.23	0.0017822	0.015054	0.00081105	0.0091845	0	0.791667	1.032	0.459	0.57
ADO_HUMAN	79.1	0	72.21	27.53	Inf	Inf	0.0014723	0.013309	0.0008165	0.0092293	0	0.179012	0.914	1.685	-0.77
TXND5_HUMAN	191.86	382.13	56.01	230.5	0.5	-0.99	0.00014496	0.0025319	0.0008221	0.0092756	0	0.938272	0.272	0.518	-0.25
BASI_HUMAN	38.79	85.07	17.73	55.19	0.46	-1.13	0.0010452	0.01034	0.00083483	0.0094021	0	0.833333	0.412	0.572	-0.16
DR4L1_HUMAN	150.13	25.95	146.47	31.56	5.79	2.53	0.00019073	0.0031702	0.00084378	0.0094856	0	0.0864198	0.797	0.969	-0.17
STK39_HUMAN	0.87	22.76	13.5	16.07	0.04	-4.72	0.0028656	0.02018	0.00084654	0.0094993	0	0.683642	1.223	0.728	0.5
PTPRU_HUMAN	63.18	0	77.59	37	Inf	Inf	0.00072651	0.0080792	0.00085066	0.0095283	0	0.16821	1.142	2.631	-1.49
SC31A_HUMAN	258.84	405.25	75.63	182.55	0.64	-0.65	0.0010452	0.01034	0.00085314	0.0095388	0	0.810185	0.292	0.427	-0.14
DDX53_HUMAN	0.87	51	20.04	30.78	0.02	-5.88	0.0010895	0.010599	0.00085747	0.0095513	0	0.817901	1.193	0.607	0.59
LUM_HUMAN	1922.51	1336.39	437.63	539.72	1.44	0.52	0.0015793	0.013638	0.0008584	0.0095513	0	0.180556	0.223	0.375	-0.15
HLAH_HUMAN	35.85	0	47.36	13.09	Inf	Inf	0.0010916	0.010599	0.00085889	0.0095513	0	0.194444	1.049	1.911	-0.86
PSMD4_HUMAN	31.13	106.75	39.38	62.08	0.29	-1.78	0.0012894	0.011811	0.00086178	0.0095612	0	0.805556	0.966	0.613	0.35
CPNE1_HUMAN	163.37	194.92	59.14	126.28	0.84	-0.25	0.00065359	0.007589	0.00086288	0.0095612	0	0.694444	0.405	0.551	-0.15
GMPR1_HUMAN	18.88	0	19.46	4.22	Inf	Inf	0.0012864	0.011811	0.00086826	0.0095887	0	0.114198	0.882	2.051	-1.17
LICH_HUMAN	61.88	21.86	39.99	18.22	2.83	1.5	0.00019073	0.0031702	0.00086846	0.0095887	0	0.117284	0.574	0.735	-0.16
FSCN1_HUMAN	194.7	494.42	75.05	420.2	0.39	-1.34	0.00067139	0.007589	0.00088517	0.0097559	0	0.817901	0.366	0.706	-0.34
RECQ1_HUMAN	110.89	64.24	35.36	27.57	1.73	0.79	0.0010452	0.01034	0.00089153	0.0098066	0	0.157407	0.34	0.47	-0.13
K0556_HUMAN	0	113.5	26.57	132.13	0	#NAME?	0.0010252	0.01034	0.00089412	0.0098066	0	0.839506	2.354	0.957	1.4
LCAP_HUMAN	214.05	98.56	170.41	67.99	2.17	1.12	0.0010452	0.01034	0.00089454	0.0098066	0	0.237654	0.754	0.815	-0.06
IMA1_HUMAN	0	30.71	8.65	29.78	0	#NAME?	0.00077659	0.0085591	0.00090988	0.0099572	0	0.87963	2.232	0.903	1.33
F10A1_HUMAN	128.5	256.47	87.32	214.51	0.5	-1	7.6294e-05	0.0015416	0.00091639	0.009988	0	0.808642	0.575	0.688	-0.11
PODXL_HUMAN	19.43	0	32.82	2.1	Inf	Inf	0.0025262	0.018572	0.00091763	0.009988	0	0.182099	1.053	4.243	-3.19
DZI1L_HUMAN	48.6	0	49.68	20.63	Inf	Inf	0.0012301	0.011774	0.00091839	0.009988	0	0.132716	0.843	2.416	-1.57
HDGF_HUMAN	135.29	232.2	48.14	130.6	0.58	-0.78	0.00041962	0.0055916	0.00092139	0.009988	0	0.802469	0.348	0.509	-0.16
KPYR_HUMAN	43.36	0	41.55	11.72	Inf	Inf	5.3406e-05	0.0011921	0.00092238	0.009988	0	0.0462963	0.833	1.804	-0.97
ITB4_HUMAN	146.76	253.01	85.98	376.4	0.58	-0.79	7.6294e-06	0.00038352	0.00092239	0.009988	0	0.817901	0.737	0.853	-0.12
TPM4_HUMAN	636.12	784.06	205.59	175.86	0.81	-0.3	0.00083923	0.0089465	0.00093576	0.010115	0	0.75	0.352	0.23	0.12
ANXA2_HUMAN	2629.89	1825.52	557.65	502.94	1.44	0.53	0.005223	0.030785	0.00094264	0.010172	0	0.214506	0.226	0.269	-0.04
U5S1_HUMAN	149.81	264.76	78.81	144.35	0.57	-0.82	0.0010452	0.01034	0.00094524	0.010177	0	0.641975	0.512	0.599	-0.09
GBB2_HUMAN	229.64	162.28	74.57	60.9	1.42	0.5	0.0019302	0.0154	0.00094648	0.010177	0	0.246914	0.3	0.326	-0.03
U2AF2_HUMAN	62.31	144.82	39.16	54.93	0.43	-1.22	0.00083923	0.0089465	0.00095224	0.010222	0	0.87037	0.471	0.366	0.1
VPS4B_HUMAN	64.51	96.2	18.41	31.89	0.67	-0.58	0.00025177	0.0039712	0.00095596	0.010226	0	0.858025	0.269	0.305	-0.04
A1BG_HUMAN	910.57	538.65	362.38	456.71	1.69	0.76	0.0019302	0.0154	0.00095651	0.010226	0	0.253086	0.401	0.773	-0.37
XPO1_HUMAN	335.43	544.85	55.17	176.17	0.62	-0.7	0.0015793	0.013638	0.00095856	0.010226	0	0.808642	0.169	0.348	-0.18
CC147_HUMAN	0	23.6	2.6	30.29	0	#NAME?	0.0025845	0.018956	0.00096006	0.010226	0	0.796296	3.535	1.011	2.52
PTPRG_HUMAN	15.9	0	27.65	7.5	Inf	Inf	0.0025262	0.018572	0.00096087	0.010226	0	0.222222	1.114	2.394	-1.28
ASML_HUMAN	28.98	61.49	27.39	29.28	0.47	-1.08	0.00053406	0.0065258	0.00096574	0.01026	0	0.851852	0.975	0.463	0.51
TYPH_HUMAN	307.65	671.34	139.32	422.59	0.46	-1.13	0.00014496	0.0025319	0.00097277	0.010317	0	0.888889	0.406	0.541	-0.13
1433F_HUMAN	199.32	155.38	67.34	41.94	1.28	0.36	0.00053406	0.0065258	0.00098609	0.01044	0	0.225309	0.323	0.287	0.04
TCPZ_HUMAN	302.8	441.85	54.1	163.19	0.69	-0.55	0.0012894	0.011811	0.00098887	0.010452	0	0.854938	0.183	0.358	-0.17
UBE3C_HUMAN	0.87	58.49	21.39	39.14	0.01	-6.08	0.0017577	0.014929	0.00099316	0.010479	0	0.808642	1.196	0.654	0.54
PPIC_HUMAN	0.21	7.43	4.12	7.58	0.03	-5.13	0.0015157	0.013622	0.0010065	0.010588	0	0.822531	1.58	0.821	0.76
CHD1_HUMAN	151.73	70.18	64.2	49.7	2.16	1.11	0.0023346	0.017603	0.0010069	0.010588	0	0.20216	0.451	0.575	-0.12
PQBP1_HUMAN	0	7.13	3.7	10.51	0	#NAME?	0.0020976	0.016373	0.0010087	0.010589	0	0.75	2.268	1.008	1.26
DBNL_HUMAN	189.35	260.17	36.79	96.68	0.73	-0.46	0.0015793	0.013638	0.0010138	0.010607	0	0.746914	0.201	0.366	-0.17
KAPCA_HUMAN	34.39	13.62	28.85	12.17	2.52	1.34	0.00070681	0.0079748	0.0010139	0.010607	0	0.276235	0.837	0.944	-0.11
PPM1G_HUMAN	0	10.71	0.29	14.09	0	#NAME?	0.0053553	0.03112	0.0010253	0.010709	0	0.740741	2.461	1.06	1.4
MYPT2_HUMAN	92.26	13.83	76.33	32.49	6.67	2.74	0.0024485	0.018174	0.0010298	0.010737	0	0.203704	0.766	1.393	-0.63
UBP31_HUMAN	42.87	110.02	55.45	81.79	0.39	-1.36	0.0024485	0.018174	0.0010365	0.010785	0	0.790123	1.069	0.617	0.45
PZRN3_HUMAN	85.03	34.77	56.07	29.43	2.45	1.29	0.00025177	0.0039712	0.0010378	0.010785	0	0.179012	0.586	0.716	-0.13
GANAB_HUMAN	697.73	982.46	230	407.39	0.71	-0.49	0.0015793	0.013638	0.0010407	0.010796	0	0.725309	0.327	0.404	-0.08
SYRC_HUMAN	106.64	147.85	28.57	41.6	0.72	-0.47	0.0012894	0.011811	0.001049	0.010865	0	0.82716	0.258	0.265	-0.01
BRD2_HUMAN	70.34	28.11	54	26.76	2.5	1.32	0.00019073	0.0031702	0.0010616	0.010977	0	0.212963	0.672	0.755	-0.08
MGDP1_HUMAN	15.59	7.04	13.12	10.7	2.21	1.15	0.00083923	0.0089465	0.0010706	0.011046	0	0.280864	0.688	0.973	-0.29
EFTU_HUMAN	432.15	622.79	126.95	217.18	0.69	-0.53	0.0023346	0.017603	0.0010719	0.011046	0	0.787037	0.3	0.344	-0.04
JAM1_HUMAN	42.65	22.06	29.09	13.25	1.93	0.95	0.00083923	0.0089465	0.0010769	0.011079	0	0.240741	0.597	0.542	0.06
NAL14_HUMAN	24.96	141.32	72.09	100.13	0.18	-2.5	0.0024866	0.018391	0.0011058	0.011345	0	0.762346	1.642	0.73	0.91
DNPEP_HUMAN	227.43	101.46	108.79	59.97	2.24	1.16	0.00041962	0.0055916	0.0011064	0.011345	0	0.12963	0.486	0.536	-0.05
ERBB3_HUMAN	0	34.27	10.01	51.62	0	#NAME?	0.0050993	0.030375	0.0011108	0.011371	0	0.722222	4.028	1.089	2.94
OXLA_HUMAN	0	42.35	13.95	76.5	0	#NAME?	0.00032105	0.0047173	0.0011164	0.01141	0	0.91821	2.924	1.019	1.91
CNN3_HUMAN	179.24	300.77	57.21	130.53	0.6	-0.75	0.0010452	0.01034	0.0011244	0.011472	0	0.799383	0.295	0.415	-0.12
DHX9_HUMAN	381.77	641.17	111.56	386.4	0.6	-0.75	0.00053406	0.0065258	0.0011422	0.011634	0	0.765432	0.321	0.593	-0.27
MRO2B_HUMAN	1779.52	32.06	1435.65	808.15	55.5	5.79	0.0017822	0.015054	0.001147	0.011664	0	0.194444	0.902	3.267	-2.36
JCAD_HUMAN	102.82	51.04	65.92	37.37	2.01	1.01	0.0041068	0.025884	0.001152	0.011696	0	0.237654	0.691	0.892	-0.2
FANCM_HUMAN	0.56	310.08	107.36	198.33	0	-9.11	0.0041281	0.025965	0.0011572	0.011726	0	0.808642	1.597	0.707	0.89
C4BPA_HUMAN	469.66	249.34	207.1	209.1	1.88	0.91	0.0023346	0.017603	0.0011588	0.011726	0	0.222222	0.439	0.771	-0.33
RAGP1_HUMAN	26.36	38.94	15.36	14.25	0.68	-0.56	0.0010452	0.01034	0.0011607	0.011726	0	0.805556	0.756	0.387	0.37
MOSC2_HUMAN	33.21	5.22	25.6	10.71	6.36	2.67	0.0049325	0.029495	0.0011677	0.011778	0	0.234568	0.788	1.298	-0.51
K0100_HUMAN	0	59.33	14.33	61.44	0	#NAME?	0.0033334	0.022539	0.0011728	0.011803	0	0.753086	4.09	1.078	3.01
PLOD1_HUMAN	55.12	108.08	23.71	68.4	0.51	-0.97	0.00025177	0.0039712	0.001174	0.011803	0	0.858025	0.463	0.57	-0.11
TTI1_HUMAN	0	14.49	0.29	19.19	0	#NAME?	0.0053553	0.03112	0.0012015	0.01206	0	0.740741	2.461	1.082	1.38
PURA2_HUMAN	42.37	94.41	42.49	76.1	0.45	-1.16	0.00067139	0.007589	0.0012057	0.012082	0	0.774691	0.795	0.639	0.16
PMGE_HUMAN	48.9	17.49	53.04	8.98	2.8	1.48	5.3406e-05	0.0011921	0.0012097	0.012103	0	0.058642	0.807	0.547	0.26
GBB4_HUMAN	72.39	38.98	19.33	23.91	1.86	0.89	0.0028076	0.020022	0.0012154	0.012135	0	0.132716	0.249	0.526	-0.28
TIAR_HUMAN	17.77	34.77	16.45	15.05	0.51	-0.97	0.00041962	0.0055916	0.0012168	0.012135	0	0.796296	1.034	0.426	0.61
IDE_HUMAN	453.78	243.04	186.07	153.13	1.87	0.9	0.00053406	0.0065258	0.0012299	0.012245	0	0.145062	0.384	0.569	-0.18
OLFL3_HUMAN	45.5	1.9	46.36	17.29	23.98	4.58	0.0041068	0.025884	0.001238	0.012306	0	0.237654	0.851	1.251	-0.4
PARP1_HUMAN	197.74	322.45	48.73	281.95	0.61	-0.71	0.00010681	0.0019655	0.0012585	0.01249	0	0.867284	0.26	0.649	-0.39
CO4A2_HUMAN	544.95	275.24	619.59	220.12	1.98	0.99	0.0019302	0.0154	0.0012624	0.012509	0	0.320988	0.777	0.595	0.18
WDR33_HUMAN	0	25.1	5.23	23.67	0	#NAME?	0.0053553	0.03112	0.0012864	0.012704	0	0.725309	3.852	1.068	2.78
LPPRC_HUMAN	269.87	385.76	93.13	294.74	0.7	-0.52	5.3406e-05	0.0011921	0.0012875	0.012704	0	0.743827	0.377	0.633	-0.26
RRBP1_HUMAN	338.72	666.39	141.8	502.84	0.51	-0.98	2.2888e-05	0.00070058	0.0012883	0.012704	0	0.842593	0.38	0.634	-0.25
TRA2B_HUMAN	76.97	109.81	35.67	62.83	0.7	-0.51	0.0010452	0.01034	0.0012937	0.012734	0	0.787037	0.471	0.467	0
PODN_HUMAN	67.34	18.22	32.82	18.48	3.7	1.89	0.00697	0.036203	0.0012955	0.012734	0	0.219136	0.571	0.902	-0.33
COPG1_HUMAN	276.96	392.59	80.65	187.29	0.71	-0.5	0.00067139	0.007589	0.0013048	0.012806	0	0.746914	0.288	0.443	-0.16
CA198_HUMAN	36.69	11.98	19.58	10.16	3.06	1.62	0.0045073	0.028037	0.0013094	0.012822	0	0.268519	0.646	0.726	-0.08
LAMA4_HUMAN	584.31	422.95	319.03	219.32	1.38	0.47	0.00041962	0.0055916	0.0013117	0.012822	0	0.317901	0.483	0.488	-0.01
XPP3_HUMAN	0.21	24.52	15.1	30.22	0.01	-6.86	0.0025845	0.018956	0.0013127	0.012822	0	0.682099	1.483	0.99	0.49
RT22_HUMAN	0	11.43	5.66	7.59	0	#NAME?	0.0056676	0.031713	0.0013214	0.012887	0	0.777778	1.627	0.635	0.99
ILF2_HUMAN	90.87	183.57	46.76	91.75	0.5	-1.01	0.0023346	0.017603	0.0013236	0.012888	0	0.67284	0.45	0.563	-0.11
SPTA1_HUMAN	899.07	368.1	994.65	157.91	2.44	1.29	2.2888e-05	0.00070058	0.0013426	0.013053	0	0.0925926	0.779	0.419	0.36
PP14B_HUMAN	0	7.29	6.41	9.72	0	#NAME?	0.00046002	0.0060516	0.0013552	0.013102	0	0.905864	3.389	0.973	2.42
K1H8_HUMAN	17.45	0	16.39	6.32	Inf	Inf	0.0034445	0.022925	0.0013553	0.013102	0	0.157407	0.899	2.519	-1.62
SRC8_HUMAN	203.66	266.69	47	74.2	0.76	-0.39	0.0023346	0.017603	0.0013555	0.013102	0	0.743827	0.25	0.302	-0.05
DDAH2_HUMAN	125.24	63.65	40.71	35.18	1.97	0.98	0.0015793	0.013638	0.0013562	0.013102	0	0.135802	0.313	0.484	-0.17
NOS3_HUMAN	1193.18	551.73	503.52	459.01	2.16	1.11	0.0056	0.03142	0.0013613	0.013123	0	0.154321	0.436	0.794	-0.36
MCM5_HUMAN	0.21	47.74	22.67	30.01	0	-7.82	0.0012894	0.011811	0.0013626	0.013123	0	0.853395	1.621	0.565	1.06
RB27B_HUMAN	25.09	18.74	11.98	3.61	1.34	0.42	0.0010452	0.01034	0.0013655	0.013131	0	0.148148	0.442	0.204	0.24
TNPO3_HUMAN	96.92	252.62	85.22	145.17	0.38	-1.38	0.0028076	0.020022	0.0013814	0.013263	0	0.75	0.653	0.606	0.05
PHB2_HUMAN	167.8	322.89	60.1	232.05	0.52	-0.94	0.00032806	0.0047173	0.001391	0.013334	0	0.87963	0.316	0.576	-0.26
UGPA_HUMAN	430.92	686.23	111	298.81	0.63	-0.67	0.00010681	0.0019655	0.0013999	0.013398	0	0.882716	0.245	0.404	-0.16
TCPH_HUMAN	339.22	591.68	103.31	302.7	0.57	-0.8	0.0010452	0.01034	0.0014213	0.013573	0	0.743827	0.337	0.534	-0.2
CO7_HUMAN	448.76	279.27	414.87	316.49	1.61	0.68	0.00067139	0.007589	0.0014225	0.013573	0	0.296296	0.666	0.874	-0.21
PK3CB_HUMAN	47.31	0	41.6	16.23	Inf	Inf	0.0038816	0.025237	0.0014271	0.013582	0	0.186728	0.851	1.701	-0.85
FHL2_HUMAN	25.54	41.55	28.19	40.17	0.61	-0.7	0.0056	0.03142	0.0014279	0.013582	0	0.691358	0.835	0.698	0.14
HLAF_HUMAN	25.65	4.15	23.36	13.06	6.18	2.63	0.0033359	0.022539	0.0014445	0.01372	0	0.160494	0.734	1.589	-0.85
STAT6_HUMAN	54.19	440.49	44.14	466.85	0.12	-3.02	0.00083923	0.0089465	0.0014588	0.013834	0	0.805556	0.902	0.966	-0.06
STING_HUMAN	92.6	46.71	35.94	30.16	1.98	0.99	0.0019302	0.0154	0.0014625	0.013848	0	0.169753	0.359	0.525	-0.17
LAD1_HUMAN	0	51.34	5.47	115.27	0	#NAME?	0.00032105	0.0047173	0.001498	0.01416	0	0.953704	2.269	1.116	1.15
TBRG4_HUMAN	0	37.78	14.96	28.03	0	#NAME?	0.0083738	0.041754	0.0015	0.01416	0	0.757716	2.307	0.802	1.5
PCBP2_HUMAN	193.77	315.09	80.2	176.06	0.61	-0.7	0.00014496	0.0025319	0.0015143	0.014272	0	0.807099	0.389	0.495	-0.11
TEN1_HUMAN	32.83	191.79	99.15	123.6	0.17	-2.55	0.005223	0.030785	0.001527	0.01437	0	0.774691	1.182	0.607	0.58
EF1B_HUMAN	108.97	153.43	40.5	72.6	0.71	-0.49	0.0023346	0.017603	0.0015333	0.014408	0	0.740741	0.356	0.421	-0.07
SPTN5_HUMAN	659.49	378.99	206.4	214.83	1.74	0.8	0.0019302	0.0154	0.0015359	0.01441	0	0.195988	0.305	0.485	-0.18
TIAM1_HUMAN	1317.91	2431.06	863.31	1009.81	0.54	-0.88	0.0010452	0.01034	0.0015389	0.014417	0	0.79321	0.581	0.396	0.19
PK1L1_HUMAN	269.84	346.74	165.21	353.85	0.78	-0.36	0.00032806	0.0047173	0.0015441	0.014435	0	0.765432	0.669	0.664	0.01
TBG2_HUMAN	30.63	0	36.62	12.66	Inf	Inf	0.0025262	0.018572	0.0015455	0.014435	0	0.29321	1.055	1.378	-0.32
FND3B_HUMAN	0	42.38	16.29	26.93	0	#NAME?	0.0047289	0.028654	0.0015508	0.014462	0	0.734568	1.656	0.788	0.87
LPP_HUMAN	379.51	256.5	131.8	80.5	1.48	0.57	0.00053406	0.0065258	0.0015642	0.014565	0	0.270062	0.371	0.311	0.06
TBAL3_HUMAN	38.05	19.94	33.63	17.33	1.91	0.93	0.0024485	0.018174	0.0015783	0.014674	0	0.242284	0.7	0.844	-0.14
THIK_HUMAN	204.11	135.63	49.38	39.48	1.5	0.59	0.0010452	0.01034	0.001581	0.014678	0	0.145062	0.243	0.293	-0.05
TSPOA_HUMAN	43.6	22.95	27.55	19.41	1.9	0.93	0.0038816	0.025237	0.0015885	0.014726	0	0.29321	0.623	0.787	-0.16
SPTC2_HUMAN	18.86	26.15	13.46	10.55	0.72	-0.47	0.0019302	0.0154	0.0015962	0.014774	0	0.728395	0.938	0.378	0.56
KI21A_HUMAN	0.87	128.13	76.6	93.26	0.01	-7.21	0.012037	0.053489	0.0016112	0.014891	0	0.731481	1.705	0.774	0.93
DOHH_HUMAN	0	5.14	1.38	6.15	0	#NAME?	0.0012301	0.011774	0.0016172	0.014924	0	0.907407	3.103	0.996	2.11
P4HA2_HUMAN	0	43.52	16.05	52.89	0	#NAME?	0.00053406	0.0065258	0.0016218	0.014935	0	0.884259	1.954	0.898	1.06
CPNS1_HUMAN	254.36	180.51	40.72	79.37	1.41	0.49	0.0019302	0.0154	0.0016232	0.014935	0	0.135802	0.161	0.439	-0.28
FIBB_HUMAN	1859.56	1065.83	709.22	1034.87	1.74	0.8	0.0023346	0.017603	0.0016269	0.014947	0	0.260802	0.355	0.791	-0.44
TPD54_HUMAN	70.38	109.48	21.1	76.17	0.64	-0.64	0.00032806	0.0047173	0.0016424	0.015066	0	0.875	0.272	0.555	-0.28
PRP19_HUMAN	93.4	183.41	61.07	130.59	0.51	-0.97	0.00067139	0.007589	0.0016484	0.015083	0	0.811728	0.53	0.578	-0.05
XPO2_HUMAN	190.4	382.04	63.63	272.43	0.5	-1	2.2888e-05	0.00070058	0.001649	0.015083	0	0.783951	0.349	0.685	-0.34
PSME2_HUMAN	278.17	396	72.7	149.65	0.7	-0.51	0.0012894	0.011811	0.0016666	0.015221	0	0.864198	0.257	0.337	-0.08
AINX_HUMAN	65.86	136.73	41.89	122.69	0.48	-1.05	0.00025177	0.0039712	0.0016692	0.015222	0	0.759259	0.507	0.708	-0.2
TBL1R_HUMAN	0.87	45.91	14.02	58.24	0.02	-5.73	0.00032806	0.0047173	0.0016767	0.015268	0	0.893519	1.363	0.936	0.43
PTPRZ_HUMAN	0	128.26	74.34	96.72	0	#NAME?	0.0041068	0.025884	0.0016931	0.015395	0	0.777778	2.454	0.782	1.67
RCN3_HUMAN	6.36	47.97	18.42	58.57	0.13	-2.92	0.00019073	0.0031702	0.0017004	0.015438	0	0.851852	1.109	0.926	0.18
SEP11_HUMAN	231.06	156.28	72.55	63.17	1.48	0.56	0.0019302	0.0154	0.0017128	0.015508	0	0.219136	0.303	0.389	-0.09
CO4A1_HUMAN	741.61	449.57	492.26	308.48	1.65	0.72	0.0015793	0.013638	0.001713	0.015508	0	0.225309	0.542	0.581	-0.04
AT5EL_HUMAN	8.57	1.91	14.37	8.15	4.49	2.17	0.0016205	0.013955	0.001746	0.015783	0	0.339506	1.031	1.228	-0.2
NDRG1_HUMAN	126.25	432.69	128.04	337.38	0.29	-1.78	0.0028076	0.020022	0.0017699	0.015957	0	0.799383	0.719	0.697	0.02
TBB1_HUMAN	44.52	8.62	38.9	16.11	5.16	2.37	0.0012894	0.011811	0.0017705	0.015957	0	0.165123	0.732	1.124	-0.39
ROAA_HUMAN	141.71	172.82	40.05	64.25	0.82	-0.29	0.0019302	0.0154	0.0017864	0.016077	0	0.757716	0.271	0.332	-0.06
SSBP_HUMAN	64.92	136.93	45.79	73.15	0.47	-1.08	0.00067139	0.007589	0.0017945	0.016119	0	0.824074	0.612	0.493	0.12
ITAD_HUMAN	0.21	48.65	22.26	23.11	0	-7.85	0.0066334	0.034935	0.0017962	0.016119	0	0.78858	1.493	0.528	0.97
ATP7A_HUMAN	0.87	69.75	28.22	37.29	0.01	-6.33	0.003483	0.023107	0.0018056	0.01616	0	0.808642	1.203	0.571	0.63
ACL6A_HUMAN	20.53	37.59	13.27	15.22	0.55	-0.87	0.0019302	0.0154	0.001806	0.01616	0	0.811728	0.711	0.399	0.31
GALNS_HUMAN	0.21	26.54	16.67	24.3	0.01	-6.97	0.0031727	0.022241	0.001819	0.016252	0	0.720679	1.956	0.96	1
NEBU_HUMAN	2074.29	2405.76	592.25	909.38	0.86	-0.21	0.00041962	0.0055916	0.0018282	0.016311	0	0.739198	0.291	0.343	-0.05
KIF4B_HUMAN	47.2	0	44.08	15.62	Inf	Inf	0.0034445	0.022925	0.0018396	0.016369	0	0.219136	0.864	1.594	-0.73
HPS6_HUMAN	0	8.15	3.45	10.53	0	#NAME?	0.0053553	0.03112	0.00184	0.016369	0	0.733025	2.64	1.019	1.62
ZFHX2_HUMAN	0.21	79.18	41.76	49.74	0	-8.55	0.0034445	0.022925	0.0018474	0.016411	0	0.75463	1.5	0.632	0.87
XRCC5_HUMAN	371.13	526.87	192.99	446.15	0.7	-0.51	0.0012894	0.011811	0.001858	0.016483	0	0.645062	0.501	0.702	-0.2
SYUA_HUMAN	42.57	15.55	61.55	14.85	2.74	1.45	3.8147e-05	0.00099102	0.0018633	0.016505	0	0.154321	0.912	0.734	0.18
TET3_HUMAN	248.32	103.29	155.41	74.7	2.4	1.27	0.0023346	0.017603	0.0018761	0.016595	0	0.154321	0.576	0.746	-0.17
POTED_HUMAN	48.12	0	60.87	1.43	Inf	Inf	0.0032637	0.022539	0.001886	0.016637	0	0.179012	1.142	4.243	-3.1
AT2A2_HUMAN	240.4	438.09	87.48	197.94	0.55	-0.87	0.0015793	0.013638	0.0018863	0.016637	0	0.768519	0.331	0.453	-0.12
CBPA3_HUMAN	75.78	10.41	111.6	32.81	7.28	2.86	5.3406e-05	0.0011921	0.0019022	0.016754	0	0.160494	1.016	1.549	-0.53
F208A_HUMAN	209.25	499.26	174.68	512.51	0.42	-1.25	0.00065359	0.007589	0.0019142	0.016835	0	0.87037	0.858	0.787	0.07
NCEH1_HUMAN	70.06	35.41	54.6	28.11	1.98	0.98	0.0012894	0.011811	0.0019489	0.017117	0	0.195988	0.596	0.733	-0.14
NDUS5_HUMAN	31.07	16.18	25.24	9.97	1.92	0.94	0.00032806	0.0047173	0.0019641	0.017209	0	0.157407	0.687	0.56	0.13
MCM3_HUMAN	0.56	61.3	11.08	77.14	0.01	-6.77	0.0008919	0.0092839	0.0019663	0.017209	0	0.774691	1.287	1.063	0.22
RT31_HUMAN	16.22	33.8	18.09	16.81	0.48	-1.06	0.0045073	0.028037	0.0019678	0.017209	0	0.729938	1.031	0.509	0.52
MFR1L_HUMAN	24.05	8.58	14.23	7.78	2.8	1.49	0.0020933	0.016373	0.0019893	0.017373	0	0.212963	0.697	0.945	-0.25
CATB_HUMAN	374.07	784.82	244.71	515.96	0.48	-1.07	0.0019302	0.0154	0.0020049	0.017485	0	0.83642	0.529	0.547	-0.02
BCAT1_HUMAN	0	12.64	6.03	7.97	0	#NAME?	0.0028609	0.02018	0.0020221	0.017605	0	0.848765	1.758	0.628	1.13
COG6_HUMAN	0	53.96	26.28	75.11	0	#NAME?	0.0064196	0.034844	0.0020244	0.017605	0	0.719136	2.608	1.1	1.51
RADIL_HUMAN	0	47.55	0.29	97.62	0	#NAME?	0.0021052	0.016373	0.0020297	0.017626	0	0.805556	2.461	1.165	1.3
NSUN2_HUMAN	226.25	108.4	87.22	87.91	2.09	1.06	0.0028076	0.020022	0.002044	0.017726	0	0.226852	0.418	0.716	-0.3
GLRX3_HUMAN	5.99	31.43	21.28	39.67	0.19	-2.39	0.00067139	0.007589	0.0020471	0.017727	0	0.774691	1.232	0.891	0.34
MILK1_HUMAN	0.87	38.18	18.03	30.55	0.02	-5.46	0.0049325	0.029495	0.002051	0.017736	0	0.70679	1.262	0.866	0.4
PDXD1_HUMAN	0	72.97	46.87	39.9	0	#NAME?	0.0060398	0.033136	0.002066	0.017841	0	0.79321	1.782	0.503	1.28
ADT2_HUMAN	92.27	256.99	87.1	236.2	0.36	-1.48	0.00032806	0.0047173	0.0020756	0.017899	0	0.748457	0.712	0.783	-0.07
SMC5_HUMAN	0	6.06	4.19	11.78	0	#NAME?	0.0053553	0.03112	0.0020866	0.017968	0	0.712963	3.768	1.129	2.64
CO6A3_HUMAN	14667.9	8867.44	3769.38	5528.8	1.65	0.73	0.0060397	0.033136	0.0020894	0.017968	0	0.259259	0.292	0.604	-0.31
CLSPN_HUMAN	94.91	154.47	58.14	49.64	0.61	-0.7	0.0015793	0.013638	0.0020992	0.018027	0	0.819444	0.55	0.292	0.26
SC23B_HUMAN	68.5	86.33	33.78	48.03	0.79	-0.33	0.0019302	0.0154	0.0021206	0.018185	0	0.728395	0.609	0.493	0.12
HYEP_HUMAN	404.02	215.5	114.15	169.06	1.87	0.91	0.0040054	0.025401	0.0021243	0.018192	0	0.182099	0.281	0.691	-0.41
K1731_HUMAN	1059.91	1616.52	233.92	848.72	0.66	-0.61	0.00025177	0.0039712	0.0021638	0.018505	0	0.871914	0.215	0.465	-0.25
PFD6_HUMAN	16.47	6.66	20.17	10.59	2.47	1.31	0.0010452	0.01034	0.0021697	0.018529	0	0.328704	0.891	1.122	-0.23
MFAP4_HUMAN	297.9	134.47	350.46	253.33	2.22	1.15	0.00067139	0.007589	0.0021751	0.01855	0	0.231481	0.763	1.301	-0.54
BASP1_HUMAN	50.16	83.53	20.89	59.13	0.6	-0.74	0.0019302	0.0154	0.0021892	0.018644	0	0.728395	0.427	0.63	-0.2
ZHX3_HUMAN	0	26.21	8.19	24.85	0	#NAME?	0.0069467	0.036203	0.0022016	0.01871	0	0.768519	2.905	0.95	1.95
EIF3I_HUMAN	69.42	85.09	25.18	35.15	0.82	-0.29	0.0023346	0.017603	0.0022036	0.01871	0	0.688272	0.376	0.391	-0.02
NDUAA_HUMAN	62.44	47.57	27.97	16.93	1.31	0.39	0.0028076	0.020022	0.002206	0.01871	0	0.237654	0.401	0.362	0.04
APOA4_HUMAN	526.29	284.39	218.16	198.37	1.85	0.89	0.0040054	0.025401	0.0022163	0.01876	0	0.237654	0.434	0.636	-0.2
GDN_HUMAN	0	7.15	0.29	15.14	0	#NAME?	0.0016617	0.014211	0.0022179	0.01876	0	0.837963	2.461	1.173	1.29
DEMA_HUMAN	45.11	0	51.15	6.14	Inf	Inf	0.0038573	0.025237	0.0022243	0.018788	0	0.208333	1.138	4.243	-3.1
SPHM_HUMAN	36.27	16.11	27.38	15.98	2.25	1.17	0.0017822	0.015054	0.0022325	0.018832	0	0.251543	0.723	0.978	-0.25
NOXIN_HUMAN	88.52	0	74.26	36.77	Inf	Inf	0.0041068	0.025884	0.0022445	0.018907	0	0.21142	0.854	1.425	-0.57
SPEE_HUMAN	0.87	30.06	11.4	23.04	0.03	-5.12	0.0012301	0.011774	0.0022681	0.01908	0	0.811728	1.168	0.741	0.43
DNLI1_HUMAN	0	9.46	0.29	29.59	0	#NAME?	0.0087193	0.042889	0.0022719	0.019085	0	0.708333	2.461	1.177	1.28
RS15A_HUMAN	37.36	70.23	25.98	45.57	0.53	-0.91	0.00067139	0.007589	0.002303	0.019321	0	0.759259	0.542	0.554	-0.01
ANGI_HUMAN	13.69	0	20.86	3.87	Inf	Inf	0.0010971	0.010599	0.0023325	0.019542	0	0.169753	1.065	2.319	-1.25
IF2P_HUMAN	0.21	62.78	30.77	31.07	0	-8.21	0.0060398	0.033136	0.0023477	0.019643	0	0.742284	1.392	0.592	0.8
PRP6_HUMAN	57.52	121.17	65.75	109.69	0.47	-1.07	0.00067139	0.007589	0.0023628	0.019742	0	0.716049	0.791	0.752	0.04
PRS4_HUMAN	98.57	130.14	19.55	40.75	0.76	-0.4	0.0028076	0.020022	0.002383	0.019874	0	0.75463	0.201	0.314	-0.11
UB2L3_HUMAN	77.72	84.15	33.97	67.33	0.92	-0.11	0.0010452	0.01034	0.002385	0.019874	0	0.679012	0.455	0.576	-0.12
LZTS2_HUMAN	0	7.22	5.48	19.26	0	#NAME?	0.0087193	0.042889	0.0024004	0.019975	0	0.671296	3.023	1.169	1.85
WASL_HUMAN	0.87	25.1	18.32	24.9	0.03	-4.86	0.0045073	0.028037	0.0024132	0.020055	0	0.725309	1.382	0.79	0.59
ACON_HUMAN	465.77	617.96	163.34	311.08	0.75	-0.41	0.0012894	0.011811	0.0024349	0.020208	0	0.703704	0.335	0.443	-0.11
MFGM_HUMAN	46.99	22.95	35.38	15.83	2.05	1.03	0.00053406	0.0065258	0.0024575	0.02036	0	0.169753	0.64	0.674	-0.03
FLII_HUMAN	182.37	104.81	88.05	44.49	1.74	0.8	0.0019302	0.0154	0.0024598	0.02036	0	0.185185	0.44	0.427	0.01
NBAS_HUMAN	794.24	234.83	893.47	278.7	3.38	1.76	0.00053406	0.0065258	0.0024644	0.020371	0	0.212963	0.847	0.891	-0.04
PP4R4_HUMAN	0	145.21	72.48	85.62	0	#NAME?	0.0040054	0.025401	0.0024677	0.020371	0	0.816358	1.629	0.591	1.04
NU205_HUMAN	49.86	87.65	34.38	45.83	0.57	-0.81	0.00067139	0.007589	0.0024804	0.020449	0	0.854938	0.793	0.47	0.32
UBA1_HUMAN	1576.24	2036.18	812.98	1373.06	0.77	-0.37	0.0033359	0.022539	0.0024971	0.020543	0	0.652778	0.527	0.619	-0.09
FOLR2_HUMAN	13.29	2.51	20.07	20.62	5.29	2.4	0.003483	0.023107	0.0024985	0.020543	0	0.29321	1.071	1.927	-0.86
CMA1_HUMAN	34.01	8.26	76.65	20.85	4.12	2.04	0.00032105	0.0047173	0.0025078	0.020573	0	0.131173	1.144	1.744	-0.6
BI2L1_HUMAN	0	9.86	5.37	8.12	0	#NAME?	0.0049325	0.029495	0.0025088	0.020573	0	0.805556	2.478	0.784	1.69
NDRG2_HUMAN	26.93	0	22.08	13.21	Inf	Inf	0.0033359	0.022539	0.0025249	0.020678	0	0.191358	0.798	2.043	-1.25
TRAP1_HUMAN	13.66	44.23	19.83	40.56	0.31	-1.7	0.00053406	0.0065258	0.002535	0.020733	0	0.794753	1.068	0.731	0.34
PSD13_HUMAN	74.29	105.05	19.37	49.33	0.71	-0.5	0.0019302	0.0154	0.0025477	0.020809	0	0.83642	0.257	0.413	-0.16
GRIP1_HUMAN	0.87	0	33.28	10.43	Inf	Inf	0.0038573	0.025237	0.0025983	0.021194	0	0.280864	1.227	2.771	-1.54
FUMH_HUMAN	310.38	487.93	95.11	225.47	0.64	-0.65	0.0015793	0.013638	0.00261	0.021243	0	0.848765	0.296	0.416	-0.12
THIO_HUMAN	103.91	150.29	44.5	84.97	0.69	-0.53	0.0019302	0.0154	0.0026149	0.021243	0	0.679012	0.433	0.523	-0.09
UBP10_HUMAN	0	33.04	11.34	31.62	0	#NAME?	0.0020976	0.016373	0.0026187	0.021243	0	0.75	1.905	1.017	0.89
DHX30_HUMAN	32.64	53.91	24.89	31.09	0.61	-0.72	0.0069795	0.036203	0.0026196	0.021243	0	0.699074	0.972	0.667	0.31
OPA1_HUMAN	61.61	83.21	39.57	60.01	0.74	-0.43	0.0065765	0.034844	0.0026214	0.021243	0	0.691358	0.859	0.724	0.13
LEMD2_HUMAN	34.24	0	25.96	16.16	Inf	Inf	0.0045073	0.028037	0.0026416	0.021379	0	0.179012	0.721	1.679	-0.96
EIF2A_HUMAN	0.56	35.68	26.18	39.6	0.02	-5.99	0.0040054	0.025401	0.0026737	0.02161	0	0.796296	1.525	0.76	0.76
SMBP2_HUMAN	0	7.58	15	52.58	0	#NAME?	0.0087193	0.042889	0.0026868	0.021688	0	0.66821	2.85	1.308	1.54
ZN217_HUMAN	44.27	0	79.9	10.42	Inf	Inf	0.0079155	0.04005	0.0026928	0.021707	0	0.228395	1.121	3.955	-2.83
RBM42_HUMAN	0	3.56	0.29	8.64	0	#NAME?	0.0033334	0.022539	0.0027068	0.021792	0	0.773148	2.461	1.187	1.27
SLN14_HUMAN	0	29.34	11.01	33.87	0	#NAME?	0.0028656	0.02018	0.0027225	0.021864	0	0.780864	2.639	1.008	1.63
HNRH2_HUMAN	197.5	258.91	99.67	213.31	0.76	-0.39	0.0028076	0.020022	0.0027284	0.021864	0	0.641975	0.436	0.595	-0.16
LC7L2_HUMAN	13.78	45.17	20.94	31.83	0.3	-1.71	0.0024485	0.018174	0.0027287	0.021864	0	0.780864	1.146	0.657	0.49
K2C8_HUMAN	872.59	1486.31	366.09	753.43	0.59	-0.77	0.0033646	0.022539	0.0027299	0.021864	0	0.787037	0.373	0.453	-0.08
REVERSE6474_HUMAN	0	2.27	0.29	5.33	0	#NAME?	0.0050993	0.030375	0.002735	0.021876	0	0.740741	2.461	1.19	1.27
HS105_HUMAN	104.45	195.76	45.78	175.91	0.53	-0.91	0.00032806	0.0047173	0.0027464	0.02194	0	0.802469	0.435	0.696	-0.26
PCDA9_HUMAN	86.86	2.73	79.98	47.32	31.84	4.99	0.005223	0.030785	0.0027545	0.021976	0	0.179012	0.754	1.991	-1.24
ADDG_HUMAN	120.09	51.82	70.89	31.17	2.32	1.21	0.0040054	0.025401	0.0027759	0.022117	0	0.231481	0.628	0.546	0.08
P3C2G_HUMAN	162.4	82.81	112.13	34.18	1.96	0.97	0.0010452	0.01034	0.0027863	0.022161	0	0.17284	0.608	0.402	0.21
PHF14_HUMAN	0	8.11	11.06	26.88	0	#NAME?	0.0087193	0.042889	0.0027899	0.022161	0	0.657407	2.236	1.102	1.13
RPB2_HUMAN	0	17.81	9.96	19.86	0	#NAME?	0.010787	0.049333	0.0027921	0.022161	0	0.666667	1.884	1.03	0.85
VSIG4_HUMAN	61.54	28.22	34.81	28.58	2.18	1.12	0.0028076	0.020022	0.0028474	0.022571	0	0.240741	0.547	0.92	-0.37
PNPT1_HUMAN	8.28	75.71	40.02	48.96	0.11	-3.19	0.0069795	0.036203	0.0028643	0.022676	0	0.748457	1.334	0.657	0.68
PCNA_HUMAN	61.75	203.79	48.97	220.43	0.3	-1.72	0.00053406	0.0065258	0.0029059	0.022976	0	0.888889	0.637	0.816	-0.18
SEPR_HUMAN	0	23.42	0.29	33.48	0	#NAME?	0.0020976	0.016373	0.0029227	0.023075	0	0.805556	2.461	1.215	1.25
RAVR1_HUMAN	0	11.32	3.83	17.59	0	#NAME?	0.0068017	0.03573	0.0029259	0.023075	0	0.753086	3.73	1.082	2.65
SRRM2_HUMAN	161.31	257.34	126.4	122.65	0.63	-0.67	0.0028076	0.020022	0.0029375	0.02311	0	0.722222	0.706	0.403	0.3
AKAP2_HUMAN	175.74	71.91	81.49	74.57	2.44	1.29	0.0060398	0.033136	0.0029398	0.02311	0	0.191358	0.467	0.824	-0.36
COPB2_HUMAN	221.32	292.31	88.32	328.32	0.76	-0.4	0.0019302	0.0154	0.0029415	0.02311	0	0.765432	0.401	0.715	-0.31
IDHP_HUMAN	192.65	357.29	77.95	145.52	0.54	-0.89	0.0019302	0.0154	0.0029688	0.023281	0	0.876543	0.364	0.391	-0.03
MYH9_HUMAN	4414.58	6506.88	2314.72	4277.8	0.68	-0.56	0.0040054	0.025401	0.0029708	0.023281	0	0.649691	0.493	0.61	-0.12
ECHD1_HUMAN	121.03	47.1	32.19	50.91	2.57	1.36	0.0047455	0.028654	0.0029787	0.023299	0	0.179012	0.248	0.708	-0.46
RAD50_HUMAN	26.15	113.09	63.87	114.23	0.23	-2.11	0.0045073	0.028037	0.002984	0.023299	0	0.756173	1.3	0.792	0.51
AGR2_HUMAN	67.72	160.79	39.65	157.92	0.42	-1.25	0.0040054	0.025401	0.0029844	0.023299	0	0.796296	0.494	0.731	-0.24
FMNL2_HUMAN	0.21	29.62	12.76	25.01	0.01	-7.13	0.0077447	0.039283	0.0029963	0.023362	0	0.756173	1.468	0.802	0.67
PPME1_HUMAN	0	0	2.73	7.59	NA	NA	0.014266	0.0597	0.00303	0.023595	0	0.651235	3.561	1.256	2.31
GBG12_HUMAN	24.89	6.56	25.18	8.58	3.79	1.92	0.010058	0.04704	0.0030623	0.023816	0	0.382716	1.017	1.015	0
CF132_HUMAN	314.83	145.94	192.85	124.64	2.16	1.11	0.0033646	0.022539	0.0030995	0.024045	0	0.225309	0.56	0.688	-0.13
RBP56_HUMAN	169.23	261.89	43.62	138.41	0.65	-0.63	0.0028076	0.020022	0.0031011	0.024045	0	0.808642	0.236	0.465	-0.23
RM12_HUMAN	3.16	19.15	10.7	11.66	0.17	-2.6	0.0028076	0.020022	0.0031055	0.024045	0	0.783951	1.253	0.537	0.72
EIF3C_HUMAN	109.52	184.65	64.4	121.1	0.59	-0.75	0.00083923	0.0089465	0.0031072	0.024045	0	0.717593	0.594	0.66	-0.07
DX39A_HUMAN	14.12	146.8	71.58	115.93	0.1	-3.38	0.0033646	0.022539	0.0031281	0.024176	0	0.779321	1.249	0.736	0.51
TPD52_HUMAN	29.27	47.6	13.08	34.66	0.61	-0.7	0.0019302	0.0154	0.0031327	0.024182	0	0.811728	0.448	0.594	-0.15
DPH2_HUMAN	0	0	0.29	10.69	NA	NA	0.018466	0.070566	0.0031601	0.024313	0	0.675926	2.461	1.206	1.25
LMNB1_HUMAN	272.15	383.16	113.76	237.71	0.71	-0.49	0.00053406	0.0065258	0.0031648	0.024313	0	0.740741	0.424	0.545	-0.12
H15_HUMAN	34.33	72.14	38.95	44.4	0.48	-1.07	0.0040054	0.025401	0.0031667	0.024313	0	0.756173	0.803	0.522	0.28
PERE_HUMAN	182.84	83.29	130.78	74.11	2.2	1.13	0.0033646	0.022539	0.0031706	0.024313	0	0.268519	0.638	0.727	-0.09
SAA4_HUMAN	34.81	2.1	46.26	10.58	16.56	4.05	0.0028656	0.02018	0.0031709	0.024313	0	0.234568	1.05	1.374	-0.32
XRCC6_HUMAN	551.63	695.35	201.46	470.32	0.79	-0.33	0.0023346	0.017603	0.0031733	0.024313	0	0.666667	0.356	0.553	-0.2
CG063_HUMAN	0	32.52	9.85	26.53	0	#NAME?	0.014445	0.0597	0.0031861	0.024381	0	0.70679	2.877	0.99	1.89
CSDE1_HUMAN	77.6	115.61	47.85	51.34	0.67	-0.58	0.0028076	0.020022	0.0031981	0.024418	0	0.762346	0.737	0.445	0.29
PROF1_HUMAN	240.85	357.05	116.45	290.77	0.67	-0.57	0.0019302	0.0154	0.0032001	0.024418	0	0.787037	0.448	0.602	-0.15
ESTD_HUMAN	268.63	216.17	96.81	93.85	1.24	0.31	0.0040054	0.025401	0.0032028	0.024418	0	0.299383	0.31	0.419	-0.11
SCOT1_HUMAN	77.77	142.56	18.64	75.2	0.55	-0.87	0.0015793	0.013638	0.0032305	0.024598	0	0.756173	0.226	0.528	-0.3
TADBP_HUMAN	91.55	128.05	30.28	30.88	0.71	-0.48	0.0065765	0.034844	0.0032347	0.0246	0	0.753086	0.306	0.245	0.06
TENN_HUMAN	0.21	114.07	27.8	123.45	0	-9.07	0.0057419	0.032013	0.0032411	0.024619	0	0.719136	1.667	1.076	0.59
ITLN1_HUMAN	29.02	0	53.18	7.18	Inf	Inf	0.0008919	0.0092839	0.0032676	0.024773	0	0.157407	1.142	2.855	-1.71
DNJB1_HUMAN	74.03	101.52	23.51	95.9	0.73	-0.46	0.0033646	0.022539	0.0032694	0.024773	0	0.734568	0.305	0.651	-0.35
IRGQ_HUMAN	0	0.87	0.29	11.17	0	#NAME?	0.0080452	0.040213	0.0032739	0.024777	0	0.708333	2.461	1.23	1.23
NAMPT_HUMAN	211.6	481.52	53.99	653.11	0.44	-1.19	3.8147e-05	0.00099102	0.003284	0.024823	0	0.902778	0.265	0.911	-0.65
DEK_HUMAN	103.11	54.59	24.1	43.12	1.89	0.92	0.0065765	0.034844	0.0032894	0.024833	0	0.209877	0.233	0.628	-0.4
COPD_HUMAN	130.56	203.71	39.87	77.74	0.64	-0.64	0.0040054	0.025401	0.0033139	0.024988	0	0.709877	0.284	0.398	-0.11
MSH3_HUMAN	0	18.37	10.84	32.14	0	#NAME?	0.0064196	0.034844	0.0033342	0.02511	0	0.703704	2.275	1.114	1.16
CO3A1_HUMAN	362.76	801.22	267.71	257.25	0.45	-1.14	0.0040054	0.025401	0.0033515	0.02521	0	0.814815	0.617	0.363	0.25
SCML2_HUMAN	0.21	22.95	10.28	27.11	0.01	-6.76	0.0047289	0.028654	0.0033593	0.025238	0	0.729938	1.504	0.983	0.52
ASAH1_HUMAN	463.04	197.74	465.94	193.26	2.34	1.23	5.3406e-05	0.0011921	0.0033708	0.025293	0	0.0987654	0.72	0.77	-0.05
MMP14_HUMAN	0	42.76	8.23	54.52	0	#NAME?	0.0034445	0.022925	0.0034019	0.025461	0	0.790123	3.985	1.142	2.84
DEPD5_HUMAN	0.87	69.42	41.52	68.38	0.01	-6.32	0.0092251	0.043641	0.0034052	0.025461	0	0.751543	1.339	0.772	0.57
PCCA_HUMAN	26.95	44.36	24.49	37.29	0.61	-0.72	0.0048305	0.029025	0.0034054	0.025461	0	0.657407	1.019	0.814	0.2
IPYR_HUMAN	184.07	218.77	65.4	83.01	0.84	-0.25	0.0033646	0.022539	0.0034221	0.025549	0	0.79321	0.393	0.33	0.06
TLK1_HUMAN	30.12	76.63	47.62	38.82	0.39	-1.35	0.0012894	0.011811	0.0034256	0.025549	0	0.83642	1.356	0.466	0.89
K6PP_HUMAN	100.66	282.97	53.89	321.69	0.36	-1.49	1.5259e-05	0.00055497	0.0034588	0.025712	0	0.935185	0.533	0.886	-0.35
C163B_HUMAN	0	47.68	21.28	75.34	0	#NAME?	0.0005489	0.0066677	0.0034606	0.025712	0	0.808642	1.752	1.025	0.73
XRN2_HUMAN	0.87	88.73	50.47	44.67	0.01	-6.68	0.00697	0.036203	0.0034637	0.025712	0	0.770062	1.21	0.459	0.75
COPE_HUMAN	75.28	113.75	39.58	58.74	0.66	-0.6	0.0047455	0.028654	0.0034641	0.025712	0	0.777778	0.433	0.419	0.01
NU107_HUMAN	0.87	36.87	21.61	38.91	0.02	-5.41	0.0020976	0.016373	0.0034828	0.025803	0	0.645062	1.155	1.002	0.15
RCC2_HUMAN	34.24	59.76	17.05	26.23	0.57	-0.8	0.0056	0.03142	0.0034875	0.025803	0	0.799383	0.499	0.424	0.08
HS71L_HUMAN	91.23	3.14	66.08	54.54	29.08	4.86	0.0090201	0.043133	0.0034888	0.025803	0	0.223765	0.694	1.814	-1.12
RIMB1_HUMAN	80.38	0	138.83	25.32	Inf	Inf	0.0017577	0.014929	0.0034936	0.025807	0	0.17284	1.128	1.518	-0.39
ERP44_HUMAN	170.91	242.85	71.42	131.15	0.7	-0.51	0.0012894	0.011811	0.0035031	0.025847	0	0.719136	0.4	0.493	-0.09
TIMP1_HUMAN	0.56	44.1	20.96	60.39	0.01	-6.29	0.0008919	0.0092839	0.0035097	0.025849	0	0.768519	1.632	1.119	0.51
NDUS2_HUMAN	31.53	68.21	38.09	58.4	0.46	-1.11	0.0019302	0.0154	0.0035195	0.025849	0	0.768519	1.052	0.715	0.34
CYTB_HUMAN	0	122.89	79.49	283.37	0	#NAME?	0.0097162	0.045855	0.0035213	0.025849	0	0.685185	2.12	1.139	0.98
MRP1_HUMAN	0.87	87.08	22.27	134.43	0.01	-6.65	0.0013667	0.012408	0.003524	0.025849	0	0.773148	1.184	1.036	0.15
BZW1_HUMAN	102.95	49.52	49.98	26.8	2.08	1.06	0.0033646	0.022539	0.0035243	0.025849	0	0.166667	0.461	0.462	0
OST48_HUMAN	168.56	253.78	31.75	92.95	0.66	-0.59	0.0023346	0.017603	0.0035511	0.026015	0	0.82716	0.178	0.357	-0.18
OCAD2_HUMAN	0.87	14.98	5.41	25.46	0.06	-4.11	0.0033646	0.022539	0.0035578	0.026033	0	0.805556	1.154	0.972	0.18
TTHY_HUMAN	292.98	176.49	126.55	139.59	1.66	0.73	0.0056	0.03142	0.0035811	0.026143	0	0.319444	0.426	0.662	-0.24
SARG_HUMAN	191.91	44.81	44.72	116	4.28	2.1	0.0047455	0.028654	0.0035813	0.026143	0	0.17284	0.232	1.19	-0.96
INT9_HUMAN	0.21	14.44	7.14	10.08	0.01	-6.09	0.010058	0.04704	0.0036002	0.02625	0	0.728395	1.427	0.732	0.7
PTGDS_HUMAN	9.86	2.05	30.88	11.45	4.82	2.27	0.0038573	0.025237	0.0036058	0.02626	0	0.367284	1.167	1.876	-0.71
FBRL_HUMAN	33.45	50.84	16.36	26.79	0.66	-0.6	0.0056	0.03142	0.0036106	0.026264	0	0.716049	0.462	0.481	-0.02
C1TC_HUMAN	252.75	537.64	109.64	507.75	0.47	-1.09	0.00032806	0.0047173	0.0036284	0.026362	0	0.830247	0.411	0.73	-0.32
SYYC_HUMAN	69.52	91.63	19.37	33.04	0.76	-0.4	0.0056	0.03142	0.0036435	0.026441	0	0.79784	0.277	0.329	-0.05
ZAGL1_HUMAN	15.18	0	23.86	1.25	Inf	Inf	0.0050993	0.030375	0.0036568	0.0265	0	0.234568	1.226	4.243	-3.02
NPT2B_HUMAN	82.57	29.95	30.2	43.11	2.76	1.46	0.0040054	0.025401	0.0036602	0.0265	0	0.253086	0.376	0.961	-0.59
GIMA1_HUMAN	13.96	0	20.59	4.02	Inf	Inf	0.0090201	0.043133	0.0036661	0.026511	0	0.195988	1.073	2.752	-1.68
ZCCHL_HUMAN	0	2.91	0.29	8.35	0	#NAME?	0.0059215	0.032749	0.0037148	0.026833	0	0.740741	2.461	1.247	1.21
GFPT1_HUMAN	42.67	76	35.01	62.19	0.56	-0.83	0.00041962	0.0055916	0.0037496	0.027053	0	0.697531	0.789	0.727	0.06
KT3K_HUMAN	20.37	8.27	19.69	7.06	2.46	1.3	0.00067139	0.007589	0.0037655	0.027135	0	0.197531	0.825	0.848	-0.02
RNAS1_HUMAN	18.14	3.64	15.9	13.48	4.98	2.32	0.0010971	0.010599	0.0037801	0.027209	0	0.351852	0.9	1.316	-0.42
NB5R3_HUMAN	301.59	221.29	130.38	82.87	1.36	0.45	0.0040054	0.025401	0.0038029	0.027323	0	0.259259	0.387	0.354	0.03
MYADM_HUMAN	47.66	24.3	23.47	13.83	1.96	0.97	0.0076904	0.039071	0.0038049	0.027323	0	0.185185	0.487	0.537	-0.05
PRPS1_HUMAN	55.49	23.08	33.51	21.99	2.4	1.27	0.0040054	0.025401	0.0038456	0.027584	0	0.182099	0.554	0.72	-0.17
K0408_HUMAN	9.8	0	20.92	3.4	Inf	Inf	0.004166	0.026124	0.0038503	0.027586	0	0.185185	1.158	4.243	-3.08
SFTPD_HUMAN	0.52	0	58.27	10.94	Inf	Inf	0.0091517	0.043493	0.0038552	0.027589	0	0.283951	1.227	3.158	-1.93
WBP2_HUMAN	39.92	25.58	32.05	19.78	1.56	0.64	0.0023346	0.017603	0.0038616	0.027602	0	0.28858	0.66	0.735	-0.08
MPP10_HUMAN	0	0	0.29	10.29	NA	NA	0.014433	0.0597	0.0038688	0.027622	0	0.675926	2.461	1.257	1.2
SC24A_HUMAN	51.75	90.27	31.4	34.03	0.57	-0.8	0.0076904	0.039071	0.0038863	0.027699	0	0.787037	0.641	0.398	0.24
NACA_HUMAN	133.81	206.52	76.71	133.44	0.65	-0.63	0.005223	0.030785	0.0038885	0.027699	0	0.729938	0.587	0.586	0
GNAS1_HUMAN	158.81	62.32	105.87	34.61	2.55	1.35	0.0047455	0.028654	0.0038984	0.027709	0	0.262346	0.707	0.513	0.19
OAT_HUMAN	0.21	58.27	18.82	91.96	0	-8.11	0.00010681	0.0019655	0.0038989	0.027709	0	0.898148	1.576	1.08	0.5
IMB1_HUMAN	395.57	583.63	73.27	293.08	0.68	-0.56	0.00053406	0.0065258	0.0039077	0.02774	0	0.75463	0.185	0.483	-0.3
H10_HUMAN	42.91	16.25	27.66	16.87	2.64	1.4	0.0023346	0.017603	0.0039156	0.027764	0	0.194444	0.602	0.838	-0.24
ITA2B_HUMAN	7.6	0	37.19	0	Inf	Inf	0.0038573	0.025237	0.0039331	0.027806	0	0.194444	1.273	NA	NA
MYH4_HUMAN	984.4	464.29	664.09	334.51	2.12	1.08	0.0033646	0.022539	0.0039385	0.027806	0	0.316358	0.682	0.615	0.07
FARP1_HUMAN	68.67	12.59	38.09	34.19	5.46	2.45	0.008027	0.040213	0.0039393	0.027806	0	0.24537	0.638	1.187	-0.55
ALPK2_HUMAN	98.97	31.16	145	49.89	3.18	1.67	0.027976	0.093809	0.0039395	0.027806	0	0.311728	1.062	1.187	-0.12
DP13A_HUMAN	78.39	52.02	36.21	22.61	1.51	0.59	0.0065765	0.034844	0.0039455	0.027807	0	0.209877	0.407	0.407	0
LSAMP_HUMAN	39.55	0	57	19.87	Inf	Inf	0.0066334	0.034935	0.0039486	0.027807	0	0.185185	1.019	2.812	-1.79
ERH_HUMAN	46.43	69.97	25.36	39.57	0.66	-0.59	0.0023346	0.017603	0.003964	0.027883	0	0.70679	0.469	0.495	-0.03
MTU1_HUMAN	0	1.23	0.29	5.34	0	#NAME?	0.0057419	0.032013	0.0039757	0.027934	0	0.766975	2.461	1.215	1.25
PLXC1_HUMAN	0.87	126.62	52.52	145.91	0.01	-7.19	0.008027	0.040213	0.0039888	0.027984	0	0.743827	1.27	0.903	0.37
SPB5_HUMAN	0.21	87.16	16.69	243.18	0	-8.69	0.0051831	0.030785	0.0039919	0.027984	0	0.695988	1.788	1.227	0.56
TRADD_HUMAN	0.56	18.29	10.77	15.58	0.03	-5.02	0.0048305	0.029025	0.0039992	0.028004	0	0.743827	1.407	0.721	0.69
DYH2_HUMAN	1202.28	826.33	224.34	313.58	1.45	0.54	0.0033646	0.022539	0.0040152	0.028084	0	0.220679	0.196	0.361	-0.16
PGM2L_HUMAN	0.56	28.2	16.35	22.15	0.02	-5.65	0.0058761	0.032673	0.0040253	0.028123	0	0.697531	1.289	0.793	0.5
RHG10_HUMAN	499.11	225.36	309.01	234.7	2.21	1.15	0.010406	0.047982	0.0040679	0.028385	0	0.233025	0.547	0.792	-0.25
NEUA_HUMAN	235.03	420	293.63	622.34	0.56	-0.84	0.0015793	0.013638	0.0040741	0.028385	0	0.666667	0.799	0.892	-0.09
MYOF_HUMAN	2959.41	2085.29	897.19	957.69	1.42	0.51	0.0033646	0.022539	0.0040766	0.028385	0	0.197531	0.28	0.416	-0.14
CLOCK_HUMAN	86.8	0	61.15	46.18	Inf	Inf	0.014445	0.0597	0.0040957	0.028486	0	0.208333	0.867	2.85	-1.98
TCPD_HUMAN	268.27	409.31	54.95	219.36	0.66	-0.61	0.00083923	0.0089465	0.0041012	0.028488	0	0.824074	0.203	0.481	-0.28
MAVS_HUMAN	0	5.59	0.29	10.92	0	#NAME?	0.0020976	0.016373	0.0041053	0.028488	0	0.805556	2.461	1.255	1.21
CRIP1_HUMAN	25.7	6.7	22.5	17.22	3.84	1.94	0.0056	0.03142	0.004121	0.028565	0	0.209877	0.699	1.289	-0.59
6PGD_HUMAN	589.08	726.3	269.41	471.6	0.81	-0.3	0.0015793	0.013638	0.0041549	0.028696	0	0.638889	0.46	0.575	-0.11
NCK5L_HUMAN	0	25.62	13.3	36.86	0	#NAME?	0.0057419	0.032013	0.0041592	0.028696	0	0.722222	2.128	1.11	1.02
H4_HUMAN	457.87	572.49	127.74	247.05	0.8	-0.32	0.0019302	0.0154	0.004163	0.028696	0	0.791667	0.279	0.39	-0.11
PCYOX_HUMAN	118.7	35.91	79.3	98.64	3.31	1.72	0.0033646	0.022539	0.0041679	0.028696	0	0.20679	0.645	1.449	-0.8
H33_HUMAN	147.84	195.67	112.51	54.14	0.76	-0.4	0.0056	0.03142	0.004169	0.028696	0	0.70679	0.915	0.263	0.65
ATP5H_HUMAN	117.31	192.15	41.79	140.84	0.61	-0.71	0.00041962	0.0055916	0.0041715	0.028696	0	0.830247	0.326	0.583	-0.26
LIS1_HUMAN	137.36	97.47	47.3	31.15	1.41	0.49	0.0056	0.03142	0.0041723	0.028696	0	0.219136	0.325	0.311	0.01
NU155_HUMAN	187.38	103.71	137.2	43.25	1.81	0.85	0.00053406	0.0065258	0.0041946	0.028817	0	0.135802	0.592	0.42	0.17
GANP_HUMAN	213.45	96.58	225.56	118.96	2.21	1.14	0.010058	0.04704	0.0042034	0.028845	0	0.347222	0.956	1.098	-0.14
TEN2_HUMAN	526.69	323.59	197.93	197.59	1.63	0.7	0.0056	0.03142	0.0042199	0.028926	0	0.203704	0.359	0.544	-0.19
PSMD7_HUMAN	32.34	55.14	20.33	27.11	0.59	-0.77	0.0047455	0.028654	0.0042404	0.029034	0	0.753086	0.59	0.488	0.1
DYN1_HUMAN	30.59	81.48	37.33	55.39	0.38	-1.41	0.0047455	0.028654	0.0042677	0.029143	0	0.787037	0.971	0.633	0.34
U520_HUMAN	254.3	464.21	108.4	301.33	0.55	-0.87	0.0012894	0.011811	0.0042703	0.029143	0	0.765432	0.382	0.593	-0.21
GNAT1_HUMAN	121.84	72.27	58.83	48.68	1.69	0.75	0.0019302	0.0154	0.0042715	0.029143	0	0.222222	0.452	0.57	-0.12
SYFB_HUMAN	84.34	119.4	24.72	35.55	0.71	-0.5	0.0047455	0.028654	0.0042751	0.029143	0	0.783951	0.297	0.306	-0.01
ASXL3_HUMAN	251.91	106.96	372.84	181.03	2.36	1.24	0.00041962	0.0055916	0.0042861	0.029186	0	0.191358	0.849	1.266	-0.42
CNTP2_HUMAN	0.87	122.56	155.81	355.88	0.01	-7.14	0.0032637	0.022539	0.0042932	0.029202	0	0.617284	1.236	1.18	0.06
HBG1_HUMAN	57.12	11.45	56.59	37.94	4.99	2.32	0.0012894	0.011811	0.0043119	0.029297	0	0.219136	0.803	1.374	-0.57
S27A1_HUMAN	60.83	42.46	30.31	16.8	1.43	0.52	0.0056	0.03142	0.0043383	0.029444	0	0.246914	0.467	0.394	0.07
UBL4A_HUMAN	0	1.99	0.29	6.52	0	#NAME?	0.0010916	0.010599	0.0043666	0.029604	0	0.867284	2.461	1.259	1.2
MFS10_HUMAN	59.82	37.11	21.76	17.25	1.61	0.69	0.0040054	0.025401	0.0044001	0.029774	0	0.20679	0.36	0.419	-0.06
ANLN_HUMAN	0.87	71.77	25.54	37.72	0.01	-6.37	0.0066334	0.034935	0.0044014	0.029774	0	0.787037	1.19	0.632	0.56
NDUF3_HUMAN	0	2.44	1.1	7.74	0	#NAME?	0.0087193	0.042889	0.0044119	0.029813	0	0.722222	2.921	1.198	1.72
PAL4A_HUMAN	7.89	0	20.39	2.71	Inf	Inf	0.0069467	0.036203	0.0044612	0.030113	0	0.263889	1.183	2.406	-1.22
DNJC9_HUMAN	0	50.12	23.01	47.22	0	#NAME?	0.0060398	0.033136	0.0044791	0.030175	0	0.805556	1.641	0.923	0.72
REVERSE5921_HUMAN	20.19	0	271.06	0.98	Inf	Inf	0.0016963	0.014466	0.0044802	0.030175	0	0.149691	1.294	4.243	-2.95
PRUN2_HUMAN	146.53	289.04	153.55	128.77	0.51	-0.98	0.0033646	0.022539	0.0044878	0.030194	0	0.759259	1.004	0.432	0.57
FUBP2_HUMAN	127.78	218.48	23.42	141.35	0.58	-0.77	0.00041962	0.0055916	0.0045062	0.030285	0	0.861111	0.181	0.575	-0.39
RPOM_HUMAN	389.51	159.92	507.77	223.04	2.44	1.28	0.020813	0.076736	0.0045153	0.030313	0	0.382716	0.933	0.861	0.07
ODO1_HUMAN	257.69	190.82	61.14	63.67	1.35	0.43	0.0056	0.03142	0.0045219	0.030324	0	0.233025	0.241	0.339	-0.1
NU153_HUMAN	0.56	43.98	35.29	33.9	0.01	-6.29	0.0066334	0.034935	0.0045854	0.030717	0	0.685185	1.428	0.666	0.76
NAA16_HUMAN	0	14.67	11.22	49.77	0	#NAME?	0.0032637	0.022539	0.0046013	0.030767	0	0.729938	2.849	1.289	1.56
GBLP_HUMAN	116.53	187.6	77.7	235.14	0.62	-0.69	0.0019302	0.0154	0.0046029	0.030767	0	0.712963	0.655	0.826	-0.17
LS14A_HUMAN	0.87	17.93	8.83	21.33	0.05	-4.37	0.0019655	0.015641	0.0046253	0.030884	0	0.709877	1.176	1.012	0.16
BCORL_HUMAN	0	60.52	32.1	97.1	0	#NAME?	0.0069467	0.036203	0.0046434	0.030971	0	0.743827	2.056	1.089	0.97
RM46_HUMAN	0	3.49	2.62	3.5	0	#NAME?	0.0087193	0.042889	0.0046903	0.031223	0	0.669753	2.547	1.036	1.51
MYCPP_HUMAN	231.33	119.56	92.05	72.36	1.93	0.95	0.0056	0.03142	0.0046923	0.031223	0	0.212963	0.422	0.568	-0.15
FAT3_HUMAN	1479.44	2667.86	749.59	1284.1	0.55	-0.85	0.0065765	0.034844	0.0046963	0.031223	0	0.697531	0.469	0.522	-0.05
CHD2_HUMAN	57.93	126.22	69.77	77.27	0.46	-1.12	0.013833	0.05874	0.004705	0.031247	0	0.762346	1.108	0.556	0.55
CAND1_HUMAN	444.45	712.92	122.99	532.7	0.62	-0.68	0.00053406	0.0065258	0.0047282	0.031367	0	0.814815	0.278	0.634	-0.36
WDR61_HUMAN	21.76	2.92	17.22	12.08	7.46	2.9	0.005223	0.030785	0.0047361	0.031386	0	0.21142	0.725	1.439	-0.71
C1TM_HUMAN	0.56	18.93	10.22	16.19	0.03	-5.07	0.0083738	0.041754	0.0047592	0.031498	0	0.688272	1.289	0.824	0.47
DSG2_HUMAN	62.48	195.7	30.92	305.87	0.32	-1.65	0.00014496	0.0025319	0.0047632	0.031498	0	0.87037	0.503	1.023	-0.52
S2542_HUMAN	0	21.52	7.13	139.91	0	#NAME?	0.0057419	0.032013	0.0047767	0.031554	0	0.79784	2.965	1.261	1.7
PAK1_HUMAN	0	9.33	5.05	12.43	0	#NAME?	0.003483	0.023107	0.0048173	0.031788	0	0.799383	2.712	1.052	1.66
KIF14_HUMAN	483.21	203.15	583.37	84.23	2.38	1.25	0.0019302	0.0154	0.0048608	0.032021	0	0.243827	0.901	0.39	0.51
MA2A2_HUMAN	0	49.79	18.95	79.3	0	#NAME?	0.0023768	0.017857	0.0048629	0.032021	0	0.787037	1.726	1.053	0.67
MBNL2_HUMAN	0	8.37	6.66	16.95	0	#NAME?	0.0080452	0.040213	0.0048868	0.032118	0	0.674383	2.751	1.13	1.62
AN32B_HUMAN	0	18.6	6.36	37.93	0	#NAME?	0.001332	0.012166	0.0048881	0.032118	0	0.814815	3.916	1.241	2.67
MCM2_HUMAN	26.07	61.96	30.29	82.85	0.42	-1.25	0.005223	0.030785	0.0049026	0.032136	0	0.666667	1.045	1.063	-0.02
TBB3_HUMAN	0.87	290.61	58.17	511.03	0	-8.39	2.2888e-05	0.00070058	0.0049069	0.032136	0	0.898148	1.839	1.241	0.6
CD021_HUMAN	64.16	124.6	66.56	75.7	0.51	-0.96	0.0040054	0.025401	0.0049134	0.032136	0	0.756173	1.013	0.551	0.46
ASPN_HUMAN	56.52	27.76	54.6	41.13	2.04	1.03	0.0033646	0.022539	0.0049138	0.032136	0	0.265432	0.688	1.084	-0.4
GPC1_HUMAN	0	10.76	3.56	61.28	0	#NAME?	0.0053553	0.03112	0.0049169	0.032136	0	0.709877	2.697	1.279	1.42
RBPMS_HUMAN	34.28	14.22	23.61	17.73	2.41	1.27	0.0092251	0.043641	0.0049243	0.032151	0	0.29321	0.656	0.922	-0.27
TCEA1_HUMAN	17.77	46.45	23.28	41.5	0.38	-1.39	0.0065765	0.034844	0.0049455	0.032228	0	0.75	1.161	0.753	0.41
HYES_HUMAN	35.63	3.5	39.98	17.46	10.19	3.35	0.0069795	0.036203	0.0049465	0.032228	0	0.25463	0.945	1.284	-0.34
CPPED_HUMAN	50.68	29.78	24.33	19.33	1.7	0.77	0.0040054	0.025401	0.0050182	0.032638	0	0.231481	0.476	0.675	-0.2
ZN831_HUMAN	97.35	0	177.35	54.86	Inf	Inf	0.0038573	0.025237	0.0050201	0.032638	0	0.316358	1.295	1.653	-0.36
UGDH_HUMAN	67.63	118.61	27.4	127.21	0.57	-0.81	0.00014496	0.0025319	0.0050374	0.032717	0	0.777778	0.417	0.82	-0.4
MYO7B_HUMAN	300.16	558.45	210.2	309.02	0.54	-0.9	0.0065765	0.034844	0.005066	0.032868	0	0.765432	0.586	0.512	0.07
PRP8_HUMAN	361.65	471.62	112.74	234.93	0.77	-0.38	0.0047455	0.028654	0.0050809	0.032901	0	0.719136	0.328	0.456	-0.13
BAG1_HUMAN	31.12	17.7	15.63	10.48	1.76	0.81	0.015768	0.063505	0.0050818	0.032901	0	0.199074	0.592	0.704	-0.11
AP3B1_HUMAN	80.58	102.82	29.46	29.54	0.78	-0.35	0.0076904	0.039071	0.0051068	0.033029	0	0.805556	0.362	0.264	0.1
CA167_HUMAN	69.46	88.49	54.88	154.52	0.78	-0.35	0.0045073	0.028037	0.005113	0.033034	0	0.723765	0.877	0.951	-0.07
PSA6_HUMAN	105.23	150.73	24.05	59.38	0.7	-0.52	0.0065765	0.034844	0.0051263	0.033052	0	0.800926	0.216	0.367	-0.15
STMN1_HUMAN	13.48	54.86	37.12	53.69	0.25	-2.03	0.0040054	0.025401	0.0051265	0.033052	0	0.833333	1.293	0.673	0.62
TERA_HUMAN	1025	1489.43	493.41	753.75	0.69	-0.54	0.0047455	0.028654	0.0051382	0.033074	0	0.648148	0.443	0.518	-0.08
SPB6_HUMAN	407.15	218.57	125.19	117.75	1.86	0.9	0.0089645	0.043101	0.0051459	0.033074	0	0.191358	0.316	0.478	-0.16
RL17_HUMAN	79.16	149.52	51.68	88.97	0.53	-0.92	0.0028076	0.020022	0.0051464	0.033074	0	0.651235	0.555	0.616	-0.06
MICLK_HUMAN	44.78	87.35	44.26	56.68	0.51	-0.96	0.0069795	0.036203	0.0051513	0.033074	0	0.671296	1.037	0.711	0.33
DCXR_HUMAN	32.89	21.59	25.63	19.7	1.52	0.61	0.0040054	0.025401	0.0052029	0.033371	0	0.314815	0.657	0.895	-0.24
LGMN_HUMAN	138.65	263.43	87.76	175.14	0.53	-0.93	0.0040054	0.025401	0.0052289	0.033503	0	0.79321	0.564	0.617	-0.05
TIAM2_HUMAN	0	44.97	29.98	79.27	0	#NAME?	0.010058	0.04704	0.0052543	0.03363	0	0.699074	1.964	1.114	0.85
UH1BL_HUMAN	0.56	123.75	58.48	69.56	0	-7.78	0.01149	0.052353	0.005266	0.033671	0	0.753086	1.366	0.619	0.75
I4E1B_HUMAN	9.39	0	13.97	5.65	Inf	Inf	0.001332	0.012166	0.0052804	0.03371	0	0.253086	1.072	1.736	-0.66
FCN3_HUMAN	6.94	0	28.29	11.83	Inf	Inf	0.0038573	0.025237	0.005283	0.03371	0	0.29321	1.343	2.6	-1.26
EIF3M_HUMAN	26.75	58.99	31.94	31.2	0.45	-1.14	0.0047455	0.028654	0.0053114	0.033856	0	0.746914	0.914	0.459	0.45
MYG_HUMAN	33.15	7.19	70.79	13.04	4.61	2.2	0.00032806	0.0047173	0.0053186	0.033867	0	0.180556	1.094	1.094	0
MYO1A_HUMAN	78	28.52	113.71	50.37	2.73	1.45	0.0048305	0.029025	0.0053256	0.033877	0	0.220679	0.903	1.4	-0.5
MYH14_HUMAN	561.29	234.31	298.98	252.15	2.4	1.26	0.0056	0.03142	0.0053327	0.033882	0	0.16358	0.516	0.847	-0.33
MET18_HUMAN	37.05	66.99	24.16	40.09	0.55	-0.85	0.0012894	0.011811	0.0053374	0.033882	0	0.83642	0.721	0.547	0.17
GNA1_HUMAN	0	6.78	7.95	12.98	0	#NAME?	0.0047289	0.028654	0.0053611	0.033998	0	0.757716	2.861	1.118	1.74
KIT_HUMAN	0	0	1.5	12.49	NA	NA	0.014433	0.0597	0.0053746	0.034048	0	0.660494	3.167	1.236	1.93
DAZP1_HUMAN	95.72	110.37	29.52	55.43	0.87	-0.21	0.0056	0.03142	0.0053804	0.03405	0	0.697531	0.32	0.422	-0.1
IBP5_HUMAN	0	7.13	0.29	24.51	0	#NAME?	0.0025262	0.018572	0.0053897	0.034074	0	0.805556	2.461	1.333	1.13
KAP0_HUMAN	57.31	43.65	20.6	18.25	1.31	0.39	0.0047455	0.028654	0.0053965	0.034082	0	0.246914	0.324	0.389	-0.07
IDHC_HUMAN	379.7	618.03	162.8	363.4	0.61	-0.7	0.0047455	0.028654	0.0054328	0.034255	0	0.770062	0.406	0.52	-0.11
ACTBL_HUMAN	24.63	9.57	22.53	12.8	2.57	1.36	0.0028076	0.020022	0.0054349	0.034255	0	0.270062	0.791	1.04	-0.25
NHSL1_HUMAN	0	0	0.29	147.57	NA	NA	0.020863	0.076736	0.0054855	0.034539	0	0.643519	2.461	1.334	1.13
RLF_HUMAN	246.2	163.47	130.38	56.58	1.51	0.59	0.0056	0.03142	0.0055248	0.034751	0	0.225309	0.493	0.35	0.14
G6PD_HUMAN	192.28	259.83	41.28	119.23	0.74	-0.43	0.0076904	0.039071	0.0055566	0.034915	0	0.716049	0.209	0.417	-0.21
PUF60_HUMAN	125.6	155.08	31.77	46.35	0.81	-0.3	0.0065765	0.034844	0.0056154	0.035242	0	0.783951	0.249	0.276	-0.03
SAC1_HUMAN	69.7	53.58	22.56	27.22	1.3	0.38	0.0056	0.03142	0.0056205	0.035242	0	0.29321	0.325	0.556	-0.23
BRK1_HUMAN	8.73	0.92	17.75	6.42	9.44	3.24	0.0031727	0.022241	0.0056257	0.035242	0	0.32716	1.106	1.432	-0.33
LAT1_HUMAN	0	4.23	0.29	26.27	0	#NAME?	0.0087193	0.042889	0.0056457	0.035305	0	0.708333	2.461	1.334	1.13
PSPB_HUMAN	205.84	44.7	128.95	118.94	4.61	2.2	0.010406	0.047982	0.0056471	0.035305	0	0.237654	0.601	1.109	-0.51
ADIRF_HUMAN	16.41	0	25.76	10.62	Inf	Inf	0.011278	0.051464	0.0056537	0.03531	0	0.354938	1.096	2.062	-0.97
THBG_HUMAN	24.32	0	23.02	21.19	Inf	Inf	0.0066334	0.034935	0.0056658	0.03535	0	0.151235	0.875	3.192	-2.32
ECHM_HUMAN	250.59	326.28	84.74	161.72	0.77	-0.38	0.0056	0.03142	0.005677	0.035359	0	0.737654	0.35	0.44	-0.09
FKBP4_HUMAN	107.12	191.41	47.18	128.59	0.56	-0.84	0.00083923	0.0089465	0.0056787	0.035359	0	0.867284	0.387	0.558	-0.17
KAD5_HUMAN	38.35	7.01	43.63	29.83	5.47	2.45	0.0038816	0.025237	0.0056994	0.035452	0	0.194444	0.928	2.032	-1.1
RL3_HUMAN	27.68	72.47	26.31	43.53	0.38	-1.39	0.0076904	0.039071	0.0057138	0.035478	0	0.712963	0.809	0.658	0.15
CPSF6_HUMAN	21.11	38.09	18.45	19.39	0.55	-0.85	0.0056	0.03142	0.0057167	0.035478	0	0.796296	0.981	0.484	0.5
UMPS_HUMAN	0	3.18	0.29	15.16	0	#NAME?	0.0087193	0.042889	0.0057207	0.035478	0	0.708333	2.461	1.322	1.14
MYO3A_HUMAN	324.83	575.04	217.87	501.86	0.56	-0.82	0.0015793	0.013638	0.0057355	0.035533	0	0.742284	0.571	0.705	-0.13
FBLN3_HUMAN	396.67	157.07	125.95	188.19	2.53	1.34	0.0089645	0.043101	0.0057442	0.035533	0	0.25	0.33	0.8	-0.47
LOX5_HUMAN	69.76	35.63	38.22	33.82	1.96	0.97	0.0056	0.03142	0.005747	0.035533	0	0.203704	0.506	0.851	-0.35
SR140_HUMAN	18.3	49.19	25.96	23.25	0.37	-1.43	0.0089645	0.043101	0.0057617	0.035587	0	0.742284	1.058	0.446	0.61
EIF3B_HUMAN	134.95	204.78	70.39	84.01	0.66	-0.6	0.0076904	0.039071	0.0057672	0.035587	0	0.703704	0.465	0.404	0.06
OTOF_HUMAN	213.4	115.6	125.38	61.28	1.85	0.88	0.0065765	0.034844	0.0057806	0.035635	0	0.257716	0.605	0.484	0.12
NU160_HUMAN	44.05	62.07	30.53	26.42	0.71	-0.49	0.0065765	0.034844	0.0057968	0.035688	0	0.83179	0.839	0.39	0.45
TEN3_HUMAN	122.59	194.61	89.63	126.71	0.63	-0.67	0.0065765	0.034844	0.0058008	0.035688	0	0.737654	0.783	0.573	0.21
PTPRB_HUMAN	0.56	130.46	92.98	126.31	0	-7.86	0.00697	0.036203	0.0058156	0.035743	0	0.796296	1.601	0.746	0.85
TETN_HUMAN	62.59	30.82	36.59	34.53	2.03	1.02	0.0012894	0.011811	0.005838	0.035845	0	0.188272	0.472	0.785	-0.31
ANXA7_HUMAN	228.05	345.5	85.38	133.37	0.66	-0.6	0.0065765	0.034844	0.0058707	0.036011	0	0.780864	0.359	0.381	-0.02
LSM4_HUMAN	0.56	13.64	9.47	16.94	0.04	-4.6	0.0040054	0.025401	0.0059117	0.036226	0	0.774691	1.44	0.904	0.54
PHB_HUMAN	127.43	159.04	60.77	137.46	0.8	-0.32	0.00067139	0.007589	0.0059283	0.036291	0	0.719136	0.534	0.687	-0.15
OSBP1_HUMAN	0	12.38	5.63	28	0	#NAME?	0.0053553	0.03112	0.0059781	0.03656	0	0.719136	3.877	1.245	2.63
MLEC_HUMAN	79.67	55.28	31.67	22.52	1.44	0.53	0.010406	0.047982	0.0060309	0.036816	0	0.296296	0.375	0.353	0.02
ADDA_HUMAN	84.39	40.8	50.29	28.03	2.07	1.05	0.0056	0.03142	0.0060367	0.036816	0	0.209877	0.556	0.56	0
BIN1_HUMAN	55.64	35.11	33.78	26.9	1.58	0.66	0.0028076	0.020022	0.0060377	0.036816	0	0.229938	0.482	0.646	-0.16
BCL9L_HUMAN	185.21	282.66	84.78	169.54	0.66	-0.61	0.0076904	0.039071	0.0060935	0.037116	0	0.746914	0.479	0.552	-0.07
CHD6_HUMAN	558.76	242.15	448.84	151.04	2.31	1.21	0.0028076	0.020022	0.0061007	0.037116	0	0.212963	0.734	0.569	0.16
NOD1_HUMAN	0	0	0.29	20.01	NA	NA	0.020863	0.076736	0.006105	0.037116	0	0.643519	2.461	1.35	1.11
SUGT1_HUMAN	0.87	32.88	18.45	25.66	0.03	-5.25	0.01058	0.048566	0.0061288	0.037224	0	0.770062	1.223	0.724	0.5
IQGA2_HUMAN	425.37	265.58	518.87	127.78	1.6	0.68	0.00041962	0.0055916	0.0061365	0.037234	0	0.231481	0.875	0.491	0.38
ETFB_HUMAN	68.55	108.21	31.58	42.69	0.63	-0.66	0.0056	0.03142	0.0061471	0.037262	0	0.753086	0.43	0.387	0.04
ACAP1_HUMAN	43.09	0	120.83	43.07	Inf	Inf	0.017056	0.06747	0.0061708	0.037337	0	0.339506	1.108	1.81	-0.7
KMT2C_HUMAN	1089.8	1360.56	326.7	638.88	0.8	-0.32	0.0015793	0.013638	0.0061715	0.037337	0	0.734568	0.281	0.392	-0.11
ATS19_HUMAN	245.96	435.83	232.85	351.81	0.56	-0.83	0.00697	0.036203	0.006196	0.037448	0	0.762346	0.911	0.648	0.26
CASZ1_HUMAN	0	36.68	18.31	118.41	0	#NAME?	0.0033334	0.022539	0.0062131	0.037515	0	0.75	4.122	1.457	2.67
CTND2_HUMAN	79.35	0	75.3	65.47	Inf	Inf	0.014043	0.059308	0.0062559	0.037737	0	0.243827	0.834	1.876	-1.04
MYPC3_HUMAN	0.21	0	596.28	38.1	Inf	Inf	0.014433	0.0597	0.0063016	0.037976	0	0.37037	1.36	2.507	-1.15
AT11B_HUMAN	0.87	41.68	20.07	35.69	0.02	-5.59	0.0068017	0.03573	0.0063129	0.038006	0	0.655864	1.368	0.945	0.42
SPT20_HUMAN	161.46	270.08	127.49	184.59	0.6	-0.74	0.01387	0.05874	0.0063462	0.038119	0	0.714506	0.767	0.598	0.17
TDRD9_HUMAN	0	0	0.29	73.81	NA	NA	0.014433	0.0597	0.006348	0.038119	0	0.675926	2.461	1.361	1.1
SH3G1_HUMAN	0.56	21.63	11.25	15.06	0.03	-5.27	0.0089645	0.043101	0.0063501	0.038119	0	0.762346	1.373	0.699	0.67
ALDOC_HUMAN	87.36	148.35	23.79	60.42	0.59	-0.76	0.0089645	0.043101	0.0064061	0.038418	0	0.765432	0.261	0.424	-0.16
BAI1_HUMAN	0	28.88	23.02	47.76	0	#NAME?	0.0090201	0.043133	0.0064145	0.038431	0	0.791667	3.38	1.006	2.37
VAV3_HUMAN	0	7.97	13.72	34.91	0	#NAME?	0.0038573	0.025237	0.0064213	0.038435	0	0.694444	2.356	1.29	1.07
IMA5_HUMAN	16.73	22.67	11.79	11.25	0.74	-0.44	0.0089645	0.043101	0.0064527	0.038585	0	0.736111	0.827	0.44	0.39
AT12A_HUMAN	0	0	8.17	130.7	NA	NA	0.023376	0.083883	0.0064646	0.038619	0	0.657407	3.983	1.321	2.66
MTAP_HUMAN	66.45	33.97	17.22	32.6	1.96	0.97	0.0089645	0.043101	0.0065023	0.038807	0	0.219136	0.269	0.817	-0.55
AT1A3_HUMAN	99.12	67.99	59.66	42.72	1.46	0.54	0.0012894	0.011811	0.006549	0.039047	0	0.246914	0.505	0.592	-0.09
CBPB2_HUMAN	33.09	9.66	24.92	19.01	3.43	1.78	0.0066334	0.034935	0.0065667	0.039112	0	0.225309	0.652	1.205	-0.55
CBX1_HUMAN	44.89	88.26	26.82	35.75	0.51	-0.98	0.010406	0.047982	0.0065724	0.039112	0	0.802469	0.638	0.469	0.17
VDAC3_HUMAN	154.12	205.44	49.48	137.84	0.75	-0.41	0.00032806	0.0047173	0.006602	0.039207	0	0.777778	0.318	0.548	-0.23
OFD1_HUMAN	54.06	15.59	82.51	16.63	3.47	1.79	0.0028609	0.02018	0.0066053	0.039207	0	0.151235	1.066	1.071	-0.01
NIPBL_HUMAN	652.4	490.82	282.17	162.48	1.33	0.41	0.0065765	0.034844	0.0066074	0.039207	0	0.208333	0.39	0.332	0.06
LV403_HUMAN	145.6	84.02	84.12	95.58	1.73	0.79	0.012032	0.053489	0.0066195	0.039214	0	0.240741	0.5	0.916	-0.42
PP4R1_HUMAN	0.56	19.02	15.23	21.97	0.03	-5.08	0.0079155	0.04005	0.0066212	0.039214	0	0.635802	1.295	0.923	0.37
PPR18_HUMAN	26.03	59.13	31.79	26.41	0.44	-1.18	0.017938	0.07007	0.0066324	0.039242	0	0.766975	1.071	0.435	0.64
SH319_HUMAN	0	0	10.51	26.72	NA	NA	0.020863	0.076736	0.0066887	0.039538	0	0.62037	4.038	1.329	2.71
TTI2_HUMAN	0	3.95	7.9	11.62	0	#NAME?	0.0053553	0.03112	0.0067256	0.039716	0	0.700617	3.975	1.354	2.62
NMI_HUMAN	0	9.96	2.44	14.38	0	#NAME?	0.0034445	0.022925	0.0067333	0.039716	0	0.814815	3.496	1.229	2.27
IMPG2_HUMAN	0.21	49.55	39.92	35.99	0	-7.87	0.008027	0.040213	0.0067382	0.039716	0	0.817901	1.934	0.673	1.26
IPO5_HUMAN	131.29	189.9	32.66	109.32	0.69	-0.53	0.0033646	0.022539	0.0068396	0.040275	0	0.70679	0.237	0.517	-0.28
GCC1_HUMAN	0	17.53	19.31	39.48	0	#NAME?	0.0032637	0.022539	0.0068697	0.040414	0	0.708333	2.858	1.204	1.65
AP1M2_HUMAN	0	2.71	0.29	12.72	0	#NAME?	0.0021052	0.016373	0.0069116	0.040604	0	0.805556	2.461	1.358	1.1
PA24A_HUMAN	0	13.84	5.71	35.78	0	#NAME?	0.0028656	0.02018	0.0069151	0.040604	0	0.766975	1.892	1.28	0.61
RM52_HUMAN	0	3.38	1.64	3.89	0	#NAME?	0.0048305	0.029025	0.0069502	0.040772	0	0.848765	3.236	1.02	2.22
SYDC_HUMAN	89.01	147.7	45.17	64.69	0.6	-0.73	0.0076904	0.039071	0.0069994	0.041021	0	0.753086	0.456	0.425	0.03
ERLEC_HUMAN	0	0	0.29	8.45	NA	NA	0.020863	0.076736	0.0070213	0.04111	0	0.643519	2.461	1.365	1.1
DHE4_HUMAN	0	0	11.82	20.02	NA	NA	0.014433	0.0597	0.0070348	0.041147	0	0.654321	4.145	1.289	2.86
SF3B3_HUMAN	143.79	287.41	83.42	155.34	0.5	-1	0.012032	0.053489	0.0070409	0.041147	0	0.75463	0.587	0.614	-0.03
WISP2_HUMAN	14.98	0	28.17	11.27	Inf	Inf	0.0024866	0.018391	0.0070781	0.041326	0	0.277778	1.153	1.616	-0.46
SON_HUMAN	114.23	175.99	85.57	63.38	0.65	-0.62	0.010406	0.047982	0.0071155	0.041505	0	0.688272	0.781	0.372	0.41
PHP14_HUMAN	38.3	18.25	19.6	20.81	2.1	1.07	0.0015793	0.013638	0.007141	0.041614	0	0.308642	0.563	0.887	-0.32
RFA1_HUMAN	55.93	74.64	25.19	59.09	0.75	-0.42	0.0076904	0.039071	0.0071783	0.04177	0	0.768519	0.487	0.616	-0.13
BIRC1_HUMAN	311.29	561.55	98.11	348.7	0.55	-0.85	0.012032	0.053489	0.0071813	0.04177	0	0.774691	0.288	0.593	-0.31
ECE1_HUMAN	26.82	75.63	32.95	87.05	0.35	-1.5	0.0089645	0.043101	0.0071895	0.041779	0	0.802469	0.928	0.785	0.14
IF2B_HUMAN	14.89	45.04	21.42	24.56	0.33	-1.6	0.0076904	0.039071	0.0072044	0.041826	0	0.753086	1.059	0.563	0.5
HSP71_HUMAN	1171.39	1494.16	357.41	469.06	0.78	-0.35	0.0056	0.03142	0.0072146	0.041833	0	0.688272	0.333	0.33	0
FLNC_HUMAN	694.26	434.51	285.69	262.47	1.6	0.68	0.0056	0.03142	0.0072192	0.041833	0	0.203704	0.36	0.481	-0.12
EFTS_HUMAN	0.21	34.46	20.71	22.45	0.01	-7.35	0.018421	0.070566	0.0072496	0.04197	0	0.733025	1.41	0.66	0.75
PCDGF_HUMAN	0	32.41	11.5	33.13	0	#NAME?	0.010787	0.049333	0.0073015	0.04222	0	0.697531	2.063	1.026	1.04
MYO1B_HUMAN	246.91	122.95	222.91	91.34	2.01	1.01	0.0015793	0.013638	0.0073063	0.04222	0	0.151235	0.731	0.679	0.05
HECD1_HUMAN	2405.85	1497.37	2814.53	544.3	1.61	0.68	0.0089645	0.043101	0.0073134	0.042221	0	0.25	0.825	0.35	0.48
RM21_HUMAN	0	3.54	1.91	6.76	0	#NAME?	0.0064196	0.034844	0.0073265	0.042233	0	0.802469	3.34	1.183	2.16
SCG3_HUMAN	229.98	70.01	120.29	97.5	3.28	1.72	0.0092251	0.043641	0.0073291	0.042233	0	0.253086	0.595	1.013	-0.42
ITPR3_HUMAN	275.94	325.01	67.36	133.96	0.85	-0.24	0.0056	0.03142	0.007427	0.042729	0	0.731481	0.232	0.353	-0.12
SRRM1_HUMAN	77.56	125.43	46.38	69.86	0.62	-0.69	0.005223	0.030785	0.0074291	0.042729	0	0.75463	0.675	0.559	0.12
UB2D2_HUMAN	39.97	65.75	31.05	62.46	0.61	-0.72	0.0048305	0.029025	0.0074724	0.042922	0	0.682099	0.832	0.778	0.05
TBCE_HUMAN	0	13.77	8.05	14.35	0	#NAME?	0.021434	0.078234	0.0074764	0.042922	0	0.765432	2.004	0.929	1.08
CDK2_HUMAN	0	11.23	9.39	6.67	0	#NAME?	0.0097598	0.045855	0.0074842	0.042926	0	0.757716	2.132	0.632	1.5
SLIRP_HUMAN	0	15.64	15.56	21.98	0	#NAME?	0.0024866	0.018391	0.0074955	0.042951	0	0.817901	2.48	1.009	1.47
RL6_HUMAN	42.24	71.65	19.88	76.23	0.59	-0.76	0.0010452	0.01034	0.0075353	0.04314	0	0.765432	0.433	0.79	-0.36
RHG28_HUMAN	181.96	277.34	193.95	613.71	0.66	-0.61	2.2888e-05	0.00070058	0.0075487	0.043177	0	0.679012	0.935	1.083	-0.15
ADAM9_HUMAN	0	25.24	13.51	43.43	0	#NAME?	0.0053553	0.03112	0.0075725	0.043232	0	0.688272	2.514	1.23	1.28
SRBS2_HUMAN	115.08	17.88	80.56	43.7	6.43	2.69	0.0089645	0.043101	0.0075767	0.043232	0	0.25463	0.745	1.216	-0.47
UBR3_HUMAN	64.82	173.43	125.99	154.63	0.37	-1.42	0.0034445	0.022925	0.0075795	0.043232	0	0.697531	1.235	0.781	0.45
HEBP1_HUMAN	105.71	70.94	26.18	37.45	1.49	0.58	0.0076904	0.039071	0.0076068	0.043348	0	0.157407	0.236	0.494	-0.26
AP1M1_HUMAN	65.07	30.82	34.55	20.9	2.11	1.08	0.0056	0.03142	0.0076221	0.043396	0	0.28858	0.6	0.58	0.02
RAC1_HUMAN	118.16	83.51	43.54	43.11	1.41	0.5	0.018234	0.07007	0.007669	0.043623	0	0.308642	0.399	0.508	-0.11
APOE_HUMAN	173.51	99.36	53.93	90.06	1.75	0.8	0.01593	0.063505	0.0077073	0.043763	0	0.234568	0.268	0.695	-0.43
MAGI1_HUMAN	17.29	0	35.84	15.85	Inf	Inf	0.0064196	0.034844	0.0077116	0.043763	0	0.290123	1.14	1.604	-0.46
NB5R2_HUMAN	12.7	5.89	21.42	15.56	2.16	1.11	0.023376	0.083883	0.0077149	0.043763	0	0.438272	1.104	1.175	-0.07
GEMI5_HUMAN	388.15	133.11	590.02	99.67	2.92	1.54	5.3406e-05	0.0011921	0.0077521	0.043933	0	0.0679012	0.992	0.611	0.38
CD5L_HUMAN	32.19	1.84	20.23	23.59	17.45	4.13	0.012146	0.053489	0.0077739	0.04401	0	0.225309	0.668	1.792	-1.12
IGKC_HUMAN	719.24	410.13	213.06	227.5	1.75	0.81	0.0076904	0.039071	0.007785	0.04401	0	0.217593	0.304	0.466	-0.16
COPA_HUMAN	409.31	558.36	179.13	282.21	0.73	-0.45	0.0040054	0.025401	0.007787	0.04401	0	0.716049	0.43	0.463	-0.03
GPDM_HUMAN	229.07	323.97	52.94	206.06	0.71	-0.5	0.0047455	0.028654	0.0078254	0.04415	0	0.790123	0.256	0.564	-0.31
I2BP2_HUMAN	0	10.41	9.31	13.27	0	#NAME?	0.012436	0.054726	0.0078261	0.04415	0	0.714506	1.769	0.964	0.8
ILKAP_HUMAN	0	7.86	11.77	14.66	0	#NAME?	0.0038805	0.025237	0.0078457	0.04422	0	0.737654	1.96	0.983	0.98
RL24_HUMAN	0.87	7.74	8.16	15.21	0.11	-3.16	0.0045073	0.028037	0.007862	0.044272	0	0.689815	1.332	1.167	0.16
CGNL1_HUMAN	219.23	110.56	128.46	56.27	1.98	0.99	0.012032	0.053489	0.0078892	0.044385	0	0.277778	0.592	0.45	0.14
SHRM4_HUMAN	109.48	0	131.28	101.83	Inf	Inf	0.017496	0.068947	0.0079122	0.044474	0	0.32716	1.034	2.43	-1.4
EHD4_HUMAN	250.46	123.45	171.09	76.85	2.03	1.02	0.0023346	0.017603	0.0079841	0.044813	0	0.157407	0.611	0.594	0.02
ACOT2_HUMAN	61.38	21.37	35.39	29.44	2.87	1.52	0.0015793	0.013638	0.007987	0.044813	0	0.162037	0.528	0.984	-0.46
BAF_HUMAN	48.27	62.66	17.88	39.69	0.77	-0.38	0.0012894	0.011811	0.0080471	0.045109	0	0.759259	0.345	0.494	-0.15
ADA10_HUMAN	131.9	76.09	117.06	43.66	1.73	0.79	0.0012894	0.011811	0.0081085	0.045412	0	0.237654	0.762	0.559	0.2
FTO_HUMAN	42.62	48.11	18.44	14.63	0.89	-0.17	0.0089645	0.043101	0.0081369	0.045489	0	0.79321	0.577	0.316	0.26
ZMYM3_HUMAN	0	9.41	8.93	14.41	0	#NAME?	0.0097162	0.045855	0.0081369	0.045489	0	0.740741	3.145	1.028	2.12
F184A_HUMAN	0.56	70.57	41.7	54.11	0.01	-6.97	0.01593	0.063505	0.0081754	0.045626	0	0.802469	1.634	0.686	0.95
ATPA_HUMAN	1320.77	1820.08	325.46	639.19	0.73	-0.46	0.0033646	0.022539	0.0081762	0.045626	0	0.820988	0.241	0.324	-0.08
CYTC_HUMAN	13.87	4.73	13.48	10.91	2.93	1.55	0.0076904	0.039071	0.0081881	0.045651	0	0.237654	0.781	1.394	-0.61
ACAP3_HUMAN	0	0	143.05	36.95	NA	NA	0.020863	0.076736	0.0082357	0.045875	0	0.356481	1.308	3.194	-1.89
SORC1_HUMAN	72.38	0	245.69	40.54	Inf	Inf	0.0016617	0.014211	0.0082872	0.04612	0	0.219136	1.374	2.537	-1.16
CMC2_HUMAN	41.79	73.42	47.07	80.27	0.57	-0.81	0.01048	0.048176	0.0083002	0.046151	0	0.700617	1.031	0.831	0.2
1C16_HUMAN	7.09	0	11.59	2.47	Inf	Inf	0.0013667	0.012408	0.0083137	0.046185	0	0.220679	1.241	2.313	-1.07
RAB21_HUMAN	277.95	226.63	110.77	77.27	1.23	0.29	0.0019302	0.0154	0.0083326	0.046248	0	0.282407	0.383	0.357	0.03
SYNC_HUMAN	60.58	69.52	23.56	85.37	0.87	-0.2	0.0047455	0.028654	0.0084014	0.046556	0	0.651235	0.415	0.786	-0.37
NAT10_HUMAN	15.9	61.68	42.35	108.33	0.26	-1.96	0.0023768	0.017857	0.0084032	0.046556	0	0.637346	1.127	1.207	-0.08
HS90A_HUMAN	1001.83	1238.79	279.27	567.38	0.81	-0.31	0.0040054	0.025401	0.0084918	0.047005	0	0.740741	0.277	0.395	-0.12
PARP4_HUMAN	106.74	147.78	49.32	194.44	0.72	-0.47	3.8147e-05	0.00099102	0.0085339	0.047196	0	0.783951	0.476	0.856	-0.38
ARP3_HUMAN	701.76	942.31	201.39	265.6	0.74	-0.43	0.0065765	0.034844	0.0085746	0.047378	0	0.790123	0.293	0.279	0.01
CFAI_HUMAN	180.12	112.04	96.35	97.31	1.61	0.68	0.01593	0.063505	0.0086398	0.047696	0	0.253086	0.478	0.732	-0.25
AIMP1_HUMAN	38.69	56.53	31.8	28.25	0.68	-0.55	0.01593	0.063505	0.0086782	0.047865	0	0.722222	0.885	0.448	0.44
RAS4B_HUMAN	0	0	3.79	15.92	NA	NA	0.014433	0.0597	0.0086934	0.047907	0	0.654321	3.724	1.354	2.37
HBAZ_HUMAN	11.81	0.4	26.07	7.1	29.41	4.88	0.0064196	0.034844	0.0087353	0.048095	0	0.333333	1.222	1.567	-0.35
RL10_HUMAN	44.74	71.59	26.76	37.26	0.63	-0.68	0.012032	0.053489	0.0087447	0.048103	0	0.660494	0.525	0.534	-0.01
RGS9_HUMAN	73.65	10.78	103.95	40.61	6.83	2.77	0.0023346	0.017603	0.0088005	0.048368	0	0.282407	1.047	1.419	-0.37
TM9S2_HUMAN	146.81	213.3	31.97	96.87	0.69	-0.54	0.0023346	0.017603	0.0088263	0.048466	0	0.820988	0.215	0.427	-0.21
PA1B3_HUMAN	14.8	28.64	16.44	36.13	0.52	-0.95	0.0023346	0.017603	0.0088601	0.048608	0	0.694444	0.838	0.884	-0.05
PCOC1_HUMAN	0	31.28	13.95	57.48	0	#NAME?	0.0029466	0.020703	0.0088698	0.048619	0	0.824074	1.982	1.15	0.83
MVP_HUMAN	775.09	924.77	197.75	417.57	0.84	-0.25	0.018234	0.07007	0.0088895	0.048684	0	0.688272	0.269	0.419	-0.15
LEG9_HUMAN	60.73	38.04	29.87	27.57	1.6	0.67	0.012032	0.053489	0.008914	0.048767	0	0.231481	0.492	0.711	-0.22
ESRP1_HUMAN	15.61	31.18	19.8	22.27	0.5	-1	0.0089645	0.043101	0.0089206	0.048767	0	0.739198	1.077	0.581	0.5
RFC1_HUMAN	0.87	49.24	26.02	27.81	0.02	-5.83	0.01058	0.048566	0.0089386	0.048823	0	0.739198	1.208	0.605	0.6
PLOD2_HUMAN	50.91	117.9	41.42	188.19	0.43	-1.21	0.00053406	0.0065258	0.0089555	0.048872	0	0.851852	0.754	1.009	-0.25
HSP76_HUMAN	73.34	7.95	94.89	42.63	9.23	3.21	0.00041962	0.0055916	0.0089755	0.04892	0	0.148148	0.982	1.485	-0.5
MGAP_HUMAN	380.76	194.74	218.36	106.71	1.96	0.97	0.010406	0.047982	0.0089802	0.04892	0	0.304012	0.637	0.51	0.13
MK_HUMAN	0	0.61	0.29	3.5	0	#NAME?	0.0050993	0.030375	0.0089895	0.048928	0	0.728395	2.461	1.365	1.1
GDIB_HUMAN	626.08	838.6	149.05	324.76	0.75	-0.42	0.0089645	0.043101	0.0090013	0.048949	0	0.79321	0.237	0.35	-0.11
CDC73_HUMAN	0	8.78	7.24	18.5	0	#NAME?	0.019059	0.07234	0.0090137	0.048973	0	0.66821	2.764	1.174	1.59
CABP1_HUMAN	25.42	5.99	42.95	6.93	4.25	2.09	0.0041068	0.025884	0.0090483	0.049118	0	0.271605	1.202	0.989	0.21
RHG21_HUMAN	325.23	131.16	581.62	111.53	2.48	1.31	0.0019302	0.0154	0.0091289	0.049439	0	0.308642	1.095	0.671	0.42
NOP2_HUMAN	0.56	31.54	12	57.28	0.02	-5.81	0.0053553	0.03112	0.0091313	0.049439	0	0.648148	1.37	1.276	0.09
MORC3_HUMAN	38.07	0	148.02	13.46	Inf	Inf	0.012037	0.053489	0.0091322	0.049439	0	0.274691	1.295	1.597	-0.3
POTEJ_HUMAN	99.37	194.39	66.56	220.69	0.51	-0.97	0.0019302	0.0154	0.0091393	0.049439	0	0.820988	0.704	0.862	-0.16
PP1A_HUMAN	206.5	330.96	68.94	91.66	0.62	-0.68	0.0089645	0.043101	0.0091753	0.049569	0	0.762346	0.311	0.301	0.01
SUCB1_HUMAN	34.29	15.74	130.93	37.14	2.18	1.12	0.0092251	0.043641	0.0091795	0.049569	0	0.299383	1.127	1.364	-0.24
P5CR2_HUMAN	0	0.93	4.68	32.23	0	#NAME?	0.0091517	0.043493	0.0092054	0.049666	0	0.685185	3.812	1.486	2.33
GNAL_HUMAN	3.42	0	16.7	2.61	Inf	Inf	0.011873	0.053489	0.0092369	0.049751	0	0.282407	1.285	2.642	-1.36
HD_HUMAN	615.4	382.48	401.37	216.41	1.61	0.69	0.0047455	0.028654	0.0092374	0.049751	0	0.194444	0.538	0.512	0.03
RL35A_HUMAN	22.56	32.67	17.45	15.01	0.69	-0.53	0.0076904	0.039071	0.0092747	0.049909	0	0.712963	0.66	0.408	0.25
KIFA3_HUMAN	0	0	4.87	24.75	NA	NA	0.02439	0.08496	0.009304	0.050023	0	0.623457	3.827	1.51	2.32
AXA82_HUMAN	13.07	0.64	19.63	13.74	20.39	4.35	0.0060398	0.033136	0.0093372	0.050158	0	0.222222	1.203	2.317	-1.11
POF1B_HUMAN	0	19.93	0.29	60.01	0	#NAME?	0.0032637	0.022539	0.0093526	0.050197	0	0.773148	2.461	1.443	1.02
CRP_HUMAN	22.09	14.6	25.01	13.82	1.51	0.6	0.0069467	0.036203	0.0093651	0.050221	0	0.387346	0.98	0.97	0.01
UTRO_HUMAN	742.4	300.46	673.29	76.69	2.47	1.31	0.0047455	0.028654	0.0093828	0.050272	0	0.308642	0.87	0.248	0.62
SEPT6_HUMAN	20.69	2.57	42.07	17.33	8.04	3.01	0.015785	0.063505	0.0094162	0.050407	0	0.33642	1.111	1.353	-0.24
DOC11_HUMAN	259.4	153.51	349.7	88.23	1.69	0.76	0.0010452	0.01034	0.0095424	0.051038	0	0.197531	0.862	0.556	0.31
MUC5A_HUMAN	0	213.46	62.49	299.86	0	#NAME?	0.0012301	0.011774	0.0095831	0.051155	0	0.845679	1.795	1.198	0.6
AN32A_HUMAN	279.42	351.83	101.7	110.62	0.79	-0.33	0.01387	0.05874	0.0095872	0.051155	0	0.759259	0.384	0.304	0.08
ACOT1_HUMAN	59.42	25.61	34.61	27.7	2.32	1.21	0.0056	0.03142	0.009589	0.051155	0	0.179012	0.511	0.777	-0.27
CP013_HUMAN	0	0.36	2.39	8.19	0	#NAME?	0.014483	0.0597	0.0096249	0.051303	0	0.688272	3.486	1.189	2.3
PPOX_HUMAN	69.5	1.72	200.89	47.81	40.44	5.34	0.0010895	0.010599	0.0096403	0.05134	0	0.20679	1.332	3.04	-1.71
SYCP2_HUMAN	0.56	61.81	48.05	111.72	0.01	-6.78	0.0024485	0.018174	0.0096792	0.051476	0	0.746914	1.774	1.392	0.38
UGGG1_HUMAN	361.18	589.6	151.51	272.14	0.61	-0.71	0.0056	0.03142	0.0096824	0.051476	0	0.728395	0.414	0.495	-0.08
GSHB_HUMAN	148.14	244.74	42.06	140.9	0.61	-0.72	0.0033646	0.022539	0.0097056	0.051555	0	0.817901	0.269	0.525	-0.26
PSA_HUMAN	262.7	327.28	81.13	131.93	0.8	-0.32	0.0089645	0.043101	0.009731	0.051621	0	0.643519	0.312	0.41	-0.1
CATH_HUMAN	205.16	50.68	133.35	135.98	4.05	2.02	0.01593	0.063505	0.0097349	0.051621	0	0.240741	0.608	1.125	-0.52
NUMA1_HUMAN	342.39	541.46	222.52	377.83	0.63	-0.66	0.0089645	0.043101	0.0097763	0.051797	0	0.66358	0.538	0.605	-0.07
FINC_HUMAN	3727.19	5391.43	784.28	3422.91	0.69	-0.53	0.012032	0.053489	0.0097932	0.051842	0	0.733025	0.22	0.571	-0.35
HRG_HUMAN	402.38	240.33	194.39	156.61	1.67	0.74	0.0065765	0.034844	0.009879	0.052223	0	0.253086	0.46	0.588	-0.13
K2C6A_HUMAN	47.92	54.21	61.24	596.06	0.88	-0.18	0.073685	0.18445	0.0098821	0.052223	0	0.597222	1.087	1.307	-0.22
LTBP2_HUMAN	257	137.45	118.96	114.62	1.87	0.9	0.01387	0.05874	0.0098987	0.052223	0	0.265432	0.462	0.691	-0.23
DDX5_HUMAN	158.35	232.63	111.07	70.36	0.68	-0.55	0.012032	0.053489	0.0099073	0.052223	0	0.734568	0.634	0.274	0.36
CAC1G_HUMAN	387.52	74.52	939.14	170.12	5.2	2.38	0.016196	0.064401	0.0099074	0.052223	0	0.29784	1.169	1.244	-0.07
KCMA1_HUMAN	0	8.27	23.57	45.49	0	#NAME?	0.018466	0.070566	0.009931	0.052303	0	0.640432	2.873	1.372	1.5
AT11C_HUMAN	0	1.72	4.76	20.64	0	#NAME?	0.018466	0.070566	0.0099557	0.052372	0	0.66821	2.719	1.285	1.43
CSN7A_HUMAN	25.5	17.46	17.18	9.23	1.46	0.55	0.0023346	0.017603	0.0099787	0.052372	0	0.237654	0.618	0.579	0.04
SPT6H_HUMAN	79.27	165.54	90.87	78.68	0.48	-1.06	0.012032	0.053489	0.0099807	0.052372	0	0.731481	0.984	0.48	0.5
SQSTM_HUMAN	20.1	30.77	13.31	56.7	0.65	-0.61	0.0010895	0.010599	0.0099823	0.052372	0	0.756173	0.849	1.072	-0.22
HNRPU_HUMAN	1042.04	1636.66	573.83	921.73	0.64	-0.65	0.013833	0.05874	0.0099864	0.052372	0	0.638889	0.48	0.55	-0.07
GOPC_HUMAN	0	0	0.29	5.17	NA	NA	0.032313	0.104	0.0099995	0.052396	0	0.643519	2.461	1.39	1.07
CCD27_HUMAN	0	0	6.94	65.34	NA	NA	0.012851	0.056195	0.010017	0.052416	0	0.657407	3.941	1.515	2.43
GRM1C_HUMAN	0	130.65	60.82	176.65	0	#NAME?	0.0079155	0.04005	0.01002	0.052416	0	0.753086	3.002	1.183	1.82
ZFHX3_HUMAN	447.26	203.51	374.87	204.34	2.2	1.14	0.0065765	0.034844	0.010045	0.052501	0	0.262346	0.682	0.74	-0.06
ETFA_HUMAN	199.95	280.05	66.25	137.48	0.71	-0.49	0.018234	0.07007	0.010071	0.052592	0	0.787037	0.312	0.418	-0.11
FCGRN_HUMAN	74.17	12.44	98.41	69.12	5.96	2.58	0.008027	0.040213	0.010148	0.052906	0	0.330247	0.895	1.307	-0.41
PPIA_HUMAN	778.78	918.81	160.65	248.7	0.85	-0.24	0.010406	0.047982	0.010151	0.052906	0	0.746914	0.202	0.251	-0.05
PAL4D_HUMAN	2.76	0	19	2.71	Inf	Inf	0.017056	0.06747	0.010157	0.052906	0	0.279321	1.308	2.406	-1.1
TF3C3_HUMAN	0.87	94.72	514.46	180.07	0.01	-6.77	0.011278	0.051464	0.010183	0.05298	0	0.381173	1.239	1.172	0.07
PLCD1_HUMAN	82.81	21.12	62.08	39.04	3.92	1.97	0.0089645	0.043101	0.010195	0.05298	0	0.29321	0.812	1.245	-0.43
KCRM_HUMAN	43.57	0	52.84	27.16	Inf	Inf	0.014043	0.059308	0.010197	0.05298	0	0.219136	0.995	2.277	-1.28
APOC2_HUMAN	11.6	0.97	29.81	8.24	11.91	3.57	0.010827	0.049477	0.010238	0.053151	0	0.37037	1.284	1.467	-0.18
PHLB2_HUMAN	72.9	39.43	67.88	39.13	1.85	0.89	0.012032	0.053489	0.010433	0.054116	0	0.314815	0.754	0.831	-0.08
PERF_HUMAN	0.21	0	400.8	0	Inf	Inf	0.0091517	0.043493	0.010443	0.05412	0	0.25	1.474	NA	NA
FBSL_HUMAN	365.84	206.74	147.52	141.21	1.77	0.82	0.015768	0.063505	0.010451	0.05412	0	0.189815	0.386	0.567	-0.18
SPB13_HUMAN	0	0	0.29	18.67	NA	NA	0.02439	0.08496	0.010481	0.054228	0	0.643519	2.461	1.461	1
TIF1B_HUMAN	94.92	124.02	35.21	83.11	0.77	-0.39	0.01387	0.05874	0.01049	0.054232	0	0.703704	0.351	0.525	-0.17
AKTIP_HUMAN	0.87	1.52	10.03	4.67	0.57	-0.81	0.013471	0.058686	0.010534	0.054414	0	0.401235	1.198	1.303	-0.11
COMT_HUMAN	136.82	212.11	61.37	119.79	0.65	-0.63	0.01387	0.05874	0.010551	0.054454	0	0.768519	0.389	0.477	-0.09
ITIH2_HUMAN	690.29	300.51	209.62	284.32	2.3	1.2	0.020813	0.076736	0.010606	0.054656	0	0.271605	0.326	0.646	-0.32
PRC2B_HUMAN	130.12	205.14	111.44	213.52	0.63	-0.66	0.0033646	0.022539	0.010608	0.054656	0	0.645062	0.834	0.874	-0.04
CDAN1_HUMAN	227.75	80.75	394.21	128.23	2.82	1.5	0.0038816	0.025237	0.010661	0.054884	0	0.29784	1.185	1.114	0.07
K1C17_HUMAN	57.84	264.21	82.25	1269.39	0.22	-2.19	0.0033646	0.022539	0.010687	0.054972	0	0.722222	0.977	1.395	-0.42
PCAT1_HUMAN	125.42	67.53	63.11	39.63	1.86	0.89	0.0089645	0.043101	0.010744	0.055187	0	0.183642	0.459	0.498	-0.04
KMT2E_HUMAN	80.73	315.62	270.03	874.51	0.26	-1.97	0.010058	0.04704	0.010755	0.055187	0	0.611111	1.18	1.246	-0.07
GFPT2_HUMAN	34.13	16.05	34.54	20.29	2.13	1.09	0.01211	0.053489	0.010755	0.055187	0	0.283951	0.787	0.985	-0.2
MRE11_HUMAN	29.32	45.53	22.01	17.82	0.64	-0.63	0.01387	0.05874	0.010767	0.055189	0	0.777778	0.736	0.371	0.37
ITA2_HUMAN	102.84	143.78	54.22	121.47	0.72	-0.48	0.0089645	0.043101	0.010774	0.055189	0	0.691358	0.571	0.692	-0.12
SBSPO_HUMAN	34.94	12.29	21.39	15.88	2.84	1.51	0.0089645	0.043101	0.010902	0.055793	0	0.225309	0.61	1.016	-0.41
PACS2_HUMAN	62.2	157.02	55.72	307.09	0.4	-1.34	1.5259e-05	0.00055497	0.01091	0.055793	0	0.808642	0.672	1.077	-0.4
ARC1A_HUMAN	41.28	10.15	31.89	17.85	4.07	2.02	0.012146	0.053489	0.01092	0.055801	0	0.308642	0.83	1.12	-0.29
PEPL_HUMAN	942.16	656.12	379.52	381.57	1.44	0.52	0.01387	0.05874	0.010949	0.055904	0	0.296296	0.411	0.602	-0.19
CERU_HUMAN	2207.01	1643.83	420.7	876.56	1.34	0.43	0.0089645	0.043101	0.010958	0.055904	0	0.265432	0.192	0.541	-0.35
CCDC6_HUMAN	0.56	26.45	17.23	15.33	0.02	-5.56	0.012146	0.053489	0.010978	0.055958	0	0.70679	1.349	0.624	0.72
CTGE8_HUMAN	28.12	0	40.23	11.59	Inf	Inf	0.012037	0.053489	0.010989	0.055968	0	0.200617	1.133	1.986	-0.85
K1C15_HUMAN	30.6	29.96	40.68	800.54	1.02	0.03	0.073685	0.18445	0.011029	0.056127	0	0.621914	0.987	1.397	-0.41
TNR6A_HUMAN	201.99	98.49	269.73	59.94	2.05	1.04	0.00067139	0.007589	0.011067	0.056274	0	0.145062	0.978	0.636	0.34
BAIP3_HUMAN	778.24	476.65	370.56	203.07	1.63	0.71	0.01593	0.063505	0.011077	0.056276	0	0.268519	0.471	0.385	0.09
STAU1_HUMAN	0	20.51	17.64	21.57	0	#NAME?	0.012146	0.053489	0.0111	0.056347	0	0.776235	2.277	0.849	1.43
ABCA2_HUMAN	319.85	172.33	390.17	93.29	1.86	0.89	0.0056	0.03142	0.011111	0.056357	0	0.271605	0.956	0.531	0.42
MYL6B_HUMAN	15.57	6.09	26.89	7.48	2.56	1.35	0.005223	0.030785	0.011136	0.056366	0	0.265432	1.086	1.013	0.07
RS18_HUMAN	48.97	70.6	20.71	35.66	0.69	-0.53	0.012032	0.053489	0.011137	0.056366	0	0.723765	0.412	0.49	-0.08
SRS11_HUMAN	0.56	24.18	11.33	14.91	0.02	-5.43	0.016196	0.064401	0.01114	0.056366	0	0.765432	1.383	0.663	0.72
HMGN2_HUMAN	10.24	3.32	10.52	5.7	3.09	1.63	0.0076904	0.039071	0.011198	0.056566	0	0.262346	0.84	1.111	-0.27
AASS_HUMAN	26.6	83.28	38.36	50.69	0.32	-1.65	0.020813	0.076736	0.011201	0.056566	0	0.780864	1.276	0.643	0.63
RASK_HUMAN	22.59	13.82	17.37	7.31	1.63	0.71	0.0056	0.03142	0.011207	0.056566	0	0.228395	0.688	0.595	0.09
K1522_HUMAN	0	13.09	7.44	25.49	0	#NAME?	0.0053553	0.03112	0.011288	0.056926	0	0.726852	2.769	1.293	1.48
DLRB1_HUMAN	17.41	24.05	25.92	61.34	0.72	-0.47	0.013471	0.058686	0.011311	0.056996	0	0.62037	1.073	1.163	-0.09
PK3CA_HUMAN	0	13.49	12.52	24	0	#NAME?	0.014483	0.0597	0.01134	0.057096	0	0.685185	2.825	1.146	1.68
TRPM5_HUMAN	0	0	0.29	38.44	NA	NA	0.02439	0.08496	0.011381	0.057259	0	0.643519	2.461	1.487	0.97
ABCE1_HUMAN	34	51.63	23.21	39.1	0.66	-0.6	0.0056	0.03142	0.011464	0.057625	0	0.75463	0.678	0.627	0.05
TKT_HUMAN	1341.05	1963.93	571.89	843.4	0.68	-0.55	0.018234	0.07007	0.011493	0.057725	0	0.719136	0.419	0.42	0
MYL1_HUMAN	0	0	15.59	0.41	NA	NA	0.017817	0.07007	0.011527	0.057848	0	0.296296	1.478	4.243	-2.76
ZFY26_HUMAN	2714.92	236.57	2156.38	1275.24	11.48	3.52	0.026848	0.090513	0.011539	0.057866	0	0.382716	0.954	1.616	-0.66
CHID1_HUMAN	34.67	22.06	21.17	9.23	1.57	0.65	0.01387	0.05874	0.011573	0.057986	0	0.222222	0.571	0.419	0.15
K0947_HUMAN	177.56	297.6	117.79	107.16	0.6	-0.75	0.01593	0.063505	0.011622	0.058184	0	0.779321	0.694	0.369	0.32
PTBP3_HUMAN	16.85	45.61	28.33	23.58	0.37	-1.44	0.01387	0.05874	0.011677	0.058384	0	0.771605	1.172	0.465	0.71
TOM40_HUMAN	29.33	30.87	23.02	80.22	0.95	-0.07	0.0076904	0.039071	0.011685	0.058384	0	0.654321	0.726	0.978	-0.25
SUMO2_HUMAN	9.15	1.79	11.61	5.93	5.12	2.36	0.01048	0.048176	0.01169	0.058384	0	0.313272	1.024	1.344	-0.32
OGFR_HUMAN	0.87	29.45	17.12	17.78	0.03	-5.09	0.01593	0.063505	0.011745	0.058577	0	0.748457	1.186	0.575	0.61
GEMI4_HUMAN	0	0	15.6	20.49	NA	NA	0.032313	0.104	0.011755	0.058577	0	0.635802	4.102	1.351	2.75
RD23B_HUMAN	96.91	145.07	68.3	85.26	0.67	-0.58	0.0023346	0.017603	0.011763	0.058577	0	0.66358	0.597	0.544	0.05
CAP1_HUMAN	1013.71	1246.66	263.32	512.91	0.81	-0.3	0.017938	0.07007	0.011767	0.058577	0	0.757716	0.265	0.359	-0.09
CNTRL_HUMAN	225.6	318.27	59.62	142.43	0.71	-0.5	0.018234	0.07007	0.011779	0.058592	0	0.734568	0.25	0.426	-0.18
EPHA5_HUMAN	30.19	0	51.45	13.63	Inf	Inf	0.0051831	0.030785	0.011879	0.059041	0	0.283951	1.238	1.684	-0.45
BACH_HUMAN	0	19.82	12.53	22.58	0	#NAME?	0.016179	0.064401	0.012001	0.059598	0	0.743827	2.354	1.002	1.35
KPCB_HUMAN	0.21	0	16.58	2.24	Inf	Inf	0.0091517	0.043493	0.012037	0.05973	0	0.29321	1.454	2.967	-1.51
TOP2A_HUMAN	85.69	155.99	88.58	221.82	0.55	-0.86	0.0015793	0.013638	0.012074	0.05985	0	0.780864	1.103	0.9	0.2
ZYX_HUMAN	341.62	219.67	105.3	112.39	1.56	0.64	0.010406	0.047982	0.012086	0.05985	0	0.253086	0.303	0.436	-0.13
RL1D1_HUMAN	0	5.12	6.74	15.88	0	#NAME?	0.017496	0.068947	0.01209	0.05985	0	0.683642	2.096	1.191	0.9
SRSF9_HUMAN	19.31	37.94	18.87	26.94	0.51	-0.97	0.01593	0.063505	0.012106	0.059883	0	0.753086	0.936	0.637	0.3
PRP4B_HUMAN	37.43	8.71	153.44	39.06	4.3	2.1	0.012037	0.053489	0.01214	0.060001	0	0.364198	1.284	1.371	-0.09
RCC1_HUMAN	20.07	33.62	15.84	36.68	0.6	-0.74	0.018234	0.07007	0.012164	0.060071	0	0.709877	0.865	0.832	0.03
TAOK3_HUMAN	33.3	0	101.2	12.72	Inf	Inf	0.013487	0.058686	0.012179	0.060096	0	0.283951	1.366	1.495	-0.13
RHG12_HUMAN	0	0	0.29	10.71	NA	NA	0.032313	0.104	0.012251	0.060404	0	0.643519	2.461	1.477	0.98
SH3K1_HUMAN	38.23	49.44	36.65	68.73	0.77	-0.37	0.0065765	0.034844	0.012323	0.060712	0	0.67284	0.995	0.953	0.04
TBA1C_HUMAN	242.67	615.08	320.87	442.26	0.39	-1.34	0.0065765	0.034844	0.012344	0.060748	0	0.700617	1.034	0.712	0.32
AHSP_HUMAN	9.32	0	22.63	7.5	Inf	Inf	0.004166	0.026124	0.01235	0.060748	0	0.291667	1.241	1.503	-0.26
SH24B_HUMAN	0	0	0.29	30.91	NA	NA	0.020863	0.076736	0.012379	0.060831	0	0.643519	2.461	1.514	0.95
NWD1_HUMAN	138.7	68.85	230.43	73.97	2.01	1.01	0.010406	0.047982	0.012393	0.060831	0	0.362654	1.051	0.757	0.29
PHF2_HUMAN	0	0	0.29	34.59	NA	NA	0.012851	0.056195	0.012409	0.060831	0	0.675926	2.461	1.511	0.95
CASR_HUMAN	0	0.82	14.49	49.51	0	#NAME?	0.030984	0.10062	0.012414	0.060831	0	0.66821	3.084	1.302	1.78
GIT1_HUMAN	53.5	28.45	30.07	17.98	1.88	0.91	0.020364	0.076736	0.012416	0.060831	0	0.248457	0.569	0.575	-0.01
PCDGB_HUMAN	0.35	0	15.07	0	Inf	Inf	0.0091517	0.043493	0.012447	0.060936	0	0.25	1.518	NA	NA
NP1L1_HUMAN	141.36	256.37	130.67	199.23	0.55	-0.86	0.0065765	0.034844	0.012471	0.061006	0	0.796296	0.775	0.653	0.12
HERC2_HUMAN	642.96	843.88	255.39	396.16	0.76	-0.39	0.01593	0.063505	0.012494	0.061068	0	0.703704	0.372	0.429	-0.06
HN1_HUMAN	16.4	28.16	13.41	32.9	0.58	-0.78	0.00041962	0.0055916	0.012513	0.061089	0	0.716049	0.71	0.862	-0.15
ATG2A_HUMAN	287.19	19.06	694.78	213.97	15.07	3.91	0.0016963	0.014466	0.012518	0.061089	0	0.299383	1.314	1.556	-0.24
ALS_HUMAN	57.99	22.75	42.23	17.31	2.55	1.35	0.0056	0.03142	0.012543	0.061163	0	0.256173	0.747	0.612	0.13
UTER_HUMAN	26.18	0.62	60.97	21.91	42.07	5.39	0.0004824	0.0062662	0.012584	0.061313	0	0.182099	1.339	2.365	-1.03
KCAB2_HUMAN	0	11.37	10.79	30.74	0	#NAME?	0.0047289	0.028654	0.012595	0.061319	0	0.811728	3.249	1.265	1.98
S10AA_HUMAN	220.22	8.42	232.43	122.84	26.16	4.71	0.013833	0.05874	0.012643	0.061464	0	0.217593	0.829	1.491	-0.66
SLK_HUMAN	0.87	57.12	33.98	30.74	0.02	-6.04	0.013487	0.058686	0.012645	0.061464	0	0.671296	1.21	0.612	0.6
RAB1A_HUMAN	132.22	194.1	33.44	96.09	0.68	-0.55	0.026848	0.090513	0.012691	0.061598	0	0.740741	0.24	0.462	-0.22
TIA1_HUMAN	8.09	17.08	9.95	10.44	0.47	-1.08	0.020813	0.076736	0.012692	0.061598	0	0.731481	1.074	0.563	0.51
AP1G2_HUMAN	0.87	19.97	11.93	24.83	0.04	-4.53	0.01211	0.053489	0.012711	0.061601	0	0.719136	1.219	0.973	0.25
ANR17_HUMAN	0	59.55	27.6	58.26	0	#NAME?	0.023824	0.084126	0.012729	0.061601	0	0.657407	1.76	1.037	0.72
PARD3_HUMAN	62.83	95.42	54.58	44.48	0.66	-0.6	0.020813	0.076736	0.012736	0.061601	0	0.700617	0.922	0.437	0.48
DQA2_HUMAN	70.38	41.63	46.01	32.87	1.69	0.76	0.018234	0.07007	0.012738	0.061601	0	0.283951	0.595	0.751	-0.16
EM55_HUMAN	24.7	8.82	39.69	17.53	2.8	1.49	0.0056676	0.031713	0.012749	0.061601	0	0.342593	1.098	1.233	-0.13
UPAR_HUMAN	0	7.56	0.29	25.12	0	#NAME?	0.0032637	0.022539	0.012753	0.061601	0	0.766975	2.461	1.515	0.95
WRN_HUMAN	876.43	315.63	958.52	356.65	2.78	1.47	0.017938	0.07007	0.01278	0.061683	0	0.356481	0.976	0.928	0.05
CC108_HUMAN	31.92	0	87.15	25.76	Inf	Inf	0.013471	0.058686	0.012816	0.06178	0	0.28858	1.235	2.1	-0.86
PRS6B_HUMAN	155.96	200.37	70.49	74.81	0.78	-0.36	0.0028076	0.020022	0.012829	0.06178	0	0.70679	0.468	0.36	0.11
THOC2_HUMAN	74.25	112.53	77.65	87.53	0.66	-0.6	0.01211	0.053489	0.01283	0.06178	0	0.726852	0.918	0.559	0.36
STAT1_HUMAN	205.7	428.1	208.94	205.37	0.48	-1.06	0.0065765	0.034844	0.012932	0.062198	0	0.83642	0.866	0.475	0.39
USO1_HUMAN	128.81	187.5	59.61	93.69	0.69	-0.54	0.01387	0.05874	0.012937	0.062198	0	0.654321	0.451	0.507	-0.06
FBLL1_HUMAN	0.21	0	7.89	0.12	Inf	Inf	0.0091517	0.043493	0.012967	0.062295	0	0.266975	1.521	4.243	-2.72
NHRF1_HUMAN	0	13.98	14.62	46.81	0	#NAME?	0.0028656	0.02018	0.012984	0.062321	0	0.746914	2.269	1.625	0.64
CSN7B_HUMAN	0.56	9.44	6.25	6.59	0.06	-4.07	0.021389	0.078208	0.012992	0.062321	0	0.722222	1.327	0.628	0.7
COMD3_HUMAN	19.58	13.6	29.16	13.56	1.44	0.53	0.00083923	0.0089465	0.013114	0.062856	0	0.32716	0.934	0.753	0.18
CRK_HUMAN	99.27	72.9	19.07	32.14	1.36	0.45	0.020813	0.076736	0.013147	0.062963	0	0.262346	0.197	0.439	-0.24
RL11_HUMAN	45.91	90.28	39.53	24.63	0.51	-0.98	0.0019302	0.0154	0.013202	0.063178	0	0.830247	0.671	0.283	0.39
K1324_HUMAN	0	0	12.34	22.12	NA	NA	0.024932	0.086411	0.013263	0.063424	0	0.598765	2.333	1.366	0.97
K2C5_HUMAN	274.58	238.1	146.51	1741.04	1.15	0.21	0.32473	0.50334	0.013285	0.063477	0	0.62963	0.589	1.215	-0.63
STT3A_HUMAN	32.41	52.15	23.35	30.13	0.62	-0.69	0.01593	0.063505	0.013389	0.063878	0	0.722222	0.792	0.565	0.23
PLD3_HUMAN	101.64	82.5	69.5	48.68	1.23	0.3	0.023674	0.083883	0.013389	0.063878	0	0.308642	0.589	0.677	-0.09
TNC18_HUMAN	1535.42	1064.29	2112.5	338.82	1.44	0.53	0.0010452	0.01034	0.013424	0.063997	0	0.179012	0.878	0.322	0.56
FA9_HUMAN	78.07	17.65	66.9	62.71	4.42	2.14	0.0015793	0.013638	0.013448	0.06406	0	0.0833333	0.7	1.781	-1.08
LEGL_HUMAN	0.73	0	16.9	5.44	Inf	Inf	0.024932	0.086411	0.013477	0.064109	0	0.33642	1.251	1.895	-0.64
ZN608_HUMAN	56.64	0	134.69	49.48	Inf	Inf	0.00859	0.042763	0.013479	0.064109	0	0.300926	1.431	2.514	-1.08
PRAX_HUMAN	205.63	84.26	171.61	117.39	2.44	1.29	0.0019302	0.0154	0.013503	0.064173	0	0.141975	0.65	1.002	-0.35
TP53B_HUMAN	73.96	163.57	84.81	246.69	0.45	-1.15	0.0028076	0.020022	0.013583	0.064475	0	0.79784	0.962	1.03	-0.07
PADI2_HUMAN	36.66	15.49	37.01	36.91	2.37	1.24	0.0097598	0.045855	0.013594	0.064475	0	0.367284	0.929	1.298	-0.37
BRDT_HUMAN	148.34	80.33	67.88	44.9	1.85	0.88	0.0089645	0.043101	0.0136	0.064475	0	0.253086	0.502	0.544	-0.04
NDUAD_HUMAN	206.64	131.65	88.27	109.49	1.57	0.65	0.01593	0.063505	0.013608	0.064475	0	0.280864	0.423	0.83	-0.41
RBM12_HUMAN	0	0	0.29	23.26	NA	NA	0.02439	0.08496	0.013634	0.06455	0	0.643519	2.461	1.527	0.93
MCCA_HUMAN	72.94	43.57	68.76	41.39	1.67	0.74	0.01593	0.063505	0.013687	0.064749	0	0.358025	0.822	0.815	0.01
ITB1_HUMAN	709.3	628.28	276.59	235.41	1.13	0.17	0.018234	0.07007	0.013731	0.06488	0	0.311728	0.361	0.409	-0.05
NBN_HUMAN	10.15	38.87	28.35	48.91	0.26	-1.94	0.0038805	0.025237	0.013736	0.06488	0	0.641975	1.407	1.088	0.32
IF2B3_HUMAN	0	54.17	25.75	171.21	0	#NAME?	0.0053553	0.03112	0.013799	0.065129	0	0.729938	3.353	1.44	1.91
H31T_HUMAN	269.9	200.1	236.59	55.08	1.35	0.43	0.059937	0.15857	0.01383	0.065144	0	0.317901	0.636	0.263	0.37
PSB4_HUMAN	168.88	206.68	53.81	204.64	0.82	-0.29	0.0047455	0.028654	0.013834	0.065144	0	0.67284	0.317	0.702	-0.39
SUMO3_HUMAN	9.2	1.91	11.77	6.19	4.82	2.27	0.014043	0.059308	0.013834	0.065144	0	0.325617	1.028	1.342	-0.31
CANB1_HUMAN	4.2	0.42	7.64	4.02	9.93	3.31	0.017496	0.068947	0.013864	0.065239	0	0.358025	1.129	1.606	-0.48
SFXN1_HUMAN	20.2	31.6	25.48	56.4	0.64	-0.65	0.0033646	0.022539	0.013876	0.065245	0	0.660494	0.98	1.03	-0.05
DAPLE_HUMAN	115.44	213.01	116.33	118.59	0.54	-0.88	0.01593	0.063505	0.013911	0.065358	0	0.736111	0.847	0.518	0.33
VAPA_HUMAN	73.68	56.47	17.65	20.09	1.3	0.38	0.0065765	0.034844	0.013927	0.065382	0	0.305556	0.243	0.328	-0.09
ITIH6_HUMAN	0	6.55	0.29	54.37	0	#NAME?	0.0087193	0.042889	0.013957	0.065474	0	0.708333	2.461	1.541	0.92
PI4KA_HUMAN	177.35	94.31	75.89	38.47	1.88	0.91	0.012032	0.053489	0.013982	0.065541	0	0.20679	0.462	0.381	0.08
TR150_HUMAN	22.59	59.27	32.25	39.82	0.38	-1.39	0.023073	0.083475	0.014021	0.065667	0	0.807099	1.2	0.623	0.58
IRF6_HUMAN	0	1.99	0.29	22.45	0	#NAME?	0.0053553	0.03112	0.01403	0.065667	0	0.740741	2.461	1.533	0.93
PGK2_HUMAN	0.35	20.97	15.85	41.13	0.02	-5.9	0.0041068	0.025884	0.014092	0.06591	0	0.770062	1.861	1.229	0.63
UAP1_HUMAN	0.21	20.03	15.84	26.65	0.01	-6.57	0.0047289	0.028654	0.014201	0.06637	0	0.666667	1.717	1.099	0.62
B2L13_HUMAN	17.86	6.69	15.21	12.26	2.67	1.42	0.01593	0.063505	0.014235	0.066435	0	0.320988	0.712	1.023	-0.31
RAB7A_HUMAN	135.13	198.69	53.33	90.53	0.68	-0.56	0.01387	0.05874	0.014237	0.066435	0	0.802469	0.348	0.39	-0.04
LRBA_HUMAN	446.8	295	621.9	156.4	1.51	0.6	0.0065765	0.034844	0.014264	0.06651	0	0.240741	0.877	0.54	0.34
COF1_HUMAN	43.27	82.1	122.08	306.82	0.53	-0.92	0.0019302	0.0154	0.014276	0.066518	0	0.716049	1.453	1.221	0.23
CO8A_HUMAN	124.85	75.04	60.01	53.13	1.66	0.73	0.012032	0.053489	0.014292	0.066543	0	0.234568	0.451	0.668	-0.22
ECM1_HUMAN	0	0	0.29	25.3	NA	NA	0.02439	0.08496	0.014317	0.066606	0	0.643519	2.461	1.541	0.92
CD63_HUMAN	149.04	189.29	39.03	89.42	0.79	-0.34	0.01593	0.063505	0.014335	0.066641	0	0.719136	0.26	0.456	-0.2
CCHL_HUMAN	0	0.83	0.29	5.1	0	#NAME?	0.0066923	0.035216	0.014379	0.066796	0	0.731481	2.461	1.498	0.96
RSSA_HUMAN	257.24	344.31	174.79	199.76	0.75	-0.42	0.010406	0.047982	0.014453	0.067089	0	0.70679	0.612	0.46	0.15
EDRF1_HUMAN	145.84	276.28	104.07	202.33	0.53	-0.92	0.01387	0.05874	0.014491	0.067215	0	0.726852	0.655	0.694	-0.04
EPN1_HUMAN	0	10.27	17.91	25.28	0	#NAME?	0.014433	0.0597	0.014647	0.067859	0	0.697531	4.119	1.285	2.83
SDK2_HUMAN	252.79	555.16	263.67	346.85	0.46	-1.13	0.008027	0.040213	0.014656	0.067859	0	0.779321	0.949	0.625	0.32
NDUS8_HUMAN	0	5.49	4.48	11.84	0	#NAME?	0.016729	0.066304	0.014663	0.067859	0	0.697531	2.164	1.2	0.96
CATC_HUMAN	311.47	650.91	184.96	475.93	0.48	-1.06	0.0089645	0.043101	0.014759	0.068254	0	0.824074	0.534	0.663	-0.13
BZW2_HUMAN	69.28	18.72	198.03	15.63	3.7	1.89	0.0033646	0.022539	0.014787	0.068317	0	0.256173	1.338	0.701	0.64
RL31_HUMAN	55.99	76.77	29.5	77.35	0.73	-0.46	0.0023346	0.017603	0.014795	0.068317	0	0.641975	0.466	0.799	-0.33
CP27A_HUMAN	66.19	28.98	38.28	38.03	2.28	1.19	0.01593	0.063505	0.014867	0.068597	0	0.262346	0.542	0.96	-0.42
TMM43_HUMAN	151.3	116.03	41.89	39.49	1.3	0.38	0.018234	0.07007	0.014891	0.06866	0	0.259259	0.271	0.331	-0.06
RPGR1_HUMAN	0.87	85.76	70.29	87.03	0.01	-6.63	0.028008	0.093809	0.014917	0.068726	0	0.608025	1.243	0.904	0.34
ACLY_HUMAN	242.12	359.74	114.75	103.17	0.67	-0.57	0.030365	0.098866	0.015002	0.069024	0	0.753086	0.423	0.289	0.13
PANK2_HUMAN	0	3.28	0.29	15.42	0	#NAME?	0.0080452	0.040213	0.015004	0.069024	0	0.708333	2.461	1.561	0.9
WDR63_HUMAN	0	0	0.29	25.92	NA	NA	0.014433	0.0597	0.015027	0.069032	0	0.675926	2.461	1.553	0.91
ZN638_HUMAN	293.6	150.59	135.81	118.02	1.95	0.96	0.01387	0.05874	0.015028	0.069032	0	0.265432	0.443	0.604	-0.16
ZN292_HUMAN	231.23	274.38	94.22	184.07	0.84	-0.25	0.030365	0.098866	0.015061	0.069092	0	0.694444	0.445	0.556	-0.11
MEI1_HUMAN	0	0	0.29	19.04	NA	NA	0.02439	0.08496	0.015063	0.069092	0	0.643519	2.461	1.553	0.91
UBR2_HUMAN	18.44	82.97	54.26	67.83	0.22	-2.17	0.021389	0.078208	0.015088	0.069138	0	0.66358	1.21	0.774	0.44
DGKH_HUMAN	0	0	0.29	32.11	NA	NA	0.02439	0.08496	0.015096	0.069138	0	0.643519	2.461	1.558	0.9
PTPRM_HUMAN	0	0	7.73	31.84	NA	NA	0.012851	0.056195	0.015154	0.069355	0	0.648148	3.969	1.477	2.49
PROSC_HUMAN	32.22	30.73	23.75	12.99	1.05	0.07	0.023674	0.083883	0.015222	0.069615	0	0.416667	0.604	0.428	0.18
NAPSA_HUMAN	789.25	198.65	589.31	513.39	3.97	1.99	0.012032	0.053489	0.015297	0.069904	0	0.141975	0.601	1.374	-0.77
FHL3_HUMAN	0	19.35	16.05	11.91	0	#NAME?	0.01387	0.05874	0.015338	0.070039	0	0.851852	2.114	0.553	1.56
CLAP2_HUMAN	120.47	85.59	130.65	82.98	1.41	0.49	0.018234	0.07007	0.015374	0.070152	0	0.364198	0.831	0.839	-0.01
PCDH9_HUMAN	0.56	0	82.79	9.94	Inf	Inf	0.0059215	0.032749	0.015389	0.070171	0	0.265432	1.515	3.668	-2.15
RECK_HUMAN	0.87	0	120.53	22.93	Inf	Inf	0.0038573	0.025237	0.015408	0.070205	0	0.324074	1.446	1.729	-0.28
PARK7_HUMAN	241.9	273.64	59.97	186.46	0.88	-0.18	0.010406	0.047982	0.015448	0.070336	0	0.666667	0.25	0.534	-0.28
BICD2_HUMAN	0.87	41.55	18.95	41.07	0.02	-5.58	0.0021052	0.016373	0.015477	0.070417	0	0.689815	1.181	1.027	0.15
CLIP2_HUMAN	0	23.58	9.33	48.05	0	#NAME?	0.0083738	0.041754	0.015505	0.070489	0	0.731481	2.025	1.319	0.71
LCP2_HUMAN	0	0	0.29	39.79	NA	NA	0.014266	0.0597	0.015594	0.070833	0	0.675926	2.461	1.574	0.89
S10A2_HUMAN	0	0	0.29	19.04	NA	NA	0.014433	0.0597	0.015603	0.070833	0	0.675926	2.461	1.562	0.9
RBM7_HUMAN	8.51	15.13	10.49	13.43	0.56	-0.83	0.01387	0.05874	0.015627	0.07089	0	0.740741	1.111	0.727	0.38
ZN445_HUMAN	0	0	5.51	27.46	NA	NA	0.032313	0.104	0.015672	0.071024	0	0.623457	3.87	1.481	2.39
LSM3_HUMAN	0.21	8.31	6.53	5.96	0.03	-5.3	0.01593	0.063505	0.01568	0.071024	0	0.748457	1.447	0.588	0.86
FHOD3_HUMAN	5.8	150.18	186.18	203.42	0.04	-4.69	0.008027	0.040213	0.015769	0.071378	0	0.814815	2.483	0.871	1.61
DC1L1_HUMAN	6.25	24.65	25.21	37.28	0.25	-1.98	0.018635	0.070993	0.015811	0.071515	0	0.66358	1.431	1.009	0.42
SERA_HUMAN	59.62	119.88	33.57	216	0.5	-1.01	0.012032	0.053489	0.015826	0.071525	0	0.695988	0.509	1.058	-0.55
VATB1_HUMAN	0	16.61	8.63	31.55	0	#NAME?	0.015785	0.063505	0.015837	0.071525	0	0.699074	1.93	1.315	0.62
COBA1_HUMAN	0	85.02	45.92	96.95	0	#NAME?	0.030276	0.098866	0.015876	0.071652	0	0.682099	2.899	1.139	1.76
WDR12_HUMAN	0.87	16.25	8.67	22.14	0.05	-4.23	0.00085233	0.0089931	0.015904	0.071663	0	0.691358	1.17	1.093	0.08
CB016_HUMAN	0.56	0	99.14	22.53	Inf	Inf	0.0059215	0.032749	0.015906	0.071663	0	0.265432	1.449	3.048	-1.6
GULP1_HUMAN	0.21	0	11.43	2.31	Inf	Inf	0.019059	0.07234	0.015914	0.071663	0	0.296296	1.466	3.59	-2.12
PPT1_HUMAN	184.4	121.09	162.27	57.26	1.52	0.61	0.010406	0.047982	0.015956	0.071802	0	0.259259	0.675	0.436	0.24
ASPM_HUMAN	430.9	598.63	201.88	346.3	0.72	-0.47	0.023674	0.083883	0.015998	0.071939	0	0.717593	0.466	0.503	-0.04
CHADL_HUMAN	25.82	58.02	38.96	73.67	0.45	-1.17	0.013833	0.05874	0.01601	0.071939	0	0.703704	1.194	0.983	0.21
SYNE3_HUMAN	17.38	12.5	125.61	25.25	1.39	0.48	0.046504	0.13487	0.016034	0.071987	0	0.390432	1.31	1.266	0.04
UBP11_HUMAN	0.87	31.34	25.34	28.47	0.03	-5.18	0.014354	0.0597	0.016044	0.071987	0	0.628086	1.158	0.831	0.33
FIBA_HUMAN	3554.35	2359.52	887.62	1366.64	1.51	0.59	0.018234	0.07007	0.016153	0.072427	0	0.308642	0.25	0.497	-0.25
HORN_HUMAN	275.81	162.28	326.89	118.85	1.7	0.77	0.00083923	0.0089465	0.016244	0.072752	0	0.277778	0.927	0.709	0.22
CSMD2_HUMAN	232.12	88.69	139.27	97.24	2.62	1.39	0.01593	0.063505	0.01625	0.072752	0	0.182099	0.603	0.978	-0.37
RHG01_HUMAN	273.44	289.95	57.41	116.42	0.94	-0.08	0.043167	0.12752	0.016271	0.072797	0	0.671296	0.219	0.337	-0.12
H2AV_HUMAN	127.06	158.65	58.21	54.01	0.8	-0.32	0.01387	0.05874	0.01629	0.072827	0	0.753086	0.473	0.317	0.16
NDK3_HUMAN	22.87	13.21	18.01	14.92	1.73	0.79	0.0047455	0.028654	0.01631	0.072838	0	0.20679	0.612	0.955	-0.34
S27A2_HUMAN	0	16.54	7.85	19.82	0	#NAME?	0.020658	0.076736	0.016316	0.072838	0	0.709877	2.266	1.133	1.13
RM41_HUMAN	0	0	0.29	4.38	NA	NA	0.012851	0.056195	0.01633	0.072849	0	0.675926	2.461	1.532	0.93
TIM_HUMAN	74.96	36.05	68.39	23.64	2.08	1.06	0.01593	0.063505	0.016375	0.072963	0	0.203704	0.782	0.588	0.19
VP13B_HUMAN	612.93	395.54	759.71	252.42	1.55	0.63	0.03849	0.11689	0.016379	0.072963	0	0.37963	0.831	0.521	0.31
AL7A1_HUMAN	126.88	98.17	22.65	49.05	1.29	0.37	0.030365	0.098866	0.016411	0.073054	0	0.302469	0.179	0.516	-0.34
TFG_HUMAN	0	9.47	19.82	52.29	0	#NAME?	0.02537	0.08734	0.016425	0.073063	0	0.625	2.117	1.363	0.75
GLPK_HUMAN	68.44	22.9	123.2	34.36	2.99	1.58	0.015785	0.063505	0.016454	0.073139	0	0.364198	1.246	1.125	0.12
ACO13_HUMAN	2.73	1.75	15.36	6	1.57	0.65	0.021098	0.077464	0.0165	0.07329	0	0.42284	1.319	1.485	-0.17
APOA1_HUMAN	1424.76	936.38	511.44	486.16	1.52	0.61	0.012032	0.053489	0.016549	0.073453	0	0.291667	0.379	0.473	-0.09
AMPD1_HUMAN	0	0	0.29	12.12	NA	NA	0.032313	0.104	0.016561	0.073453	0	0.643519	2.461	1.561	0.9
K1875_HUMAN	45.73	107.31	45.69	88.99	0.43	-1.23	0.018234	0.07007	0.016658	0.073831	0	0.75463	1.059	0.782	0.28
LRC66_HUMAN	0	0	9.21	41	NA	NA	0.058024	0.15857	0.016693	0.073905	0	0.54321	1.695	1.458	0.24
BCR_HUMAN	0	0	0.29	53	NA	NA	0.018466	0.070566	0.016703	0.073905	0	0.675926	2.461	1.59	0.87
AT2A1_HUMAN	189.99	267.63	50.92	77.65	0.71	-0.49	0.020813	0.076736	0.016715	0.073905	0	0.743827	0.248	0.297	-0.05
SNAA_HUMAN	109.88	72.38	34.18	40.04	1.52	0.6	0.0076904	0.039071	0.016734	0.073905	0	0.277778	0.314	0.479	-0.16
GSK3B_HUMAN	0	0.99	2.57	8.4	0	#NAME?	0.02537	0.08734	0.016738	0.073905	0	0.682099	3.528	1.289	2.24
RNF31_HUMAN	0	0	0.29	13.44	NA	NA	0.058024	0.15857	0.016746	0.073905	0	0.611111	2.461	1.567	0.89
DOP1_HUMAN	386.59	254.59	420.97	219.22	1.52	0.6	0.0028076	0.020022	0.016829	0.074216	0	0.324074	0.733	0.662	0.07
SLPI_HUMAN	16.69	1.13	29.62	8.95	14.72	3.88	0.010058	0.04704	0.016845	0.074236	0	0.342593	1.29	1.316	-0.03
ITA3_HUMAN	165.36	95.9	113.2	82.02	1.72	0.79	0.01387	0.05874	0.016882	0.074347	0	0.225309	0.638	0.845	-0.21
RUXE_HUMAN	36.08	28.74	27.94	39.61	1.26	0.33	0.012032	0.053489	0.016895	0.07435	0	0.635802	0.835	0.793	0.04
SPIT1_HUMAN	6.04	19.18	9.42	32.79	0.32	-1.67	0.0097598	0.045855	0.016987	0.074694	0	0.682099	1.059	1.196	-0.14
RM11_HUMAN	0	4.54	7.14	7.21	0	#NAME?	0.018421	0.070566	0.016997	0.074694	0	0.768519	2.471	1.03	1.44
TAP1_HUMAN	131.45	185.64	62.84	157.99	0.71	-0.5	0.01593	0.063505	0.017053	0.074871	0	0.683642	0.488	0.692	-0.2
GNAI2_HUMAN	342.28	224.04	111.59	129.05	1.53	0.61	0.026848	0.090513	0.017062	0.074871	0	0.246914	0.318	0.493	-0.17
AGR3_HUMAN	72.58	31.72	46.29	47.6	2.29	1.19	0.023073	0.083475	0.017104	0.074945	0	0.280864	0.624	1.111	-0.49
CASP4_HUMAN	0.21	15.77	11.15	13.38	0.01	-6.22	0.02537	0.08734	0.017114	0.074945	0	0.594136	1.464	0.953	0.51
BRCA2_HUMAN	308.48	185.21	228.39	83.28	1.67	0.74	0.026848	0.090513	0.017115	0.074945	0	0.277778	0.645	0.401	0.24
MTHSD_HUMAN	60.14	90.51	41.38	59.55	0.66	-0.59	0.026089	0.089366	0.017152	0.075055	0	0.685185	0.752	0.644	0.11
IL1RA_HUMAN	0	12.42	2.44	38.26	0	#NAME?	0.0021052	0.016373	0.017191	0.075146	0	0.762346	2.161	1.564	0.6
IQEC1_HUMAN	65.79	33.04	102.19	23.35	1.99	0.99	0.0024485	0.018174	0.017197	0.075146	0	0.234568	1.034	0.739	0.29
SEC63_HUMAN	0.21	47.96	40	65.75	0	-7.82	0.045459	0.13221	0.017214	0.075164	0	0.601852	1.5	1.11	0.39
DNM1L_HUMAN	118.61	159.11	28.07	58.51	0.75	-0.42	0.0076904	0.039071	0.017326	0.075599	0	0.728395	0.227	0.369	-0.14
CPSF5_HUMAN	35.16	61.55	20.93	77.9	0.57	-0.81	0.00053406	0.0065258	0.017379	0.075778	0	0.780864	0.505	0.863	-0.36
HLAG_HUMAN	0	16.82	17.23	63.9	0	#NAME?	0.0053553	0.03112	0.017441	0.075995	0	0.635802	1.831	1.626	0.21
MYSM1_HUMAN	0	34.42	24.19	31.22	0	#NAME?	0.020194	0.076506	0.017473	0.07608	0	0.743827	2.006	0.816	1.19
ACSL3_HUMAN	199.29	150.32	111.97	71.5	1.33	0.41	0.018234	0.07007	0.017519	0.076213	0	0.314815	0.485	0.475	0.01
PCDGI_HUMAN	0	6.68	16.72	35.8	0	#NAME?	0.029383	0.097915	0.017528	0.076213	0	0.604938	1.626	1.22	0.41
CRYAB_HUMAN	14.46	0	46.33	18.63	Inf	Inf	0.016729	0.066304	0.017602	0.076465	0	0.283951	1.256	1.985	-0.73
KIF28_HUMAN	0	11.94	22.27	22.15	0	#NAME?	0.011873	0.053489	0.017611	0.076465	0	0.700617	2.614	1.053	1.56
GSE1_HUMAN	0	16.22	12.53	28.43	0	#NAME?	0.042695	0.12752	0.017703	0.07681	0	0.703704	4.069	1.241	2.83
SYK_HUMAN	97.21	128.12	65.88	54.45	0.76	-0.4	0.0076904	0.039071	0.017787	0.077121	0	0.67284	0.685	0.419	0.27
HBD_HUMAN	673.69	564.58	255.09	310.15	1.19	0.25	0.023674	0.083883	0.017799	0.077122	0	0.330247	0.388	0.642	-0.25
SWP70_HUMAN	0	2.07	29.06	50.48	0	#NAME?	0.010787	0.049333	0.017973	0.077819	0	0.669753	4.166	2.137	2.03
ZEB2_HUMAN	0.73	0	128.39	30.05	Inf	Inf	0.0059215	0.032749	0.018034	0.078032	0	0.296296	1.727	3.029	-1.3
ATLA2_HUMAN	0	5.45	12.79	32.41	0	#NAME?	0.023376	0.083883	0.018088	0.078207	0	0.608025	1.643	1.273	0.37
IGBP1_HUMAN	0	2.16	4.69	8.47	0	#NAME?	0.020658	0.076736	0.018114	0.078267	0	0.666667	2.245	1.171	1.07
ZFHX4_HUMAN	1299.23	759.12	862.16	312.35	1.71	0.78	0.01593	0.063505	0.018164	0.078383	0	0.240741	0.624	0.388	0.24
NMNA1_HUMAN	12.8	23.98	18.79	37.23	0.53	-0.91	0.01211	0.053489	0.018166	0.078383	0	0.703704	1.149	1.016	0.13
TBCA_HUMAN	0	20.64	14.53	33.43	0	#NAME?	0.023824	0.084126	0.018192	0.078437	0	0.719136	1.962	1.095	0.87
RALYL_HUMAN	28.07	12.81	86.37	27.75	2.19	1.13	0.014445	0.0597	0.018211	0.078465	0	0.393519	1.3	1.332	-0.03
DAAM2_HUMAN	0	54.44	25.98	50.85	0	#NAME?	0.027976	0.093809	0.018223	0.078465	0	0.716049	1.714	0.907	0.81
ARPC3_HUMAN	129.96	155.93	42.66	67.6	0.83	-0.26	0.01387	0.05874	0.018277	0.078639	0	0.728395	0.319	0.372	-0.05
AL3A2_HUMAN	152.14	89.82	148.64	79.36	1.69	0.76	0.010406	0.047982	0.018333	0.078814	0	0.219136	0.706	0.696	0.01
NTPCR_HUMAN	25.95	15.26	18.32	10.51	1.7	0.77	0.01387	0.05874	0.018343	0.078814	0	0.33179	0.695	0.666	0.03
TLDC1_HUMAN	0.21	13.69	8.76	22.79	0.02	-6.02	0.014354	0.0597	0.018369	0.078871	0	0.685185	1.628	1.177	0.45
CAPR1_HUMAN	121.45	181.08	71.32	53.8	0.67	-0.58	0.023674	0.083883	0.018413	0.079006	0	0.771605	0.579	0.282	0.3
YBOX3_HUMAN	26.49	33.66	25.28	75.8	0.79	-0.35	0.0056676	0.031713	0.018448	0.079102	0	0.638889	1.004	1.195	-0.19
CAD13_HUMAN	104.52	34.77	81.11	77.44	3.01	1.59	0.0089645	0.043101	0.018482	0.079192	0	0.209877	0.633	1.317	-0.68
K0825_HUMAN	0	30.61	19.17	61.47	0	#NAME?	0.020194	0.076506	0.018509	0.079251	0	0.723765	3.505	1.296	2.21
LAP2B_HUMAN	169.25	211.12	45.2	147.51	0.8	-0.32	0.0076904	0.039071	0.01858	0.079501	0	0.700617	0.28	0.563	-0.28
TRPC6_HUMAN	0	0	0.29	11.02	NA	NA	0.032313	0.104	0.018599	0.07953	0	0.643519	2.461	1.59	0.87
AL3B1_HUMAN	21.82	2.2	24.91	12.55	9.9	3.31	0.023073	0.083475	0.018622	0.079572	0	0.262346	0.929	1.299	-0.37
RASH_HUMAN	15.53	5	11.76	6.89	3.11	1.64	0.018635	0.070993	0.018741	0.079984	0	0.304012	0.813	1.012	-0.2
LRRK1_HUMAN	87.22	164.74	67.57	147.2	0.53	-0.92	0.023073	0.083475	0.018744	0.079984	0	0.733025	0.922	0.835	0.09
SIK3_HUMAN	0	0	0.29	62.24	NA	NA	0.042315	0.12688	0.01878	0.080081	0	0.611111	2.461	1.629	0.83
GGCT_HUMAN	44.65	70.14	16.6	57.62	0.64	-0.65	0.012032	0.053489	0.018812	0.08016	0	0.719136	0.335	0.682	-0.35
PIWL1_HUMAN	0	0	49.18	5.84	NA	NA	0.014266	0.0597	0.018831	0.080189	0	0.299383	1.624	4.243	-2.62
NELFA_HUMAN	0	7.92	6.02	18.97	0	#NAME?	0.0020976	0.016373	0.01885	0.080213	0	0.740741	2.302	1.396	0.91
EPCAM_HUMAN	24.43	16.49	20.12	12.72	1.48	0.57	0.017938	0.07007	0.018877	0.080274	0	0.354938	0.721	0.701	0.02
LYPA1_HUMAN	47.9	69.99	19.04	50.34	0.68	-0.55	0.01593	0.063505	0.018909	0.080354	0	0.651235	0.346	0.602	-0.26
GSTT1_HUMAN	31.27	3.9	28.07	17.92	8.02	3	0.03188	0.10336	0.018982	0.080607	0	0.302469	0.889	1.364	-0.48
CNTP1_HUMAN	0	34.58	46.95	62.95	0	#NAME?	0.018466	0.070566	0.019034	0.080772	0	0.614198	1.855	1.194	0.66
FETUB_HUMAN	26.33	0	30.28	17.96	Inf	Inf	0.021389	0.078208	0.01907	0.08087	0	0.283951	0.962	1.661	-0.7
SF3A2_HUMAN	23.87	53.09	44.31	118.55	0.45	-1.15	0.010406	0.047982	0.019106	0.080969	0	0.722222	1.101	1.102	0
MMP1_HUMAN	0	26.92	36.11	39.12	0	#NAME?	0.023824	0.084126	0.019144	0.081058	0	0.728395	3.226	1.109	2.12
HEMO_HUMAN	1489.05	1168.09	264.08	486.49	1.27	0.35	0.026848	0.090513	0.019153	0.081058	0	0.274691	0.178	0.401	-0.22
DCTP1_HUMAN	0	3.07	0.29	12.47	0	#NAME?	0.0010971	0.010599	0.01923	0.081325	0	0.87037	2.461	1.609	0.85
GTPC1_HUMAN	30.99	36.43	21.28	30.64	0.85	-0.23	0.017938	0.07007	0.01941	0.081987	0	0.679012	0.815	0.67	0.15
PSA4_HUMAN	113.99	163.89	46.75	77.41	0.7	-0.52	0.01593	0.063505	0.019413	0.081987	0	0.645062	0.369	0.459	-0.09
UBP5_HUMAN	309.97	361.53	76.17	248.06	0.86	-0.22	0.026848	0.090513	0.019457	0.082118	0	0.641975	0.267	0.594	-0.33
PHAR4_HUMAN	53.98	13.39	44.04	32.92	4.03	2.01	0.018234	0.07007	0.019491	0.082206	0	0.285494	0.78	1.242	-0.46
ARF1_HUMAN	105.28	138.42	37.35	45.98	0.76	-0.39	0.034233	0.10783	0.019618	0.082686	0	0.790123	0.331	0.298	0.03
PTCD3_HUMAN	0	0	2.84	12.22	NA	NA	0.032313	0.104	0.019665	0.08279	0	0.651235	3.583	1.469	2.11
RUFY3_HUMAN	0.21	0	16.27	1.31	Inf	Inf	0.019059	0.07234	0.01967	0.08279	0	0.296296	1.559	2.949	-1.39
BICR2_HUMAN	0.21	0	18.64	1.08	Inf	Inf	0.02439	0.08496	0.019783	0.083186	0	0.273148	1.597	4.243	-2.65
ALPK1_HUMAN	163.5	28.25	144.55	92.74	5.79	2.53	0.021389	0.078208	0.019791	0.083186	0	0.345679	0.898	1.151	-0.25
PI3R6_HUMAN	0	17.52	11.33	64.05	0	#NAME?	0.014483	0.0597	0.019807	0.083199	0	0.677469	2.827	1.459	1.37
FETUA_HUMAN	583.77	409.71	253.34	217.65	1.42	0.51	0.034233	0.10783	0.019838	0.08327	0	0.262346	0.431	0.538	-0.11
UBQL4_HUMAN	29.88	74.73	30.81	57.65	0.4	-1.32	0.0077447	0.039283	0.019859	0.083302	0	0.70679	1.043	0.87	0.17
NH2L1_HUMAN	0	9.94	5.88	33.02	0	#NAME?	0.0049325	0.029495	0.019911	0.083424	0	0.791667	3.381	1.516	1.87
KIN17_HUMAN	0	2.48	9.34	14.46	0	#NAME?	0.0097598	0.045855	0.019918	0.083424	0	0.814815	4.013	1.23	2.78
KCNH8_HUMAN	69.07	86.3	40.53	44.82	0.8	-0.32	0.043167	0.12752	0.019928	0.083424	0	0.709877	0.743	0.5	0.24
SNUT2_HUMAN	19	31.74	18.15	20.62	0.6	-0.74	0.020813	0.076736	0.019954	0.083451	0	0.709877	0.967	0.594	0.37
RRAS2_HUMAN	0.56	0	15.41	5.34	Inf	Inf	0.023376	0.083883	0.019962	0.083451	0	0.339506	1.311	1.842	-0.53
KANK3_HUMAN	8.44	0	40.4	1.62	Inf	Inf	0.004166	0.026124	0.019989	0.083474	0	0.185185	1.616	4.243	-2.63
AFAD_HUMAN	195.78	125.38	130.69	72.31	1.56	0.64	0.030365	0.098866	0.020001	0.083474	0	0.339506	0.698	0.634	0.06
NUDC2_HUMAN	0	0	1.85	8.69	NA	NA	0.023376	0.083883	0.020008	0.083474	0	0.657407	3.321	1.412	1.91
DYHC1_HUMAN	2169.43	2014.22	931.37	1685.23	1.08	0.11	0.020813	0.076736	0.020142	0.083977	0	0.591049	0.492	0.673	-0.18
NU188_HUMAN	32.86	85.3	61.93	48.06	0.39	-1.38	0.03188	0.10336	0.020229	0.084284	0	0.648148	1.089	0.525	0.56
AAMDC_HUMAN	0.21	0	18.3	4.26	Inf	Inf	0.014483	0.0597	0.02028	0.084435	0	0.348765	1.413	1.842	-0.43
RALY_HUMAN	54.05	74.75	16.75	46.9	0.72	-0.47	0.020813	0.076736	0.020293	0.084435	0	0.691358	0.291	0.532	-0.24
CAZA2_HUMAN	209.86	174.75	43.44	58.56	1.2	0.26	0.023073	0.083475	0.02035	0.084615	0	0.307099	0.2	0.318	-0.12
TAOK1_HUMAN	0	44.65	20.9	120.55	0	#NAME?	0.0097598	0.045855	0.020439	0.084908	0	0.765432	2.722	1.441	1.28
CHCH3_HUMAN	8.85	3.5	24.18	3.66	2.53	1.34	0.073685	0.18445	0.020448	0.084908	0	0.401235	1.264	0.851	0.41
RL13A_HUMAN	0.21	8.67	17.47	35.94	0.02	-5.36	0.0066334	0.034935	0.020495	0.084955	0	0.71142	2.015	1.307	0.71
UBP37_HUMAN	0	7.74	12.26	40.3	0	#NAME?	0.023376	0.083883	0.020502	0.084955	0	0.648148	2.551	1.319	1.23
SRSF4_HUMAN	69.99	43.72	54.9	22.01	1.6	0.68	0.0019302	0.0154	0.020524	0.084955	0	0.259259	0.655	0.424	0.23
MRC2_HUMAN	182.45	98.41	60.46	89.36	1.85	0.89	0.030365	0.098866	0.020527	0.084955	0	0.228395	0.31	0.73	-0.42
3BP1_HUMAN	28.2	36.86	15.79	42.97	0.77	-0.39	0.01387	0.05874	0.020528	0.084955	0	0.770062	0.61	0.763	-0.15
SMG1_HUMAN	1045.42	678.29	311.55	377.98	1.54	0.62	0.0047455	0.028654	0.020636	0.085346	0	0.203704	0.285	0.478	-0.19
RBM15_HUMAN	0.21	31.07	23.52	25.09	0.01	-7.2	0.06491	0.17064	0.020651	0.085351	0	0.66821	1.512	0.793	0.72
ZEP2_HUMAN	173.5	62.39	633.31	99.75	2.78	1.48	0.00083923	0.0089465	0.020683	0.08542	0	0.160494	1.36	1.288	0.07
QSOX1_HUMAN	142.08	88.76	43.09	47.45	1.6	0.68	0.018234	0.07007	0.020709	0.08542	0	0.197531	0.311	0.48	-0.17
ADDB_HUMAN	0.21	0	26.96	10.6	Inf	Inf	0.041491	0.12532	0.020709	0.08542	0	0.316358	1.336	2.761	-1.43
EI2BD_HUMAN	0	1.59	2.44	8.87	0	#NAME?	0.02537	0.08734	0.020746	0.085471	0	0.665123	2.527	1.339	1.19
TB182_HUMAN	132.9	166.66	69.28	147.14	0.8	-0.33	0.018234	0.07007	0.020749	0.085471	0	0.662037	0.546	0.7	-0.15
PLK1_HUMAN	22.83	32.66	20.82	32.27	0.7	-0.52	0.010406	0.047982	0.020776	0.085523	0	0.737654	0.994	0.771	0.22
TAGL2_HUMAN	827.13	911.54	219.62	408.94	0.91	-0.14	0.020813	0.076736	0.020799	0.085563	0	0.699074	0.245	0.361	-0.12
CATE_HUMAN	20.71	22.68	20.27	62.91	0.91	-0.13	0.036032	0.11162	0.020901	0.085926	0	0.580247	1.122	1.296	-0.17
PDLI7_HUMAN	131.98	91.63	45.22	47.99	1.44	0.53	0.01593	0.063505	0.020923	0.085935	0	0.283951	0.337	0.476	-0.14
MOES_HUMAN	1773.93	1364.33	493.46	396.38	1.3	0.38	0.020813	0.076736	0.020931	0.085935	0	0.25	0.286	0.288	0
MTM1_HUMAN	40.02	34.09	146.84	24.39	1.17	0.23	0.073685	0.18445	0.021039	0.086321	0	0.391975	1.175	0.645	0.53
SPG21_HUMAN	7.78	5.08	8.73	4.5	1.53	0.61	0.021434	0.078234	0.021055	0.086329	0	0.361111	0.963	0.933	0.03
APOBR_HUMAN	139.58	65.5	105.16	94.72	2.13	1.09	0.018234	0.07007	0.021132	0.08657	0	0.283951	0.629	0.931	-0.3
TXNL1_HUMAN	42.78	62.3	14.48	19.34	0.69	-0.54	0.018234	0.07007	0.021151	0.08657	0	0.746914	0.315	0.315	0
EWS_HUMAN	170	327.64	173.86	120.63	0.52	-0.95	0.023674	0.083883	0.021167	0.08657	0	0.722222	0.79	0.379	0.41
TRFL_HUMAN	1298.73	2114.17	627.99	2286.93	0.61	-0.7	0.073685	0.18445	0.02117	0.08657	0	0.617284	0.425	0.832	-0.41
RBM47_HUMAN	14.22	67.2	59.44	36.52	0.21	-2.24	0.012032	0.053489	0.021223	0.08668	0	0.79321	1.511	0.477	1.03
KNG1_HUMAN	910.59	579.41	337.16	404.47	1.57	0.65	0.026848	0.090513	0.021236	0.08668	0	0.279321	0.356	0.588	-0.23
SPON1_HUMAN	73.05	17.97	64.49	40.04	4.07	2.02	0.029439	0.097915	0.021239	0.08668	0	0.251543	0.854	1.361	-0.51
DDX20_HUMAN	0	0	9.42	30.32	NA	NA	0.052787	0.14876	0.021295	0.086742	0	0.589506	2.268	1.381	0.89
KV405_HUMAN	10.79	1.56	32.98	24.2	6.92	2.79	0.028008	0.093809	0.021297	0.086742	0	0.388889	1.205	2.079	-0.87
F135A_HUMAN	0.56	0	46.93	24.2	Inf	Inf	0.019059	0.07234	0.021314	0.086742	0	0.299383	1.341	3.397	-2.06
ATR_HUMAN	156.31	313.74	238.18	395.37	0.5	-1.01	0.0033646	0.022539	0.021316	0.086742	0	0.816358	1.153	0.842	0.31
RUVB2_HUMAN	102.95	154.04	29.58	53.71	0.67	-0.58	0.023674	0.083883	0.021324	0.086742	0	0.743827	0.258	0.345	-0.09
PSPC_HUMAN	0.87	0	25.48	0	Inf	Inf	0.0038573	0.025237	0.021345	0.08677	0	0.194444	1.673	NA	NA
CAC1H_HUMAN	438.04	307.12	153.3	148.44	1.43	0.51	0.026848	0.090513	0.021388	0.086888	0	0.20679	0.334	0.456	-0.12
K1C9_HUMAN	711.24	416.13	583.43	353.97	1.71	0.77	0.00067139	0.007589	0.021486	0.087226	0	0.311728	0.703	0.665	0.04
CTGE5_HUMAN	0.21	33.77	19.2	29.42	0.01	-7.32	0.016196	0.064401	0.021525	0.087329	0	0.720679	1.832	0.888	0.94
TPPC4_HUMAN	0	0	0.29	12.13	NA	NA	0.034611	0.10846	0.021551	0.087343	0	0.611111	2.461	1.658	0.8
UTP6_HUMAN	38.5	13.45	36.85	21.29	2.86	1.52	0.008027	0.040213	0.021557	0.087343	0	0.259259	0.851	1.062	-0.21
VMA5A_HUMAN	93.12	47.66	37.93	56.31	1.95	0.97	0.0065765	0.034844	0.021631	0.087529	0	0.138889	0.396	0.965	-0.57
DPP3_HUMAN	145.12	166.18	51.9	153.92	0.87	-0.2	0.023674	0.083883	0.021631	0.087529	0	0.600309	0.35	0.679	-0.33
ELMO3_HUMAN	0	16.91	12.07	43.38	0	#NAME?	0.0069467	0.036203	0.02166	0.087533	0	0.682099	1.748	1.462	0.29
PTPA_HUMAN	98.09	76.98	38.89	25.58	1.27	0.35	0.030365	0.098866	0.02166	0.087533	0	0.25	0.352	0.301	0.05
S61A1_HUMAN	62.51	74.32	50.04	119.16	0.84	-0.25	0.0028609	0.02018	0.021884	0.088345	0	0.658951	0.88	1.036	-0.16
TRPV3_HUMAN	110.85	150.73	114.36	119.23	0.74	-0.44	0.010406	0.047982	0.02189	0.088345	0	0.655864	1.028	0.689	0.34
DDX46_HUMAN	38.57	47.1	25.1	33.68	0.82	-0.29	0.01387	0.05874	0.021925	0.08843	0	0.697531	0.798	0.61	0.19
LRCC1_HUMAN	205.03	50.24	168.72	87.34	4.08	2.03	0.033183	0.10565	0.021946	0.088456	0	0.368827	0.963	1.243	-0.28
K2C6B_HUMAN	53.18	117.58	92.13	801.97	0.45	-1.14	0.066536	0.17087	0.021977	0.088476	0	0.722222	1.056	1.392	-0.34
STAR9_HUMAN	1632.33	3511.86	1696.6	4649.03	0.46	-1.11	0.0076904	0.039071	0.02198	0.088476	0	0.657407	0.7	0.964	-0.26
NSD3_HUMAN	0	0	0.29	52.43	NA	NA	0.014433	0.0597	0.022092	0.088873	0	0.675926	2.461	1.679	0.78
C1QC_HUMAN	91.18	56.16	52.31	34.47	1.62	0.7	0.030365	0.098866	0.022155	0.089068	0	0.259259	0.513	0.556	-0.04
CHSS1_HUMAN	242.22	341.34	158.26	295.24	0.71	-0.49	0.01387	0.05874	0.022195	0.089125	0	0.643519	0.624	0.736	-0.11
AHI1_HUMAN	83.65	35.66	79.19	74.43	2.35	1.23	0.023073	0.083475	0.022198	0.089125	0	0.320988	0.863	1.288	-0.43
ANR50_HUMAN	0.21	79.21	59	65.36	0	-8.55	0.024868	0.086284	0.022248	0.089267	0	0.685185	1.883	0.847	1.04
K1C18_HUMAN	628.02	906.34	222.75	554.21	0.69	-0.53	0.020813	0.076736	0.0223	0.089416	0	0.71142	0.35	0.572	-0.22
G6PE_HUMAN	70.94	55.26	27.24	19.67	1.28	0.36	0.018234	0.07007	0.022357	0.089589	0	0.265432	0.349	0.342	0.01
SSH1_HUMAN	0	0	0.29	25.28	NA	NA	0.032313	0.104	0.022395	0.089683	0	0.643519	2.461	1.671	0.79
DYH12_HUMAN	337.94	208.36	228.56	151.87	1.62	0.7	0.030365	0.098866	0.02242	0.089722	0	0.25	0.541	0.563	-0.02
K22E_HUMAN	1052.74	882.41	579.15	571.4	1.19	0.25	0.0065765	0.034844	0.022514	0.090018	0	0.373457	0.505	0.578	-0.07
ABCA7_HUMAN	0.56	74.43	39.53	83.86	0.01	-7.05	0.06491	0.17064	0.022532	0.090018	0	0.675926	1.443	1.017	0.43
PRPS3_HUMAN	0	0	0.29	5.14	NA	NA	0.02439	0.08496	0.022537	0.090018	0	0.643519	2.461	1.628	0.83
QCR7_HUMAN	20.25	33.88	18.53	24.98	0.6	-0.74	0.034233	0.10783	0.022759	0.090843	0	0.626543	0.731	0.686	0.05
MTMR5_HUMAN	56.33	89.13	59.15	85.07	0.63	-0.66	0.023824	0.084126	0.022835	0.091091	0	0.635802	1.072	0.895	0.18
MDHC_HUMAN	671.98	821.6	164.23	299.39	0.82	-0.29	0.026848	0.090513	0.022882	0.09121	0	0.720679	0.253	0.347	-0.09
MYL3_HUMAN	0	0	16.06	3.53	NA	NA	0.02439	0.08496	0.022931	0.09121	0	0.317901	1.474	3.928	-2.45
BGH3_HUMAN	335.06	384.43	113.78	232.41	0.87	-0.2	0.030365	0.098866	0.022931	0.09121	0	0.699074	0.343	0.484	-0.14
RPAC1_HUMAN	0	6.79	5.17	10.24	0	#NAME?	0.018421	0.070566	0.022937	0.09121	0	0.782407	2.069	1.09	0.98
MMP12_HUMAN	0.35	52.68	26.94	148.18	0.01	-7.23	0.0090201	0.043133	0.02294	0.09121	0	0.757716	1.591	1.363	0.23
VPS54_HUMAN	159.32	0	479.47	286.99	Inf	Inf	0.0097598	0.045855	0.022954	0.09121	0	0.299383	1.292	2.034	-0.74
FLOT2_HUMAN	80.51	47.54	46.6	32.17	1.69	0.76	0.023674	0.083883	0.022999	0.091301	0	0.385802	0.663	0.638	0.02
ESYT3_HUMAN	4.26	0	129.17	28.49	Inf	Inf	0.030984	0.10062	0.023006	0.091301	0	0.344136	1.47	2.028	-0.56
RHG09_HUMAN	24.43	41.26	27.22	44.28	0.59	-0.76	0.018635	0.070993	0.023073	0.091506	0	0.694444	1.031	0.827	0.2
SBDS_HUMAN	57.58	42.99	33.91	20.97	1.34	0.42	0.0056	0.03142	0.023156	0.09178	0	0.299383	0.543	0.485	0.06
JPH1_HUMAN	0	0	5.03	14.64	NA	NA	0.02439	0.08496	0.023176	0.0918	0	0.594136	2.946	1.661	1.28
IGHG3_HUMAN	777.41	1134.14	612.02	771.3	0.69	-0.54	0.030365	0.098866	0.023206	0.091858	0	0.645062	0.761	0.629	0.13
NEBL_HUMAN	108.67	51.63	44.52	49.6	2.1	1.07	0.018234	0.07007	0.023349	0.092366	0	0.243827	0.435	0.804	-0.37
PSPC1_HUMAN	81.24	88.5	25.05	54.21	0.92	-0.12	0.043167	0.12752	0.023371	0.092393	0	0.649691	0.324	0.474	-0.15
AFAM_HUMAN	234.34	106.64	91.65	105.93	2.2	1.14	0.026848	0.090513	0.02339	0.09241	0	0.222222	0.383	0.705	-0.32
LV302_HUMAN	9.49	2.4	19.18	9.92	3.95	1.98	0.028008	0.093809	0.023406	0.092414	0	0.388889	1.164	1.649	-0.48
UN13B_HUMAN	252.13	132.93	134.39	85.74	1.9	0.92	0.01387	0.05874	0.023553	0.092933	0	0.274691	0.56	0.612	-0.05
GLO2_HUMAN	18.87	7.06	15.44	6.36	2.67	1.42	0.023674	0.083883	0.023615	0.093121	0	0.266975	0.821	0.804	0.02
COMP_HUMAN	0	3.03	9.63	43.16	0	#NAME?	0.014483	0.0597	0.023641	0.093161	0	0.662037	2.809	1.503	1.31
SRSF7_HUMAN	38.93	56.64	19.7	18.66	0.69	-0.54	0.018234	0.07007	0.023777	0.09364	0	0.70679	0.476	0.333	0.14
CUL1_HUMAN	0	0	7.76	25.89	NA	NA	0.020863	0.076736	0.023903	0.094076	0	0.62037	3.97	1.55	2.42
HTR5A_HUMAN	99.18	166.42	80.03	92.49	0.6	-0.75	0.026848	0.090513	0.023996	0.094381	0	0.777778	0.756	0.512	0.24
NALP2_HUMAN	83.01	40.66	1290.23	437.75	2.04	1.03	0.020813	0.076736	0.024087	0.094659	0	0.311728	1.748	2.595	-0.85
ATD3B_HUMAN	0	6.78	4.57	14.41	0	#NAME?	0.038301	0.11689	0.024097	0.094659	0	0.700617	2.384	1.251	1.13
LDHB_HUMAN	493.95	748.19	183.14	538.07	0.66	-0.6	0.01387	0.05874	0.024198	0.094903	0	0.700617	0.365	0.668	-0.3
CD38_HUMAN	0.56	23.44	12.01	59.32	0.02	-5.38	0.0023346	0.017603	0.024202	0.094903	0	0.842593	1.411	1.335	0.08
MCEE_HUMAN	0	0	0.29	3.42	NA	NA	0.02439	0.08496	0.024215	0.094903	0	0.643519	2.461	1.604	0.86
HELZ2_HUMAN	265.21	159.46	380.93	133.59	1.66	0.73	0.0028076	0.020022	0.024221	0.094903	0	0.203704	0.988	0.671	0.32
NEK1_HUMAN	0	124.47	87.78	68.67	0	#NAME?	0.041797	0.12612	0.024267	0.095026	0	0.763889	2.172	0.647	1.53
CP062_HUMAN	39.26	10.51	64.61	17.74	3.74	1.9	0.0033646	0.022539	0.024361	0.095332	0	0.212963	1.21	1.198	0.01
SPAT5_HUMAN	36.86	55.84	29.3	25.17	0.66	-0.6	0.029439	0.097915	0.024385	0.095364	0	0.700617	0.909	0.47	0.44
SPF27_HUMAN	0.56	12.16	9.69	9.55	0.05	-4.44	0.036242	0.11215	0.02445	0.095559	0	0.682099	1.462	0.785	0.68
TATD1_HUMAN	0.56	10.05	6.7	6.63	0.06	-4.16	0.020813	0.076736	0.024511	0.095737	0	0.765432	1.391	0.625	0.77
BT3A3_HUMAN	19.76	8.37	24.34	5.91	2.36	1.24	0.033183	0.10565	0.024587	0.09588	0	0.393519	1.12	0.713	0.41
SMC2_HUMAN	47.93	158.37	51.91	751.88	0.3	-1.72	0.0024485	0.018174	0.024589	0.09588	0	0.787037	1.059	1.546	-0.49
BST1_HUMAN	30.67	12.94	21.44	27.42	2.37	1.25	0.0056	0.03142	0.024594	0.09588	0	0.274691	0.621	1.184	-0.56
VTDB_HUMAN	903.49	702.37	355.56	424.55	1.29	0.36	0.01387	0.05874	0.024687	0.096183	0	0.307099	0.354	0.562	-0.21
AHNK2_HUMAN	945.98	2000.56	1168.1	1271.42	0.47	-1.08	0.0019302	0.0154	0.024765	0.096425	0	0.882716	0.917	0.538	0.38
ARHGG_HUMAN	0	0	0.29	13.29	NA	NA	0.10733	0.23252	0.024862	0.096739	0	0.578704	2.461	1.688	0.77
DDX21_HUMAN	0.56	53.12	27.94	106.54	0.01	-6.56	0.00092081	0.0095207	0.024909	0.096805	0	0.802469	1.382	1.319	0.06
MAOM_HUMAN	125.94	200.31	60.79	86.68	0.63	-0.67	0.048279	0.13769	0.024912	0.096805	0	0.737654	0.46	0.431	0.03
VAC14_HUMAN	55.62	32.96	35.02	16.82	1.69	0.75	0.01593	0.063505	0.024929	0.096805	0	0.276235	0.648	0.479	0.17
VNN2_HUMAN	149.59	74.12	91.36	52.74	2.02	1.01	0.023073	0.083475	0.024941	0.096805	0	0.237654	0.638	0.722	-0.08
DPOLZ_HUMAN	284.34	398.01	154.63	340.08	0.71	-0.49	0.0019302	0.0154	0.024973	0.096867	0	0.729938	0.489	0.653	-0.16
INT4_HUMAN	0	0	4.83	26.79	NA	NA	0.058024	0.15857	0.025028	0.097022	0	0.623457	3.824	1.578	2.25
LPHN2_HUMAN	63.46	104.05	50.64	65.07	0.61	-0.71	0.030365	0.098866	0.025125	0.097336	0	0.725309	0.948	0.639	0.31
CALL3_HUMAN	5.26	11.9	8.08	120.79	0.44	-1.18	0.097553	0.22456	0.025173	0.097462	0	0.699074	1.155	1.548	-0.39
FPRP_HUMAN	0.87	19.12	23.1	33.81	0.05	-4.46	0.03281	0.10538	0.025262	0.097712	0	0.615741	1.25	1.022	0.23
ERI3_HUMAN	0	0	0.29	7.89	NA	NA	0.059172	0.15857	0.025281	0.097712	0	0.578704	2.461	1.696	0.76
MPDZ_HUMAN	84.29	128.84	51.7	69.43	0.65	-0.61	0.030365	0.098866	0.025289	0.097712	0	0.731481	0.65	0.52	0.13
NXN_HUMAN	37.93	26.94	16.06	14.25	1.41	0.49	0.030365	0.098866	0.025301	0.097712	0	0.271605	0.433	0.542	-0.11
IMA3_HUMAN	39.25	58.43	30.89	37.22	0.67	-0.57	0.059937	0.15857	0.025359	0.097874	0	0.675926	0.802	0.593	0.21
MYBB_HUMAN	0	11.31	24.14	51.69	0	#NAME?	0.045459	0.13221	0.025443	0.098095	0	0.626543	1.979	1.26	0.72
KI13B_HUMAN	103.55	241.31	61.35	146.13	0.43	-1.22	0.026848	0.090513	0.025463	0.098095	0	0.700617	0.545	0.715	-0.17
EP15R_HUMAN	76.62	39.12	80.28	31.31	1.96	0.97	0.10751	0.23252	0.025471	0.098095	0	0.387346	0.917	0.682	0.23
LSP1_HUMAN	76.56	114.94	24.37	78.44	0.67	-0.59	0.030365	0.098866	0.02549	0.098095	0	0.623457	0.325	0.663	-0.34
HAP1_HUMAN	0	2.69	4.09	20.77	0	#NAME?	0.020658	0.076736	0.025495	0.098095	0	0.67284	2.289	1.557	0.73
MAGA9_HUMAN	0	0	3.7	11.49	NA	NA	0.10733	0.23252	0.025588	0.09838	0	0.589506	3.715	1.51	2.2
SP16H_HUMAN	0.87	75.34	38.3	66.22	0.01	-6.44	0.012037	0.053489	0.025601	0.09838	0	0.625	1.293	1.024	0.27
1B82_HUMAN	31.64	123.33	72.69	130.7	0.26	-1.96	0.023824	0.084126	0.025643	0.09848	0	0.654321	1.226	1.004	0.22
BT3A1_HUMAN	21.8	8.94	53.49	15.62	2.44	1.29	0.0092251	0.043641	0.025662	0.098491	0	0.367284	1.363	1.211	0.15
QCR1_HUMAN	250.04	326.42	51.89	117.54	0.77	-0.38	0.030365	0.098866	0.02569	0.098535	0	0.725309	0.207	0.354	-0.15
1433Z_HUMAN	491.97	563.72	128.62	250.54	0.87	-0.2	0.01387	0.05874	0.025705	0.098535	0	0.634259	0.267	0.417	-0.15
ICK_HUMAN	0	0	11.9	231.12	NA	NA	0.075561	0.18748	0.025782	0.098769	0	0.546296	2.51	1.693	0.82
AN18A_HUMAN	0	21.52	16.34	65.7	0	#NAME?	0.011873	0.053489	0.025951	0.099283	0	0.675926	1.796	1.466	0.33
SNPC4_HUMAN	0	51.06	77.75	70.35	0	#NAME?	0.025329	0.08734	0.025955	0.099283	0	0.728395	3.182	0.957	2.23
UBA6_HUMAN	57.31	78.21	33.41	56.39	0.73	-0.45	0.033154	0.10565	0.025965	0.099283	0	0.697531	0.715	0.728	-0.01
SP100_HUMAN	108.37	66.69	76.53	42.99	1.63	0.7	0.073685	0.18445	0.025991	0.099314	0	0.287037	0.611	0.602	0.01
SASH1_HUMAN	698.75	342.16	542.41	335.2	2.04	1.03	0.034233	0.10783	0.026005	0.099314	0	0.339506	0.715	0.704	0.01
KS6A5_HUMAN	0	0	0.29	39.57	NA	NA	0.10733	0.23252	0.026047	0.099413	0	0.578704	2.461	1.728	0.73
MGLL_HUMAN	51.91	22.58	34.28	37.07	2.3	1.2	0.012032	0.053489	0.02608	0.099476	0	0.311728	0.724	1.149	-0.43
UBQL1_HUMAN	76.74	110.99	43.37	61.6	0.69	-0.53	0.030365	0.098866	0.026099	0.099488	0	0.726852	0.578	0.52	0.06
ATPB_HUMAN	1433.87	2017.49	363.26	903.48	0.71	-0.49	0.0089645	0.043101	0.026172	0.099706	0	0.796296	0.259	0.436	-0.18
TENC1_HUMAN	77.31	123.77	83.31	331.56	0.62	-0.68	0.008027	0.040213	0.026235	0.099884	0	0.700617	0.86	1.163	-0.3
FAD1_HUMAN	19.58	28.54	12.55	32.79	0.69	-0.54	0.01211	0.053489	0.026273	0.099884	0	0.699074	0.781	0.936	-0.16
CKAP5_HUMAN	199.91	299.64	84.39	153.87	0.67	-0.58	0.012032	0.053489	0.026284	0.099884	0	0.682099	0.473	0.608	-0.13
IMPA2_HUMAN	0	0	0.29	4.05	NA	NA	0.032969	0.10551	0.026284	0.099884	0	0.640432	2.461	1.645	0.82
NUP88_HUMAN	0.87	22.55	16.04	21.56	0.04	-4.7	0.045459	0.13221	0.026307	0.09991	0	0.555556	1.165	1.01	0.16
PSB10_HUMAN	97.46	126.1	35.62	82.18	0.77	-0.37	0.020813	0.076736	0.026347	0.1	0	0.66358	0.364	0.581	-0.22
FACE1_HUMAN	0.87	18.65	11.18	16.27	0.05	-4.43	0.027976	0.093809	0.026441	0.1003	0	0.714506	1.198	0.743	0.45
CETN2_HUMAN	15	7.74	100.19	36.68	1.94	0.96	0.013833	0.05874	0.026511	0.1005	0	0.410494	1.396	1.351	0.05
WNK1_HUMAN	70.25	129.23	99.03	95.2	0.54	-0.88	0.064865	0.17064	0.026562	0.10055	0	0.637346	1.08	0.669	0.41
GBP5_HUMAN	0.87	34.09	34.99	24.02	0.03	-5.3	0.0019302	0.0154	0.026571	0.10055	0	0.851852	2.085	0.6	1.48
HFM1_HUMAN	0	0	237.46	87.03	NA	NA	0.065257	0.17087	0.026577	0.10055	0	0.419753	1.51	2.407	-0.9
ATPK_HUMAN	0.87	0	24.26	16.13	Inf	Inf	0.041491	0.12532	0.026589	0.10055	0	0.33642	1.18	1.8	-0.62
CCD47_HUMAN	32.7	43.74	16.24	20.1	0.75	-0.42	0.023674	0.083883	0.026631	0.10065	0	0.737654	0.573	0.464	0.11
RYR2_HUMAN	2405.85	2890.96	587.83	1302.13	0.83	-0.27	0.048279	0.13769	0.026774	0.1011	0	0.692901	0.238	0.398	-0.16
RL14_HUMAN	27.65	92.31	64.39	58.84	0.3	-1.74	0.0065765	0.034844	0.026784	0.1011	0	0.768519	1.51	0.646	0.86
PSA3_HUMAN	114.19	78.81	60.09	43.98	1.45	0.53	0.043167	0.12752	0.026823	0.10115	0	0.256173	0.459	0.516	-0.06
ANXA6_HUMAN	1699.96	994.51	535.83	589.3	1.71	0.77	0.034233	0.10783	0.026841	0.10115	0	0.305556	0.351	0.507	-0.16
4EBP1_HUMAN	0	0	0.29	4.8	NA	NA	0.020863	0.076736	0.026845	0.10115	0	0.643519	2.461	1.677	0.78
NMD3A_HUMAN	0	0	0.29	15.44	NA	NA	0.058024	0.15857	0.026932	0.10141	0	0.611111	2.461	1.72	0.74
CTRO_HUMAN	148.45	176.49	69.56	421.14	0.84	-0.25	0.10838	0.23252	0.026958	0.10145	0	0.70679	0.436	1.04	-0.6
COIA1_HUMAN	866.87	601.31	497.79	230.47	1.44	0.53	0.026848	0.090513	0.026996	0.10153	0	0.316358	0.536	0.355	0.18
ANXA4_HUMAN	758.05	573.7	226.84	235.61	1.32	0.4	0.020813	0.076736	0.027038	0.10163	0	0.320988	0.316	0.403	-0.09
UN13D_HUMAN	147.45	68.13	68.96	60.8	2.16	1.11	0.030365	0.098866	0.027056	0.10163	0	0.274691	0.527	0.746	-0.22
SGOL2_HUMAN	0	4.86	4.15	40.63	0	#NAME?	0.0087193	0.042889	0.027071	0.10163	0	0.691358	3.764	1.66	2.1
ZC3HF_HUMAN	0	0	0.29	36.43	NA	NA	0.075927	0.18748	0.027087	0.10163	0	0.578704	2.461	1.747	0.71
RMP_HUMAN	0	0	408.61	3.16	NA	NA	0.02439	0.08496	0.027136	0.10175	0	0.342593	1.744	2.846	-1.1
RGRF2_HUMAN	0.21	48.98	24.77	34.3	0	-7.86	0.050058	0.1425	0.027181	0.10185	0	0.699074	1.505	0.823	0.68
NT5C_HUMAN	41.31	21.47	76.8	14.81	1.92	0.94	0.0015793	0.013638	0.027197	0.10185	0	0.25	1.176	0.645	0.53
TXN4A_HUMAN	0.87	1.21	12.85	5.15	0.72	-0.48	0.032313	0.104	0.027235	0.10193	0	0.401235	1.312	1.264	0.05
LIMA1_HUMAN	80.42	124.2	56.18	91.89	0.65	-0.63	0.030365	0.098866	0.027309	0.10215	0	0.740741	0.714	0.629	0.09
MX2_HUMAN	0	21.3	15.55	42.82	0	#NAME?	0.038167	0.11689	0.027327	0.10216	0	0.679012	1.936	1.21	0.73
LTBP4_HUMAN	100.29	10.7	82.09	50.12	9.37	3.23	0.066408	0.17087	0.027369	0.1022	0	0.280864	0.846	1.191	-0.35
DHPR_HUMAN	45.18	25.26	30.52	27.54	1.79	0.84	0.020813	0.076736	0.027371	0.1022	0	0.274691	0.594	0.843	-0.25
S14L1_HUMAN	0.21	44.23	29.26	47.29	0	-7.71	0.05966	0.15857	0.027457	0.10245	0	0.615741	1.463	1.051	0.41
DLDH_HUMAN	300.64	253.54	150.24	118.48	1.19	0.25	0.03849	0.11689	0.027559	0.10271	0	0.388889	0.448	0.432	0.02
SAR1A_HUMAN	53.13	69.67	17.15	26.98	0.76	-0.39	0.053856	0.15006	0.027559	0.10271	0	0.694444	0.33	0.387	-0.06
PX11B_HUMAN	0	0.84	0.29	10.74	0	#NAME?	0.0080452	0.040213	0.027708	0.1032	0	0.708333	2.461	1.738	0.72
RGS10_HUMAN	12.97	5.51	14.88	10.48	2.35	1.23	0.021389	0.078208	0.027742	0.10327	0	0.311728	0.962	1.46	-0.5
NAA10_HUMAN	0	8.72	7.61	21.04	0	#NAME?	0.01048	0.048176	0.027765	0.10329	0	0.817901	2.486	1.525	0.96
CNDD3_HUMAN	0	0	4.5	23.74	NA	NA	0.042315	0.12688	0.0278	0.10329	0	0.58642	3.796	1.717	2.08
SLIT2_HUMAN	0	0	5.5	47.24	NA	NA	0.083131	0.19885	0.027805	0.10329	0	0.592593	3.87	1.634	2.24
IBP2_HUMAN	0	18.38	2.79	203.58	0	#NAME?	0.00072651	0.0080792	0.027816	0.10329	0	0.875	2.565	1.757	0.81
SYFA_HUMAN	63.71	93.9	57.48	38.55	0.68	-0.56	0.01593	0.063505	0.027837	0.10331	0	0.728395	0.907	0.419	0.49
SODM_HUMAN	236.23	370.37	118.97	247.06	0.64	-0.65	0.030365	0.098866	0.027894	0.10346	0	0.623457	0.435	0.614	-0.18
COR1A_HUMAN	299.56	424.55	88.47	361.5	0.71	-0.5	0.0076904	0.039071	0.028014	0.10384	0	0.780864	0.285	0.696	-0.41
VAMP7_HUMAN	22.87	11.48	20.01	15.03	1.99	0.99	0.018234	0.07007	0.028108	0.10413	0	0.354938	0.772	0.916	-0.14
COX6C_HUMAN	3.32	0.77	12.51	4.62	4.32	2.11	0.021098	0.077464	0.028142	0.10419	0	0.408951	1.338	1.318	0.02
ZSWM8_HUMAN	0	0	20.22	47.18	NA	NA	0.10733	0.23252	0.02818	0.10427	0	0.583333	4.133	1.492	2.64
KIF1C_HUMAN	10.26	0	48.33	10.97	Inf	Inf	0.010787	0.049333	0.028272	0.10455	0	0.296296	1.717	2.083	-0.37
ZC3HD_HUMAN	0.21	71.31	54.19	133.09	0	-8.4	0.020194	0.076506	0.028327	0.10469	0	0.70216	2.005	1.313	0.69
FGD4_HUMAN	9.72	67.85	75.56	69.65	0.14	-2.8	0.015785	0.063505	0.028379	0.10482	0	0.669753	1.993	0.927	1.07
CDK12_HUMAN	184.02	105.92	137.28	59.92	1.74	0.8	0.026848	0.090513	0.028432	0.10495	0	0.228395	0.711	0.609	0.1
TRI29_HUMAN	64.73	79.81	125.13	185.68	0.81	-0.3	0.052492	0.14833	0.028487	0.10509	0	0.566358	1.169	1.13	0.04
DRB3_HUMAN	3.34	0	18.44	12.63	Inf	Inf	0.016729	0.066304	0.028519	0.10515	0	0.290123	1.315	3.126	-1.81
FXR1_HUMAN	33.22	43.32	17.07	46.1	0.77	-0.38	0.01593	0.063505	0.028722	0.10583	0	0.712963	0.587	0.825	-0.24
PTN14_HUMAN	51.05	78.41	98.24	216.8	0.65	-0.62	0.01048	0.048176	0.028831	0.10617	0	0.666667	1.076	1.184	-0.11
PFD1_HUMAN	8.02	1.87	9.23	5.89	4.28	2.1	0.017938	0.07007	0.02893	0.10645	0	0.334877	0.964	1.267	-0.3
GGH_HUMAN	0	19.26	15.89	64.43	0	#NAME?	0.038301	0.11689	0.028948	0.10645	0	0.720679	1.782	1.332	0.45
SIAE_HUMAN	0.35	22.15	22.84	52.91	0.02	-5.98	0.013471	0.058686	0.028985	0.10645	0	0.611111	1.617	1.359	0.26
C10_HUMAN	0	2.39	1.95	4.74	0	#NAME?	0.038167	0.11689	0.028986	0.10645	0	0.762346	2.055	1.142	0.91
GMDS_HUMAN	0.21	15.07	6.75	40.02	0.01	-6.15	0.0069467	0.036203	0.028994	0.10645	0	0.733025	1.605	1.517	0.09
ACSF4_HUMAN	0	0	0.29	18.17	NA	NA	0.042315	0.12688	0.029082	0.10671	0	0.611111	2.461	1.768	0.69
TOIP2_HUMAN	0	2.73	4.79	7.7	0	#NAME?	0.029383	0.097915	0.029149	0.1069	0	0.67284	2.947	1.283	1.66
NXF2_HUMAN	0	0	3.2	20.81	NA	NA	0.034611	0.10846	0.029215	0.10698	0	0.589506	3.645	1.734	1.91
ZO1_HUMAN	399.49	196.1	619.11	139.6	2.04	1.03	0.00032806	0.0047173	0.029225	0.10698	0	0.165123	1.031	0.591	0.44
LRC45_HUMAN	0	2.34	0.29	15.53	0	#NAME?	0.0087193	0.042889	0.029229	0.10698	0	0.708333	2.461	1.753	0.71
CECR5_HUMAN	0.56	27.61	18.78	19.67	0.02	-5.62	0.026068	0.089366	0.029251	0.10698	0	0.759259	1.487	0.675	0.81
INF2_HUMAN	161.24	118.37	78.14	64.81	1.36	0.45	0.034233	0.10783	0.029271	0.10698	0	0.32716	0.49	0.566	-0.08
DYL1_HUMAN	49.85	38.12	13.84	16.45	1.31	0.39	0.043167	0.12752	0.029275	0.10698	0	0.287037	0.276	0.425	-0.15
KDM5A_HUMAN	170.56	75.88	146.08	100.41	2.25	1.17	0.033154	0.10565	0.029294	0.10698	0	0.32716	0.798	1.01	-0.21
CAC1A_HUMAN	99.94	342.22	490.94	680.35	0.29	-1.78	0.026089	0.089366	0.029391	0.10728	0	0.669753	1.369	1.02	0.35
HABP2_HUMAN	67	36.78	61.72	41.56	1.82	0.87	0.01593	0.063505	0.029481	0.10754	0	0.277778	0.691	0.839	-0.15
DQB2_HUMAN	0	0	3.49	0	NA	NA	0.022494	0.081765	0.029528	0.1076	0	0.305556	1.786	NA	NA
RAP2B_HUMAN	41.07	32.31	17	21.43	1.27	0.35	0.01593	0.063505	0.029536	0.1076	0	0.271605	0.37	0.614	-0.24
A1ATR_HUMAN	11.1	0.25	37.41	7.43	44	5.46	0.012146	0.053489	0.029549	0.1076	0	0.260802	1.391	1.33	0.06
RS15_HUMAN	31.48	46.91	22.72	68.53	0.67	-0.58	0.0019302	0.0154	0.029634	0.10782	0	0.658951	0.558	0.966	-0.41
MLTK_HUMAN	23.75	0	22.59	14.36	Inf	Inf	0.025329	0.08734	0.029645	0.10782	0	0.246914	1.034	2.084	-1.05
DIC_HUMAN	0	0	0.29	3.33	NA	NA	0.059172	0.15857	0.029792	0.10814	0	0.578704	2.461	1.778	0.68
FRIH_HUMAN	219.4	328.37	154.46	148.23	0.67	-0.58	0.048279	0.13769	0.029799	0.10814	0	0.682099	0.639	0.443	0.2
UBP2L_HUMAN	103.82	143.48	53.59	31.99	0.72	-0.47	0.020813	0.076736	0.029809	0.10814	0	0.763889	0.449	0.218	0.23
CSN3_HUMAN	22.41	11.26	12.59	8.4	1.99	0.99	0.034233	0.10783	0.029829	0.10814	0	0.270062	0.64	0.761	-0.12
IF2B2_HUMAN	0.87	13.38	24.39	69.64	0.06	-3.95	0.03281	0.10538	0.029865	0.10814	0	0.58642	1.275	1.29	-0.02
TERT_HUMAN	37.2	0	38.82	22.27	Inf	Inf	0.027976	0.093809	0.029868	0.10814	0	0.240741	0.986	1.719	-0.73
CISY_HUMAN	275.31	445.99	142.98	152.53	0.62	-0.7	0.026848	0.090513	0.029876	0.10814	0	0.722222	0.463	0.359	0.1
C4BPB_HUMAN	0	0	27.03	0	NA	NA	0.035522	0.11126	0.029882	0.10814	0	0.333333	1.79	NA	NA
AHR_HUMAN	9.6	34.99	29.48	43.46	0.27	-1.87	0.057083	0.15785	0.029898	0.10814	0	0.580247	1.104	0.972	0.13
CAC1B_HUMAN	127.11	198.58	105.49	194.38	0.64	-0.64	0.026089	0.089366	0.029907	0.10814	0	0.691358	0.89	0.853	0.04
AFF3_HUMAN	0.87	37.43	26.33	60.74	0.02	-5.43	0.036032	0.11162	0.029948	0.10822	0	0.604938	1.222	1.183	0.04
COX2_HUMAN	41.26	52.44	47.2	59.14	0.79	-0.35	0.048279	0.13769	0.029985	0.10824	0	0.638889	0.921	0.815	0.11
HDHD1_HUMAN	20.89	19.41	18.27	12.57	1.08	0.11	0.018234	0.07007	0.029989	0.10824	0	0.367284	0.668	0.694	-0.03
APOA2_HUMAN	174.52	120.39	190.81	130.8	1.45	0.54	0.012032	0.053489	0.030018	0.10828	0	0.358025	0.775	0.844	-0.07
XYLT2_HUMAN	0	19.6	28.47	38.83	0	#NAME?	0.1078	0.23252	0.030076	0.10843	0	0.580247	1.684	1.196	0.49
ABD12_HUMAN	0	10.17	6.94	5.95	0	#NAME?	0.048279	0.13769	0.030154	0.10865	0	0.762346	1.639	0.577	1.06
CD158_HUMAN	100.07	113.7	42.99	163.79	0.88	-0.18	0.026848	0.090513	0.030239	0.10888	0	0.67284	0.43	0.87	-0.44
ODF2L_HUMAN	28.04	0	31.35	19.25	Inf	Inf	0.014354	0.0597	0.030253	0.10888	0	0.277778	1.103	1.803	-0.7
ARL2_HUMAN	0	0.2	20.48	8.92	0	#NAME?	0.045459	0.13221	0.030276	0.1089	0	0.453704	1.467	1.682	-0.21
AMD_HUMAN	0.21	0	64.85	4.42	Inf	Inf	0.02439	0.08496	0.030323	0.10896	0	0.319444	1.719	2.65	-0.93
HPT_HUMAN	1383.14	1237.72	625.43	652.88	1.12	0.16	0.030365	0.098866	0.03033	0.10896	0	0.337963	0.407	0.521	-0.11
HECW2_HUMAN	0	0	0.29	32.69	NA	NA	0.042315	0.12688	0.03039	0.10912	0	0.611111	2.461	1.784	0.68
K1C12_HUMAN	14.48	7.73	17.66	8.26	1.87	0.91	0.03281	0.10538	0.030465	0.10932	0	0.361111	0.984	0.951	0.03
RB6I2_HUMAN	132.5	89.69	160.09	50.87	1.48	0.56	0.066536	0.17087	0.030489	0.10935	0	0.425926	0.898	0.566	0.33
FLIP1_HUMAN	0	144.52	151.91	128.45	0	#NAME?	0.033183	0.10565	0.030518	0.10939	0	0.719136	2.532	0.869	1.66
NGAP_HUMAN	185.57	111.42	383.53	105.11	1.67	0.74	0.0092251	0.043641	0.03054	0.1094	0	0.375	1.226	0.859	0.37
CHD8_HUMAN	179.78	329.11	264.62	317.41	0.55	-0.87	0.053856	0.15006	0.030584	0.10945	0	0.666667	1.084	0.818	0.27
CWC27_HUMAN	0.87	31.79	23.85	33.26	0.03	-5.2	0.065257	0.17087	0.03059	0.10945	0	0.574074	1.174	1.018	0.16
PCY1A_HUMAN	33.01	37.36	14.03	38.13	0.88	-0.18	0.026848	0.090513	0.030657	0.10963	0	0.700617	0.435	0.691	-0.26
TIF1A_HUMAN	0	0	105.98	11.33	NA	NA	0.1622	0.31587	0.030719	0.10979	0	0.407407	1.579	1.705	-0.13
H90B4_HUMAN	0	0	22.01	5.47	NA	NA	0.065257	0.17087	0.030796	0.11	0	0.425926	1.343	1.397	-0.05
DYH6_HUMAN	775.54	1101.88	478.01	632.81	0.7	-0.51	0.01593	0.063505	0.030995	0.11065	0	0.703704	0.56	0.515	0.05
THYN1_HUMAN	12.92	2.46	22.25	8.07	5.26	2.39	0.015768	0.063505	0.031157	0.11111	0	0.243827	1.161	1.322	-0.16
ACTN3_HUMAN	57.2	74.94	35.5	178.27	0.76	-0.39	0.020813	0.076736	0.031164	0.11111	0	0.67284	0.547	1.094	-0.55
PGAM2_HUMAN	0.21	0	15.29	0.04	Inf	Inf	0.0091517	0.043493	0.031177	0.11111	0	0.263889	1.805	4.243	-2.44
UD16_HUMAN	0	0	13.98	44.16	NA	NA	0.052787	0.14876	0.031227	0.1112	0	0.66358	4.159	1.505	2.65
MIRO2_HUMAN	0	22.36	13.84	19.55	0	#NAME?	0.03281	0.10538	0.03124	0.1112	0	0.679012	1.795	0.945	0.85
ISOC2_HUMAN	19.1	12.45	20.07	16.64	1.53	0.62	0.01387	0.05874	0.031266	0.11123	0	0.395062	0.813	0.982	-0.17
ZN536_HUMAN	0	0	0.29	23.57	NA	NA	0.058024	0.15857	0.031288	0.11123	0	0.611111	2.461	1.786	0.67
TXD17_HUMAN	24.07	64.26	20.97	115.96	0.37	-1.42	0.018234	0.07007	0.031301	0.11123	0	0.768519	0.609	1.159	-0.55
LRC40_HUMAN	0	0	0.29	2.59	NA	NA	0.059172	0.15857	0.031358	0.11136	0	0.578704	2.461	1.778	0.68
NALP7_HUMAN	0	0	0.29	42.47	NA	NA	0.034611	0.10846	0.031434	0.11157	0	0.611111	2.461	1.803	0.66
DNMBP_HUMAN	58.53	62.34	34.62	289.31	0.94	-0.09	0.34376	0.52789	0.03152	0.11181	0	0.552469	0.697	1.357	-0.66
F184B_HUMAN	26.18	56.06	21.57	84.41	0.47	-1.1	0.0040054	0.025401	0.031579	0.11196	0	0.808642	0.903	1.179	-0.28
KCNH4_HUMAN	0	0	11.12	31.81	NA	NA	0.045447	0.13221	0.031628	0.11207	0	0.648148	4.048	1.427	2.62
CE152_HUMAN	236.93	186.09	204.41	455.76	1.27	0.35	0.12974	0.26729	0.031687	0.11221	0	0.561728	0.808	1.02	-0.21
SIN3B_HUMAN	0	0	0.29	57.87	NA	NA	0.02439	0.08496	0.031743	0.11234	0	0.643519	2.461	1.806	0.65
EYS_HUMAN	0	0	98.81	24.28	NA	NA	0.014266	0.0597	0.031842	0.11263	0	0.32716	1.693	3.292	-1.6
DCTN1_HUMAN	189.29	138.55	55.04	48.37	1.37	0.45	0.01387	0.05874	0.031936	0.1129	0	0.246914	0.313	0.359	-0.05
MYO5C_HUMAN	302.05	213.33	1003.26	343.38	1.42	0.5	0.09874	0.22456	0.031968	0.11295	0	0.429012	1.198	0.953	0.24
GOG8R_HUMAN	0	0	3.76	15.99	NA	NA	0.052787	0.14876	0.03205	0.11317	0	0.62037	3.721	1.55	2.17
ITAX_HUMAN	0	5.47	10.87	42.84	0	#NAME?	0.029383	0.097915	0.032148	0.11345	0	0.679012	4.044	1.534	2.51
DSG3_HUMAN	0.21	106	61.69	681.53	0	-8.97	0.0033359	0.022539	0.03245	0.11445	0	0.875	1.891	1.654	0.24
PRDX3_HUMAN	297.46	357.28	89.77	155.68	0.83	-0.26	0.026848	0.090513	0.032571	0.11481	0	0.66358	0.283	0.384	-0.1
SEPT8_HUMAN	29.22	18.48	21.79	13.03	1.58	0.66	0.043167	0.12752	0.032638	0.1149	0	0.294753	0.641	0.659	-0.02
SPC25_HUMAN	21.9	28.2	14.37	20.34	0.78	-0.36	0.03849	0.11689	0.032656	0.1149	0	0.666667	0.719	0.639	0.08
KIF11_HUMAN	0	28.42	24.49	53.73	0	#NAME?	0.02537	0.08734	0.03266	0.1149	0	0.700617	4.152	1.427	2.72
SFRP2_HUMAN	0	14.67	8.62	44.93	0	#NAME?	0.017496	0.068947	0.032679	0.1149	0	0.737654	3.996	1.606	2.39
MUC6_HUMAN	0	0	13.79	426.55	NA	NA	0.012851	0.056195	0.032686	0.1149	0	0.657407	4.084	1.833	2.25
LYRIC_HUMAN	26.57	54.15	35.33	29.07	0.49	-1.03	0.041797	0.12612	0.032858	0.11539	0	0.615741	1.035	0.54	0.49
FLNB_HUMAN	1423.49	1953.5	448.64	1307.61	0.73	-0.46	0.018234	0.07007	0.032866	0.11539	0	0.662037	0.319	0.648	-0.33
AHRR_HUMAN	0.87	30.66	54.27	124.61	0.03	-5.15	0.044553	0.13068	0.032885	0.11539	0	0.589506	1.793	1.193	0.6
IMDH1_HUMAN	0.21	20.9	13.21	18.4	0.01	-6.63	0.04679	0.13538	0.032927	0.11548	0	0.700617	1.466	0.817	0.65
TMOD2_HUMAN	37.97	17.42	23.08	16.03	2.18	1.12	0.023674	0.083883	0.033029	0.11573	0	0.313272	0.628	0.741	-0.11
DACT1_HUMAN	0	0	18.56	36.99	NA	NA	0.014433	0.0597	0.033037	0.11573	0	0.601852	1.923	1.321	0.6
PGRC1_HUMAN	25.36	8.44	18.34	18.23	3	1.59	0.01211	0.053489	0.033117	0.11588	0	0.199074	0.629	1.251	-0.62
PKHM1_HUMAN	28.16	0	247.78	79.67	Inf	Inf	0.0038573	0.025237	0.033118	0.11588	0	0.316358	1.718	2.883	-1.16
CPN2_HUMAN	12.02	0	40.13	29.91	Inf	Inf	0.032313	0.104	0.033184	0.11605	0	0.348765	1.184	2.087	-0.9
DDX50_HUMAN	0	19.27	19.18	18.01	0	#NAME?	0.028768	0.096251	0.033266	0.11618	0	0.771605	3.384	0.878	2.51
RBM26_HUMAN	222.04	105.25	859.25	307.58	2.11	1.08	0.14056	0.28524	0.03327	0.11618	0	0.447531	1.292	1.364	-0.07
CO1A2_HUMAN	1953.55	1819.88	731.06	752.15	1.07	0.1	0.034233	0.10783	0.033277	0.11618	0	0.33642	0.323	0.421	-0.1
CPNE5_HUMAN	0.56	0	21.88	7.71	Inf	Inf	0.014433	0.0597	0.033323	0.11627	0	0.345679	1.506	2.15	-0.64
S31E1_HUMAN	0	58.39	63.86	81.95	0	#NAME?	0.05593	0.15514	0.033498	0.11668	0	0.654321	2.784	1.137	1.65
FMN1_HUMAN	501.86	418.77	655.7	408.79	1.2	0.26	0.034233	0.10783	0.033511	0.11668	0	0.395062	0.838	0.771	0.07
TX1B3_HUMAN	0	12.14	12.53	31.78	0	#NAME?	0.018635	0.070993	0.033512	0.11668	0	0.768519	2.329	1.298	1.03
PKD2_HUMAN	0	0	5.47	17.19	NA	NA	0.083131	0.19885	0.033515	0.11668	0	0.591049	2.719	1.697	1.02
SYG_HUMAN	237.03	339.13	149.37	121.57	0.7	-0.52	0.0065765	0.034844	0.033628	0.11701	0	0.753086	0.575	0.347	0.23
SYBU_HUMAN	318.15	94.93	684.43	138.16	3.35	1.74	0.052275	0.14813	0.03365	0.11702	0	0.353395	1.333	1.234	0.1
STAR5_HUMAN	0	0.81	0.29	12.05	0	#NAME?	0.00859	0.042763	0.033763	0.11734	0	0.734568	2.461	1.806	0.65
GBF1_HUMAN	761.28	423.46	374.17	436.83	1.8	0.85	0.0056	0.03142	0.033806	0.11743	0	0.228395	0.463	0.813	-0.35
2A5D_HUMAN	22.24	8.51	22.2	10.66	2.61	1.39	0.052492	0.14833	0.033842	0.11749	0	0.368827	0.953	0.955	0
SPS1_HUMAN	29.99	44.92	22.72	30.91	0.67	-0.58	0.0056	0.03142	0.033899	0.11762	0	0.657407	0.781	0.677	0.1
VPP2_HUMAN	0	0	9.55	87.51	NA	NA	0.014433	0.0597	0.033953	0.11774	0	0.648148	4.018	1.786	2.23
SNW1_HUMAN	30.07	47.9	21.79	59.89	0.63	-0.67	0.0047455	0.028654	0.033988	0.11776	0	0.746914	0.695	0.989	-0.29
RL8_HUMAN	45.8	62.62	28.94	51.9	0.73	-0.45	0.089767	0.21128	0.033997	0.11776	0	0.62037	0.592	0.695	-0.1
DPB1_HUMAN	25.41	0.29	55.45	22.14	86.4	6.43	0.021434	0.078234	0.034143	0.1182	0	0.277778	1.312	2.132	-0.82
FCGBP_HUMAN	290.57	244.13	1002.3	499.07	1.19	0.25	0.014483	0.0597	0.034236	0.11846	0	0.45216	1.273	1.116	0.16
ACOT9_HUMAN	77.84	56.15	19.98	32.15	1.39	0.47	0.030365	0.098866	0.034298	0.11851	0	0.324074	0.264	0.533	-0.27
ENOB_HUMAN	80.65	6.04	45.4	58.54	13.34	3.74	0.01593	0.063505	0.034301	0.11851	0	0.197531	0.62	1.865	-1.25
CATK_HUMAN	0.21	12.32	15.61	12.67	0.02	-5.86	0.046504	0.13487	0.034328	0.11851	0	0.705247	1.824	0.833	0.99
TALDO_HUMAN	409.01	550.03	109.1	204.84	0.74	-0.43	0.048279	0.13769	0.034328	0.11851	0	0.679012	0.265	0.382	-0.12
SEP10_HUMAN	18.88	4.06	23.78	15.61	4.66	2.22	0.043167	0.12752	0.034367	0.11853	0	0.274691	0.915	1.538	-0.62
WAPL_HUMAN	37.38	107.56	80.29	195.88	0.35	-1.52	0.008027	0.040213	0.034374	0.11853	0	0.669753	1.113	1.093	0.02
MK03_HUMAN	66.04	25.68	43.21	30.71	2.57	1.36	0.03849	0.11689	0.034471	0.11874	0	0.348765	0.764	0.922	-0.16
PKP3_HUMAN	28.06	75.51	50.67	170.42	0.37	-1.43	0.013833	0.05874	0.034473	0.11874	0	0.760802	1.511	1.32	0.19
KCMF1_HUMAN	30.67	19.31	11.49	10.93	1.59	0.67	0.026848	0.090513	0.034694	0.11944	0	0.299383	0.36	0.463	-0.1
Z804A_HUMAN	0.56	0	33.79	10.31	Inf	Inf	0.023376	0.083883	0.034736	0.11952	0	0.265432	1.41	2.91	-1.5
TBL2_HUMAN	0.87	44.15	30.26	33.5	0.02	-5.67	0.051646	0.14682	0.034971	0.12026	0	0.587963	1.167	0.789	0.38
IGLL1_HUMAN	0.56	0	40.44	29.14	Inf	Inf	0.0059215	0.032749	0.034991	0.12026	0	0.324074	2.624	3.899	-1.28
RAB4A_HUMAN	10.2	0	15.27	6.46	Inf	Inf	0.030276	0.098866	0.035014	0.12027	0	0.29784	1.233	1.852	-0.62
CCD40_HUMAN	153.86	39.06	313.28	104.87	3.94	1.98	0.029439	0.097915	0.035327	0.12128	0	0.314815	1.256	1.141	0.11
NARG2_HUMAN	0	0	0.29	28.01	NA	NA	0.042315	0.12688	0.035461	0.12165	0	0.611111	2.461	1.84	0.62
CSTN1_HUMAN	0.87	50.32	26.59	153.72	0.02	-5.86	0.0097162	0.045855	0.035474	0.12165	0	0.62037	1.307	1.582	-0.28
TULP1_HUMAN	0	0	2.11	14.77	NA	NA	0.10733	0.23252	0.035501	0.12168	0	0.558642	3.408	1.797	1.61
LDH6B_HUMAN	0	8.37	6.22	10.38	0	#NAME?	0.038167	0.11689	0.035538	0.12169	0	0.720679	1.947	1.015	0.93
MD12L_HUMAN	135.85	53.15	88.64	63.73	2.56	1.35	0.03849	0.11689	0.035543	0.12169	0	0.268519	0.663	0.943	-0.28
TIGAR_HUMAN	0.87	27.87	20.07	18.79	0.03	-5.01	0.089767	0.21128	0.035771	0.1224	0	0.697531	1.558	0.783	0.78
LHPP_HUMAN	94.62	76.69	68.31	40.54	1.23	0.3	0.048279	0.13769	0.035828	0.12253	0	0.388889	0.569	0.454	0.11
CA123_HUMAN	9.42	3.66	9.89	4.13	2.58	1.37	0.048279	0.13769	0.035932	0.12281	0	0.375	0.934	0.824	0.11
ITAM_HUMAN	166.51	223.97	59.59	281.14	0.74	-0.43	0.066536	0.17087	0.035971	0.12285	0	0.62963	0.346	0.892	-0.55
WWP2_HUMAN	95.09	115.31	43.99	59.85	0.82	-0.28	0.081429	0.19659	0.035984	0.12285	0	0.682099	0.442	0.435	0.01
PAK2_HUMAN	98.19	126.6	29.08	99.27	0.78	-0.37	0.023674	0.083883	0.036031	0.12295	0	0.654321	0.291	0.667	-0.38
RHG40_HUMAN	0	0	1.74	21.74	NA	NA	0.10733	0.23252	0.036238	0.12355	0	0.558642	3.278	1.765	1.51
SLIT3_HUMAN	0.21	0	21.32	46.97	Inf	Inf	0.05593	0.15514	0.036248	0.12355	0	0.537037	1.517	1.472	0.04
PR14L_HUMAN	45.71	176.15	122.79	104.72	0.26	-1.95	0.03188	0.10336	0.03635	0.1238	0	0.694444	1.418	0.617	0.8
STRBP_HUMAN	75.44	55.82	37.7	20.94	1.35	0.43	0.023674	0.083883	0.03636	0.1238	0	0.283951	0.456	0.349	0.11
NUP85_HUMAN	8.27	30.57	24.72	28.94	0.27	-1.89	0.034233	0.10783	0.036465	0.12405	0	0.692901	1.207	0.774	0.43
SNF5_HUMAN	17.19	21.46	9.55	8.06	0.8	-0.32	0.081429	0.19659	0.036515	0.12405	0	0.709877	0.663	0.375	0.29
CDK5_HUMAN	0	4.26	6.21	7.97	0	#NAME?	0.083131	0.19885	0.036521	0.12405	0	0.617284	2.276	1.081	1.2
ITIH3_HUMAN	0	0	90.31	45.44	NA	NA	0.042315	0.12688	0.036536	0.12405	0	0.398148	1.597	2.152	-0.55
RNF17_HUMAN	0	0	37.04	83.81	NA	NA	0.019059	0.07234	0.036553	0.12405	0	0.580247	2.053	1.516	0.54
QCR6_HUMAN	24.02	36.34	14.05	24.77	0.66	-0.6	0.03849	0.11689	0.036582	0.12405	0	0.70679	0.547	0.617	-0.07
CEAM5_HUMAN	0	38.45	21.65	369.32	0	#NAME?	0.0051831	0.030785	0.036584	0.12405	0	0.731481	2.385	1.863	0.52
GT251_HUMAN	34.57	62.62	173.81	429.79	0.55	-0.86	0.0028076	0.020022	0.036596	0.12405	0	0.79321	2.406	1.561	0.84
APMAP_HUMAN	140.31	159.5	57.58	140.82	0.88	-0.18	0.081429	0.19659	0.036665	0.12416	0	0.574074	0.397	0.683	-0.29
DLGP3_HUMAN	0	0	11.54	19.13	NA	NA	0.075561	0.18748	0.036668	0.12416	0	0.574074	2.64	1.37	1.27
PPM1F_HUMAN	0.56	0	12.5	4.29	Inf	Inf	0.030276	0.098866	0.036765	0.12442	0	0.348765	1.435	2.35	-0.91
TBB8_HUMAN	3.85	0	30.06	7.57	Inf	Inf	0.036032	0.11162	0.036959	0.125	0	0.345679	1.41	1.594	-0.18
ADT3_HUMAN	71.66	95.09	45.92	101.02	0.75	-0.41	0.0065765	0.034844	0.036977	0.125	0	0.685185	0.671	0.849	-0.18
RPGF6_HUMAN	0	4.56	19.48	40.49	0	#NAME?	0.029383	0.097915	0.037002	0.12502	0	0.594136	2.135	1.587	0.55
HOOK3_HUMAN	74.74	51.49	20.02	33.32	1.45	0.54	0.081429	0.19659	0.037107	0.1253	0	0.25	0.278	0.638	-0.36
KAPCB_HUMAN	28.36	6.72	140.34	29.03	4.22	2.08	0.0087193	0.042889	0.037261	0.12571	0	0.398148	1.591	1.329	0.26
MERL_HUMAN	11.93	27.58	206.53	72.59	0.43	-1.21	0.014483	0.0597	0.037285	0.12571	0	0.390432	1.494	1.239	0.26
RPE_HUMAN	0	0	0.29	8.32	NA	NA	0.020863	0.076736	0.037287	0.12571	0	0.643519	2.461	1.831	0.63
RXRB_HUMAN	28.05	6.72	55.55	10.77	4.17	2.06	0.038167	0.11689	0.037353	0.12581	0	0.359568	1.371	1.127	0.24
HCFC1_HUMAN	131.19	191.39	95.25	91.23	0.69	-0.54	0.030365	0.098866	0.037367	0.12581	0	0.679012	0.572	0.41	0.16
CSPG2_HUMAN	1502.3	1960.57	757.85	2035.38	0.77	-0.38	0.0047455	0.028654	0.037379	0.12581	0	0.680556	0.471	0.788	-0.32
F208B_HUMAN	225.77	132.57	153.07	61.68	1.7	0.77	0.073685	0.18445	0.037453	0.12599	0	0.33642	0.735	0.467	0.27
PRGR_HUMAN	0	0	0.29	18.94	NA	NA	0.02439	0.08496	0.037493	0.12606	0	0.643519	2.461	1.856	0.6
CNTLN_HUMAN	307.13	149.14	1060.08	126.31	2.06	1.04	0.0019302	0.0154	0.037537	0.12612	0	0.17284	1.467	0.802	0.67
AK1C2_HUMAN	50.24	91.37	29.16	215.24	0.55	-0.86	0.089767	0.21128	0.037552	0.12612	0	0.614198	0.587	1.282	-0.7
STX4_HUMAN	0.35	0	13.58	6.17	Inf	Inf	0.045459	0.13221	0.037638	0.12634	0	0.405864	1.413	1.803	-0.39
HTR5B_HUMAN	173.72	152.29	262.46	80.2	1.14	0.19	0.03849	0.11689	0.037665	0.12636	0	0.342593	0.893	0.538	0.35
THOP1_HUMAN	0	24.12	26.78	43.84	0	#NAME?	0.059172	0.15857	0.037809	0.12678	0	0.628086	2.054	1.067	0.99
AR6P4_HUMAN	18.54	7.63	23.35	7.83	2.43	1.28	0.027976	0.093809	0.037884	0.12696	0	0.361111	1.112	0.902	0.21
APOC1_HUMAN	39.02	11.5	48.88	29.16	3.39	1.76	0.0060398	0.033136	0.037941	0.12702	0	0.32716	1.087	1.267	-0.18
F13A_HUMAN	683.82	434.63	272.96	332.79	1.57	0.65	0.066536	0.17087	0.037943	0.12702	0	0.29321	0.381	0.622	-0.24
K1H7_HUMAN	17.14	6.4	16.14	8.44	2.68	1.42	0.097553	0.22456	0.037974	0.12704	0	0.310185	0.9	1.12	-0.22
NUCB1_HUMAN	116.77	178.5	71.9	75.06	0.65	-0.61	0.020813	0.076736	0.03801	0.12704	0	0.759259	0.5	0.381	0.12
SH3L1_HUMAN	64.39	29.47	31.13	32.73	2.18	1.13	0.023674	0.083883	0.038025	0.12704	0	0.382716	0.582	0.801	-0.22
PSB1_HUMAN	122.69	133.88	42.53	116.45	0.92	-0.13	0.053856	0.15006	0.038032	0.12704	0	0.657407	0.365	0.649	-0.28
PA2GA_HUMAN	7.79	0.72	12.94	5.54	10.82	3.44	0.0090201	0.043133	0.038065	0.12704	0	0.265432	1.167	1.585	-0.42
CRYL1_HUMAN	92.76	53.37	69.97	44	1.74	0.8	0.052275	0.14813	0.038072	0.12704	0	0.324074	0.747	0.726	0.02
TM9S4_HUMAN	0	0	11.35	140.44	NA	NA	0.044011	0.12958	0.038197	0.12738	0	0.62037	4.052	1.796	2.26
SMD3_HUMAN	41.65	52.15	29.99	59.12	0.8	-0.32	0.034233	0.10783	0.038385	0.12794	0	0.595679	0.659	0.853	-0.19
MCU_HUMAN	27.81	21.91	17.4	12.91	1.27	0.34	0.03849	0.11689	0.038454	0.12811	0	0.339506	0.537	0.575	-0.04
XPP1_HUMAN	118.24	159.94	24.03	79.92	0.74	-0.44	0.043167	0.12752	0.038493	0.12813	0	0.669753	0.21	0.508	-0.3
KIF2C_HUMAN	0.87	0	37.34	11.97	Inf	Inf	0.030984	0.10062	0.038504	0.12813	0	0.330247	1.466	1.548	-0.08
FKSG2_HUMAN	0	0	6	1.95	NA	NA	0.044011	0.12958	0.038524	0.12813	0	0.391975	1.63	2.059	-0.43
CCD30_HUMAN	94.86	58.02	88.58	55.79	1.63	0.71	0.0065765	0.034844	0.038673	0.12845	0	0.219136	0.742	0.902	-0.16
F136A_HUMAN	0	0	0.29	7.4	NA	NA	0.059172	0.15857	0.038673	0.12845	0	0.578704	2.461	1.857	0.6
WFDC2_HUMAN	0	0	5.04	7.15	NA	NA	0.058707	0.15857	0.038685	0.12845	0	0.558642	2.313	1.574	0.74
RM37_HUMAN	0	0	0.29	4.77	NA	NA	0.034611	0.10846	0.038702	0.12845	0	0.611111	2.461	1.864	0.6
SAFB2_HUMAN	108.59	141.47	82.67	110.66	0.77	-0.38	0.030365	0.098866	0.038968	0.12926	0	0.645062	0.764	0.662	0.1
TMCO1_HUMAN	0.87	16.13	19.27	28.98	0.05	-4.22	0.0028609	0.02018	0.039032	0.12934	0	0.675926	1.266	1.124	0.14
RAB3C_HUMAN	4.28	0	14.54	9.26	Inf	Inf	0.10264	0.22911	0.039034	0.12934	0	0.333333	1.302	2.372	-1.07
AT8B3_HUMAN	0	0	0.29	38.53	NA	NA	0.042315	0.12688	0.039102	0.1295	0	0.611111	2.461	1.889	0.57
BMX_HUMAN	0	0	7.08	35.02	NA	NA	0.032969	0.10551	0.039272	0.12999	0	0.651235	3.946	1.66	2.29
IPO7_HUMAN	71.01	91.2	46.3	60.8	0.78	-0.36	0.048279	0.13769	0.039337	0.13014	0	0.709877	0.943	0.658	0.28
EEA1_HUMAN	191.65	234.79	84.32	110.65	0.82	-0.29	0.059937	0.15857	0.039476	0.13048	0	0.675926	0.442	0.423	0.02
HCLS1_HUMAN	117.06	141.31	34.52	134.17	0.83	-0.27	0.059937	0.15857	0.039519	0.13048	0	0.641975	0.278	0.687	-0.41
NAGK_HUMAN	57.14	82.19	24.1	40.11	0.7	-0.52	0.0076904	0.039071	0.039528	0.13048	0	0.740741	0.357	0.446	-0.09
TOP1_HUMAN	216.1	148.65	101.98	72.76	1.45	0.54	0.0065765	0.034844	0.039542	0.13048	0	0.248457	0.436	0.42	0.02
CLPX_HUMAN	7.64	28.75	13.06	13.91	0.27	-1.91	0.079858	0.19594	0.039548	0.13048	0	0.700617	1.076	0.636	0.44
DDX18_HUMAN	0	14.06	13.51	16.16	0	#NAME?	0.037633	0.11582	0.039569	0.13048	0	0.728395	4.081	1.036	3.04
DMXL2_HUMAN	169.03	303.52	202.57	589.03	0.56	-0.84	0.023674	0.083883	0.039607	0.13052	0	0.716049	0.85	1.083	-0.23
CC135_HUMAN	35.13	16.17	53.41	31.87	2.17	1.12	0.045459	0.13221	0.039634	0.13052	0	0.447531	1.112	1.232	-0.12
EFHB_HUMAN	0	9.62	29.89	40.59	0	#NAME?	0.077556	0.19097	0.039658	0.13052	0	0.583333	2.139	1.271	0.87
ERO1A_HUMAN	83.1	295.17	235.86	267.04	0.28	-1.83	0.0089645	0.043101	0.039673	0.13052	0	0.802469	1.476	0.744	0.73
VIP1_HUMAN	577.57	234.73	419.04	300.01	2.46	1.3	0.043167	0.12752	0.039685	0.13052	0	0.328704	0.704	0.819	-0.12
MGST3_HUMAN	24.79	3.59	23.76	22.65	6.91	2.79	0.034233	0.10783	0.039725	0.13058	0	0.359568	0.885	1.312	-0.43
MYH7B_HUMAN	291.65	345.48	167.12	332.1	0.84	-0.24	0.034233	0.10783	0.039788	0.13066	0	0.660494	0.594	0.727	-0.13
UFD1_HUMAN	0	8.16	8.52	8.82	0	#NAME?	0.036032	0.11162	0.039791	0.13066	0	0.757716	3.014	0.935	2.08
SLN11_HUMAN	76.48	155.83	68.63	420.28	0.49	-1.03	0.059111	0.15857	0.039841	0.13075	0	0.666667	0.896	1.389	-0.49
RBG1L_HUMAN	84.92	21.98	341.57	131.93	3.86	1.95	0.045459	0.13221	0.039878	0.1308	0	0.429012	1.41	1.404	0.01
HP1B3_HUMAN	157.58	139.19	109.56	51.31	1.13	0.18	0.043167	0.12752	0.039925	0.13083	0	0.385802	0.594	0.38	0.21
ATS17_HUMAN	0	0	13.88	20.52	NA	NA	0.052787	0.14876	0.039927	0.13083	0	0.635802	4.085	1.485	2.6
F16P1_HUMAN	670.35	294.94	338.27	433.42	2.27	1.18	0.030365	0.098866	0.03997	0.1309	0	0.209877	0.442	0.947	-0.5
UBP34_HUMAN	571.28	441.01	496.84	149.15	1.3	0.37	0.048279	0.13769	0.040038	0.13105	0	0.375	0.758	0.343	0.42
CXCL7_HUMAN	0	0	18.01	4.74	NA	NA	0.036032	0.11162	0.040069	0.13108	0	0.358025	1.827	4.243	-2.42
HM13_HUMAN	0	0	4.32	9.5	NA	NA	0.083131	0.19885	0.040103	0.13112	0	0.614198	3.781	1.364	2.42
RS10_HUMAN	62.57	78.35	19.79	46.36	0.8	-0.32	0.034233	0.10783	0.040204	0.13139	0	0.691358	0.316	0.54	-0.22
ZN615_HUMAN	0	0	41.72	46.03	NA	NA	0.10733	0.23252	0.040247	0.13146	0	0.574074	4.189	1.752	2.44
CS010_HUMAN	36.48	46.79	12.25	17.6	0.78	-0.36	0.020813	0.076736	0.040478	0.13214	0	0.688272	0.301	0.347	-0.05
UT14A_HUMAN	11.46	27.53	13.92	15.93	0.42	-1.26	0.052275	0.14813	0.040541	0.13226	0	0.685185	1.026	0.645	0.38
RYR3_HUMAN	1891.26	987.81	1760.67	619.91	1.91	0.94	0.0020911	0.016373	0.040558	0.13226	0	0.231481	0.811	0.53	0.28
MIRO1_HUMAN	31.45	13.22	19.02	10.49	2.38	1.25	0.058288	0.15857	0.040652	0.1325	0	0.273148	0.769	0.747	0.02
RET4_HUMAN	132.99	54.59	76.19	72.32	2.44	1.28	0.0065765	0.034844	0.040723	0.13266	0	0.216049	0.583	0.99	-0.41
SMCA1_HUMAN	87.74	42.2	260.11	25.75	2.08	1.06	0.03849	0.11689	0.040808	0.13282	0	0.302469	1.396	0.55	0.85
SPR1B_HUMAN	0	2.55	10.16	34.94	0	#NAME?	0.036671	0.11326	0.040825	0.13282	0	0.691358	3.095	1.569	1.53
NUDC_HUMAN	30.65	47.55	21.68	41.58	0.64	-0.63	0.048279	0.13769	0.04084	0.13282	0	0.719136	0.681	0.706	-0.03
SYNRG_HUMAN	0	23.09	16.42	28.12	0	#NAME?	0.10264	0.22911	0.040857	0.13282	0	0.608025	1.645	1.11	0.53
PYRG1_HUMAN	25.59	56.49	29.61	42.84	0.45	-1.14	0.057083	0.15785	0.040911	0.13282	0	0.608025	1.028	0.92	0.11
NEMF_HUMAN	16.19	46.02	29.32	28.37	0.35	-1.51	0.06491	0.17064	0.04092	0.13282	0	0.62037	1.093	0.677	0.42
H31_HUMAN	177.19	198.33	122.35	54.71	0.89	-0.16	0.03849	0.11689	0.040922	0.13282	0	0.651235	0.847	0.263	0.58
EPHAA_HUMAN	0	0	23.77	3.02	NA	NA	0.014266	0.0597	0.040943	0.13282	0	0.302469	1.914	4.243	-2.33
DLGP4_HUMAN	489.76	252.04	226.72	358.43	1.94	0.96	0.030365	0.098866	0.041062	0.13313	0	0.25	0.448	1.216	-0.77
FGD5_HUMAN	0.87	82.13	50.5	70.02	0.01	-6.57	0.052492	0.14833	0.041156	0.13337	0	0.694444	1.267	0.854	0.41
H32_HUMAN	176.5	196.95	121.63	54.41	0.9	-0.16	0.03849	0.11689	0.04121	0.13347	0	0.651235	0.847	0.263	0.58
QIL1_HUMAN	19.85	7.99	19.31	14.39	2.48	1.31	0.014433	0.0597	0.041238	0.13349	0	0.404321	1.03	1.254	-0.22
REEP5_HUMAN	43.85	25.94	20.52	31.34	1.69	0.76	0.020813	0.076736	0.041313	0.1336	0	0.324074	0.432	0.888	-0.46
PLAK_HUMAN	116.83	182.15	53.25	686.78	0.64	-0.64	0.0076904	0.039071	0.04132	0.1336	0	0.783951	0.408	1.401	-0.99
PP12C_HUMAN	0.21	21.5	19.39	18.48	0.01	-6.67	0.069213	0.17647	0.041335	0.1336	0	0.621914	1.883	0.945	0.94
FRMD3_HUMAN	77.61	130.07	71.3	189.65	0.6	-0.74	0.008027	0.040213	0.041386	0.13369	0	0.708333	0.844	0.991	-0.15
RL10A_HUMAN	72.05	97.97	35.28	75.52	0.74	-0.44	0.01593	0.063505	0.041432	0.13377	0	0.753086	0.444	0.616	-0.17
NCOA5_HUMAN	0.56	0	16.71	4.72	Inf	Inf	0.045459	0.13221	0.041526	0.134	0	0.296296	1.482	2.738	-1.26
CP1B1_HUMAN	0	0	6.43	15.02	NA	NA	0.075561	0.18748	0.041565	0.13403	0	0.614198	3.919	1.411	2.51
FRIL_HUMAN	177.17	317.95	172.52	265.25	0.56	-0.84	0.073685	0.18445	0.041578	0.13403	0	0.709877	0.832	0.749	0.08
CAB39_HUMAN	57.29	50.93	56.8	20.46	1.12	0.17	0.048279	0.13769	0.04161	0.13407	0	0.348765	0.768	0.422	0.35
FRY_HUMAN	258.13	148.89	270.25	70.59	1.73	0.79	0.023674	0.083883	0.041783	0.13456	0	0.279321	0.844	0.43	0.41
RM01_HUMAN	0.56	20.76	15.75	11.82	0.03	-5.21	0.052492	0.14833	0.041854	0.13471	0	0.632716	1.415	0.635	0.78
SRPRB_HUMAN	14.57	22.92	19.32	21.75	0.64	-0.65	0.072043	0.18293	0.041935	0.1349	0	0.632716	1.085	0.814	0.27
DNJC3_HUMAN	38.26	62.06	38.76	43.45	0.62	-0.7	0.030365	0.098866	0.041965	0.13493	0	0.759259	0.858	0.558	0.3
ANR35_HUMAN	434.68	172.06	348.26	338.29	2.53	1.34	0.0089645	0.043101	0.042163	0.13549	0	0.233025	0.683	1.31	-0.63
FAT2_HUMAN	1860.6	767	1200.89	599.4	2.43	1.28	0.066536	0.17087	0.042183	0.13549	0	0.339506	0.754	0.685	0.07
SYHC_HUMAN	70.81	89.28	31.27	56.51	0.79	-0.33	0.018234	0.07007	0.042222	0.13554	0	0.598765	0.373	0.526	-0.15
TNNC2_HUMAN	0	0	13.42	0.18	NA	NA	0.014266	0.0597	0.042246	0.13555	0	0.296296	1.921	4.243	-2.32
NHS_HUMAN	0	21.98	6.92	209.44	0	#NAME?	0.0080452	0.040213	0.042323	0.13568	0	0.694444	3.94	1.9	2.04
CYTA_HUMAN	0	1.33	1.17	9.03	0	#NAME?	0.016729	0.066304	0.04233	0.13568	0	0.709877	2.972	1.733	1.24
BT3L4_HUMAN	0	3.43	3.36	7.84	0	#NAME?	0.015768	0.063505	0.042436	0.13595	0	0.83642	2.245	1.29	0.95
CX022_HUMAN	0	0	18.93	78.98	NA	NA	0.041491	0.12532	0.042553	0.13623	0	0.609568	2.992	1.613	1.38
T131L_HUMAN	273.7	79.46	568.4	338.04	3.44	1.78	0.072043	0.18293	0.042568	0.13623	0	0.362654	1.119	1.236	-0.12
RP1_HUMAN	530.59	643.77	167.01	787.84	0.82	-0.28	0.18147	0.33856	0.042705	0.13653	0	0.554012	0.315	0.853	-0.54
SAS10_HUMAN	0	0	0.29	3.81	NA	NA	0.042315	0.12688	0.042706	0.13653	0	0.611111	2.461	1.836	0.62
UBR4_HUMAN	689.96	780.15	212.79	381.14	0.88	-0.18	0.030365	0.098866	0.042764	0.13665	0	0.654321	0.335	0.452	-0.12
SSRP1_HUMAN	7.05	60.68	69.28	55.7	0.12	-3.11	0.059937	0.15857	0.042886	0.13697	0	0.705247	1.492	0.692	0.8
LAMB4_HUMAN	29.15	131.25	54.48	130.45	0.22	-2.17	0.024868	0.086284	0.042957	0.13712	0	0.635802	1.143	1.138	0.01
NQO1_HUMAN	0	18.63	21.45	54.17	0	#NAME?	0.026089	0.089366	0.043107	0.13753	0	0.731481	1.691	1.488	0.2
PRG4_HUMAN	34.26	0	73.64	70.6	Inf	Inf	0.042695	0.12752	0.043146	0.13758	0	0.256173	1.065	2.608	-1.54
N4BP2_HUMAN	62.03	0	183.14	41.37	Inf	Inf	0.036032	0.11162	0.043232	0.13779	0	0.319444	1.515	1.593	-0.08
F135B_HUMAN	0	0	13.33	91.59	NA	NA	0.036671	0.11326	0.043313	0.13797	0	0.632716	2.87	1.743	1.13
H2B1M_HUMAN	346.78	514.72	198.57	254.04	0.67	-0.57	0.066536	0.17087	0.043349	0.13802	0	0.70679	0.571	0.486	0.09
CO4A5_HUMAN	88.18	8.31	89.82	62.23	10.61	3.41	0.045447	0.13221	0.043437	0.13822	0	0.337963	1.011	1.584	-0.57
VP13D_HUMAN	1360.02	1791.72	698.18	671.77	0.76	-0.4	0.03849	0.11689	0.043461	0.13823	0	0.691358	0.491	0.367	0.12
DOCK2_HUMAN	516.63	376.73	552.02	271.38	1.37	0.46	0.034233	0.10783	0.043556	0.1384	0	0.283951	0.741	0.627	0.11
PSME1_HUMAN	249.03	287.41	69.9	86.74	0.87	-0.21	0.0028076	0.020022	0.043558	0.1384	0	0.796296	0.274	0.278	0
RM44_HUMAN	9.85	15.36	8.61	10.54	0.64	-0.64	0.029439	0.097915	0.043586	0.13841	0	0.725309	0.912	0.646	0.27
LAMP2_HUMAN	100.28	124.24	40.85	84.01	0.81	-0.31	0.073685	0.18445	0.043622	0.13846	0	0.638889	0.4	0.586	-0.19
GPR98_HUMAN	0	104.19	77.58	281.6	0	#NAME?	0.015785	0.063505	0.043794	0.13889	0	0.734568	3.103	1.548	1.55
SCMC2_HUMAN	0	0	4.54	0	NA	NA	0.022494	0.081765	0.043804	0.13889	0	0.305556	1.948	NA	NA
LKHA4_HUMAN	887.19	538.92	399.91	299.33	1.65	0.72	0.059937	0.15857	0.043867	0.13902	0	0.259259	0.433	0.476	-0.04
PKN3_HUMAN	67.92	1.71	131.74	94.8	39.83	5.32	0.0015793	0.013638	0.044123	0.1397	0	0.109568	1.1	3.273	-2.17
CAH9_HUMAN	0	0	4.32	28.32	NA	NA	0.036671	0.11326	0.044125	0.1397	0	0.651235	3.78	1.754	2.03
MA2A1_HUMAN	169.36	87.07	159.52	81.26	1.95	0.96	0.09874	0.22456	0.044316	0.14021	0	0.344136	0.864	0.821	0.04
CADH1_HUMAN	60.31	88.66	34.26	37.67	0.68	-0.56	0.023674	0.083883	0.044333	0.14021	0	0.714506	0.582	0.443	0.14
PMM2_HUMAN	10.58	23.24	16.11	12.1	0.46	-1.14	0.0023346	0.017603	0.044361	0.14023	0	0.780864	1.287	0.514	0.77
THOC6_HUMAN	14.83	19.93	11.26	5.93	0.74	-0.43	0.11871	0.25041	0.044414	0.14032	0	0.662037	0.879	0.309	0.57
F179A_HUMAN	0	0	11.64	1.29	NA	NA	0.032969	0.10551	0.044634	0.14088	0	0.302469	1.825	4.243	-2.42
RHG42_HUMAN	0	2.01	5.14	8.12	0	#NAME?	0.05593	0.15514	0.044649	0.14088	0	0.67284	3.847	1.324	2.52
VASP_HUMAN	138.62	157.86	31.21	96.14	0.88	-0.19	0.053856	0.15006	0.04466	0.14088	0	0.657407	0.213	0.485	-0.27
AFTIN_HUMAN	0	0	59.2	0	NA	NA	0.022494	0.081765	0.044748	0.14109	0	0.305556	1.958	NA	NA
HSP77_HUMAN	0.87	0.49	27.97	13.82	1.76	0.82	0.029383	0.097915	0.044789	0.14114	0	0.396605	1.284	1.399	-0.11
PSB2_HUMAN	36.28	50.89	19.55	37.56	0.71	-0.49	0.089767	0.21128	0.04481	0.14114	0	0.645062	0.47	0.61	-0.14
KRT81_HUMAN	18.02	0	50.39	9.79	Inf	Inf	0.0060398	0.033136	0.044996	0.14165	0	0.220679	1.597	2.009	-0.41
ZBT38_HUMAN	0	0	11.57	67.91	NA	NA	0.083131	0.19885	0.045033	0.1417	0	0.574074	2.821	1.677	1.14
LY75_HUMAN	91.76	159.15	69.52	88.84	0.58	-0.79	0.053856	0.15006	0.045111	0.14185	0	0.680556	0.705	0.578	0.13
CRYM_HUMAN	24	4.03	13.18	20.86	5.95	2.57	0.010406	0.047982	0.045127	0.14185	0	0.194444	0.553	1.811	-1.26
TBB8L_HUMAN	11.91	1.51	13.3	8.43	7.86	2.97	0.026848	0.090513	0.045249	0.14216	0	0.341049	0.981	1.252	-0.27
PCDB8_HUMAN	0.21	0	14.31	2.95	Inf	Inf	0.0091517	0.043493	0.045406	0.14258	0	0.299383	1.769	3.459	-1.69
ABCF2_HUMAN	0	0	4.94	30.4	NA	NA	0.10733	0.23252	0.045546	0.14295	0	0.532407	2.701	1.991	0.71
SNX32_HUMAN	0	0	15.35	0	NA	NA	0.022494	0.081765	0.045622	0.14305	0	0.305556	1.967	NA	NA
CO8B_HUMAN	55.95	21.82	33.46	51.17	2.56	1.36	0.020813	0.076736	0.045625	0.14305	0	0.212963	0.482	1.208	-0.73
NOTC1_HUMAN	0	0	0.29	56.94	NA	NA	0.10733	0.23252	0.045699	0.14321	0	0.578704	2.461	1.957	0.5
MYCBP_HUMAN	10.89	5.56	16.16	7.27	1.96	0.97	0.052275	0.14813	0.045802	0.14346	0	0.388889	1.074	1.011	0.06
RAB3D_HUMAN	8.57	6.11	21.69	7.32	1.4	0.49	0.10551	0.23252	0.045896	0.14368	0	0.466049	1.254	1.055	0.2
SPS2L_HUMAN	0	0	0.29	15.01	NA	NA	0.032313	0.104	0.045993	0.14391	0	0.643519	2.461	1.932	0.53
DEF1_HUMAN	87.34	7.66	102.59	58.8	11.41	3.51	0.050058	0.1425	0.046069	0.14408	0	0.401235	1.048	1.461	-0.41
SRSF8_HUMAN	21.02	2.14	104.66	6.88	9.81	3.29	0.0065765	0.034844	0.046135	0.14416	0	0.228395	1.809	1.385	0.42
WDR11_HUMAN	0.87	11.95	16.45	31.94	0.07	-3.79	0.10264	0.22911	0.046153	0.14416	0	0.550926	1.152	1.169	-0.02
PEDF_HUMAN	129.2	208.15	52.78	123.64	0.62	-0.69	0.059937	0.15857	0.046164	0.14416	0	0.643519	0.357	0.589	-0.23
IN35_HUMAN	21.2	30.29	13.1	18.99	0.7	-0.52	0.066536	0.17087	0.046255	0.14437	0	0.641975	0.618	0.645	-0.03
RELN_HUMAN	164.14	338.57	194.29	185.83	0.48	-1.04	0.072043	0.18293	0.046339	0.14446	0	0.680556	1.019	0.598	0.42
PHYD1_HUMAN	0.87	0.87	28.16	18.69	0.99	-0.01	0.083131	0.19885	0.046348	0.14446	0	0.425926	1.224	1.38	-0.16
S10A9_HUMAN	272.73	410.92	115.23	240.9	0.66	-0.59	0.081429	0.19659	0.046356	0.14446	0	0.649691	0.394	0.586	-0.19
GRIK5_HUMAN	0	0	25.2	48.29	NA	NA	0.075927	0.18748	0.046431	0.14456	0	0.526235	3.333	2.261	1.07
GALK1_HUMAN	48.19	51.9	13.44	34.16	0.93	-0.11	0.048279	0.13769	0.046433	0.14456	0	0.623457	0.27	0.511	-0.24
NTKL_HUMAN	137.14	96.41	156.55	38.63	1.42	0.51	0.073685	0.18445	0.046539	0.14477	0	0.373457	0.914	0.395	0.52
PRDX5_HUMAN	216.6	278.72	85.78	154.95	0.78	-0.36	0.053856	0.15006	0.046548	0.14477	0	0.682099	0.351	0.481	-0.13
MROH5_HUMAN	35.59	33.91	72.48	36.57	1.05	0.07	0.028008	0.093809	0.046612	0.14485	0	0.410494	1.14	1.068	0.07
NADC_HUMAN	30.1	42.28	19.15	33.68	0.71	-0.49	0.048279	0.13769	0.046621	0.14485	0	0.632716	0.628	0.71	-0.08
NRDE2_HUMAN	0.87	0	52.47	31.58	Inf	Inf	0.023376	0.083883	0.046659	0.1449	0	0.356481	1.253	1.558	-0.3
SCOC_HUMAN	0	0	2.96	5.03	NA	NA	0.042315	0.12688	0.046699	0.14495	0	0.580247	3.605	1.818	1.79
RUXF_HUMAN	13.79	10.33	16.15	7.63	1.33	0.42	0.018234	0.07007	0.046791	0.14516	0	0.391975	0.828	0.617	0.21
H2B2C_HUMAN	466.11	550.39	208.5	310.27	0.85	-0.24	0.081429	0.19659	0.046847	0.14526	0	0.692901	0.513	0.512	0
TRPM2_HUMAN	71.42	94.7	631.05	270.19	0.75	-0.41	0.16407	0.31891	0.046931	0.14545	0	0.453704	1.353	1.662	-0.31
SC24C_HUMAN	101.51	126.25	49.06	48.25	0.8	-0.31	0.053856	0.15006	0.04707	0.14581	0	0.645062	0.438	0.35	0.09
GLTL6_HUMAN	0	0	0.29	7.76	NA	NA	0.075927	0.18748	0.047134	0.14587	0	0.578704	2.461	1.921	0.54
SNX8_HUMAN	0	0	4.61	11.45	NA	NA	0.066546	0.17087	0.047138	0.14587	0	0.626543	2.735	1.37	1.37
FBLN4_HUMAN	73.76	40.65	25.34	38.62	1.81	0.86	0.059937	0.15857	0.047159	0.14587	0	0.268519	0.341	0.741	-0.4
[truncated: 4,184 more rows]
