# Supplementary material for: Paired proteomics, transcriptomics and miRNomics in non-small cell lung cancers: known and novel signaling cascades
Source: Oncotarget. 2016 Aug 31;7(44):71514–25. doi: 10.18632/oncotarget.11723 (PMC5342097; doi:10.18632/oncotarget.11723)
Supplement: Supplementary file 5 [file oncotarget-07-71514-s005.xlsx]

## Sheet: windowresult_005.txt
Window	mirna	gene	protein	summe	mirnas	genes	proteins	Spalte1	Spalte2
0	0	6	0	6		; FAM41C ; FLJ22639 ; KLHL17 ; LOC100132287 ; NOC2L ; PLEKHN1
1000000	1	13	3	17	; hsa-miR-6727-5p	; AGRN ; ATAD3A ; AURKAIP1 ; CCNL2 ; GLTPD1 ; LOC727825 ; MMP23A ; MMP23B ; PUSL1 ; SDF4 ; TMEM52 ; UBE2J2 ; VWA1	; GBB1_HUMAN ; AGRIN_HUMAN ; ACAP3_HUMAN	1p36
2000000	0	6	0	6		; C1orf86 ; C1orf93 ; LOC100129534 ; MORN1 ; PRKCZ ; RER1
3000000	0	7	0	7		; ARHGEF16 ; C1orf174 ; KIAA0495 ; KIAA0562 ; LRRC47 ; PRDM16 ; WDR8
4000000	0	0	0	0
5000000	1	0	0	1	; hsa-miR-4689
6000000	0	8	0	8		; CAMTA1 ; DNAJC11 ; ESPN ; HES2 ; LOC100131864 ; PHF13 ; RPL22 ; TNFRSF25
7000000	0	2	1	3		; PER3 ; VAMP3	; VAMP3_HUMAN
8000000	1	1	1	3	; hsa-miR-6728-5p	; ENO1	; ENOA_HUMAN
9000000	0	5	0	5		; CLSTN1 ; LZIC ; SLC2A5 ; SPSB1 ; TMEM201
10000000	0	3	2	5		; APITD1 ; CASZ1 ; DFFA	; CASZ1_HUMAN ; 6PGD_HUMAN
11000000	0	8	4	12		; ANGPTL7 ; CLCN6 ; FBXO44 ; KIAA2013 ; MAD2L2 ; PLOD1 ; SRM ; UBIAD1	; SPEE_HUMAN ; CA167_HUMAN ; PLOD1_HUMAN ; TADBP_HUMAN
12000000	1	3	0	4	; hsa-miR-6729-5p	; C1orf158 ; HNRNPCL1 ; VPS13D
13000000	0	5	0	5		; FLJ43806 ; LOC440563 ; PDPN ; PRAMEF17 ; PRDM2
14000000	0	0	0	0
15000000	0	6	0	6		; AGMAT ; ELA2A ; FBLIM1 ; RSC1A1 ; UQCRHL ; ZBTB17
16000000	0	4	0	4		; ARHGEF19 ; ATP13A2 ; HSPB7 ; MFAP2
17000000	0	3	1	4		; PADI4 ; PADI6 ; RCC2	; RCC2_HUMAN
18000000	1	1	0	2	; hsa-miR-4695-5p	; IFFO2
19000000	0	2	1	3		; CAPZB ; MRTO4	; CAPZB_HUMAN
20000000	1	8	2	11	; hsa-miR-6084	; DDOST ; EIF4G3 ; FAM43B ; HP1BP3 ; KIF17 ; PINK1 ; PLA2G5 ; SH2D5	; OST48_HUMAN ; VW5B1_HUMAN	1p36
21000000	0	2	1	3		; RAP1GAP ; USP48	; ECE1_HUMAN
22000000	0	2	0	2		; C1QB ; EPHB2
23000000	0	11	1	12		; AOF2 ; ASAP3 ; E2F2 ; GALE ; HNRNPR ; HNRPR ; ID3 ; LYPLA2 ; PNRC2 ; RPL11 ; SFRS13A	; HNRPR_HUMAN
24000000	0	4	2	6		; CLIC4 ; GRHL3 ; NPAL3 ; RCAN3	; SRRM1_HUMAN ; CLIC4_HUMAN
25000000	0	4	1	5		; C1orf135 ; STMN1 ; SYF2 ; TMEM57	; STMN1_HUMAN
26000000	0	11	1	12		; AIM1L ; C1orf172 ; CCDC21 ; CD52 ; DHDDS ; GPN2 ; GRRP1 ; RPS6KA1 ; SFN ; ZDHHC18 ; ZNF593	; 1433S_HUMAN
27000000	0	6	1	7		; EYA3 ; FAM46B ; FCN3 ; FGR ; STX12 ; SYTL1	; FCN3_HUMAN
28000000	0	7	1	8		; DNAJC8 ; LOC653566 ; RCC1 ; RNU105A ; SNORA73A ; SNORA73B ; SNORD99	; 41_HUMAN
29000000	0	0	1	1			; PTPRU_HUMAN
30000000	0	1	0	1		; SDC3
31000000	0	5	1	6		; BAI2 ; SERINC2 ; SNRNP40 ; WDR57 ; ZCCHC17	; TINAL_HUMAN
32000000	0	13	5	18		; CCDC28B ; DCDC2B ; EIF3I ; FAM167B ; HDAC1 ; IQCC ; KIAA1522 ; MARCKSL1 ; RNF19B ; SYNC ; SYNC1 ; TMEM54 ; YARS	; RBBP4_HUMAN ; HDAC1_HUMAN ; KHDR1_HUMAN ; EIF3I_HUMAN ; SYYC_HUMAN
33000000	0	2	0	2		; AK2 ; TRIM62
34000000	0	5	0	5		; GJA4 ; GJB3 ; GJB4 ; GJB5 ; ZMYM6
35000000	0	6	1	7		; CLSPN ; EIF2C3 ; EIF2C4 ; NCDN ; PSMB2 ; ZMYM4	; CLSPN_HUMAN
36000000	0	5	0	5		; C1orf102 ; CSF3R ; MRPS15 ; TEKT2 ; THRAP3
37000000	0	6	0	6		; C1orf109 ; C1orf122 ; C1orf149 ; CDCA8 ; DNALI1 ; RSPO1
38000000	0	2	0	2		; LOC400750 ; UTP11L
39000000	0	4	1	5		; LOC400455 ; MACF1 ; MFSD2 ; TRIT1	; NDUS5_HUMAN
40000000	1	5	1	7	; hsa-miR-30c-1-3p	; CTPS ; PPT1 ; RLF ; TMCO2 ; ZNF643	; RLF_HUMAN
41000000	0	1	0	1		; SLFNL1
42000000	0	5	0	5		; ERMAP ; LEPRE1 ; RIMKLA ; SLC2A1 ; ZMYND12
43000000	0	11	1	12		; ARTN ; B4GALT2 ; CCDC24 ; CDC20 ; DPH2 ; EBNA1BP2 ; FAM183A ; MED8 ; MPL ; TIE1 ; TMEM125	; DPH2_HUMAN
44000000	0	4	1	5		; KIF2C ; LOC128192 ; SNORD38A ; SNORD38B	; RS8_HUMAN
45000000	0	4	2	6		; CCDC17 ; MAST2 ; MMACHC ; TMEM69	; NASP_HUMAN ; PRDX1_HUMAN
46000000	0	7	0	7		; CYP4B1 ; CYP4Z2P ; KIAA0494 ; LRRC41 ; MOBKL2C ; RAD54L ; UQCRH
47000000	0	3	0	3		; CYP4Z1 ; STIL ; TAL1
48000000	0	2	0	2		; SLC5A9 ; SPATA6
49000000	0	0	0	0
50000000	0	1	0	1		; FAF1
51000000	0	4	0	4		; EPS15 ; MIR761 ; NRD1 ; OSBPL9
52000000	1	7	0	8	; hsa-miR-1273g-3p	; C1orf163 ; CC2D1B ; ECHDC2 ; GPX7 ; KTI12 ; ORC1L ; ZYG11B
53000000	0	5	1	6		; C1orf41 ; LRP8 ; LRRC42 ; PODN ; TMEM48	; PODN_HUMAN
54000000	0	6	1	7		; ACOT11 ; C1orf177 ; DHCR24 ; MRPL37 ; PARS2 ; TMEM59	; ACO11_HUMAN
55000000	0	1	0	1		; PCSK9
56000000	0	4	0	4		; C1orf168 ; C8B ; PPAP2B ; PRKAA2
57000000	0	0	0	0
58000000	0	3	0	3		; JUN ; LOC644928 ; MYSM1
59000000	0	4	0	4		; C1orf87 ; FGGY ; FLJ10986 ; HOOK1
60000000	0	0	0	0
61000000	0	1	0	1		; NFIA
62000000	0	4	0	4		; ANKRD38 ; DOCK7 ; KANK4 ; L1TD1
63000000	1	5	1	7	; hsa-miR-6068	; ALG6 ; DLEU2L ; EFCAB7 ; PGM1 ; ROR1	; PGM1_HUMAN
64000000	0	1	0	1		; RAVER2
65000000	0	2	0	2		; AK3L1 ; LEPR
66000000	0	5	0	5		; MIER1 ; SGIP1 ; SLC35D1 ; TCTEX1D1 ; WDR78
67000000	0	1	2	3		; SERBP1	; PAIRB_HUMAN ; GBG12_HUMAN
68000000	0	2	0	2		; DEPDC1 ; DIRAS3
69000000	0	0	0	0
70000000	0	1	0	1		; PTGER3
71000000	0	2	0	2		; NEGR1 ; ZRANB2
72000000	0	0	0	0
73000000	0	0	0	0
74000000	0	0	0	0
75000000	0	1	0	1		; MSH4
76000000	0	2	0	2		; ST6GALNAC3 ; ST6GALNAC5
77000000	0	3	2	5		; DNAJB4 ; FUBP1 ; NEXN	; FUBP1_HUMAN ; KAD5_HUMAN
78000000	0	4	0	4		; ELTD1 ; GIPC2 ; MGC27382 ; PTGFR
79000000	0	0	0	0
80000000	0	0	0	0
81000000	0	1	0	1		; LPHN2
82000000	0	0	0	0
83000000	0	1	0	1		; TTLL7
84000000	0	2	0	2		; EDG7 ; LPAR3
85000000	0	6	0	6		; COL24A1 ; CYR61 ; DDAH1 ; MCOLN3 ; WDR63 ; ZNHIT6
86000000	0	2	0	2		; CLCA3 ; SH3GLB1
87000000	0	0	0	0
88000000	0	0	0	0
89000000	0	4	0	4		; GBP4 ; LRRC8B ; LRRC8C ; LRRC8D
90000000	0	0	0	0
91000000	0	3	0	3		; CDC7 ; HSP90B3P ; TGFBR3
92000000	0	4	0	4		; FAM69A ; RPL5 ; SNORA66 ; SNORD21
93000000	0	2	0	2		; CCDC18 ; MTF2
94000000	0	2	1	3		; ARHGAP29 ; LOC729970	; CNN3_HUMAN
95000000	0	0	0	0
96000000	0	0	0	0
97000000	0	1	0	1		; DPYD
98000000	0	0	0	0
99000000	0	3	0	3		; FRRS1 ; LPPR4 ; PALMD
100000000	0	4	0	4		; BRI3P1 ; CDC14A ; EXTL2 ; SASS6
101000000	0	2	0	2		; EDG1 ; S1PR1
102000000	0	1	0	1		; COL11A1
103000000	0	2	0	2		; AMY1A ; AMY2B
104000000	0	0	0	0
105000000	0	0	0	0
106000000	0	0	0	0
107000000	0	1	1	2		; NTNG1	; VAV3_HUMAN
108000000	0	4	0	4		; AKNAD1 ; CLCC1 ; GPSM2 ; STXBP3
109000000	0	6	1	7		; C1orf194 ; GSTM5 ; PSMA5 ; PSRC1 ; SORT1 ; SYPL2	; CELR2_HUMAN
110000000	0	3	0	3		; C1orf103 ; KCNC4 ; SLC16A4
111000000	0	8	0	8		; C1orf162 ; C1orf88 ; CHI3L2 ; CHIA ; LOC149620 ; RAP1A ; TMEM77 ; WDR77
112000000	0	2	1	3		; PPM1J ; RHOC	; CAZA1_HUMAN
113000000	0	4	2	6		; LOC643441 ; LRIG2 ; MAGI3 ; RSBN1	; MAGI3_HUMAN ; OLFL3_HUMAN
114000000	0	1	1	2		; NRAS	; CSDE1_HUMAN
115000000	0	3	0	3		; CASQ2 ; TSPAN2 ; VANGL1
116000000	0	2	0	2		; CD58 ; PTGFRN
117000000	0	4	0	4		; IGSF2 ; LOC100131261 ; MAN1A2 ; TTF2
118000000	0	1	0	1		; TBX15
119000000	0	1	0	1		; PHGDH
120000000	0	1	1	2		; LOC653505	; PAL4A_HUMAN
121000000	0	1	0	1		; FAM72B
122000000	0	0	0	0
123000000	0	0	0	0
124000000	0	0	0	0
125000000	0	0	0	0
126000000	0	0	0	0
127000000	0	0	0	0
128000000	0	0	0	0
129000000	0	0	0	0
130000000	0	0	0	0
131000000	0	0	0	0
132000000	0	0	0	0
133000000	0	0	0	0
134000000	0	0	0	0
135000000	0	0	0	0
136000000	0	0	0	0
137000000	0	0	0	0
138000000	0	0	0	0
139000000	0	0	0	0
140000000	0	0	0	0
141000000	0	0	0	0
142000000	0	0	0	0
143000000	0	0	0	0
144000000	0	1	0	1		; LOC645166
145000000	0	8	0	8		; ANKRD35 ; FAM72D ; GPR89A ; ITGA10 ; PIAS3 ; RBM8A ; RNF115 ; ZNF364
146000000	0	0	0	0
147000000	0	5	1	6		; ACP6 ; CHD1L ; FMO5 ; GJA5 ; GPR89B	; BCL9_HUMAN
148000000	0	2	0	2		; LOC647481 ; NBPF11
149000000	0	13	0	13		; BOLA1 ; HIST2H2AA3 ; HIST2H2AA4 ; HIST2H2AB ; HIST2H2AC ; HIST2H3A ; HIST2H3C ; HIST2H3D ; HIST2H4A ; HIST2H4B ; LOC728744 ; SF3B4 ; SV2A
150000000	0	11	0	11		; APH1A ; ARNT ; C1orf51 ; CTSK ; CTSS ; ENSA ; LASS2 ; MCL1 ; MRPS21 ; RPRD2 ; TARS2
151000000	0	9	2	11		; LINGO4 ; MLLT11 ; MRPL9 ; PSMB4 ; PSMD4 ; RORC ; S100A10 ; SCNM1 ; SELENBP1	; PSMD4_HUMAN ; SBP1_HUMAN
152000000	0	1	1	2		; S100A11	; S10AB_HUMAN
153000000	0	9	4	13		; C1orf77 ; CREB3L4 ; ILF2 ; JTB ; S100A16 ; S100A2 ; S100A3 ; S100A4 ; SLC27A3	; ILF2_HUMAN ; S27A3_HUMAN ; INT3_HUMAN ; S10A4_HUMAN
154000000	0	8	2	10		; CKS1B ; FLAD1 ; HAX1 ; KCNN3 ; PYGO2 ; SHC1 ; SHE ; TDRD10	; DSRAD_HUMAN ; AT8B2_HUMAN
155000000	1	15	1	17	; hsa-miR-6738-5p	; ARHGEF2 ; CLK2 ; DAP3 ; EFNA4 ; FAM189B ; KIAA0907 ; MSTO1 ; MTX1 ; MUC1 ; RAG1AP1 ; RIT1 ; RUSC1 ; SCAMP3 ; TRIM46 ; ZBTB7B	; KPYR_HUMAN	1q21
156000000	0	20	2	22		; APOA1BP ; C1orf182 ; C1orf85 ; C1orf92 ; CCT3 ; CRABP2 ; GPATCH4 ; HDGF ; IQGAP3 ; ISG20L2 ; MEF2D ; MEX3A ; MRPL24 ; NES ; PEAR1 ; PRCC ; SH2D2A ; SMG5 ; TMEM79 ; UBQLN4	; HDGF_HUMAN ; TCPG_HUMAN
157000000	0	2	1	3		; CD5L ; LOC729866	; CD5L_HUMAN
158000000	0	3	2	5		; IFI16 ; MNDA ; OR6K3	; IF16_HUMAN ; SPTA1_HUMAN
159000000	1	4	1	6	; hsa-miR-4259	; AIM2 ; CCDC19 ; FCER1A ; IGSF9	; SAMP_HUMAN
160000000	0	6	3	9		; ATP1A2 ; CD244 ; ITLN2 ; LOC646347 ; PEX19 ; WDR42A	; COPA_HUMAN ; JAM1_HUMAN ; ITLN1_HUMAN
161000000	0	15	2	17		; ATF6 ; B4GALT3 ; C1orf192 ; DUSP12 ; FCER1G ; FCGR2A ; FCGR3A ; FCGR3B ; NDUFS2 ; NIT1 ; PFDN2 ; PVRL4 ; SDHC ; TOMM40L ; USP21	; NDUS2_HUMAN ; HSP76_HUMAN
162000000	0	4	0	4		; NOS1AP ; SH2D1B ; UAP1 ; UHMK1
163000000	0	3	0	3		; CDCA1 ; NUF2 ; RGS5
164000000	0	0	0	0
165000000	0	2	0	2		; RXRG ; UCK2
166000000	0	1	0	1		; TADA1L
167000000	0	4	1	5		; DCAF6 ; GPA33 ; MPZL1 ; SAC	; CPZIP_HUMAN
168000000	0	3	1	4		; DPT ; SFT2D2 ; TIPRL	; DERM_HUMAN
169000000	0	5	0	5		; C1orf112 ; KIFAP3 ; SELE ; SELP ; SLC19A2
170000000	0	0	0	0
171000000	0	6	0	6		; BAT2D1 ; DNM3 ; FMO2 ; METTL13 ; MYOC ; TOP1P1
172000000	0	1	0	1		; C1orf9
173000000	0	9	1	10		; CENPL ; DARS2 ; KLHL20 ; PRDX6 ; SLC9A11 ; SNORD76 ; SNORD78 ; SNORD80 ; TNFSF4	; ANT3_HUMAN
174000000	0	2	0	2		; CACYBP ; RABGAP1L
175000000	0	1	1	2		; KIAA0040	; TENN_HUMAN
176000000	0	0	0	0
177000000	0	0	0	0
178000000	0	3	0	3		; ANGPTL1 ; C1orf220 ; RALGPS2
179000000	0	1	0	1		; TOR1AIP1
180000000	0	2	0	2		; ACBD6 ; XPR1
181000000	0	0	0	0
182000000	0	4	1	5		; DHX9 ; KRT18P28 ; NPL ; RNASEL	; DHX9_HUMAN
183000000	0	5	1	6		; APOBEC4 ; ARPC5 ; NCF2 ; RGL1 ; SMG7	; LAMC1_HUMAN
184000000	0	1	0	1		; C1orf21
185000000	0	0	0	0
186000000	0	3	1	4		; PLA2G4A ; PRG4 ; TPR	; PA24A_HUMAN
187000000	0	0	0	0
188000000	0	0	0	0
189000000	0	0	0	0
190000000	0	1	0	1		; FAM5C
191000000	0	0	0	0
192000000	0	4	0	4		; LOC647150 ; RGS13 ; RGS18 ; RGS2
193000000	0	3	1	4		; B3GALT2 ; GLRX2 ; UCHL5	; CDC73_HUMAN
194000000	0	0	0	0
195000000	0	0	0	0
196000000	0	1	0	1		; KCNT2
197000000	0	2	1	3		; ASPM ; ZBTB41	; F13B_HUMAN
198000000	0	1	0	1		; NEK7
199000000	0	0	0	0
200000000	0	2	1	3		; C1orf106 ; KIF14	; KIF14_HUMAN
201000000	0	5	3	8		; CSRP1 ; IPO9 ; LAD1 ; LMOD1 ; NAV1	; LAD1_HUMAN ; IPO9_HUMAN ; CSRP1_HUMAN
202000000	0	4	1	5		; KDM5B ; LOC148709 ; PPP1R12B ; UBE2T	; MYPT2_HUMAN
203000000	0	4	2	6		; ATP2B4 ; BTG2 ; PRELP ; TMEM183A	; PRELP_HUMAN ; AT2B4_HUMAN
204000000	0	2	0	2		; PIK3C2B ; PPP1R15B
205000000	1	3	0	4	; hsa-miR-135b-5p	; ELK4 ; LEMD1 ; SLC26A9
206000000	0	6	0	6		; C1orf186 ; DYRK3 ; FAM72A ; IKBKE ; MAPKAPK2 ; RASSF5
207000000	0	5	3	8		; C1orf116 ; C4BPA ; CD34 ; CD55 ; PFKFB2	; DAF_HUMAN ; C4BPA_HUMAN ; CD34_HUMAN
208000000	0	1	0	1		; PLXNA2
209000000	0	5	0	5		; C1orf74 ; CAMK1G ; HSD11B1 ; IRF6 ; LAMB3
210000000	0	0	0	0
211000000	0	5	1	6		; INTS7 ; LPGAT1 ; NEK2 ; SLC30A1 ; TRAF5	; TRAF5_HUMAN
212000000	0	6	0	6		; ATF3 ; DTL ; FAM71A ; FLVCR1 ; PPP2R5A ; TMEM206
213000000	0	1	0	1		; RPS6KC1
214000000	0	2	0	2		; CENPF ; PTPN14
215000000	0	1	0	1		; USH2A
216000000	0	0	0	0
217000000	0	0	0	0
218000000	0	2	0	2		; RRP15 ; TGFB2
219000000	0	1	0	1		; EPRS
220000000	0	7	0	7		; AURKAPS1 ; C1orf115 ; HLX ; IARS2 ; MARK1 ; MOSC1 ; MOSC2
221000000	0	1	0	1		; DUSP10
222000000	0	6	0	6		; AIDA ; C1orf58 ; DISP1 ; LOC728417 ; MIA3 ; TAF1A
223000000	0	2	1	3		; CAPN2 ; TLR5	; CAN2_HUMAN
224000000	0	4	1	5		; CNIH4 ; DNAH14 ; FBXO28 ; NVL	; DYH14_HUMAN
225000000	0	5	2	7		; ENAH ; EPHX1 ; LBR ; LEFTY2 ; PYCR2	; P5CR2_HUMAN ; HYEP_HUMAN
226000000	0	2	3	5		; LIN9 ; PARP1	; GCP60_HUMAN ; PARP1_HUMAN ; H33_HUMAN
227000000	0	2	0	2		; JMJD4 ; SNAP47
228000000	0	8	0	8		; C1orf35 ; C1orf69 ; GJC2 ; GUK1 ; HIST3H2A ; MRPL55 ; RNF187 ; TRIM11
229000000	0	5	0	5		; ACTA1 ; KIAA0133 ; SPHAR ; TAF5L ; URB2
230000000	0	3	2	5		; C1orf198 ; CAPN9 ; GALNT2	; CA198_HUMAN ; ANGT_HUMAN
231000000	0	3	0	3		; C1orf124 ; C1orf131 ; EGLN1
232000000	0	1	0	1		; PCNXL2
233000000	0	0	0	0
234000000	0	1	1	2		; C1orf31	; I2BP2_HUMAN
235000000	0	2	3	5		; B3GALNT2 ; RBM34	; TBCE_HUMAN ; TOM20_HUMAN ; NID1_HUMAN
236000000	0	2	0	2		; ACTN2 ; HEATR1
237000000	0	1	0	1		; RYR2
238000000	0	0	0	0
239000000	0	0	0	0
240000000	0	0	0	0
241000000	0	3	1	4		; EXO1 ; FH ; MAP1LC3C	; FUMH_HUMAN
242000000	0	0	0	0
243000000	0	0	0	0
244000000	0	3	1	4		; C1orf101 ; FAM36A ; ZNF238	; PURA2_HUMAN
245000000	0	2	0	2		; KIF26B ; SMYD3
246000000	0	2	0	2		; TFB2M ; ZNF695
247000000	0	4	0	4		; C1orf150 ; C1orf229 ; NLRP3 ; TRIM58
248000000	0	1	0	1		; FAM110C
249000000	0	3	0	3		; FAM150B ; LOC285016 ; TMEM18
250000000	0	1	0	1		; PXDN
251000000	0	0	0	0
252000000	0	2	1	3		; RPS7 ; TSSC1	; RS7_HUMAN
253000000	0	0	0	0
254000000	0	0	0	0
255000000	0	2	0	2		; FLJ42418 ; RSAD2
256000000	0	0	0	0
257000000	0	2	0	2		; ID2 ; KIDINS220
258000000	0	3	0	3		; CPSF3 ; GRHL1 ; KLF11
259000000	0	4	1	5		; HPCAL1 ; NOL10 ; PDIA6 ; RRM2	; PDIA6_HUMAN
260000000	1	4	0	5	; hsa-miR-4429	; E2F6 ; LOC646050 ; LOC650157 ; PQLC3
261000000	0	0	0	0
262000000	0	0	0	0
263000000	0	1	0	1		; LOC653602
264000000	0	0	1	1			; NBAS_HUMAN
265000000	0	0	0	0
266000000	0	1	1	2		; GEN1	; R51A2_HUMAN
267000000	0	0	0	0
268000000	0	3	0	3		; MATN3 ; OSR1 ; WDR35
269000000	0	3	1	4		; C2orf43 ; RHOB ; SDC1	; APOB_HUMAN
270000000	0	0	0	0
271000000	0	0	0	0
272000000	0	1	0	1		; KLHL29
273000000	0	4	0	4		; CENPO ; DNAJC27 ; NCOA1 ; SF3B14
274000000	0	0	0	0
275000000	0	7	1	8		; C2orf39 ; CENPA ; FLJ20254 ; KCNK3 ; LOC391359 ; SELI ; TMEM214	; OTOF_HUMAN
276000000	0	14	2	16		; BRE ; CAD ; CCDC121 ; EIF2B4 ; FNDC4 ; GPN1 ; GTF3C2 ; KRTCAP3 ; NRBP1 ; PPM1G ; PREB ; SLC5A6 ; SUPT7L ; ZNF513	; PPM1G_HUMAN ; PYR1_HUMAN
277000000	0	4	1	5		; FAM179A ; PPP1CB ; SNORD53 ; WDR43	; PLB1_HUMAN
278000000	0	2	0	2		; C2orf71 ; CLIP4
279000000	0	4	0	4		; GALNT14 ; LBH ; LCLAT1 ; YPEL5
280000000	0	4	1	5		; DPY30 ; EHD3 ; LOC728556 ; XDH	; EHD3_HUMAN
281000000	0	2	0	2		; NLRC4 ; SLC30A6
282000000	0	1	0	1		; FAM98A
283000000	0	0	0	0
284000000	0	0	0	0
285000000	0	2	0	2		; HEATR5B ; STRN
286000000	0	3	0	3		; C2orf56 ; PRKD3 ; QPCT
287000000	0	4	0	4		; C2orf58 ; DHX57 ; GEMIN6 ; SFRS7
288000000	0	2	0	2		; THUMPD2 ; TMEM178
289000000	0	0	0	0
290000000	0	0	0	0
291000000	0	3	0	3		; LOC91461 ; MTA3 ; PKDCC
292000000	0	2	1	3		; DYNC2LI1 ; PLEKHH2	; LPPRC_HUMAN
293000000	0	2	0	2		; PREPL ; SIX2
294000000	0	1	0	1		; PRKCE
295000000	0	2	0	2		; EPAS1 ; PIGF
296000000	0	5	0	5		; BCYRN1 ; CALM2 ; KCNK12 ; MSH2 ; MSH6
297000000	0	1	0	1		; STON1
298000000	0	0	0	0
299000000	0	0	0	0
300000000	0	0	0	0
301000000	0	0	0	0
302000000	0	3	0	3		; ASB3 ; CHAC2 ; PSME4
303000000	0	3	1	4		; ACYP2 ; RTN4 ; SPTBN1	; SPTB2_HUMAN
304000000	0	5	2	7		; CCDC104 ; CCDC88A ; EFEMP1 ; MIR216A ; MTIF2	; PNPT1_HUMAN ; FBLN3_HUMAN
305000000	0	2	0	2		; CCDC85A ; LOC100129434
306000000	0	0	0	0
307000000	0	1	0	1		; FANCL
308000000	0	0	0	0
309000000	0	2	0	2		; BCL11A ; PEX13
310000000	0	1	2	3		; XPO1	; TCPD_HUMAN ; XPO1_HUMAN
311000000	0	1	1	2		; EHBP1	; EHBP1_HUMAN
312000000	0	1	1	2		; OTX1	; UGPA_HUMAN
313000000	2	1	0	3	; hsa-miR-4433b-3p ; hsa-miR-4433a-3p	; SLC1A4
314000000	0	1	0	1		; RAB1A
315000000	0	0	0	0
316000000	0	0	0	0
317000000	0	6	1	7		; ANTXR1 ; C2orf32 ; CNRIP1 ; GKN2 ; PNO1 ; WDR92	; CNRP1_HUMAN
318000000	0	4	2	6		; ANXA4 ; ASPRV1 ; GFPT1 ; GMCL1	; GFPT1_HUMAN ; AAK1_HUMAN
319000000	0	6	2	8		; CLEC4F ; FAM136A ; PCYOX1 ; SNRPG ; TIA1 ; VAX2	; PCBP1_HUMAN ; PCYOX_HUMAN
320000000	0	0	1	1			; MPP10_HUMAN
321000000	0	1	0	1		; EXOC6B
322000000	0	6	2	8		; CCT7 ; DUSP11 ; FBXO41 ; SMYD5 ; STAMBP ; TPRKB	; TCPH_HUMAN ; TET3_HUMAN
323000000	0	11	0	11		; AUP1 ; BOLA3 ; DQX1 ; INO80B ; LBX2 ; MOBK1B ; MOBKL1B ; MOGS ; MRPL53 ; MTHFD2 ; RTKN
324000000	0	4	0	4		; C2orf3 ; FAM176A ; MRPL19 ; TMEM166
325000000	0	1	0	1		; LRRTM4
326000000	0	0	0	0
327000000	0	0	0	0
328000000	0	0	0	0
329000000	0	0	0	0
330000000	0	0	0	0
331000000	0	0	0	0
332000000	0	0	0	0
333000000	0	1	0	1		; DNAH6
334000000	1	6	1	8	; hsa-miR-6071	; ATOH8 ; POLR1A ; SFTPB ; TGOLN2 ; USP39 ; VAMP8	; PSPB_HUMAN
335000000	0	2	1	3		; MRPL35 ; REEP1	; RGPD1_HUMAN
336000000	0	0	0	0
337000000	0	0	0	0
338000000	0	0	0	0
339000000	0	0	0	0
340000000	0	1	0	1		; LOC654342
341000000	0	0	0	0
342000000	0	0	0	0
343000000	0	1	0	1		; MAL
344000000	0	2	0	2		; MRPS5 ; PROM2
345000000	0	9	1	10		; ADRA2B ; ANKRD23 ; ANKRD39 ; CIAO1 ; FLJ10081 ; KIAA1310 ; SEMA4C ; SNRNP200 ; STARD7	; U520_HUMAN
346000000	0	1	0	1		; COX5B
347000000	0	6	0	6		; C2orf55 ; C2orf64 ; INPP4A ; MGC42367 ; UNC50 ; VWA3B
348000000	0	6	1	7		; AFF3 ; EIF5B ; LIPT1 ; LOC648405 ; LYG1 ; MRPL30	; IF2P_HUMAN
349000000	0	2	0	2		; NPAS2 ; PDCL3
350000000	0	3	0	3		; C2orf29 ; CREG2 ; RNF149
351000000	0	5	0	5		; IL18R1 ; IL18RAP ; IL1R1 ; IL1RL2 ; TMEM182
352000000	0	0	0	0
353000000	0	1	0	1		; MRPS9
354000000	0	3	1	4		; C2orf49 ; FHL2 ; NCK2	; FHL2_HUMAN
355000000	0	1	0	1		; C2orf40
356000000	0	0	0	0
357000000	0	2	0	2		; CCDC138 ; SULT1C4
358000000	0	2	1	3		; LOC440895 ; SEPT10	; RGPD5_HUMAN
359000000	0	3	0	3		; ACOXL ; BUB1 ; LOC442041
360000000	0	2	0	2		; ANAPC1 ; BCL2L11
361000000	0	5	0	5		; CHCHD5 ; CKAP2L ; SLC20A1 ; TMEM87B ; ZC3H8
362000000	0	4	1	5		; ACTR3 ; FOXD4L1 ; RABL2A ; SLC35F5	; ARP3_HUMAN
363000000	0	0	0	0
364000000	0	0	0	0
365000000	0	0	0	0
366000000	0	1	0	1		; FLJ10996
367000000	0	1	0	1		; MARCO
368000000	0	5	1	6		; EPB41L5 ; PCDP1 ; SCTR ; STEAP3 ; TMEM177	; E41L5_HUMAN
369000000	0	1	0	1		; TMEM185B
370000000	0	2	0	2		; CLASP1 ; MKI67IP
371000000	0	0	0	0
372000000	0	0	0	0
373000000	0	0	0	0
374000000	0	0	0	0
375000000	0	1	0	1		; GYPC
376000000	0	5	5	10		; LIMS2 ; POLR2D ; PROC ; SAP130 ; WDR33	; IWS1_HUMAN ; MYO7B_HUMAN ; WDR33_HUMAN ; BIN1_HUMAN ; LIMS2_HUMAN
377000000	0	1	0	1		; UGCGL1
378000000	0	1	1	2		; LOC389033	; RAB6C_HUMAN
379000000	0	1	0	1		; IMP4
380000000	0	4	0	4		; C2orf27A ; C2orf27B ; LOC401010 ; TUBA3D
381000000	0	3	0	3		; FLJ34870 ; LYPD1 ; NCKAP5
382000000	0	0	0	0
383000000	0	2	0	2		; TMEM163 ; YSK4
384000000	0	4	1	5		; DARS ; MCM6 ; R3HDM1 ; ZRANB3	; SYDC_HUMAN
385000000	0	0	0	0
386000000	0	1	1	2		; HNMT	; HNMT_HUMAN
387000000	0	1	0	1		; SPOPL
388000000	0	0	0	0
389000000	0	0	0	0
390000000	0	0	0	0
391000000	0	0	0	0
392000000	0	0	0	0
393000000	0	1	0	1		; ZEB2
394000000	0	0	0	0
395000000	0	0	0	0
396000000	0	0	0	0
397000000	0	1	0	1		; LYPD6B
398000000	0	2	0	2		; LYPD6 ; MMADHC
399000000	0	0	0	0
400000000	0	3	2	5		; CACNB4 ; RBM43 ; RIF1	; NMI_HUMAN ; NEBU_HUMAN
401000000	0	1	1	2		; PRPF40A	; FMNL2_HUMAN
402000000	0	1	0	1		; LOC642635
403000000	0	0	0	0
404000000	0	0	0	0
405000000	0	1	1	2		; NR4A2	; GPDM_HUMAN
406000000	0	1	0	1		; ACVR1C
407000000	0	1	0	1		; TANC1
408000000	0	2	1	3		; BAZ2B ; CD302	; CD302_HUMAN
409000000	0	0	0	0
410000000	0	1	1	2		; PSMD14	; PSDE_HUMAN
411000000	0	3	1	4		; FAP ; GCA ; IFIH1	; SEPR_HUMAN
412000000	0	0	0	0
413000000	0	0	0	0
414000000	0	1	1	2		; SCN1A	; SCN1A_HUMAN
415000000	0	1	0	1		; SCN7A
416000000	0	1	1	2		; STK39	; STK39_HUMAN
417000000	0	4	0	4		; G6PC2 ; LASS6 ; NOSTRIN ; SPC25
418000000	0	4	2	6		; LRP2 ; METTL5 ; SSB ; ZNF650	; UBR3_HUMAN ; LA_HUMAN
419000000	0	1	2	3		; GORASP2	; GORS2_HUMAN ; TLK1_HUMAN
420000000	0	4	1	5		; C2orf37 ; CYBRD1 ; HAT1 ; MAP1D	; HAT1_HUMAN
421000000	0	2	1	3		; PDK1 ; RAPGEF4	; PDK1_HUMAN
422000000	0	4	0	4		; CDCA7 ; LOC100130171 ; LOC643997 ; ZAK
423000000	0	0	1	1			; OLA1_HUMAN
424000000	0	1	0	1		; ATF2
425000000	1	5	0	6	; hsa-miR-7704	; HOXD11 ; HOXD3 ; HOXD4 ; HOXD9 ; MTX2
426000000	0	1	1	2		; HNRNPA3	; ROA3_HUMAN
427000000	0	2	0	2		; CCDC141 ; TTN
428000000	0	2	0	2		; ZNF385B ; ZNF533
429000000	0	1	0	1		; UBE2E3
430000000	0	0	0	0
431000000	0	1	0	1		; DNAJC10
432000000	0	1	0	1		; NUP35
433000000	0	0	0	0
434000000	0	0	0	0
435000000	0	2	0	2		; FAM171B ; ITGAV
436000000	0	2	0	2		; CALCRL ; TFPI
437000000	0	2	1	3		; COL3A1 ; COL5A2	; CO3A1_HUMAN
438000000	0	4	1	5		; ANKAR ; ASNSD1 ; ORMDL1 ; SLC40A1	; ANKAR_HUMAN
439000000	0	2	0	2		; GLS ; MFSD6
440000000	0	2	2	4		; MYO1B ; SDPR	; MYO1B_HUMAN ; SDPR_HUMAN
441000000	0	0	0	0
442000000	0	0	0	0
443000000	0	0	0	0
444000000	0	1	1	2		; DNAH7	; DYH7_HUMAN
445000000	0	4	0	4		; CCDC150 ; FLJ39660 ; GTF3C3 ; HECW2
446000000	0	5	1	6		; HSPD1 ; HSPE1 ; MARS2 ; PLCL1 ; RFTN2	; CH60_HUMAN
447000000	0	0	0	0
448000000	0	2	0	2		; C2orf47 ; SATB2
449000000	0	5	1	6		; AOX1 ; BZW1 ; CLK1 ; NIF3L1 ; SGOL2	; BZW1_HUMAN
450000000	0	5	0	5		; ALS2CR11 ; ALS2CR4 ; CFLAR ; NDUFB3 ; TRAK2
451000000	0	4	0	4		; BMPR2 ; KRT8P15 ; NOP58 ; WDR12
452000000	0	1	0	1		; ABI2
453000000	0	0	0	0
454000000	0	1	0	1		; INO80D
455000000	0	1	1	2		; MDH1B	; EF1B_HUMAN
456000000	1	2	0	3	; hsa-miR-7845-5p	; CCNYL1 ; FZD5
457000000	0	0	1	1			; IDHC_HUMAN
458000000	0	2	0	2		; C2orf67 ; RPE
459000000	0	2	1	3		; ACADL ; LOC648149	; LANC1_HUMAN
460000000	0	0	0	0
461000000	0	2	0	2		; IKZF2 ; MIR548F2
462000000	0	0	0	0
463000000	0	1	0	1		; BARD1
464000000	0	1	1	2		; ATIC	; PUR9_HUMAN
465000000	0	1	2	3		; IGFBP2	; XRCC5_HUMAN ; IBP5_HUMAN
466000000	0	1	1	2		; TNS1	; TENS1_HUMAN
467000000	0	8	0	8		; BCS1L ; CYP27A1 ; GPBAR1 ; IL8RB ; RQCD1 ; SLC11A1 ; TMBIM1 ; TTLL4
468000000	0	8	2	10		; ABCB6 ; ANKZF1 ; C2orf24 ; CHPF ; DES ; GMPPA ; SLC4A3 ; TUBA4A	; DNPEP_HUMAN ; DESM_HUMAN
469000000	0	0	0	0
470000000	0	2	0	2		; LOC646644 ; LOC729770
471000000	0	2	1	3		; MOGAT1 ; SGPP2	; SYFB_HUMAN
472000000	0	2	1	3		; MRPL44 ; SERPINE2	; GDN_HUMAN
473000000	0	2	0	2		; CUL3 ; FAM124B
474000000	0	0	0	0
475000000	0	3	0	3		; COL4A4 ; IRS1 ; RHBDD1
476000000	0	5	0	5		; AGFG1 ; COL4A3 ; MFF ; SLC19A3 ; WDR69
477000000	0	1	0	1		; PID1
478000000	0	1	0	1		; TRIP12
479000000	0	4	0	4		; CAB39 ; ITM2C ; SP100 ; SP140L
480000000	0	5	1	6		; COPS7B ; LOC729879 ; MIR1471 ; NCL ; NMUR1	; NUCL_HUMAN
481000000	1	3	0	4	; hsa-miR-5001-5p	; C2orf82 ; EFHD1 ; EIF4E2
482000000	0	3	0	3		; ATG16L1 ; HJURP ; UGT1A6
483000000	0	1	0	1		; ARL4C
484000000	0	0	0	0
485000000	0	0	0	0
486000000	0	4	1	5		; COL6A3 ; MLPH ; RAB17 ; RBM44	; CO6A3_HUMAN
487000000	0	3	1	4		; ASB1 ; ILKAP ; PER2	; ILKAP_HUMAN
488000000	0	2	1	3		; HDAC4 ; NDUFA10	; NDUAA_HUMAN
489000000	0	1	1	2		; C2orf54	; GPC1_HUMAN
490000000	0	4	0	4		; ATG4B ; DTYMK ; NEU4 ; SEPT2
491000000	0	0	0	0
492000000	0	1	0	1		; CNTN6
493000000	0	1	0	1		; CNTN4
494000000	0	1	0	1		; CRBN
495000000	0	1	0	1		; ITPR1
496000000	0	2	0	2		; ARL8B ; EDEM1
497000000	0	0	0	0
498000000	0	0	0	0
499000000	0	4	0	4		; CAV3 ; LMCD1 ; LOH3CR2A ; OXTR
500000000	0	1	0	1		; MTMR14
501000000	0	5	0	5		; C3orf10 ; FANCD2 ; IRAK2 ; SEC13 ; TMEM111
502000000	0	1	0	1		; SLC6A1
503000000	0	2	0	2		; KRT18P17 ; PPARG
504000000	0	2	0	2		; NUP210 ; WNT7A
505000000	0	5	0	5		; C3orf19 ; FGD5 ; SLC6A6 ; TMEM43 ; XPC
506000000	0	6	0	6		; ANKRD28 ; BTD ; HACL1 ; METTL6 ; SH3BP5 ; ZFYVE20
507000000	0	1	0	1		; RFTN1
508000000	0	0	0	0
509000000	0	0	0	0
510000000	0	0	0	0
511000000	0	4	0	4		; EFHB ; KAT2B ; PCAF ; SGOL1
512000000	0	0	0	0
513000000	0	0	0	0
514000000	0	1	0	1		; UBE2E2
515000000	0	3	0	3		; NKIRAS1 ; NR1D2 ; RPL15
516000000	0	0	0	0
517000000	0	0	0	0
518000000	0	1	0	1		; SLC4A7
519000000	0	2	0	2		; AZI2 ; ZCWPW2
520000000	0	1	0	1		; RBMS3
521000000	0	1	0	1		; TGFBR2
522000000	0	1	0	1		; OSBPL10
523000000	0	5	0	5		; CMTM8 ; CNOT10 ; DYNC1LI1 ; GPD1L ; TRIM71
524000000	0	4	0	4		; CLASP2 ; CRTAP ; PDCD6IP ; UBP1
525000000	0	0	0	0
526000000	0	0	0	0
527000000	0	1	0	1		; STAC
528000000	0	2	0	2		; EPM2AIP1 ; LRRFIP2
529000000	0	7	1	8		; ACVR2B ; CTDSPL ; DLEC1 ; MYD88 ; OXSR1 ; PLCD1 ; XYLB	; THIK_HUMAN
530000000	0	5	0	5		; AXUD1 ; CX3CR1 ; GORASP1 ; TTC21A ; WDR48
531000000	0	1	0	1		; EIF1B
532000000	0	1	0	1		; ULK4
533000000	0	4	0	4		; NKTR ; SEC22C ; VIPR1 ; ZBTB47
534000000	0	2	0	2		; ABHD5 ; SNRK
535000000	0	4	0	4		; KIAA1143 ; KIF15 ; ZNF197 ; ZNF502
536000000	0	8	2	10		; CLEC3B ; EXOSC7 ; LARS2 ; LZTFL1 ; SACM1L ; SLC6A20 ; TMEM158 ; TMEM42	; SAC1_HUMAN ; TETN_HUMAN
537000000	0	7	0	7		; ALS2CL ; CCR1 ; CCR5 ; CCRL2 ; FYCO1 ; LRRC2 ; TMIE
538000000	1	5	1	7	; hsa-miR-1226-5p	; KIF9 ; KLHL18 ; MYL3 ; PTH1R ; SMARCC1	; DHX30_HUMAN
539000000	0	10	1	11		; CAMP ; CDC25A ; CELSR3 ; COL7A1 ; PFKFB4 ; SLC26A6 ; SPINK8 ; UCN2 ; UQCRC1 ; ZNF589	; KAP2_HUMAN
540000000	1	15	3	19	; hsa-miR-4271	; AMT ; ARIH2 ; C3orf60 ; C3orf62 ; CDH29 ; IP6K1 ; LAMB2 ; NDUFAF3 ; NICN1 ; P4HTM ; RHOA ; SLC25A20 ; TCTA ; TRAIP ; UBA7	; NDUF3_HUMAN ; DAG1_HUMAN ; LAMB2_HUMAN	3q21
541000000	0	10	2	12		; C3orf45 ; CACNA2D2 ; HYAL1 ; HYAL2 ; HYAL3 ; RASSF1 ; RBM5 ; SEMA3B ; TMEM115 ; ZMYND10	; GNAT1_HUMAN ; CA2D2_HUMAN
542000000	0	1	0	1		; ARMET
543000000	0	16	1	17		; ABHD14B ; ACY1 ; DNAH1 ; GNL3 ; ITIH4 ; LOC440957 ; MUSTN1 ; NISCH ; NT5DC2 ; PBRM1 ; PPM1M ; RPL29 ; SEMA3G ; SNORD69 ; TNNC1 ; WDR51A	; ITIH4_HUMAN
544000000	0	3	0	3		; DCP1A ; PRKCD ; SFMBT1
545000000	0	2	0	2		; ACTR8 ; SELK
546000000	0	0	0	0
547000000	0	3	0	3		; ARHGEF3 ; C3orf63 ; CCDC66
548000000	0	5	1	6		; APPL1 ; DNAH12L ; DNHD2 ; FAM116A ; SLMAP	; DP13A_HUMAN
549000000	0	4	0	4		; ABHD6 ; ACOX2 ; FAM107A ; PDHB
550000000	0	0	0	0
551000000	0	0	0	0
552000000	0	0	1	1			; PTPRG_HUMAN
553000000	0	1	0	1		; C3orf14
554000000	0	1	0	1		; SNTN
555000000	0	1	0	1		; PRICKLE2
556000000	0	1	1	2		; MAGI1	; MAGI1_HUMAN
557000000	0	1	0	1		; LRIG1
558000000	0	0	0	0
559000000	0	0	0	0
560000000	0	4	0	4		; ARL6IP5 ; C3orf64 ; FRMD4B ; MITF
561000000	0	0	0	0
562000000	0	3	0	3		; EIF4E3 ; FOXP1 ; MIR1284
563000000	0	0	0	0
564000000	0	1	2	3		; PDZRN3	; PP4R2_HUMAN ; PZRN3_HUMAN
565000000	0	0	0	0
566000000	0	0	0	0
567000000	0	1	0	1		; ROBO2
568000000	0	0	0	0
569000000	0	0	1	1			; ROBO1_HUMAN
570000000	1	0	0	1	; hsa-miR-3923
571000000	0	0	0	0
572000000	0	0	0	0
573000000	0	0	0	0
574000000	0	0	0	0
575000000	0	0	0	0
576000000	0	0	0	0
577000000	0	0	0	0
578000000	0	1	0	1		; VGLL3
579000000	0	1	0	1		; CGGBP1
580000000	0	0	0	0
581000000	0	0	0	0
582000000	0	0	0	0
583000000	0	0	0	0
584000000	0	0	0	0
585000000	0	4	0	4		; ARL13B ; DHFRL1 ; PROS1 ; STX19
586000000	0	0	0	0
587000000	0	0	0	0
588000000	0	0	0	0
589000000	0	3	0	3		; CPOX ; MINA ; ST3GAL6
590000000	0	2	0	2		; C3orf26 ; FILIP1L
591000000	0	4	2	6		; ABI3BP ; NIT2 ; TFG ; TOMM70A	; TOM70_HUMAN ; TARSH_HUMAN
592000000	0	3	2	5		; NFKBIZ ; RG9MTD1 ; SENP7	; RL24_HUMAN ; IMPG2_HUMAN
593000000	0	0	0	0
594000000	0	0	0	0
595000000	0	0	0	0
596000000	0	2	0	2		; ALCAM ; CBLB
597000000	0	0	0	0
598000000	0	0	0	0
599000000	0	5	0	5		; CD47 ; IFT57 ; KIAA1524 ; MYH15 ; RETNLB
600000000	0	0	0	0
601000000	0	0	0	0
602000000	0	2	0	2		; PLCXD2 ; ZBED2
603000000	0	2	0	2		; GCET2 ; LOC100129297
604000000	1	2	0	3	; hsa-miR-4446-5p	; GRAMD1C ; GTPBP8
605000000	0	2	0	2		; KIAA1407 ; ZBTB20
606000000	0	0	1	1			; LSAMP_HUMAN
607000000	0	0	0	0
608000000	1	0	0	1	; hsa-miR-4447
609000000	0	0	0	0
610000000	0	7	0	7		; ADPRH ; B4GALT4 ; C3orf15 ; CDGAP ; GSK3B ; IGSF11 ; PLA1A
611000000	0	2	0	2		; GTF2E1 ; RABL3
612000000	0	2	0	2		; IQCB1 ; POLQ
613000000	0	5	2	7		; FAM162A ; HSPBAP1 ; KPNA1 ; PARP14 ; SLC15A2	; IMA5_HUMAN ; PARP9_HUMAN
614000000	0	5	1	6		; LOC100129550 ; MYLK ; PDIA5 ; SEC22A ; SEMA5B	; MYLK_HUMAN
615000000	0	0	1	1			; UMPS_HUMAN
616000000	0	3	0	3		; HEG1 ; OSBPL11 ; SLC12A8
617000000	0	4	0	4		; ALG1L ; CCDC37 ; KLF15 ; LOC644662
618000000	0	5	1	6		; ABTB1 ; C3orf56 ; MCM2 ; MGLL ; PODXL2	; MCM2_HUMAN
619000000	0	4	1	5		; GATA2 ; RPN1 ; RUVBL1 ; SEC61A1	; RUVB1_HUMAN
620000000	1	5	1	7	; hsa-miR-6826-5p	; C3orf25 ; CCDC48 ; COPG ; GP9 ; TMCC1	; CNBP_HUMAN
621000000	0	3	1	4		; COL29A1 ; COL6A6 ; FLJ35880	; CO6A6_HUMAN
622000000	0	2	0	2		; MRPL3 ; NUDT16
623000000	0	2	0	2		; CCRL1 ; LOC100130550
624000000	0	4	0	4		; LOC391578 ; SRPRB ; TMEM108 ; TOPBP1
625000000	0	1	0	1		; SLCO2A1
626000000	0	0	0	0
627000000	0	1	0	1		; PCCB
628000000	0	0	0	0
629000000	0	4	2	6		; CLDN18 ; DBR1 ; FAM62C ; PIK3CB	; DZI1L_HUMAN ; PK3CB_HUMAN
630000000	0	2	2	4		; COPB2 ; RBP2	; RT22_HUMAN ; COPB2_HUMAN
631000000	0	0	0	0
632000000	0	1	0	1		; ACPL2
633000000	0	1	0	1		; PCOLCE2
634000000	0	1	0	1		; SR140
635000000	0	0	0	0
636000000	0	0	0	0
637000000	0	3	1	4		; PLOD2 ; PLSCR2 ; PLSCR4	; PLOD2_HUMAN
638000000	0	1	0	1		; ZIC4
639000000	0	2	0	2		; AGTR1 ; CPB1
640000000	0	6	1	7		; CP ; CPA3 ; HLTF ; HPS3 ; RNF13 ; TM4SF1	; CBPA3_HUMAN
641000000	0	4	1	5		; PFN2 ; SELT ; SIAH2 ; TMEM183B	; EIF2A_HUMAN
642000000	0	7	0	7		; AADAC ; CLRN1 ; GPR87 ; IGSF10 ; P2RY12 ; P2RY13 ; P2RY14
643000000	0	1	0	1		; MBNL1
644000000	0	0	0	0
645000000	0	1	1	2		; SGEF	; DHX36_HUMAN
646000000	0	2	0	2		; MME ; SLC33A1
647000000	0	4	1	5		; GMPS ; KCNAB1 ; LOC728564 ; TIPARP	; GUAA_HUMAN
648000000	0	1	0	1		; VEPH1
649000000	0	1	0	1		; RSRC1
650000000	0	0	0	0
651000000	0	3	0	3		; IFT80 ; IL12A ; TRIM59
652000000	0	1	0	1		; B3GALNT1
653000000	0	0	0	0
654000000	0	0	0	0
655000000	0	0	0	0
656000000	0	1	0	1		; BCHE
657000000	0	0	0	0
658000000	0	3	0	3		; SERPINI2 ; WDR49 ; ZBBX
659000000	0	0	1	1			; GOLI4_HUMAN
660000000	0	2	0	2		; LRRC34 ; TERC
661000000	0	2	0	2		; PHC3 ; SEC62
662000000	0	1	0	1		; TNIK
663000000	0	1	1	2		; ECT2	; FND3B_HUMAN
664000000	0	0	0	0
665000000	0	0	0	0
666000000	0	0	0	0
667000000	0	0	0	0
668000000	0	0	1	1			; TBL1R_HUMAN
669000000	0	0	0	0
670000000	0	5	2	7		; ACTL6A ; KCNMB3 ; MFN1 ; MRPL47 ; ZNF639	; ACL6A_HUMAN ; GBB4_HUMAN
671000000	0	1	0	1		; CCDC39
672000000	0	2	0	2		; DNAJC19 ; SOX2
673000000	0	0	1	1			; AT11B_HUMAN
674000000	0	5	0	5		; KLHL24 ; LAMP3 ; MAP6D1 ; PARL ; YEATS2
675000000	1	17	1	19	; hsa-miR-1224-5p	; ABCC5 ; ABCF3 ; ALG3 ; AP2M1 ; CAMK2N2 ; CLCN2 ; DVL3 ; ECE2 ; EIF2B5 ; EIF4G1 ; EPHB3 ; FAM131A ; HTR3C ; MAGEF1 ; POLR2H ; PSMD2 ; VPS8	; ABCF3_HUMAN	3q27
676000000	0	2	0	2		; SENP2 ; TMEM41A
677000000	0	5	0	5		; DNAJB11 ; ETV5 ; HRG ; RFC4 ; TBCCD1
678000000	0	1	0	1		; RPL39L
679000000	0	0	1	1			; LPP_HUMAN
680000000	0	2	0	2		; TP63 ; TP73L
681000000	0	2	0	2		; IL1RAP ; LEPREL1
682000000	0	0	0	0
683000000	0	0	0	0
684000000	0	2	1	3		; ATP13A4 ; HRASLS	; OPA1_HUMAN
685000000	0	1	0	1		; HES1
686000000	0	3	2	5		; C3orf21 ; MUC20 ; SDHAP2	; APOD_HUMAN ; ACAP2_HUMAN
687000000	1	5	0	6	; hsa-miR-6829-5p	; FBXO45 ; PCYT1A ; RNF168 ; TNK2 ; WDR53
688000000	0	5	0	5		; BDH1 ; LOC220729 ; LRCH3 ; NCBP2 ; SENP5
689000000	0	0	1	1			; RL35A_HUMAN
690000000	0	1	0	1		; PCGF3
691000000	0	4	0	4		; LETM1 ; MXD4 ; RNF4 ; TACC3
692000000	0	4	3	7		; ADD1 ; HTT ; NOP14 ; TNIP2	; MFS10_HUMAN ; HD_HUMAN ; ADDA_HUMAN
693000000	0	0	0	0
694000000	0	0	0	0
695000000	0	2	1	3		; C4orf50 ; WFS1	; WFS1_HUMAN
696000000	0	4	0	4		; CNO ; KIAA0232 ; MRFAP1 ; SORCS2
697000000	0	2	0	2		; ABLIM2 ; C4orf23
698000000	0	1	0	1		; CPZ
699000000	0	0	0	0
700000000	1	1	0	2	; hsa-miR-572	; HS3ST1
701000000	0	0	0	0
702000000	0	2	0	2		; BAPX1 ; RAB28
703000000	0	0	0	0
704000000	0	3	0	3		; C1QTNF7 ; CC2D2A ; CPEB2
705000000	0	4	0	4		; CD38 ; FBXL5 ; LDB2 ; TAPT1
706000000	0	1	0	1		; QDPR
707000000	0	1	0	1		; NCAPG
708000000	0	0	0	0
709000000	0	1	0	1		; SLIT2
710000000	0	0	0	0
711000000	0	0	0	0
712000000	0	1	0	1		; GBA3
713000000	0	1	0	1		; MIR573
714000000	0	2	1	3		; SEPSECS ; SOD3	; SODE_HUMAN
715000000	0	1	1	2		; SLC34A2	; NPT2B_HUMAN
716000000	0	0	0	0
717000000	0	0	0	0
718000000	0	0	0	0
719000000	0	0	0	0
720000000	0	1	0	1		; PCDH7
721000000	0	0	0	0
722000000	0	0	0	0
723000000	0	0	0	0
724000000	0	0	0	0
725000000	0	2	0	2		; ARAP2 ; CENTD1
726000000	0	0	0	0
727000000	0	3	0	3		; PGM2 ; RELL1 ; TBC1D1
728000000	0	8	3	11		; C4orf34 ; FAM114A1 ; KLB ; KLHL5 ; LOC401127 ; RFC1 ; UGDH ; WDR19	; UGDH_HUMAN ; RL9_HUMAN ; RFC1_HUMAN
729000000	0	2	0	2		; HIP2 ; RBM47
730000000	0	3	1	4		; APBB2 ; LIMCH1 ; UCHL1	; LIMC1_HUMAN
731000000	0	1	0	1		; SLC30A9
732000000	0	0	0	0
733000000	0	1	0	1		; LOC402175
734000000	0	2	1	3		; GNPDA2 ; GUF1	; GNPI2_HUMAN
735000000	0	0	0	0
736000000	0	1	0	1		; ATP10D
737000000	0	3	0	3		; CORIN ; FRYL ; SLAIN2
738000000	0	2	1	3		; FLJ21511 ; OCIAD2	; OCAD2_HUMAN
739000000	0	0	0	0
740000000	0	0	0	0
741000000	0	3	0	3		; DCUN1D4 ; SGCB ; SPATA18
742000000	1	3	0	4	; hsa-miR-4449	; FIP1L1 ; LOC152578 ; SNORA26
743000000	0	2	0	2		; LOC402176 ; PDGFRA
744000000	0	1	2	3		; KIT	; KIT_HUMAN ; CLOCK_HUMAN
745000000	0	5	1	6		; ARL9 ; KIAA1211 ; NMU ; PAICS ; PPAT	; PUR6_HUMAN
746000000	0	3	1	4		; C4orf14 ; HOPX ; POLR2B	; RPB2_HUMAN
747000000	0	0	0	0
748000000	0	0	0	0
749000000	0	0	0	0
750000000	0	0	0	0
751000000	0	0	0	0
752000000	0	0	0	0
753000000	0	0	0	0
754000000	0	0	0	0
755000000	0	0	0	0
756000000	0	0	0	0
757000000	0	1	0	1		; UBA6
758000000	0	1	0	1		; UGT2B4
759000000	0	2	0	2		; ODAM ; SULT1B1
760000000	0	4	0	4		; ENAM ; MOBKL1A ; RUFY3 ; SLC4A4
761000000	0	0	0	0
762000000	0	0	0	0
763000000	0	2	0	2		; CXCL2 ; PPBP
764000000	0	2	0	2		; PARM1 ; RCHY1
765000000	0	6	1	7		; CDKL2 ; CXCL10 ; CXCL9 ; FAM47E ; SHRM ; SHROOM3	; NUP54_HUMAN
766000000	0	0	1	1			; SEP11_HUMAN
767000000	0	3	1	4		; ANXA3 ; CNOT6L ; FRAS1	; ANXA3_HUMAN
768000000	0	0	0	0
769000000	0	1	0	1		; C4orf22
770000000	0	2	0	2		; PRKG2 ; RASGEF1B
771000000	0	2	1	3		; ENOPH1 ; HNRNPD	; HNRPD_HUMAN
772000000	0	3	1	4		; HPSE ; PLAC8 ; SCD5	; SC31A_HUMAN
773000000	0	0	0	0
774000000	0	1	0	1		; ARHGAP24
775000000	0	0	0	0
776000000	0	2	0	2		; HSD17B11 ; SPARCL1
777000000	0	4	0	4		; ABCG2 ; HERC5 ; PKD2 ; SPP1
778000000	0	2	0	2		; NAP1L5 ; TIGD2
779000000	0	1	1	2		; MMRN1	; SYUA_HUMAN
780000000	0	1	0	1		; TMSL3
781000000	0	0	0	0
782000000	0	0	0	0
783000000	0	2	1	3		; HPGDS ; PDLIM5	; SMRCD_HUMAN
784000000	0	0	0	0
785000000	0	0	0	0
786000000	0	0	0	0
787000000	0	2	1	3		; RAP1GDS1 ; TSPAN5	; GDS1_HUMAN
788000000	0	5	1	6		; ADH1A ; ADH1B ; ADH5 ; EIF4E ; METAP1	; ADH1B_HUMAN
789000000	0	2	0	2		; EMCN ; H2AFZ
790000000	0	0	0	0
791000000	0	1	0	1		; SLC39A8
792000000	0	2	1	3		; BDH2 ; CENPE	; BDH2_HUMAN
793000000	0	0	0	0
794000000	0	0	0	0
795000000	0	3	0	3		; GSTCD ; INTS12 ; NPNT
796000000	0	1	0	1		; DKK2
797000000	0	4	0	4		; CYP2U1 ; LEF1 ; PAPSS1 ; SGMS2
798000000	0	2	0	2		; COL25A1 ; OSTC
799000000	0	5	1	6		; CASP6 ; ELOVL6 ; ENPEP ; GAR1 ; NOLA1	; CFAI_HUMAN
800000000	0	0	0	0
801000000	0	2	0	2		; C4orf32 ; LOC91431
802000000	0	3	1	4		; ANK2 ; CAMK2D ; LARP7	; KCC2D_HUMAN
803000000	0	0	0	0
804000000	0	1	0	1		; UGT8
805000000	1	0	0	1	; hsa-miR-1973
806000000	0	0	0	0
807000000	0	0	0	0
808000000	0	5	1	6		; C4orf3 ; LOC401152 ; PDE5A ; SEC24D ; SYNPO2	; SC24D_HUMAN
809000000	0	1	0	1		; MAD2L1
810000000	0	1	0	1		; C4orf31
811000000	0	4	0	4		; ANXA5 ; BBS7 ; CCNA2 ; TRPC3
812000000	0	2	0	2		; FGF2 ; SPRY1
813000000	0	0	0	0
814000000	0	1	0	1		; FAT4
815000000	0	0	0	0
816000000	0	0	0	0
817000000	0	3	0	3		; HSPA4L ; MFSD8 ; PLK4
818000000	0	1	0	1		; C4orf33
819000000	0	0	0	0
820000000	0	0	0	0
821000000	0	0	0	0
822000000	0	0	0	0
823000000	0	0	0	0
824000000	0	0	0	0
825000000	0	0	0	0
826000000	0	1	0	1		; PCDH18
827000000	0	0	0	0
828000000	0	5	0	5		; C4orf49 ; CCRN4L ; NARG1 ; OSAP ; RAB33B
829000000	0	2	0	2		; ELMOD2 ; MAML3
830000000	0	2	0	2		; TBC1D9 ; ZNF330
831000000	0	1	0	1		; IL15
832000000	0	1	0	1		; GAB1
833000000	0	4	0	4		; FREM3 ; GYPB ; GYPE ; LOC441046
834000000	0	3	0	3		; ABCE1 ; HHIP ; OTUD4
835000000	0	0	0	0
836000000	0	2	0	2		; EDNRA ; TTC29
837000000	0	1	1	2		; NR3C2	; RHG10_HUMAN
838000000	0	0	0	0
839000000	0	0	0	0
840000000	0	3	2	5		; LOC729558 ; SH3D19 ; SNORD73A	; RS3A_HUMAN ; SH319_HUMAN
841000000	0	1	0	1		; FBXW7
842000000	0	6	0	6		; ANXA2P1 ; FHDC1 ; LOC729870 ; MND1 ; TMEM154 ; TRIM2
843000000	0	1	0	1		; TLR2
844000000	0	1	1	2		; FGG	; FIBB_HUMAN
845000000	0	2	0	2		; CTSO ; GUCY1A3
846000000	0	0	0	0
847000000	0	1	0	1		; RXFP1
848000000	0	3	0	3		; C4orf46 ; LOC201725 ; RAPGEF2
849000000	0	0	0	0
850000000	0	0	0	0
851000000	0	0	0	0
852000000	0	2	0	2		; C4orf43 ; NAF1
853000000	0	0	0	0
854000000	0	2	0	2		; KLHL2 ; SC4MOL
855000000	0	1	0	1		; TLL1
856000000	0	0	0	0
857000000	0	1	0	1		; DDX60L
858000000	0	1	0	1		; NEK1
859000000	0	1	0	1		; CLCN3
860000000	0	0	0	0
861000000	0	0	0	0
862000000	0	3	0	3		; GALNT7 ; HMGB2 ; SAP30
863000000	0	1	0	1		; HPGD
864000000	0	0	0	0
865000000	0	2	0	2		; GPM6A ; SPCS3
866000000	0	1	0	1		; NEIL3
867000000	0	0	0	0
868000000	0	0	0	0
869000000	0	0	0	0
870000000	0	0	0	0
871000000	0	0	0	0
872000000	0	2	0	2		; C4orf38 ; WWC2
873000000	0	2	0	2		; C4orf41 ; ENPP6
874000000	0	10	0	10		; ACSL1 ; CASP3 ; CCDC111 ; HELT ; KIAA1430 ; LRP2BP ; MLF1IP ; SLC25A4 ; SNX25 ; UFSP2
875000000	0	6	1	7		; CYP4V2 ; F11 ; KLKB1 ; MTNR1A ; SORBS2 ; TLR3	; SRBS2_HUMAN
876000000	0	1	0	1		; FAT1
877000000	0	0	0	0
878000000	0	0	0	0
879000000	0	3	0	3		; CCDC127 ; PDCD6 ; SDHA
880000000	0	6	1	7		; CEP72 ; CLPTM1L ; DUX4 ; NKD2 ; TRIP13 ; ZDHHC11	; TPPP_HUMAN
881000000	1	1	0	2	; hsa-miR-6075	; MRPL36
882000000	0	2	0	2		; C5orf38 ; IRX2
883000000	0	0	0	0
884000000	0	0	0	0
885000000	0	0	0	0
886000000	0	4	1	5		; MED10 ; NSUN2 ; POLS ; SRD5A1	; NSUN2_HUMAN
887000000	0	2	0	2		; C5orf49 ; MTRR
888000000	0	1	0	1		; SEMA5A
889000000	0	2	0	2		; CCT5 ; FAM173B
890000000	0	2	1	3		; DAP ; ROPN1L	; CTND2_HUMAN
891000000	0	0	0	0
892000000	0	0	0	0
893000000	0	1	0	1		; TRIO
894000000	0	3	0	3		; FAM105A ; FAM105B ; LOC728178
895000000	0	0	0	0
896000000	0	2	1	3		; BASP1 ; FAM134B	; BASP1_HUMAN
897000000	0	0	0	0
898000000	0	0	0	0
899000000	0	0	0	0
900000000	0	0	0	0
901000000	0	0	0	0
902000000	0	0	0	0
903000000	0	1	0	1		; LOC100130746
904000000	0	0	0	0
905000000	0	0	0	0
906000000	0	0	0	0
907000000	0	0	0	0
908000000	0	0	0	0
909000000	0	0	0	0
910000000	0	0	0	0
911000000	1	4	0	5	; hsa-miR-4279	; C5orf22 ; PDZD2 ; PDZK3 ; RNASEN
912000000	0	0	0	0
913000000	0	1	0	1		; TARS
914000000	0	4	0	4		; BRIX1 ; DNAJC21 ; PRLR ; RAD1
915000000	0	6	0	6		; CAPSL ; IL7R ; LMBRD2 ; RANBP3L ; SKP2 ; SPEF2
916000000	0	1	2	3		; NUP155	; NIPBL_HUMAN ; NU155_HUMAN
917000000	0	1	0	1		; WDR70
918000000	0	2	0	2		; LIFR ; OSMR
919000000	0	1	0	1		; DAB2
920000000	0	5	1	6		; C6 ; C7 ; PLCXD3 ; PTGER4 ; TTC33	; CO7_HUMAN
921000000	0	2	1	3		; C5orf51 ; FBXO4	; SCOT1_HUMAN
922000000	0	4	0	4		; GHR ; MGC42105 ; SEPP1 ; ZNF131
923000000	0	4	0	4		; C5orf34 ; FGF10 ; NNT ; PAIP1
924000000	0	1	0	1		; MRPS30
925000000	0	0	0	0
926000000	0	0	0	0
927000000	0	0	0	0
928000000	0	0	0	0
929000000	0	0	0	0
930000000	0	0	0	0
931000000	0	0	0	0
932000000	0	2	1	3		; ITGA2 ; MOCS2	; ITA1_HUMAN
933000000	0	1	0	1		; FST
934000000	1	4	0	5	; hsa-miR-449b-3p	; CCNO ; GPX8 ; HSPB3 ; LOC493869
935000000	0	2	0	2		; IL6ST ; RNF138P1
936000000	0	0	0	0
937000000	0	0	1	1			; ACTBL_HUMAN
938000000	0	1	0	1		; PDE4D
939000000	0	0	0	0
940000000	0	2	0	2		; DEPDC1B ; ERCC8
941000000	0	1	0	1		; KIF2A
942000000	0	0	0	0
943000000	0	1	0	1		; RNF180
944000000	0	0	0	0
945000000	0	4	0	4		; C5orf44 ; CENPK ; FLJ13611 ; NLN
946000000	0	2	0	2		; LOC202227 ; MAST4
947000000	0	1	0	1		; PIK3R1
948000000	0	4	0	4		; CCNB1 ; CDK7 ; CENPH ; MRPS36
949000000	0	2	1	3		; SERF1B ; SMN2	; OCLN_HUMAN
950000000	0	2	1	3		; LOC647859 ; LOC728452	; BIRC1_HUMAN
951000000	0	2	0	2		; MAP1B ; PTCD2
952000000	0	3	0	3		; FCHO2 ; TMEM171 ; ZNF366
953000000	0	1	0	1		; FOXD1
954000000	0	1	0	1		; HMGCR
955000000	0	2	0	2		; COL4A3BP ; POLK
956000000	0	3	1	4		; AGGF1 ; F2RL1 ; PDE8B	; IQGA2_HUMAN
957000000	0	0	1	1			; AP3B1_HUMAN
958000000	0	0	0	0
959000000	0	2	0	2		; LOC644936 ; PAPD4
960000000	0	2	1	3		; DHFR ; ZFYVE16	; MSH3_HUMAN
961000000	0	1	0	1		; RPS23
962000000	0	2	0	2		; TMEM167A ; XRCC4
963000000	0	2	0	2		; EDIL3 ; VCAN
964000000	0	0	0	0
965000000	0	0	0	0
966000000	0	0	0	0
967000000	0	0	0	0
968000000	0	0	0	0
969000000	0	0	0	0
970000000	0	2	0	2		; LYSMD3 ; MBLAC2
971000000	0	0	0	0
972000000	0	0	0	0
973000000	0	3	0	3		; C5orf21 ; FAM172A ; NR2F1
974000000	0	1	0	1		; ANKRD32
975000000	0	3	0	3		; ELL2 ; GLRX ; TTC37
976000000	0	1	1	2		; CAST	; LCAP_HUMAN
977000000	0	0	0	0
978000000	0	0	1	1			; CHD1_HUMAN
979000000	0	0	0	0
980000000	0	1	0	1		; FAM174A
981000000	0	1	0	1		; SLCO4C1
982000000	0	1	0	1		; GIN1
983000000	0	1	0	1		; NUDT12
984000000	0	0	0	0
985000000	0	0	0	0
986000000	0	0	0	0
987000000	0	0	0	0
988000000	0	1	0	1		; PJA2
989000000	0	1	0	1		; MAN2A1
990000000	0	0	0	0
991000000	0	2	0	2		; STARD4 ; TIGA1
992000000	0	3	0	3		; APC ; REEP5 ; SRP19
993000000	0	0	0	0
994000000	0	2	0	2		; KCNN2 ; TRIM36
995000000	0	2	0	2		; CDO1 ; FEM1C
996000000	0	0	0	0
997000000	0	0	0	0
998000000	0	1	0	1		; DMXL1
999000000	0	1	0	1		; HSD17B4
1000000000	0	0	0	0
1001000000	0	1	0	1		; LOX
1002000000	0	2	1	3		; SNX2 ; SNX24	; PPIC_HUMAN
1003000000	0	1	0	1		; CEP120
1004000000	0	1	0	1		; ZNF608
1005000000	0	0	0	0
1006000000	0	3	1	4		; LMNB1 ; LOC644754 ; PHAX	; LMNB1_HUMAN
1007000000	0	0	0	0
1008000000	0	1	0	1		; SLC27A6
1009000000	0	0	1	1			; ATS19_HUMAN
1010000000	0	0	0	0
1011000000	0	3	2	5		; FNIP1 ; PDLIM4 ; SLC22A4	; PDLI4_HUMAN ; P4HA2_HUMAN
1012000000	0	7	2	9		; HSPA4 ; IL13 ; IL4 ; IRF1 ; KIF3A ; SLC22A5 ; UQCRQ	; RAD50_HUMAN ; HSP74_HUMAN
1013000000	0	3	2	5		; CDKL3 ; SKP1 ; SKP1A	; VDAC1_HUMAN ; SKP1_HUMAN
1014000000	1	6	1	8	; hsa-miR-4461	; C5orf24 ; DDX46 ; PCBD2 ; PITX1 ; SAR1B ; UBE2B	; SC24A_HUMAN
1015000000	0	1	0	1		; CXCL14
1016000000	0	0	0	0
1017000000	0	7	1	8		; C5orf5 ; CDC25C ; FAM13B ; HNRNPA0 ; KIF20A ; LOC100130172 ; NME5	; ROA0_HUMAN
1018000000	0	5	2	7		; EGR1 ; ETF1 ; HSPA9 ; KDM3B ; SNHG4	; GRP75_HUMAN ; MATR3_HUMAN
1019000000	0	9	3	12		; C5orf32 ; C5orf53 ; DNAJC18 ; ECSCR ; HBEGF ; MGC29506 ; PAIP2 ; PURA ; TMEM173	; UB2D2_HUMAN ; STING_HUMAN ; PURA_HUMAN
1020000000	0	12	1	13		; ANKHD1-EIF4EBP3 ; EIF4EBP3 ; IK ; PCDHA1 ; PCDHA12 ; PCDHA3 ; PCDHA5 ; PCDHB11 ; PCDHB16 ; PCDHB4 ; SLC4A9 ; VTRNA1-1	; PCDA9_HUMAN
1021000000	0	7	1	8		; ARAP3 ; NDFIP1 ; PCDH12 ; PCDHGB6 ; RELL2 ; RNF14 ; SPRY4	; PCDGF_HUMAN
1022000000	0	1	1	2		; NR3C1	; RHG26_HUMAN
1023000000	0	1	0	1		; KCTD16
1024000000	0	0	0	0
1025000000	0	1	0	1		; LARS
1026000000	0	2	0	2		; STK32A ; TCERG1
1027000000	0	3	1	4		; C5orf46 ; SCGB3A2 ; SPINK1	; JKIP2_HUMAN
1028000000	0	4	0	4		; ABLIM3 ; ADRB2 ; AFAP1L1 ; FBXO38
1029000000	0	3	0	3		; CAMK2A ; FLJ41603 ; LOC644762
1030000000	0	8	1	9		; CCDC69 ; DCTN4 ; GPX3 ; MYOZ3 ; NDST1 ; RBM22 ; TCOF1 ; ZNF300	; RS14_HUMAN
1031000000	0	4	1	5		; FAT2 ; G3BP1 ; SLC36A1 ; SPARC	; G3BP1_HUMAN
1032000000	0	0	0	0
1033000000	0	2	0	2		; FAM114A2 ; GRIA1
1034000000	0	4	2	6		; C5orf4 ; CNOT8 ; HAND1 ; LARP1	; KIF4B_HUMAN ; GEMI5_HUMAN
1035000000	0	1	0	1		; SGCD
1036000000	0	0	0	0
1037000000	0	0	0	0
1038000000	0	1	0	1		; RNF145
1039000000	0	2	0	2		; ADRA1B ; PWWP2A
1040000000	0	3	0	3		; ATP10B ; PTTG1 ; SLU7
1041000000	0	1	0	1		; GABRA6
1042000000	0	0	0	0
1043000000	0	3	0	3		; CCNG1 ; HMMR ; MAT2B
1044000000	0	0	0	0
1045000000	0	0	0	0
1046000000	0	0	0	0
1047000000	0	1	0	1		; WWC1
1048000000	1	3	1	5	; hsa-miR-218-2-3p	; PANK3 ; RARS ; SLIT3	; SYRC_HUMAN
1049000000	0	2	0	2		; CCDC99 ; DOCK2
1050000000	0	3	0	3		; KCNIP1 ; LOC644994 ; RANBP17
1051000000	0	1	1	2		; SH3PXD2B	; NPM_HUMAN
1052000000	1	5	0	6	; hsa-miR-5003-3p	; C5orf41 ; DUSP1 ; LOC401218 ; RPL26L1 ; STC2
1053000000	0	0	0	0
1054000000	0	0	0	0
1055000000	0	2	0	2		; SFXN1 ; THOC3
1056000000	0	9	1	10		; FGFR4 ; GPRIN1 ; HK3 ; HSPC111 ; LMAN2 ; MXD3 ; NOP16 ; NSD1 ; PRELID1	; I4E1B_HUMAN
1057000000	0	11	1	12		; B4GALT7 ; DBN1 ; DDX41 ; F12 ; FAM193B ; HNRNPAB ; LOC728554 ; NHP2 ; NY-REN-7 ; PRR7 ; TMED9	; ROAA_HUMAN
1058000000	0	3	0	3		; CLK4 ; ZFP2 ; ZNF354C
1059000000	0	5	2	7		; CANX ; LTC4S ; MAML1 ; MGAT4B ; RNF130	; HNRH1_HUMAN ; CALX_HUMAN
1060000000	0	4	1	5		; BTNL9 ; SCGB3A1 ; SNORD95 ; SNORD96A	; GBLP_HUMAN
1061000000	0	1	0	1		; OR4F3
1062000000	0	2	0	2		; FOXF2 ; GMDS
1063000000	0	1	0	1		; MYLK4
1064000000	0	4	1	5		; BPHL ; C6orf145 ; FAM136B ; SERPINB6	; SPB6_HUMAN
1065000000	0	0	0	0
1066000000	0	3	0	3		; LOC100129461 ; LOC642817 ; RPP40
1067000000	0	1	0	1		; LY86
1068000000	0	3	0	3		; BMP6 ; DSP ; SSR1
1069000000	0	3	1	4		; EEF1E1 ; HULC ; TXNDC5	; TXND5_HUMAN
1070000000	0	0	0	0
1071000000	0	6	0	6		; GCNT2 ; GCNT6 ; MAK ; PAK1IP1 ; TFAP2A ; TMEM14C
1072000000	0	4	0	4		; HERV-FRD ; LOC100129322 ; NEDD9 ; TMEM170B
1073000000	0	1	0	1		; EDN1
1074000000	0	2	0	2		; GFOD1 ; TBC1D7
1075000000	0	2	0	2		; CD83 ; RNF182
1076000000	0	0	0	0
1077000000	0	3	1	4		; ATXN1 ; GMPR ; MYLIP	; GMPR1_HUMAN
1078000000	0	2	1	3		; FAM8A1 ; RBM24	; NU153_HUMAN
1079000000	0	1	1	2		; RNF144B	; DEK_HUMAN
1080000000	0	0	0	0
1081000000	0	2	0	2		; E2F3 ; ID4
1082000000	0	1	0	1		; SOX4
1083000000	0	0	0	0
1084000000	0	0	0	0
1085000000	0	6	0	6		; ALDH5A1 ; DCDC2 ; GMNN ; GPLD1 ; KAAG1 ; KIAA0319
1086000000	0	2	0	2		; LRRC16 ; LRRC16A
1087000000	0	15	1	16		; ABT1 ; BTN3A2 ; BTN3A3 ; HIST1H1C ; HIST1H2AB ; HIST1H2AD ; HIST1H2BC ; HIST1H2BD ; HIST1H2BH ; HIST1H3C ; HIST1H3F ; HIST1H4C ; HIST1H4E ; HIST1H4H ; HMGN4	; H4_HUMAN
1088000000	0	4	0	4		; HIST1H2AG ; HIST1H2AH ; HIST1H4I ; LOC100131289
1089000000	0	13	1	14		; GPX5 ; HIST1H1B ; HIST1H2AI ; HIST1H2AM ; HIST1H2BN ; HIST1H3H ; HIST1H4J ; HIST1H4K ; HIST1H4L ; NKAPL ; PGBD1 ; ZKSCAN4 ; ZSCAN23	; H15_HUMAN
1090000000	0	3	1	4		; LOC554223 ; TRIM27 ; UBD	; HLAF_HUMAN
1091000000	0	7	2	9		; ABCF1 ; C6orf134 ; PPP1R11 ; PRR3 ; RPP21 ; TUBB ; ZNRD1	; TBB5_HUMAN ; HLAH_HUMAN
1092000000	0	16	3	19		; AIF1 ; BAT1 ; BAT2 ; CCHCR1 ; DDR1 ; GTF2H4 ; LSM2 ; LST1 ; LY6G5C ; MSH5 ; PSORS1C1 ; SFTA2 ; TCF19 ; TNF ; VARS ; VARS2	; CLIC1_HUMAN ; 1C16_HUMAN ; DDAH2_HUMAN
1093000000	0	15	5	20		; AGER ; C2 ; C4B ; EHMT2 ; FKBPL ; HLA-DRB1 ; HLA-DRB6 ; HSPA1B ; NOTCH4 ; PBX2 ; PPT2 ; RDBP ; SKIV2L ; SNORD52 ; TNXA	; HS71L_HUMAN ; CFAB_HUMAN ; CO4A_HUMAN ; TENX_HUMAN ; RAGE_HUMAN
1094000000	1	14	4	19	; hsa-miR-3934-3p	; BAK1 ; C6orf125 ; HLA-DMA ; HLA-DMB ; HLA-DPA1 ; IHPK3 ; IP6K3 ; KIFC1 ; LYPLA2P1 ; PFDN6 ; SLC39A7 ; WDR46 ; ZBTB22 ; ZBTB9	; ITPR3_HUMAN ; LEMD2_HUMAN ; PFD6_HUMAN ; BRD2_HUMAN	6q21
1095000000	0	3	0	3		; HMGA1 ; NUDT3 ; SNRPC
1096000000	0	3	0	3		; ANKS1A ; FANCE ; PPARD
1097000000	0	5	0	5		; FLJ43093 ; MAPK13 ; MAPK14 ; SFRS3 ; SRPK1
1098000000	0	7	0	7		; C6orf129 ; C6orf89 ; FGD2 ; MDGA1 ; PI16 ; PPIL1 ; TBC1D22B
1099000000	0	1	0	1		; ZFAND3
1100000000	0	2	0	2		; DAAM2 ; KCNK17
1101000000	0	1	0	1		; MOCS1
1102000000	0	5	0	5		; FOXP4 ; NFYA ; PGC ; TREM1 ; UNC5CL
1103000000	0	9	1	10		; BYSL ; C6orf132 ; CCND3 ; KIAA0240 ; MED20 ; MRPS10 ; PRPH2 ; TBCC ; TRERF1	; CF132_HUMAN
1104000000	1	13	0	14	; hsa-miR-6780b-5p	; ABCC10 ; C6orf108 ; C6orf153 ; CUL9 ; GNMT ; MAD2L1BP ; MEA1 ; MRPL2 ; MRPS18A ; POLR1C ; PPP2R5D ; SRF ; XPO5
1105000000	0	6	1	7		; AARS2 ; CAPN11 ; HSP90AB1 ; MRPL14 ; SLC35B2 ; TCTE1	; HS90B_HUMAN
1106000000	0	2	0	2		; MIR586 ; RUNX2
1107000000	0	6	1	7		; CLIC5 ; CYP39A1 ; ENPP4 ; RCAN2 ; SLC25A27 ; TDRD6	; CLIC5_HUMAN
1108000000	0	3	0	3		; GPR115 ; GPR116 ; TNFRSF21
1109000000	0	0	0	0
1110000000	0	3	0	3		; C6orf141 ; CENPQ ; CRISP2
1111000000	0	0	0	0
1112000000	0	0	1	1			; PKHD1_HUMAN
1113000000	0	3	1	4		; MCM3 ; PAQR8 ; TMEM14A	; MCM3_HUMAN
1114000000	1	2	0	3	; hsa-miR-5685	; GCLC ; GCM1
1115000000	0	0	0	0
1116000000	0	2	0	2		; BMP5 ; HMGCLL1
1117000000	0	1	0	1		; DST
1118000000	0	1	0	1		; BEND6
1119000000	0	1	0	1		; GUSBL2
1120000000	0	0	0	0
1121000000	0	0	0	0
1122000000	0	1	0	1		; KHDRBS2
1123000000	0	0	0	0
1124000000	0	2	0	2		; PHF3 ; PTP4A1
1125000000	0	0	0	0
1126000000	0	1	0	1		; LOC441155
1127000000	0	0	0	0
1128000000	0	0	0	0
1129000000	0	1	0	1		; BAI3
1130000000	0	1	0	1		; LMBRD1
1131000000	0	2	0	2		; C6orf57 ; LOC642590
1132000000	1	1	0	2	; hsa-miR-30a-5p	; MIR30C2
1133000000	0	1	0	1		; KCNQ5
1134000000	0	2	1	3		; C6orf148 ; C6orf150	; EF1A1_HUMAN
1135000000	0	0	0	0
1136000000	1	2	0	3	; hsa-miR-4463	; FILIP1 ; SENP6
1137000000	0	0	0	0
1138000000	0	0	0	0
1139000000	0	0	0	0
1140000000	0	2	0	2		; LCA5 ; SH3BGRL2
1141000000	0	1	0	1		; TTK
1142000000	0	0	0	0
1143000000	0	1	0	1		; TPBG
1144000000	0	3	0	3		; DOPEY1 ; PGM3 ; PRSS35
1145000000	0	1	0	1		; KIAA1009
1146000000	0	2	1	3		; SNX14 ; SYNCRIP	; HNRPQ_HUMAN
1147000000	0	0	0	0
1148000000	0	4	0	4		; C6orf162 ; C6orf165 ; HTR1E ; SLC35A1
1149000000	0	1	0	1		; CNR1
1150000000	0	3	0	3		; ANKRD6 ; PNRC1 ; SFRS13B
1151000000	0	0	0	0
1152000000	0	0	0	0
1153000000	0	0	0	0
1154000000	0	0	0	0
1155000000	0	0	0	0
1156000000	0	0	0	0
1157000000	0	1	0	1		; FHL5
1158000000	0	2	0	2		; C6orf167 ; KLHL32
1159000000	0	0	0	0
1160000000	0	2	0	2		; C6orf168 ; COQ3
1161000000	0	1	0	1		; ASCC3
1162000000	0	1	0	1		; LOC728098
1163000000	0	0	0	0
1164000000	0	0	0	0
1165000000	0	0	0	0
1166000000	0	0	0	0
1167000000	0	4	1	5		; AIM1 ; ATG5 ; PRDM1 ; RTN4IP1	; AIM1_HUMAN
1168000000	0	2	0	2		; BEND3 ; CD24
1169000000	0	3	0	3		; FOXO3 ; OSTM1 ; SNX3
1170000000	0	6	0	6		; ARMC2 ; C6orf224 ; FIG4 ; FLJ42177 ; PPIL6 ; SESN1
1171000000	0	3	0	3		; CDC40 ; DDO ; WASF1
1172000000	0	3	0	3		; KIAA1919 ; REV3L ; RPF2
1173000000	0	2	1	3		; LAMA4 ; TUBE1	; LAMA4_HUMAN
1174000000	0	0	0	0
1175000000	0	2	0	2		; FLJ34503 ; MARCKS
1176000000	0	0	0	0
1177000000	0	7	0	7		; COL10A1 ; FAM162B ; FAM26E ; FAM26F ; FRK ; NT5DC1 ; TSPYL1
1178000000	0	2	0	2		; NUS1 ; ROS1
1179000000	0	1	0	1		; PLN
1180000000	0	3	1	4		; ASF1A ; FAM184A ; MAN1A1	; F184A_HUMAN
1181000000	0	0	0	0
1182000000	0	0	0	0
1183000000	0	1	0	1		; SERINC1
1184000000	0	0	0	0
1185000000	0	0	0	0
1186000000	0	0	0	0
1187000000	0	1	0	1		; C6orf173
1188000000	0	3	2	5		; ECHDC1 ; RNF146 ; RSPO3	; K0408_HUMAN ; ECHD1_HUMAN
1189000000	0	0	0	0
1190000000	0	2	0	2		; ARHGAP18 ; LAMA2
1191000000	0	0	0	0
1192000000	0	1	1	2		; EPB41L2	; E41L2_HUMAN
1193000000	0	4	1	5		; CTGF ; ENPP1 ; STX7 ; VNN2	; VNN1_HUMAN
1194000000	0	0	1	1			; RS12_HUMAN
1195000000	0	1	0	1		; TCF21
1196000000	0	2	0	2		; AHI1 ; MYB
1197000000	0	2	1	3		; BCLAF1 ; FAM54A	; BCLF1_HUMAN
1198000000	0	3	0	3		; IFNGR1 ; IL20RA ; IL22RA2
1199000000	1	3	0	4	; hsa-miR-3145-5p	; CCDC28A ; KIAA1244 ; PERP
1200000000	0	1	0	1		; CITED2
1201000000	1	0	0	1	; hsa-miR-4465
1202000000	0	0	0	0
1203000000	0	1	0	1		; GPR126
1204000000	0	3	0	3		; DEADC1 ; PEX3 ; PHACTR2
1205000000	0	3	0	3		; PLAGL1 ; STX11 ; UTRN
1206000000	0	1	0	1		; EPM2A
1207000000	0	0	0	0
1208000000	0	1	0	1		; SAMD5
1209000000	0	1	0	1		; SASH1
1210000000	0	1	0	1		; PCMT1
1211000000	0	4	0	4		; IYD ; RAET1G ; RAET1L ; ULBP2
1212000000	0	4	2	6		; AKAP12 ; C6orf211 ; C6orf97 ; MTHFD1L	; C1TM_HUMAN ; AKA12_HUMAN
1213000000	0	3	0	3		; MYCT1 ; SYNE1 ; VIP
1214000000	0	3	0	3		; FBXO5 ; MTRF1L ; RGS17
1215000000	0	0	0	0
1216000000	0	0	1	1			; TIAM2_HUMAN
1217000000	1	1	0	2	; hsa-miR-4466	; LOC729446
1218000000	0	0	0	0
1219000000	0	3	0	3		; EZR ; SYNJ2 ; VIL2
1220000000	0	4	1	5		; FNDC1 ; LOC202459 ; OSTCL ; TCP1	; TCPA_HUMAN
1221000000	0	1	0	1		; SLC22A3
1222000000	0	1	0	1		; AGPAT4
1223000000	0	1	0	1		; PACRG
1224000000	0	1	0	1		; QKI
1225000000	0	0	0	0
1226000000	0	1	0	1		; C6orf118
1227000000	0	2	0	2		; BRP44L ; RPS6KA2
1228000000	0	2	0	2		; FGFR1OP ; LOC401286
1229000000	0	0	0	0
1230000000	0	3	0	3		; C6orf120 ; TCTE3 ; THBS2
1231000000	0	0	0	0
1232000000	0	2	0	2		; HEATR2 ; PRKAR1B
1233000000	1	7	0	8	; hsa-miR-4655-5p	; C7orf50 ; GPER ; GPR146 ; INTS1 ; MICALL2 ; PSMG3 ; TMEM184A
1234000000	0	8	1	9		; C7orf27 ; CARD11 ; CHST12 ; EIF3B ; FTSJ2 ; NUDT1 ; SNX8 ; TTYH3	; EIF3B_HUMAN
1235000000	0	1	0	1		; SDK1
1236000000	0	4	1	5		; FLJ10324 ; FOXK1 ; KIAA0415 ; RADIL	; RADIL_HUMAN
1237000000	0	5	1	6		; FBXL18 ; FSCN1 ; LOC441193 ; PMS2 ; RSPH10B	; FSCN1_HUMAN
1238000000	0	6	1	7		; AIMP2 ; EIF2AK1 ; KDELR2 ; PMS2CL ; USP42 ; ZNF12	; RAC1_HUMAN
1239000000	0	3	0	3		; GLCCI1 ; MIOS ; RPA3
1240000000	0	0	0	0
1241000000	0	0	0	0
1242000000	0	0	1	1			; PHF14_HUMAN
1243000000	0	0	0	0
1244000000	0	0	0	0
1245000000	0	1	0	1		; ETV1
1246000000	0	0	0	0
1247000000	0	1	0	1		; MEOX2
1248000000	0	3	1	4		; AGR3 ; BZW2 ; TSPAN13	; AGR2_HUMAN
1249000000	0	1	0	1		; SNX13
1250000000	0	1	0	1		; PRPS1L1
1251000000	0	1	0	1		; TWIST1
1252000000	0	1	0	1		; ITGB8
1253000000	0	0	0	0
1254000000	0	3	0	3		; IL6 ; RAPGEF5 ; TOMM7
1255000000	0	3	0	3		; CLK2P ; IGF2BP3 ; NUPL2
1256000000	0	2	0	2		; DFNA5 ; MPP6
1257000000	0	1	1	2		; LOC646588	; CYC_HUMAN
1258000000	0	5	2	7		; CBX3 ; LOC441204 ; NFE2L3 ; SKAP2 ; SNX10	; CBX3_HUMAN ; ROA2_HUMAN
1259000000	0	5	0	5		; HOXA10 ; HOXA2 ; HOXA4 ; HOXA5 ; JAZF1
1260000000	0	2	0	2		; CREB5 ; LOC402644
1261000000	0	2	0	2		; CHN2 ; SCRN1
1262000000	0	6	1	7		; C7orf41 ; FAM188B ; GARS ; GGCT ; INMT ; PLEKHA8	; NOD1_HUMAN
1263000000	0	1	0	1		; PDE1C
1264000000	0	2	0	2		; AVL9 ; LSM5
1265000000	0	1	0	1		; BMPER
1266000000	0	0	0	0
1267000000	0	1	0	1		; SEPT7
1268000000	0	2	1	3		; ANLN ; ELMO1	; ANLN_HUMAN
1269000000	0	1	0	1		; EPDR1
1270000000	0	1	0	1		; STARD3NL
1271000000	0	1	1	2		; RALA	; RALA_HUMAN
1272000000	0	2	0	2		; C7orf10 ; C7orf11
1273000000	0	0	1	1			; GLI3_HUMAN
1274000000	0	0	0	0
1275000000	0	3	0	3		; C7orf44 ; FLJ10803 ; MRPS24
1276000000	1	5	2	8	; hsa-miR-4649-3p	; DDX56 ; LOC391811 ; POLD2 ; TMED4 ; ZMIZ2	; DBNL_HUMAN ; ODO1_HUMAN
1277000000	0	5	1	6		; CCM2 ; IGFBP3 ; LOC730234 ; RAMP3 ; TBRG4	; TBRG4_HUMAN
1278000000	0	0	0	0
1279000000	0	2	1	3		; HUS1 ; TNS3	; PK1L1_HUMAN
1280000000	0	1	0	1		; C7orf57
1281000000	0	0	0	0
1282000000	0	1	0	1		; FIGNL1
1283000000	0	2	0	2		; COBL ; LOC730378
1284000000	0	0	0	0
1285000000	0	0	0	0
1286000000	0	1	0	1		; SEC61G
1287000000	0	4	0	4		; ECOP ; EGFR ; MRPS17 ; VOPP1
1288000000	0	3	1	4		; CCT6A ; CHCHD2 ; PSPH	; TCPZ_HUMAN
1289000000	0	0	0	0
1290000000	0	0	0	0
1291000000	0	0	0	0
1292000000	0	0	0	0
1293000000	0	0	0	0
1294000000	0	0	0	0
1295000000	0	0	0	0
1296000000	0	4	0	4		; LOC100129293 ; LOC641746 ; ZNF107 ; ZNF138
1297000000	0	2	0	2		; CCT6P1 ; ZNF92
1298000000	0	3	0	3		; C7orf42 ; LOC644667 ; SBDS
1299000000	0	0	0	0
1300000000	0	0	0	0
1301000000	0	0	0	0
1302000000	0	0	0	0
1303000000	0	1	0	1		; CALN1
1304000000	0	2	0	2		; LOC730316 ; NSUN5B
1305000000	0	7	0	7		; ABHD11 ; MLXIPL ; NSUN5 ; STX1A ; TBL2 ; VPS37D ; WBSCR22
1306000000	0	6	1	7		; GTF2I ; GTF2IRD1 ; LIMK1 ; LOC653994 ; PMS2L5 ; RFC2	; RFC2_HUMAN
1307000000	0	6	0	6		; GTF2IRD2B ; HIP1 ; PMS2L3 ; POM121C ; RHBDD2 ; WBSCR16
1308000000	0	6	3	9		; DTX2 ; MDH2 ; STYXL1 ; UPK3B ; YWHAG ; ZP3	; MDHM_HUMAN ; HSPB1_HUMAN ; 1433G_HUMAN
1309000000	0	3	0	3		; LOC54103 ; PION ; PTPN12
1310000000	0	1	0	1		; MAGI2
1311000000	0	0	0	0
1312000000	0	1	2	3		; CD36	; GNAI1_HUMAN ; CD36_HUMAN
1313000000	0	0	0	0
1314000000	0	0	0	0
1315000000	0	1	0	1		; SEMA3A
1316000000	0	0	0	0
1317000000	0	0	0	0
1318000000	0	2	0	2		; GRM3 ; KIAA1324L
1319000000	0	5	0	5		; ABCB1 ; C7orf23 ; DBF4 ; RUNDC3B ; SLC25A40
1320000000	0	1	0	1		; SRI
1321000000	0	0	0	0
1322000000	0	4	0	4		; C7orf63 ; MGC87042 ; PFTK1 ; STEAP1
1323000000	0	1	0	1		; MTERF
1324000000	0	1	0	1		; CYP51A1
1325000000	0	3	0	3		; GNG11 ; GNGT1 ; SAMD9L
1326000000	0	3	0	3		; COL1A2 ; PPP1R9A ; SGCE
1327000000	0	1	1	2		; DYNC1I1	; PON1_HUMAN
1328000000	0	2	1	3		; SHFM1 ; SLC25A13	; CMC2_HUMAN
1329000000	0	4	0	4		; ASNS ; DLX5 ; DLX6 ; MGC72080
1330000000	0	6	1	7		; BAIAP2L1 ; BRI3 ; LMTK2 ; NPTX2 ; TMEM130 ; TRRAP	; BI2L1_HUMAN
1331000000	0	7	0	7		; ARPC1A ; ATP5J2 ; BUD31 ; CPSF4 ; PTCD1 ; TRIM4 ; ZNF655
1332000000	3	16	3	22	; hsa-miR-93-5p ; hsa-miR-106b-5p ; hsa-miR-6875-3p	; ARS2 ; C7orf43 ; C7orf47 ; COPS6 ; EPHB4 ; GAL3ST4 ; GNB2 ; GPC2 ; MCM7 ; MIR25 ; MUC3B ; TAF6 ; TFR2 ; TRIP6 ; ZCWPW1 ; ZNF3	; PCOC1_HUMAN ; CSN6_HUMAN ; GBB2_HUMAN	7q21	106b-p5; 93-5p
1333000000	0	4	1	5		; AP1S1 ; CUX1 ; PLOD3 ; ZNHIT1	; PAI1_HUMAN
1334000000	0	5	0	5		; ALKBH4 ; LRWD1 ; ORAI2 ; POLR2J2 ; POLR2J3
1335000000	0	4	0	4		; ARMC10 ; DNAJC2 ; PSMC2 ; RELN
1336000000	0	1	0	1		; ORC5L
1337000000	0	5	0	5		; FLJ23834 ; LOC100131785 ; PUS7 ; RINT1 ; SRPK2
1338000000	0	0	1	1			; NAMPT_HUMAN
1339000000	0	3	0	3		; COG5 ; DUS4L ; HBP1
1340000000	0	0	0	0
1341000000	0	0	0	0
1342000000	0	1	0	1		; IMMP2L
1343000000	0	1	0	1		; LRRN3
1344000000	0	0	0	0
1345000000	0	0	0	0
1346000000	0	0	0	0
1347000000	0	0	0	0
1348000000	0	4	3	7		; CAPZA2 ; CAV1 ; CAV2 ; ST7	; MET_HUMAN ; CAV2_HUMAN ; CAV1_HUMAN
1349000000	1	3	0	4	; hsa-miR-6132	; ASZ1 ; CFTR ; WNT2
1350000000	0	1	0	1		; ANKRD7
1351000000	0	0	0	0
1352000000	0	5	0	5		; C7orf58 ; FLJ21986 ; ING3 ; KCND2 ; TSPAN12
1353000000	0	2	1	3		; FAM3C ; PTPRZ1	; PTPRZ_HUMAN
1354000000	0	1	0	1		; CADPS2
1355000000	0	2	1	3		; IQUB ; NDUFA5	; WASL_HUMAN
1356000000	0	1	0	1		; POT1
1357000000	0	0	0	0
1358000000	0	0	0	0
1359000000	0	2	2	4		; ARF5 ; SND1	; SND1_HUMAN ; GCC1_HUMAN
1360000000	0	6	4	10		; C7orf54 ; C7orf68 ; CALU ; METTL2B ; RBM28 ; TNPO3	; CALU_HUMAN ; TNPO3_HUMAN ; VATF_HUMAN ; FLNC_HUMAN
1361000000	3	3	0	6	; hsa-miR-182-5p ; hsa-miR-183-5p ; hsa-miR-96-5p	; AHCYL2 ; LOC407835 ; SMO
1362000000	0	4	1	5		; COPG2IT1 ; MEST ; TSGA14 ; ZC3HC1	; COPG2_HUMAN
1363000000	0	2	1	3		; MKLN1 ; PODXL	; PODXL_HUMAN
1364000000	0	0	0	0
1365000000	0	0	0	0
1366000000	0	0	2	2			; AK1BF_HUMAN ; PMGE_HUMAN
1367000000	0	4	1	5		; C7orf49 ; FAM180A ; NUP205 ; TMEM140	; NU205_HUMAN
1368000000	1	0	0	1	; hsa-miR-490-5p
1369000000	0	0	0	0
1370000000	0	2	0	2		; KIAA1549 ; LOC442727
1371000000	0	0	2	2			; ZCCHL_HUMAN ; LC7L2_HUMAN
1372000000	0	4	0	4		; ADCK2 ; BRAF ; DENND2A ; SLC37A3
1373000000	0	5	1	6		; AGK ; FLJ40852 ; KIAA1147 ; MRPS33 ; SSBP1	; SSBP_HUMAN
1374000000	0	2	0	2		; PRSS1 ; TRYX3
1375000000	0	4	0	4		; CASP2 ; KIAA0773 ; TMEM139 ; ZYX
1376000000	0	2	0	2		; OR2A9P ; TPK1
1377000000	0	0	0	0
1378000000	0	0	1	1			; CNTP2_HUMAN
1379000000	0	0	0	0
1380000000	0	1	0	1		; EZH2
1381000000	0	7	1	8		; KIAA1285 ; LOC155060 ; PDIA4 ; SSPO ; ZNF212 ; ZNF282 ; ZNF777	; PDIA4_HUMAN
1382000000	0	9	3	12		; GIMAP1 ; GIMAP2 ; GIMAP4 ; GIMAP5 ; GIMAP6 ; GIMAP7 ; GIMAP8 ; LOC728743 ; RARRES2	; KCNH2_HUMAN ; GIMA1_HUMAN ; NOS3_HUMAN
1383000000	0	8	0	8		; ABCF2 ; ATG9B ; CDK5 ; CHPF2 ; FASTK ; SMARCD3 ; TMUB1 ; WDR86
1384000000	0	1	0	1		; ACTR3B
1385000000	0	1	0	1		; DPP6
1386000000	0	1	0	1		; PAXIP1
1387000000	0	3	0	3		; EN2 ; INSIG1 ; PRR8
1388000000	0	0	0	0
1389000000	0	0	1	1			; UBE3C_HUMAN
1390000000	0	1	0	1		; NCAPG2
1391000000	0	2	0	2		; FBXO25 ; RPL23AP53
1392000000	0	0	0	0
1393000000	0	2	0	2		; ARHGEF10 ; KBTBD11
1394000000	0	0	0	0
1395000000	0	0	0	0
1396000000	0	0	0	0
1397000000	0	0	1	1			; MCPH1_HUMAN
1398000000	0	4	0	4		; AGPAT5 ; DEFA1 ; DEFA1B ; FAM90A6P
1399000000	0	0	0	0
1400000000	0	1	0	1		; TNKS
1401000000	0	1	0	1		; MSRA
1402000000	1	4	0	5	; hsa-miR-4286	; C8orf13 ; FAM167A ; MTMR9 ; SOX7
1403000000	0	3	1	4		; FAM86B1 ; FAM90A2P ; LOC649305	; CATB_HUMAN
1404000000	0	3	0	3		; C8orf48 ; DLC1 ; LONRF1
1405000000	0	1	0	1		; LOC100131565
1406000000	0	0	0	0
1407000000	0	1	0	1		; MSR1
1408000000	0	3	0	3		; EFHA2 ; MTUS1 ; ZDHHC2
1409000000	0	2	1	3		; ASAH1 ; PSD3	; ASAH1_HUMAN
1410000000	0	1	0	1		; CSGALNACT1
1411000000	0	3	0	3		; ATP6V1B2 ; LPL ; LZTS1
1412000000	0	0	0	0
1413000000	0	10	2	12		; BIN3 ; DOK2 ; EPB49 ; GFRA2 ; LGI3 ; POLR3D ; REEP4 ; SFTPC ; SLC39A14 ; SORBS3	; PDLI2_HUMAN ; VINEX_HUMAN
1414000000	0	5	0	5		; EGR3 ; ENTPD4 ; LOC389641 ; PEBP4 ; RHOBTB2
1415000000	0	2	0	2		; ADAM28 ; ADAMDEC1
1416000000	0	2	2	4		; CDCA2 ; KCTD9	; DOCK5_HUMAN ; NFL_HUMAN
1417000000	0	3	2	5		; BNIP3L ; DPYSL2 ; PNMA2	; 2ABA_HUMAN ; DPYL2_HUMAN
1418000000	0	3	1	4		; ADRA1A ; EPHX2 ; TRIM35	; HYES_HUMAN
1419000000	0	5	0	5		; CCDC25 ; ELP3 ; ESCO2 ; PBK ; SCARA5
1420000000	0	1	1	2		; HMBOX1	; INT9_HUMAN
1421000000	0	5	1	6		; DCTN6 ; GTF2E2 ; LEPROTL1 ; RBPMS ; TMEM66	; RBPMS_HUMAN
1422000000	0	2	0	2		; GSR ; PPP2CB
1423000000	0	0	0	0
1424000000	0	2	0	2		; DUSP26 ; RNF122
1425000000	0	0	0	0
1426000000	0	0	0	0
1427000000	0	0	0	0
1428000000	0	0	0	0
1429000000	0	3	1	4		; LSM1 ; RAB11FIP1 ; ZNF703	; LETM2_HUMAN
1430000000	0	1	1	2		; TACC1	; ADAM9_HUMAN
1431000000	0	1	0	1		; C8orf4
1432000000	0	3	0	3		; AGPAT6 ; GINS4 ; SFRP1
1433000000	0	1	2	3		; PLAT	; VDAC3_HUMAN ; ANK1_HUMAN
1434000000	0	1	0	1		; HGSNAT
1435000000	0	0	0	0
1436000000	0	0	0	0
1437000000	0	0	0	0
1438000000	0	0	0	0
1439000000	0	4	1	5		; CEBPD ; MCM4 ; PRKDC ; UBE2V2	; MCM4_HUMAN
1440000000	0	2	0	2		; EFCAB1 ; SNAI2
1441000000	0	0	0	0
1442000000	0	0	0	0
1443000000	0	1	0	1		; PCMTD1
1444000000	0	0	0	0
1445000000	0	6	1	7		; LOC644727 ; LYPLA1 ; MRPL15 ; RGS20 ; RP1 ; SOX17	; TCEA1_HUMAN
1446000000	0	0	0	0
1447000000	0	3	1	4		; CHCHD7 ; SDR16C5 ; SNORD54	; RS20_HUMAN
1448000000	0	1	0	1		; IMPAD1
1449000000	0	3	0	3		; CYP7A1 ; FAM110B ; SDCBP
1450000000	0	1	0	1		; TOX
1451000000	0	1	0	1		; RAB2A
1452000000	0	2	0	2		; ASPH ; CHD7
1453000000	0	0	0	0
1454000000	0	1	0	1		; GGH
1455000000	0	0	0	0
1456000000	0	1	0	1		; MTFR1
1457000000	0	3	0	3		; ADHFE1 ; C8orf46 ; RRS1
1458000000	0	3	1	4		; PTTG3P ; SGK3 ; SNORD87	; CSPP1_HUMAN
1459000000	0	1	1	2		; C8orf34	; PREX2_HUMAN
1460000000	0	1	0	1		; SULF1
1461000000	0	0	0	0
1462000000	0	0	0	0
1463000000	0	1	0	1		; MSC
1464000000	0	1	0	1		; LOC646197
1465000000	0	2	0	2		; JPH1 ; TCEB1
1466000000	0	2	0	2		; HNF4G ; PI15
1467000000	0	0	0	0
1468000000	0	0	0	0
1469000000	0	0	0	0
1470000000	0	2	0	2		; IL7 ; STMN2
1471000000	0	2	1	3		; MRPS28 ; ZNF704	; TPD52_HUMAN
1472000000	0	2	1	3		; FABP12 ; FABP4	; FABP4_HUMAN
1473000000	0	0	0	0
1474000000	0	0	0	0
1475000000	0	0	0	0
1476000000	0	4	3	7		; C8orf59 ; CA1 ; CA2 ; CA3	; CAH2_HUMAN ; CAH3_HUMAN ; CAH1_HUMAN
1477000000	0	1	0	1		; LOC642197
1478000000	0	0	0	0
1479000000	0	0	0	0
1480000000	0	0	0	0
1481000000	0	2	0	2		; DECR1 ; OSGIN2
1482000000	0	4	0	4		; EFCBP1 ; NECAB1 ; OTUD6B ; TMEM55A
1483000000	0	1	0	1		; RUNX1T1
1484000000	0	0	0	0
1485000000	0	5	0	5		; GEM ; KIAA1429 ; PPM2C ; RAD54B ; RBM35A
1486000000	0	4	0	4		; C8orf38 ; CCNE2 ; DPY19L4 ; INTS8
1487000000	0	4	0	4		; MTERFD1 ; PGCP ; PTDSS1 ; SDC2
1488000000	0	1	0	1		; MTDH
1489000000	0	4	0	4		; LAPTM4B ; LOC100127982 ; POP1 ; SNORA72
1490000000	0	1	0	1		; OSR2
1491000000	0	2	1	3		; ANKRD46 ; RGS22	; FBX43_HUMAN
1492000000	0	2	1	3		; PABPC1 ; ZNF706	; PABP1_HUMAN
1493000000	0	4	1	5		; KLF10 ; NCALD ; RRM2B ; UBR5	; UBR5_HUMAN
1494000000	1	3	0	4	; hsa-miR-3151-3p	; CTHRC1 ; RIMS2 ; WDSOF1
1495000000	0	1	0	1		; TM7SF4
1496000000	0	1	0	1		; ZFPM2
1497000000	0	0	0	0
1498000000	0	1	0	1		; ANGPT1
1499000000	0	1	0	1		; RSPO2
1500000000	0	3	0	3		; EBAG9 ; ENY2 ; PKHD1L1
1501000000	0	0	0	0
1502000000	0	0	0	0
1503000000	0	0	0	0
1504000000	0	0	0	0
1505000000	0	0	0	0
1506000000	0	0	0	0
1507000000	0	0	0	0
1508000000	0	1	0	1		; LOC441376
1509000000	0	1	0	1		; EXT1
1510000000	0	2	0	2		; LOC392264 ; NOV
1511000000	0	4	0	4		; DSCC1 ; MRPL13 ; MTBP ; TAF2
1512000000	0	0	0	0
1513000000	0	0	0	0
1514000000	0	6	0	6		; ATAD2 ; C8orf76 ; FAM83A ; FBXO32 ; WDR67 ; WDYHV1
1515000000	0	2	0	2		; FAM91A1 ; NDUFB9
1516000000	0	1	0	1		; TRIB1
1517000000	0	0	0	0
1518000000	0	0	0	0
1519000000	1	1	0	2	; hsa-miR-1207-5p	; PVT1
1520000000	0	0	0	0
1521000000	1	2	0	3	; hsa-miR-5194	; FAM49B ; GSDMC
1522000000	0	1	0	1		; ADCY8
1523000000	0	0	0	0
1524000000	0	3	1	4		; NDRG1 ; SLA ; WISP1	; NDRG1_HUMAN
1525000000	0	0	0	0
1526000000	0	1	0	1		; MIR30B
1527000000	0	0	0	0
1528000000	0	0	0	0
1529000000	0	1	0	1		; FLJ45872
1530000000	0	0	0	0
1531000000	0	1	0	1		; EIF2C2
1532000000	0	1	0	1		; DENND3
1533000000	0	1	1	2		; ARC	; BAI1_HUMAN
1534000000	0	13	0	13		; C8orf51 ; EEF1D ; GLI4 ; GPIHBP1 ; LY6K ; NAPRT1 ; PYCRL ; TIGD5 ; TOP1MT ; TSTA3 ; ZC3H3 ; ZFP41 ; ZNF696
1535000000	0	22	2	24		; ADCK5 ; BOP1 ; CPSF1 ; CYC1 ; DGAT1 ; EXOSC4 ; FAM83H ; FBXL6 ; GPR172A ; HEATR7A ; KIAA1688 ; KIFC2 ; MAPK15 ; MFSD3 ; MIR939 ; NFKBIL2 ; NRBP2 ; OPLAH ; PUF60 ; RECQL4 ; SCRIB ; SHARPIN	; PUF60_HUMAN ; VPS28_HUMAN
1536000000	1	4	0	5	; hsa-miR-6850-5p	; C9orf66 ; DOCK8 ; KANK1 ; ZNF7
1537000000	0	0	0	0
1538000000	0	1	0	1		; SMARCA2
1539000000	0	1	0	1		; VLDLR
1540000000	0	1	0	1		; SLC1A1
1541000000	0	4	0	4		; AK3 ; C9orf68 ; CDC37L1 ; JAK2
1542000000	0	3	0	3		; IL33 ; KIAA2026 ; RANBP6
1543000000	0	0	0	0
1544000000	0	2	0	2		; C9orf123 ; PTPRD
1545000000	0	0	0	0
1546000000	0	0	0	0
1547000000	0	0	0	0
1548000000	0	0	0	0
1549000000	0	3	0	3		; C9orf150 ; MPDZ ; TYRP1
1550000000	0	1	0	1		; NFIB
1551000000	0	2	0	2		; FREM1 ; PSIP1
1552000000	0	2	0	2		; BNC2 ; C9orf93
1553000000	0	1	0	1		; CNTLN
1554000000	0	0	0	0
1555000000	0	2	0	2		; DENND4C ; RRAGA
1556000000	0	0	0	0
1557000000	1	3	0	4	; hsa-miR-491-3p	; IFNA1 ; IFNE ; KLHL9
1558000000	0	2	1	3		; CDKN2A ; CDKN2B	; MTAP_HUMAN
1559000000	0	0	0	0
1560000000	0	0	0	0
1561000000	0	0	0	0
1562000000	0	0	0	0
1563000000	0	4	0	4		; C9orf82 ; IFT74 ; MOBKL2B ; TEK
1564000000	0	1	0	1		; C9orf72
1565000000	0	0	0	0
1566000000	0	0	0	0
1567000000	0	0	0	0
1568000000	0	1	0	1		; DDX58
1569000000	1	5	2	8	; hsa-miR-6851-5p	; BAG1 ; CHMP5 ; NDUFB6 ; NOL6 ; TOPORS	; B4GT1_HUMAN ; BAG1_HUMAN
1570000000	0	5	1	6		; ANKRD18B ; C9orf24 ; DNAI1 ; KIF24 ; UBAP2	; AN18B_HUMAN
1571000000	0	7	2	9		; CNTFR ; FANCG ; IL11RA ; RUSC2 ; SIGMAR1 ; STOML2 ; UNC13B	; STML2_HUMAN ; TERA_HUMAN
1572000000	0	11	3	14		; CA9 ; CCIN ; GLIPR2 ; HRCT1 ; NPR2 ; OR13J1 ; RECK ; RGP1 ; RNF38 ; SPAG8 ; TLN1	; GAPR1_HUMAN ; TLN1_HUMAN ; TPM2_HUMAN
1573000000	0	1	0	1		; MELK
1574000000	0	4	0	4		; ALDH1B1 ; EXOSC3 ; IGFBPL1 ; TOMM5
1575000000	0	0	0	0
1576000000	0	0	0	0
1577000000	1	1	0	2	; hsa-miR-1299	; PGM5P2
1578000000	0	0	0	0
1579000000	0	1	0	1		; CBWD7
1580000000	0	0	0	0
1581000000	0	0	0	0
1582000000	0	0	0	0
1583000000	0	0	0	0
1584000000	0	0	0	0
1585000000	0	0	0	0
1586000000	0	0	0	0
1587000000	0	0	0	0
1588000000	0	0	0	0
1589000000	0	0	0	0
1590000000	0	0	0	0
1591000000	0	0	0	0
1592000000	0	0	0	0
1593000000	0	0	0	0
1594000000	0	0	0	0
1595000000	0	0	0	0
1596000000	0	0	0	0
1597000000	0	1	0	1		; C9orf36
1598000000	0	0	0	0
1599000000	0	0	0	0
1600000000	0	0	0	0
1601000000	0	1	0	1		; AQP7P2
1602000000	0	0	0	0
1603000000	0	0	0	0
1604000000	0	3	1	4		; ANKRD20A1 ; CBWD3 ; PGM5	; PGM5_HUMAN
1605000000	0	4	1	5		; C9orf61 ; FAM122A ; PIP5K1B ; TJP2	; ZO2_HUMAN
1606000000	0	3	1	4		; KLF9 ; MAMDC2 ; PTAR1	; SMC5_HUMAN
1607000000	0	1	0	1		; MIR204
1608000000	0	2	0	2		; TMEM2 ; ZFAND5
1609000000	0	2	1	3		; ALDH1A1 ; ANXA1	; AL1A1_HUMAN
1610000000	0	1	0	1		; RORB
1611000000	0	2	1	3		; C9orf40 ; C9orf41	; TRPM6_HUMAN
1612000000	0	0	0	0
1613000000	0	2	1	3		; KIAA0367 ; VPS13A	; PRUN2_HUMAN
1614000000	0	3	2	5		; CEP78 ; GNAQ ; PSAT1	; SERC_HUMAN ; GNAQ_HUMAN
1615000000	0	0	0	0
1616000000	0	1	0	1		; TLE4
1617000000	0	0	0	0
1618000000	0	1	0	1		; FAM75B
1619000000	0	1	0	1		; FRMD3
1620000000	0	5	1	6		; C9orf103 ; GKAP1 ; HNRPK ; KIF27 ; RMI1	; HNRPK_HUMAN
1621000000	0	0	0	0
1622000000	0	3	0	3		; AGTPBP1 ; GOLM1 ; ISCA1
1623000000	0	2	0	2		; DAPK1 ; GAS1
1624000000	0	2	0	2		; CCRK ; LOC645937
1625000000	0	3	0	3		; CKS2 ; SECISBP2 ; SHC3
1626000000	0	0	0	0
1627000000	0	1	0	1		; AUH
1628000000	1	6	2	9	; hsa-miR-3651	; CENPP ; ECM2 ; IARS ; LOC100131540 ; OGN ; OMD	; ASPN_HUMAN ; MIME_HUMAN
1629000000	0	4	0	4		; FAM120AOS ; FGD3 ; IPPK ; WNK2
1630000000	0	4	0	4		; MIRLET7D ; MIRLET7F1 ; PHF2 ; PTPDC1
1631000000	0	2	0	2		; FBP1 ; MIR24-1
1632000000	0	3	0	3		; CDC14B ; HABP4 ; ZNF367
1633000000	0	6	1	7		; C9orf21 ; CTSL2 ; LOC441454 ; TDRD7 ; TMOD1 ; ZNF510	; TMOD1_HUMAN
1634000000	0	5	1	6		; C9orf156 ; CORO2A ; LOC643520 ; NCBP1 ; TBC1D2	; AN32B_HUMAN
1635000000	0	0	0	0
1636000000	0	3	1	4		; ERP44 ; NR4A3 ; TEX10	; ERP44_HUMAN
1637000000	0	0	0	0
1638000000	0	1	0	1		; RNF20
1639000000	0	0	0	0
1640000000	0	1	0	1		; SMC2
1641000000	0	4	0	4		; LOC286367 ; NIPSNAP3A ; NIPSNAP3B ; SLC44A1
1642000000	0	0	0	0
1643000000	0	2	0	2		; KLF4 ; LOC100128086
1644000000	0	0	0	0
1645000000	0	5	0	5		; C9orf5 ; CTNNAL1 ; EPB41L4B ; IKBKAP ; MIR32
1646000000	1	4	2	7	; hsa-miR-3927-5p	; AKAP2 ; C9orf152 ; PALM2-AKAP2 ; SVEP1	; THIO_HUMAN ; AKAP2_HUMAN
1647000000	0	1	0	1		; KIAA0368
1648000000	0	2	0	2		; C9orf84 ; HSDL2
1649000000	0	7	1	8		; ALAD ; HDHD3 ; POLE3 ; PRPF4 ; SLC31A2 ; SLC46A2 ; SNX30	; HEM2_HUMAN
1650000000	0	1	1	2		; DFNB31	; AMBP_HUMAN
1651000000	0	1	1	2		; TNC	; TENA_HUMAN
1652000000	0	0	0	0
1653000000	0	0	0	0
1654000000	0	1	0	1		; TLR4
1655000000	0	0	0	0
1656000000	0	0	0	0
1657000000	0	7	1	8		; C5 ; CEP110 ; FBXW2 ; MEGF9 ; PHF19 ; RAB14 ; STOM	; STOM_HUMAN
1658000000	0	5	0	5		; DAB2IP ; MORN5 ; MRRF ; PTGS1 ; RBM18
1659000000	1	4	0	5	; hsa-miR-601	; C9orf45 ; DENND1A ; OR1K1 ; RABGAP1
1660000000	0	1	0	1		; PSMB7
1661000000	0	5	2	7		; ARPC5L ; GAPVD1 ; MAPKAP1 ; NR6A1 ; WDR38	; ARP5L_HUMAN ; GRP78_HUMAN
1662000000	0	2	0	2		; FAM125B ; PBX3
1663000000	0	4	1	5		; FAM129B ; GARNL3 ; RALGPS1 ; ZBTB34	; RL12_HUMAN
1664000000	1	16	2	19	; hsa-miR-2861	; AK1 ; C9orf117 ; CERCAM ; DNM1 ; ENG ; FAM102A ; LCN2 ; ODF2 ; PTGES2 ; SH2D3C ; SLC25A25 ; ST6GALNAC6 ; STXBP1 ; TOR2A ; TRUB2 ; TTC16	; DYN1_HUMAN ; KAD1_HUMAN	9q34
1665000000	0	7	2	9		; C9orf114 ; DOLPP1 ; FAM73B ; IER5L ; PHYHD1 ; SPTAN1 ; ZDHHC12	; SET_HUMAN ; SPTN1_HUMAN
1666000000	0	5	0	5		; C9orf78 ; FREQ ; METTL11A ; PRRX2 ; PTGES
1667000000	0	5	1	6		; AIF1L ; C9orf58 ; LAMC3 ; NUP214 ; PPAPDC3	; FUBP3_HUMAN
1668000000	0	3	0	3		; C9orf171 ; MED27 ; RAPGEF1
1669000000	0	4	0	4		; SNORD36A ; SURF4 ; SURF6 ; TSC1
1670000000	0	2	0	2		; ADAMTSL2 ; RXRA
1671000000	0	4	0	4		; COL5A1 ; FCN1 ; KIAA0649 ; OLFM1
1672000000	0	6	0	6		; CARD9 ; ESP33 ; GPSM1 ; KCNT1 ; NOTCH1 ; SDCCAG3
1673000000	2	10	4	16	; hsa-miR-4674 ; hsa-miR-7114-5p	; C9orf140 ; C9orf142 ; CLIC3 ; EGFL7 ; KIAA1984 ; LCN6 ; NELF ; PNPLA7 ; PTGDS ; TRAF2	; PHP14_HUMAN ; DPP2_HUMAN ; CLIC3_HUMAN ; PTGDS_HUMAN	9q34
1674000000	0	2	0	2		; TUBB8 ; ZMYND19
1675000000	0	3	0	3		; GTPBP4 ; IDI1 ; ZMYND11
1676000000	0	0	0	0
1677000000	0	1	0	1		; PFKP
1678000000	0	1	0	1		; KLF6
1679000000	0	1	0	1		; AKR1E2
1680000000	0	4	2	6		; ANKRD16 ; IL2RA ; NET1 ; RBM17	; TBAL3_HUMAN ; GDIB_HUMAN
1681000000	0	2	0	2		; LOC399715 ; PRKCQ
1682000000	0	1	0	1		; TAF3
1683000000	0	0	0	0
1684000000	0	0	0	0
1685000000	0	2	0	2		; CUGBP2 ; SFTA1P
1686000000	0	3	0	3		; DHTKD1 ; ECHDC3 ; USP6NL
1687000000	1	4	0	5	; hsa-miR-548q	; CDC123 ; NUDT5 ; OPTN ; SEC61A2
1688000000	0	4	0	4		; BEND7 ; FRMD4A ; MCM10 ; PHYH
1689000000	0	3	0	3		; FAM107B ; HSPA14 ; RPP38
1690000000	0	2	0	2		; FAM188A ; ITGA8
1691000000	0	1	1	2		; RSU1	; RSU1_HUMAN
1692000000	0	7	1	8		; FAM23B ; MRC1L1 ; PTPLA ; SLC39A12 ; ST8SIA6 ; TRDMT1 ; VIM	; MRC1_HUMAN
1693000000	0	1	0	1		; LOC100128641
1694000000	0	1	0	1		; PLXDC2
1695000000	0	1	0	1		; NEBL
1696000000	2	4	0	6	; hsa-miR-1915-5p ; hsa-miR-1915-3p	; C10orf113 ; C10orf140 ; LOC730417 ; MLLT10
1697000000	0	2	0	2		; ARMC3 ; SPAG6
1698000000	0	2	0	2		; C10orf67 ; OTUD1
1699000000	0	4	1	5		; ARHGAP21 ; ENKUR ; PRTFDC1 ; THNSL1	; RHG21_HUMAN
1700000000	0	0	1	1			; MYO3A_HUMAN
1701000000	0	2	0	2		; PDSS1 ; YME1L1
1702000000	0	4	0	4		; ARMC4 ; MASTL ; MKX ; RAB18
1703000000	0	0	0	0
1704000000	0	1	1	2		; KIAA1462	; JCAD_HUMAN
1705000000	0	3	0	3		; MAP3K8 ; PAPD1 ; ZNF438
1706000000	0	1	1	2		; ZEB1	; ZEB1_HUMAN
1707000000	0	0	0	0
1708000000	0	0	0	0
1709000000	0	0	0	0
1710000000	0	0	0	0
1711000000	0	0	0	0
1712000000	0	3	0	3		; ANKRD30A ; ZNF25 ; ZNF33A
1713000000	0	0	0	0
1714000000	0	0	0	0
1715000000	0	0	0	0
1716000000	0	0	0	0
1717000000	1	2	0	3	; hsa-miR-5100	; BMS1 ; ZNF33B
1718000000	0	3	1	4		; FXYD4 ; HNRNPA3P1 ; ZNF485	; HNRPF_HUMAN
1719000000	0	2	0	2		; C10orf10 ; CXCL12
1720000000	0	3	1	4		; ALOX5 ; NCOA4 ; TIMM23	; LOX5_HUMAN
1721000000	0	2	0	2		; GPRIN2 ; SYT15
1722000000	0	1	0	1		; GDF10
1723000000	0	1	0	1		; LRRC18
1724000000	0	4	0	4		; C10orf128 ; ERCC6 ; PARG ; TIMM23B
1725000000	0	1	0	1		; ASAH2B
1726000000	0	0	0	0
1727000000	0	0	0	0
1728000000	0	0	0	0
1729000000	0	0	0	0
1730000000	0	0	0	0
1731000000	0	1	0	1		; ZWINT
1732000000	0	0	0	0
1733000000	0	2	0	2		; CISD1 ; TFAM
1734000000	0	3	0	3		; ANK3 ; FAM13C1 ; SLC16A9
1735000000	0	2	0	2		; CDC2 ; RHOBTB1
1736000000	0	1	0	1		; C10orf107
1737000000	0	2	0	2		; EGR2 ; RTKN2
1738000000	0	1	0	1		; JMJD1C
1739000000	0	0	0	0
1740000000	0	0	0	0
1741000000	0	0	0	0
1742000000	0	1	0	1		; SIRT1
1743000000	0	5	1	6		; DNA2 ; HNRNPH3 ; HNRPH3 ; SRGN ; TET1	; HNRH3_HUMAN
1744000000	0	4	0	4		; C10orf35 ; COL13A1 ; SUPV3L1 ; VPS26A
1745000000	0	8	2	10		; ADAMTS14 ; EIF4EBP2 ; KIAA1274 ; LRRC20 ; PRF1 ; SAR1A ; SGPL1 ; TYSND1	; IPYR_HUMAN ; PHS_HUMAN
1746000000	0	5	0	5		; ASCC1 ; C10orf54 ; CDH23 ; CHST3 ; SPOCK2
1747000000	0	4	1	5		; C10orf104 ; DDIT4 ; P4HA1 ; PLA2G12B	; P4HA1_HUMAN
1748000000	0	12	3	15		; CHCHD1 ; DNAJC9 ; ECD ; FAM149B1 ; FUT11 ; MRPS16 ; MYOZ1 ; PLAU ; PPP3CB ; SYNPO2L ; TTC18 ; USP54	; ANXA7_HUMAN ; DNJC9_HUMAN ; VINC_HUMAN
1749000000	0	2	0	2		; AP3M1 ; SAMD8
1750000000	0	2	1	3		; COMTD1 ; ZNF503	; VDAC2_HUMAN
1751000000	0	0	0	0
1752000000	0	1	0	1		; DLG5
1753000000	0	1	0	1		; ZMIZ1
1754000000	0	7	2	9		; LOC642361 ; PPIF ; SFTPA1B ; SFTPA2 ; SFTPA2B ; SFTPD ; ZCCHC24	; SFTPD_HUMAN ; SFPA2_HUMAN
1755000000	0	3	0	3		; ANXA11 ; PLAC9 ; SH2D4B
1756000000	0	1	0	1		; NRG3
1757000000	0	0	0	0
1758000000	0	0	0	0
1759000000	0	2	0	2		; FAM190B ; KIAA1128
1760000000	0	0	0	0
1761000000	0	2	0	2		; C10orf116 ; KIAA0261
1762000000	0	3	1	4		; FAM22D ; LOC439994 ; PAPSS2	; PAPS2_HUMAN
1763000000	0	3	0	3		; ANKRD22 ; FAS ; LIPN
1764000000	0	6	1	7		; IFIT1 ; IFIT1L ; IFIT2 ; IFIT3 ; IFIT5 ; KIF20B	; LICH_HUMAN
1765000000	0	1	0	1		; ANKRD1
1766000000	0	3	0	3		; CPEB3 ; PCGF5 ; PPP1R3C
1767000000	0	4	1	5		; EXOC6 ; HHEX ; IDE ; KIF11	; IDE_HUMAN
1768000000	0	4	1	5		; CEP55 ; GPR120 ; PIPSL ; RBP4	; MYOF_HUMAN
1769000000	0	3	0	3		; CYP2C18 ; HELLS ; NOC3L
1770000000	0	2	2	4		; ALDH18A1 ; SORBS1	; P5CS_HUMAN ; SRBS1_HUMAN
1771000000	0	2	0	2		; C10orf12 ; LCOR
1772000000	0	8	2	10		; AVPI1 ; CRTAC1 ; EXOSC1 ; FRAT1 ; FRAT2 ; GOLGA7B ; PGAM1 ; ZFYVE27	; PGAM1_HUMAN ; MMS19_HUMAN
1773000000	1	2	0	3	; hsa-miR-4685-3p	; C10orf28 ; HPS1
1774000000	0	2	0	2		; ENTPD7 ; GOT1
1775000000	0	5	1	6		; C10orf2 ; C10orf6 ; FAM178A ; SCD ; SNORA12	; LZTS2_HUMAN
1776000000	0	5	1	6		; C10orf76 ; FBXW4 ; MGEA5 ; NPM3 ; POLL	; HPS6_HUMAN
1777000000	0	6	0	6		; ARL3 ; C10orf32 ; ELOVL3 ; NOLC1 ; PSD ; TRIM8
1778000000	1	3	2	6	; hsa-miR-1307-5p	; COL17A1 ; PCGF6 ; SH3PXD2A	; AINX_HUMAN ; RRP5_HUMAN
1779000000	0	3	0	3		; C10orf79 ; CCDC147 ; ITPRIP
1780000000	0	0	0	0
1781000000	0	0	1	1			; SORC1_HUMAN
1782000000	0	0	0	0
1783000000	0	0	0	0
1784000000	0	1	1	2		; XPNPEP1	; ADDG_HUMAN
1785000000	0	2	1	3		; DUSP5 ; SMNDC1	; SHOC2_HUMAN
1786000000	0	0	0	0
1787000000	0	0	0	0
1788000000	0	3	0	3		; ADRB1 ; DCLRE1A ; NHLRC2
1789000000	0	4	0	4		; ABLIM1 ; FAM160B1 ; KIAA1600 ; PPIAP19
1790000000	0	0	0	0
1791000000	0	1	0	1		; KIAA1598
1792000000	0	3	0	3		; EMX2OS ; PDZD8 ; RAB11FIP2
1793000000	0	0	0	0
1794000000	0	5	1	6		; BAG3 ; GRK5 ; SEC23IP ; SFXN4 ; TIAL1	; TIAR_HUMAN
1795000000	0	1	0	1		; PPAPDC1A
1796000000	0	0	0	0
1797000000	0	3	0	3		; FAM24B ; LOC399815 ; PLEKHA1
1798000000	0	1	0	1		; BUB3
1799000000	0	0	1	1			; OAT_HUMAN
1800000000	0	1	0	1		; BCCIP
1801000000	0	1	0	1		; DOCK1
1802000000	0	2	0	2		; FOXI2 ; MKI67
1803000000	0	0	0	0
1804000000	0	0	0	0
1805000000	0	2	1	3		; GLRX3 ; TXNL2	; GLRX3_HUMAN
1806000000	0	3	0	3		; BNIP3 ; JAKMIP3 ; PPP2R2D
1807000000	0	2	0	2		; C10orf92 ; INPP5A
1808000000	0	4	2	6		; ECHS1 ; KNDC1 ; MTG1 ; RIC8A	; PSD13_HUMAN ; ECHM_HUMAN
1809000000	2	16	2	20	; hsa-miR-210-5p ; hsa-miR-210-3p	; ANO9 ; CD151 ; DEAF1 ; EPS8L2 ; HRAS ; LOC143666 ; LRDD ; PHRF1 ; PKP3 ; PNPLA2 ; POLR2L ; RASSF7 ; SCT ; SLC25A22 ; TMEM80 ; TSPAN4	; RLA2_HUMAN ; CD151_HUMAN	11p15
1810000000	0	4	0	4		; C11orf21 ; DUSP8 ; INS ; TSPAN32
1811000000	0	5	1	6		; CARS ; CDKN1C ; PHLDA2 ; SLC22A18 ; SLC22A18AS	; SYCC_HUMAN
1812000000	0	3	0	3		; NUP98 ; RRM1 ; ZNF195
1813000000	0	7	1	8		; HBB ; HBD ; HBE1 ; OR51E1 ; OR52I1 ; OR52K2 ; TRIM21	; HBG1_HUMAN
1814000000	0	3	1	4		; TRIM22 ; TRIM6-TRIM34 ; UBQLNL	; PRDBP_HUMAN
1815000000	0	5	2	7		; DCHS1 ; MRPL17 ; TAF10 ; ZNF214 ; ZNF215	; NAL14_HUMAN ; ILK_HUMAN
1816000000	0	2	3	5		; OLFML1 ; RIC3	; EIF3F_HUMAN ; NB5R2_HUMAN ; OLFL1_HUMAN
1817000000	0	4	0	4		; DENND5A ; NRIP3 ; TMEM41B ; TMEM9B
1818000000	0	1	0	1		; ADM
1819000000	1	4	0	5	; hsa-miR-4485-3p	; AMPD3 ; GALNTL4 ; LYVE1 ; XLKD1
1820000000	0	3	1	4		; DKK3 ; MICALCL ; USP47	; MICLK_HUMAN
1821000000	0	2	1	3		; PARVA ; TEAD1	; PARVA_HUMAN
1822000000	0	3	0	3		; BTBD10 ; FAR1 ; SPON1
1823000000	0	1	2	3		; PDE3B	; PSA1_HUMAN ; COPB_HUMAN
1824000000	0	0	0	0
1825000000	0	2	2	4		; C11orf58 ; PIK3C2A	; RS13_HUMAN ; NUCB2_HUMAN
1826000000	0	3	2	5		; HPS5 ; SAA2 ; SAAL1	; OTOG_HUMAN ; SAA4_HUMAN
1827000000	0	4	1	5		; E2F8 ; LDHA ; TSG101 ; ZDHHC13	; LDHA_HUMAN
1828000000	0	0	0	0
1829000000	0	1	0	1		; PRMT3
1830000000	0	1	0	1		; ANO5
1831000000	0	2	0	2		; FANCF ; SVIP
1832000000	0	0	0	0
1833000000	0	0	0	0
1834000000	0	0	0	0
1835000000	0	2	0	2		; FIBIN ; MUC15
1836000000	1	5	0	6	; hsa-miR-8087	; BDNF ; CCDC34 ; KIF18A ; LGR4 ; LIN7C
1837000000	0	0	0	0
1838000000	0	1	0	1		; KCNA4
1839000000	0	0	0	0
1840000000	0	1	1	2		; RCN1	; RCN1_HUMAN
1841000000	0	4	2	6		; CSTF3 ; DEPDC7 ; QSER1 ; TCP11L1	; EIF3M_HUMAN ; QSER1_HUMAN
1842000000	0	6	1	7		; ABTB2 ; CAPRIN1 ; CD59 ; FBXO3 ; LMO2 ; NAT10	; NAT10_HUMAN
1843000000	1	5	1	7	; hsa-miR-1343-5p	; APIP ; CAT ; CD44 ; ELF5 ; SLC1A2	; CATA_HUMAN
1844000000	0	2	0	2		; FJX1 ; FLJ14213
1845000000	0	1	0	1		; C11orf74
1846000000	0	0	0	0
1847000000	0	0	0	0
1848000000	0	0	0	0
1849000000	0	0	0	0
1850000000	0	0	0	0
1851000000	0	0	0	0
1852000000	0	3	0	3		; ACCS ; HSD17B12 ; MIR129-2
1853000000	0	0	0	0
1854000000	0	2	0	2		; CRY2 ; GYLTL1B
1855000000	0	5	1	6		; ARHGAP1 ; CKAP5 ; HARBI1 ; MDK ; ZNF408	; MK_HUMAN
1856000000	0	4	3	7		; CUGBP1 ; PSMC3 ; PTPMT1 ; SPI1	; NU160_HUMAN ; PRS6A_HUMAN ; MYPC3_HUMAN
1857000000	0	1	0	1		; LOC729960
1858000000	0	1	0	1		; OR4C12
1859000000	0	0	0	0
1860000000	0	0	0	0
1861000000	0	0	0	0
1862000000	0	0	0	0
1863000000	0	0	0	0
1864000000	0	0	0	0
1865000000	0	0	0	0
1866000000	0	9	0	9		; CLP1 ; MED19 ; MIR130A ; OR6Q1 ; SERPING1 ; SSRP1 ; TIMM10 ; YPEL4 ; ZDHHC5
1867000000	0	3	0	3		; FAM111A ; FAM111B ; LPXN
1868000000	1	4	1	6	; hsa-miR-3162-3p	; MS4A2 ; MS4A3 ; MS4A4A ; STX3	; OSBP1_HUMAN
1869000000	0	10	1	11		; CCDC86 ; DDB1 ; GPR44 ; MS4A14 ; MS4A15 ; MS4A7 ; MS4A8B ; PRPF19 ; SLC15A3 ; TMEM132A	; PRP19_HUMAN
1870000000	0	12	1	13		; BEST1 ; C11orf10 ; C11orf66 ; C11orf9 ; DAK ; FEN1 ; FLJ12529 ; FTH1 ; INCENP ; SCGB2A1 ; SYT7 ; TMEM138	; FEN1_HUMAN
1871000000	1	21	3	25	; hsa-miR-6747-3p	; AHNAK ; B3GAT3 ; C11orf48 ; C11orf83 ; CHRM1 ; EEF1G ; GANAB ; INTS5 ; MTA2 ; POLR2G ; SCGB1A1 ; SLC22A8 ; SLC3A2 ; SNHG1 ; SNORA57 ; SNORD22 ; SNORD30 ; SNORD31 ; TAF6L ; TTC9C ; TUT1	; EF1G_HUMAN ; HNRL2_HUMAN ; GANAB_HUMAN	11q12
1872000000	0	16	2	18		; ATL3 ; C11orf84 ; COX8A ; ESRRA ; FKBP2 ; KCNK4 ; LGALS12 ; MARK2 ; NAT11 ; NUDT22 ; OTUB1 ; PPP1R14B ; RCOR2 ; RTN3 ; STIP1 ; TRPT1	; PP14B_HUMAN ; STIP1_HUMAN
1873000000	1	11	2	14	; hsa-miR-6750-3p	; CAPN1 ; CDCA5 ; EHD1 ; MEN1 ; MRPL49 ; NAALADL1 ; POLA2 ; RPS6KA4 ; SAC3D1 ; ZFPL1 ; ZNHIT2	; EHD1_HUMAN ; MRCKG_HUMAN	11q13
1874000000	0	17	2	19		; BANF1 ; CFL1 ; CTSW ; DRAP1 ; EFEMP2 ; EIF1AD ; FAM89B ; FIBP ; FRMD8 ; KCNK7 ; KLC2 ; PACS1 ; PCNXL3 ; SCYL1 ; SF3B2 ; SSSCA1 ; YIF1A	; BAF_HUMAN ; SF3B2_HUMAN
1875000000	0	19	1	20		; ADRBK1 ; ANKRD13D ; B3GNT1 ; BBS1 ; BRMS1 ; C11orf80 ; CCS ; CTSF ; DPP3 ; FBXL11 ; LRFN4 ; MRPL11 ; PC ; RBM14 ; RBM4 ; RCE1 ; RHOD ; RIN1 ; SPTBN2	; RBM4_HUMAN
1876000000	1	13	1	15	; hsa-miR-6752-5p	; ACY3 ; ALDH3B1 ; ALDH3B2 ; C11orf24 ; CORO1B ; GPR152 ; NDUFS8 ; NDUFV1 ; PITPNM1 ; PPP1CA ; RAD9A ; RPS6KB2 ; TMEM134	; PP1A_HUMAN	11q13
1877000000	0	4	2	6		; IGHMBP2 ; MRGPRF ; MRPL21 ; MTL5	; RM21_HUMAN ; SMBP2_HUMAN
1878000000	0	2	0	2		; CCND1 ; FADD
1879000000	0	2	1	3		; CTTN ; SHANK2	; SRC8_HUMAN
1880000000	0	3	2	5		; FAM86C ; FOLR1 ; NADSYN1	; FOLR2_HUMAN ; FOLR1_HUMAN
1881000000	0	4	0	4		; ARHGEF17 ; FCHSD2 ; P2RY6 ; PDE2A
1882000000	0	5	1	6		; CHCHD8 ; MRPL48 ; PAAF1 ; PPME1 ; RELT	; PPME1_HUMAN
1883000000	0	5	2	7		; ARRB1 ; KCNE3 ; PGM2L1 ; SLCO2B1 ; SPCS2	; PGM2L_HUMAN ; ARRB1_HUMAN
1884000000	0	4	2	6		; MAP6 ; RPS3 ; SERPINH1 ; UVRAG	; RS3_HUMAN ; SERPH_HUMAN
1885000000	0	5	0	5		; GDPD4 ; LRRC32 ; MYO7A ; PHCA ; TSKU
1886000000	0	8	1	9		; ALG8 ; AQP11 ; C11orf67 ; CLNS1A ; GAB2 ; PAK1 ; RSF1 ; USP35	; PAK1_HUMAN
1887000000	0	1	0	1		; ODZ4
1888000000	1	0	0	1	; hsa-miR-708-5p
1889000000	0	0	0	0
1890000000	0	0	0	0
1891000000	0	4	0	4		; ANKRD42 ; C11orf82 ; PCF11 ; RAB30
1892000000	0	0	0	0
1893000000	0	0	0	0
1894000000	0	4	0	4		; CCDC89 ; CREBZF ; EED ; TMEM126B
1895000000	0	2	0	2		; CCDC81 ; FZD4
1896000000	0	1	0	1		; RAB38
1897000000	0	0	0	0
1898000000	0	3	0	3		; CHORDC1 ; NAALAD2 ; NOX4
1899000000	0	0	0	0
1900000000	0	1	1	2		; FAT3	; FAT3_HUMAN
1901000000	0	0	0	0
1902000000	0	9	0	9		; C11orf54 ; KIAA1731 ; PANX1 ; SNORA1 ; SNORA18 ; SNORA25 ; SNORA32 ; SNORA8 ; TAF1D
1903000000	0	2	0	2		; MRE11A ; SESN3
1904000000	0	1	0	1		; MAML2
1905000000	1	1	0	2	; hsa-miR-1260b	; CCDC82
1906000000	0	0	0	0
1907000000	0	0	0	0
1908000000	0	0	0	0
1909000000	0	1	0	1		; LOC440063
1910000000	0	3	0	3		; ANGPTL5 ; KIAA1377 ; TRPC6
1911000000	0	3	0	3		; DCUN1D5 ; MMP1 ; MMP12
1912000000	0	0	0	0
1913000000	0	6	0	6		; CARD16 ; CARD17 ; CASP1 ; CASP12 ; CASP5 ; LOC643733
1914000000	0	1	0	1		; KBTBD3
1915000000	0	0	0	0
1916000000	0	3	0	3		; ACAT1 ; ELMOD1 ; SLC35F2
1917000000	0	1	0	1		; DDX10
1918000000	0	1	1	2		; RDX	; RADI_HUMAN
1919000000	0	1	0	1		; FDX1
1920000000	0	7	0	7		; C11orf88 ; CRYAB ; DIXDC1 ; HSPB2 ; PTS ; SIK2 ; TIMM8B
1921000000	0	0	0	0
1922000000	0	3	2	5		; USP28 ; ZBTB16 ; ZW10	; ZW10_HUMAN ; NNMT_HUMAN
1923000000	0	2	1	3		; CADM1 ; REXO2	; ORN_HUMAN
1924000000	0	0	0	0
1925000000	0	6	2	8		; APOA1 ; PAFAH1B2 ; PCSK7 ; RNF214 ; SIDT2 ; ZNF259	; APOA4_HUMAN ; APOC3_HUMAN
1926000000	0	6	0	6		; AMICA1 ; CEP164 ; FXYD6 ; SCN2B ; SCN4B ; TMPRSS4
1927000000	3	11	4	18	; hsa-miR-6716-3p ; hsa-miR-3656 ; hsa-miR-6756-3p	; BCL9L ; CCDC153 ; CCDC84 ; DDX6 ; DPAGT1 ; H2AFX ; HINFP ; HMBS ; HYOU1 ; LOC731314 ; SLC37A4	; BCL9L_HUMAN ; COPD_HUMAN ; HYOU1_HUMAN ; MUC18_HUMAN	11q23
1928000000	0	5	0	5		; C1QTNF5 ; PVRL1 ; RNF26 ; THY1 ; TRIM29
1929000000	0	1	0	1		; ARHGEF12
1930000000	0	0	0	0
1931000000	0	0	1	1			; HSP7C_HUMAN
1932000000	0	3	0	3		; SCN3B ; VWA5A ; ZNF202
1933000000	0	6	1	7		; CCDC15 ; ESAM ; PKNOX2 ; ROBO3 ; ROBO4 ; VSIG2	; ESAM_HUMAN
1934000000	0	11	0	11		; CHEK1 ; DCPS ; EI24 ; FOXRED1 ; HYLS1 ; LOC338667 ; PATE3 ; PUS3 ; RPUSD4 ; SRPR ; STT3A
1935000000	0	0	0	0
1936000000	0	0	0	0
1937000000	0	2	0	2		; ETS1 ; FLI1
1938000000	0	3	0	3		; BTBD15 ; NFRKB ; ST14
1939000000	0	1	0	1		; ADAMTS8
1940000000	0	0	0	0
1941000000	0	0	0	0
1942000000	0	2	0	2		; NCAPD3 ; VPS26B
1943000000	0	3	0	3		; IQSEC3 ; SLC6A12 ; SLC6A13
1944000000	0	5	0	5		; HSN2 ; JARID1A ; LOC100049716 ; NINJ2 ; WNK1
1945000000	0	1	1	2		; CACNA1C	; CAC1C_HUMAN
1946000000	0	3	1	4		; FKBP4 ; FOXM1 ; TULP3	; FKBP4_HUMAN
1947000000	0	2	0	2		; LOC100128816 ; PRMT8
1948000000	0	3	0	3		; KCNA5 ; NDUFA9 ; RAD51AP1
1949000000	0	3	0	3		; ANO2 ; TMEM16B ; VWF
1950000000	1	23	4	28	; hsa-miR-200c-3p	; C1R ; C1RL ; CDCA3 ; CHD4 ; EMG1 ; GAPDH ; GNB3 ; GPR162 ; LAG3 ; LEPREL2 ; LPAR5 ; LTBR ; MLF2 ; MRPL51 ; NCAPD2 ; NOP2 ; PHB2 ; PLEKHG6 ; SCARNA10 ; SCARNA12 ; TPI1 ; USP5 ; ZNF384	; PHB2_HUMAN ; TPIS_HUMAN ; G3P_HUMAN ; NOP2_HUMAN	12p13	200c-3p
1951000000	0	2	1	3		; FAM90A1 ; NANOG	; C163B_HUMAN
1952000000	0	2	1	3		; A2M ; PZP	; A2MG_HUMAN
1953000000	0	9	0	9		; CD69 ; CLEC12A ; CLEC1A ; CLEC1B ; CLEC7A ; GABARAPL1 ; KLRF1 ; LOC374443 ; OLR1
1954000000	0	3	0	3		; KLRD1 ; STYK1 ; TAS2R49
1955000000	0	2	0	2		; ETV6 ; PRB3
1956000000	0	7	3	10		; CREBL2 ; DDX47 ; GPR19 ; GPRC5A ; HEBP1 ; LOH12CR2 ; MIR614	; DDX47_HUMAN ; HEBP1_HUMAN ; RAI3_HUMAN
1957000000	0	0	0	0
1958000000	0	8	0	8		; ARHGDIB ; C12orf69 ; FLJ22662 ; H2AFJ ; HIST4H4 ; MGP ; RERG ; WBP11
1959000000	0	2	0	2		; PTPRO ; STRAP
1960000000	0	1	0	1		; LMO3
1961000000	0	1	0	1		; RERGL
1962000000	0	0	1	1			; P3C2G_HUMAN
1963000000	0	0	0	0
1964000000	0	0	0	0
1965000000	0	4	2	6		; ABCC9 ; CMAS ; GOLT1B ; KCNJ8	; NEUA_HUMAN ; RECQ1_HUMAN
1966000000	0	2	0	2		; ETNK1 ; KIAA0528
1967000000	0	1	0	1		; SOX5
1968000000	0	3	1	4		; CASC1 ; KRAS ; LYRM5	; BCAT1_HUMAN
1969000000	0	0	0	0
1970000000	0	1	0	1		; C12orf11
1971000000	0	3	1	4		; ARNTL2 ; MRPS35 ; REP15	; LIPB1_HUMAN
1972000000	0	1	0	1		; FAR2
1973000000	0	2	0	2		; ERGIC2 ; OVCH1
1974000000	0	1	0	1		; DDX11
1975000000	0	2	0	2		; FAM60A ; LOC650369
1976000000	0	3	0	3		; DNM1L ; PKP2 ; YARS2
1977000000	0	1	0	1		; ALG10
1978000000	0	0	0	0
1979000000	0	0	0	0
1980000000	0	0	0	0
1981000000	0	0	0	0
1982000000	0	0	0	0
1983000000	0	2	1	3		; KIF21A ; LRRK2	; KI21A_HUMAN
1984000000	0	1	0	1		; PDZRN4
1985000000	0	2	0	2		; GXYLT1 ; YAF2
1986000000	0	4	0	4		; LOC100132797 ; PPHLN1 ; PRICKLE1 ; ZCRB1
1987000000	0	4	1	5		; IRAK4 ; PUS7L ; TMEM117 ; TWF1	; TWF1_HUMAN
1988000000	0	1	0	1		; ANO6
1989000000	0	3	1	4		; ARID2 ; SFRS2IP ; SLC38A1	; ARID2_HUMAN
1990000000	0	0	0	0
1991000000	0	5	1	6		; PFKM ; RAPGEF3 ; RPAP3 ; SLC48A1 ; TMEM106C	; RPAP3_HUMAN
1992000000	0	9	1	10		; CACNB3 ; CCDC65 ; CCNT1 ; DDX23 ; FKBP11 ; H1FNT ; PRKAG1 ; SNORA34 ; WNT10B	; FKB11_HUMAN
1993000000	0	9	1	10		; GPD1 ; LASS5 ; PRPF40B ; RACGAP1 ; SMARCD1 ; SPATS2 ; TMBIM6 ; TROAP ; TUBA1C	; GPDA_HUMAN
1994000000	0	5	0	5		; LETMD1 ; LOC100127971 ; METTL7A ; POU6F1 ; TFCP2
1995000000	0	7	0	7		; ACVRL1 ; C12orf44 ; DAZAP2 ; GRASP ; KRT80 ; NR4A1 ; SCN8A
1996000000	0	8	2	10		; EIF4B ; KRT18 ; KRT5 ; KRT6A ; KRT8 ; LOC646723 ; SPRYD3 ; TENC1	; K2C8_HUMAN ; IF4B_HUMAN
1997000000	1	13	1	15	; hsa-miR-615-3p	; AAAS ; AMHR2 ; CALCOCO1 ; CBX5 ; ESPL1 ; HOXC4 ; HOXC5 ; HOXC9 ; MAP3K12 ; MFSD5 ; PRR13 ; SMUG1 ; TARBP2	; PCBP2_HUMAN	12q13
1998000000	0	5	1	6		; GPR84 ; HNRNPA1 ; NFE2 ; PDE1B ; ZNF385A	; ROA1_HUMAN
[truncated: 1,057 more rows]
