# Supplementary material for: Paired proteomics, transcriptomics and miRNomics in non-small cell lung cancers: known and novel signaling cascades
Source: Oncotarget. 2016 Aug 31;7(44):71514–25. doi: 10.18632/oncotarget.11723 (PMC5342097; doi:10.18632/oncotarget.11723)
Supplement: Supplementary file 6 [file oncotarget-07-71514-s006.xlsx]

## Sheet: all_cor.txt
partner 1	partner 2	type 1	type 2	Cor	p-val
PDIA4_HUMAN	CAV2_HUMAN	PROTEIN	PROTEIN	-0.893	0
PSB3_HUMAN	MAP4_HUMAN	PROTEIN	PROTEIN	-0.885	0
NDUA4_HUMAN	UBP5_HUMAN	PROTEIN	PROTEIN	-0.884	0
NIT1_HUMAN	LAMB1_HUMAN	PROTEIN	PROTEIN	-0.884	0
PDIA6_HUMAN	CAV2_HUMAN	PROTEIN	PROTEIN	-0.884	0
PHP14_HUMAN	UBP5_HUMAN	PROTEIN	PROTEIN	-0.879	0
RTCB_HUMAN	PHP14_HUMAN	PROTEIN	PROTEIN	-0.876	0
COASY_HUMAN	LAMB1_HUMAN	PROTEIN	PROTEIN	-0.875	0
6PGD_HUMAN	IAH1_HUMAN	PROTEIN	PROTEIN	-0.874	0
SAE2_HUMAN	COMD3_HUMAN	PROTEIN	PROTEIN	-0.873	0
SRSF3_HUMAN	DYL2_HUMAN	PROTEIN	PROTEIN	-0.873	0
IAH1_HUMAN	SAE2_HUMAN	PROTEIN	PROTEIN	-0.871	0
PHP14_HUMAN	LAMB1_HUMAN	PROTEIN	PROTEIN	-0.869	0
APT_HUMAN	CDC37_HUMAN	PROTEIN	PROTEIN	-0.866	0
DHX9_HUMAN	XRCC6_HUMAN	PROTEIN	PROTEIN	0.867	0
RBM39_HUMAN	RENT1_HUMAN	PROTEIN	PROTEIN	0.867	0
HNRH2_HUMAN	RD23B_HUMAN	PROTEIN	PROTEIN	0.868	0
PSB10_HUMAN	PARK7_HUMAN	PROTEIN	PROTEIN	0.868	0
SAE2_HUMAN	FAF2_HUMAN	PROTEIN	PROTEIN	0.868	0
DHX9_HUMAN	IPO5_HUMAN	PROTEIN	PROTEIN	0.869	0
PARVA_HUMAN	FHL1_HUMAN	PROTEIN	PROTEIN	0.869	0
RL9_HUMAN	XPO2_HUMAN	PROTEIN	PROTEIN	0.869	0
SNTB2_HUMAN	EHD2_HUMAN	PROTEIN	PROTEIN	0.87	0
FERM2_HUMAN	ITA1_HUMAN	PROTEIN	PROTEIN	0.871	0
TCPA_HUMAN	TCPD_HUMAN	PROTEIN	PROTEIN	0.871	0
U5S1_HUMAN	UBP5_HUMAN	PROTEIN	PROTEIN	0.871	0
ILF2_HUMAN	XRCC6_HUMAN	PROTEIN	PROTEIN	0.872	0
PDIA6_HUMAN	PGAM1_HUMAN	PROTEIN	PROTEIN	0.872	0
RTCB_HUMAN	1433G_HUMAN	PROTEIN	PROTEIN	0.872	0
APEX1_HUMAN	XRCC5_HUMAN	PROTEIN	PROTEIN	0.873	0
PHP14_HUMAN	COASY_HUMAN	PROTEIN	PROTEIN	0.873	0
SPTA1_HUMAN	ANK1_HUMAN	PROTEIN	PROTEIN	0.873	0
APEX1_HUMAN	XRCC6_HUMAN	PROTEIN	PROTEIN	0.874	0
RBM39_HUMAN	APEX1_HUMAN	PROTEIN	PROTEIN	0.874	0
SMD3_HUMAN	APT_HUMAN	PROTEIN	PROTEIN	0.874	0
CAV1_HUMAN	SUSD2_HUMAN	PROTEIN	PROTEIN	0.875	0
PRDX4_HUMAN	PDIA4_HUMAN	PROTEIN	PROTEIN	0.875	0
CAH1_HUMAN	GEMI5_HUMAN	PROTEIN	PROTEIN	0.876	0
CLIC2_HUMAN	SDPR_HUMAN	PROTEIN	PROTEIN	0.876	0
PARVA_HUMAN	EHD2_HUMAN	PROTEIN	PROTEIN	0.876	0
RL10_HUMAN	RL17_HUMAN	PROTEIN	PROTEIN	0.876	0
CAV1_HUMAN	SDPR_HUMAN	PROTEIN	PROTEIN	0.877	0
NIT1_HUMAN	SH3L1_HUMAN	PROTEIN	PROTEIN	0.877	0
U5S1_HUMAN	IPO5_HUMAN	PROTEIN	PROTEIN	0.877	0
RRAS_HUMAN	CLIC2_HUMAN	PROTEIN	PROTEIN	0.878	0
COF1_HUMAN	CPSF5_HUMAN	PROTEIN	PROTEIN	0.879	0
BCAM_HUMAN	CAV1_HUMAN	PROTEIN	PROTEIN	0.88	0
EPB42_HUMAN	ANK1_HUMAN	PROTEIN	PROTEIN	0.88	0
XRCC5_HUMAN	SAE2_HUMAN	PROTEIN	PROTEIN	0.88	0
ABRAL_HUMAN	SNX3_HUMAN	PROTEIN	PROTEIN	0.882	0
RL9_HUMAN	RS4X_HUMAN	PROTEIN	PROTEIN	0.882	0
RS19_HUMAN	RS14_HUMAN	PROTEIN	PROTEIN	0.882	0
CAV1_HUMAN	FABP4_HUMAN	PROTEIN	PROTEIN	0.883	0
FKBP2_HUMAN	PHP14_HUMAN	PROTEIN	PROTEIN	0.883	0
IPO5_HUMAN	SYLC_HUMAN	PROTEIN	PROTEIN	0.884	0
NEUA_HUMAN	S10AB_HUMAN	PROTEIN	PROTEIN	0.884	0
PSB3_HUMAN	HCD2_HUMAN	PROTEIN	PROTEIN	0.884	0
SRSF1_HUMAN	STIP1_HUMAN	PROTEIN	PROTEIN	0.884	0
CPSF5_HUMAN	PROF1_HUMAN	PROTEIN	PROTEIN	0.885	0
PRDBP_HUMAN	CAV2_HUMAN	PROTEIN	PROTEIN	0.885	0
U5S1_HUMAN	DHX9_HUMAN	PROTEIN	PROTEIN	0.885	0
U5S1_HUMAN	HXK1_HUMAN	PROTEIN	PROTEIN	0.885	0
U5S1_HUMAN	SYLC_HUMAN	PROTEIN	PROTEIN	0.885	0
HABP2_HUMAN	PRC2A_HUMAN	PROTEIN	PROTEIN	0.887	0
PSB3_HUMAN	NEUA_HUMAN	PROTEIN	PROTEIN	0.887	0
ILF2_HUMAN	U5S1_HUMAN	PROTEIN	PROTEIN	0.888	0
SNTB2_HUMAN	PARVA_HUMAN	PROTEIN	PROTEIN	0.888	0
TENS1_HUMAN	EHD2_HUMAN	PROTEIN	PROTEIN	0.888	0
LAMB2_HUMAN	EHD2_HUMAN	PROTEIN	PROTEIN	0.889	0
PARVA_HUMAN	FERM2_HUMAN	PROTEIN	PROTEIN	0.889	0
PTRF_HUMAN	SDPR_HUMAN	PROTEIN	PROTEIN	0.889	0
GEMI5_HUMAN	ANK1_HUMAN	PROTEIN	PROTEIN	0.89	0
RTCB_HUMAN	LPPRC_HUMAN	PROTEIN	PROTEIN	0.89	0
ARF4_HUMAN	TECR_HUMAN	PROTEIN	PROTEIN	0.891	0
PSB3_HUMAN	AT5F1_HUMAN	PROTEIN	PROTEIN	0.891	0
SNTB2_HUMAN	RRAS_HUMAN	PROTEIN	PROTEIN	0.891	0
U5S1_HUMAN	XRCC6_HUMAN	PROTEIN	PROTEIN	0.891	0
PSB4_HUMAN	SMD3_HUMAN	PROTEIN	PROTEIN	0.892	0
SNTB2_HUMAN	FERM2_HUMAN	PROTEIN	PROTEIN	0.892	0
AAKG1_HUMAN	PROSC_HUMAN	PROTEIN	PROTEIN	0.893	0
PSB3_HUMAN	APT_HUMAN	PROTEIN	PROTEIN	0.893	0
SAE2_HUMAN	SYLC_HUMAN	PROTEIN	PROTEIN	0.894	0
PSB4_HUMAN	AT5F1_HUMAN	PROTEIN	PROTEIN	0.895	0
RBM3_HUMAN	S10AD_HUMAN	PROTEIN	PROTEIN	0.895	0
PABP1_HUMAN	RL12_HUMAN	PROTEIN	PROTEIN	0.896	0
RL8_HUMAN	RL17_HUMAN	PROTEIN	PROTEIN	0.896	0
BCAM_HUMAN	FABP4_HUMAN	PROTEIN	PROTEIN	0.897	0
PABP1_HUMAN	KHDR1_HUMAN	PROTEIN	PROTEIN	0.898	0
XRCC6_HUMAN	SAE2_HUMAN	PROTEIN	PROTEIN	0.898	0
HS90B_HUMAN	DHX9_HUMAN	PROTEIN	PROTEIN	0.9	0
U5S1_HUMAN	SAE2_HUMAN	PROTEIN	PROTEIN	0.9	0
CE104_HUMAN	FABP4_HUMAN	PROTEIN	PROTEIN	0.901	0
HS90B_HUMAN	COPD_HUMAN	PROTEIN	PROTEIN	0.901	0
RS4X_HUMAN	RS3A_HUMAN	PROTEIN	PROTEIN	0.902	0
PTRF_HUMAN	CAV1_HUMAN	PROTEIN	PROTEIN	0.903	0
U5S1_HUMAN	XRCC5_HUMAN	PROTEIN	PROTEIN	0.903	0
ILF2_HUMAN	XRCC5_HUMAN	PROTEIN	PROTEIN	0.904	0
CATL1_HUMAN	GILT_HUMAN	PROTEIN	PROTEIN	0.906	0
SMD3_HUMAN	PSB3_HUMAN	PROTEIN	PROTEIN	0.906	0
U5S1_HUMAN	C1QBP_HUMAN	PROTEIN	PROTEIN	0.906	0
TCPH_HUMAN	TCPA_HUMAN	PROTEIN	PROTEIN	0.907	0
RBM39_HUMAN	DHX9_HUMAN	PROTEIN	PROTEIN	0.908	0
IAH1_HUMAN	COMD3_HUMAN	PROTEIN	PROTEIN	0.911	0
TGFI1_HUMAN	FERM2_HUMAN	PROTEIN	PROTEIN	0.913	0
A2GL_HUMAN	A1AG2_HUMAN	PROTEIN	PROTEIN	0.914	0
FERM2_HUMAN	EHD2_HUMAN	PROTEIN	PROTEIN	0.914	0
PDIA4_HUMAN	PDIA6_HUMAN	PROTEIN	PROTEIN	0.915	0
XRCC5_HUMAN	XRCC6_HUMAN	PROTEIN	PROTEIN	0.918	0
FHL1_HUMAN	EHD2_HUMAN	PROTEIN	PROTEIN	0.923	0
PSB4_HUMAN	PSB3_HUMAN	PROTEIN	PROTEIN	0.925	0
SYAC_HUMAN	HS90B_HUMAN	PROTEIN	PROTEIN	0.927	0
TCPA_HUMAN	TCPG_HUMAN	PROTEIN	PROTEIN	0.932	0
1B59_HUMAN	MPP3_HUMAN	PROTEIN	PROTEIN	1	0
ABCC9_HUMAN	NDRG3_HUMAN	PROTEIN	PROTEIN	1	0
ABEC2_HUMAN	IBP3_HUMAN	PROTEIN	PROTEIN	1	0
ABEC2_HUMAN	RM04_HUMAN	PROTEIN	PROTEIN	1	0
ABEC2_HUMAN	THSD1_HUMAN	PROTEIN	PROTEIN	1	0
ABEC2_HUMAN	CALCA_HUMAN	PROTEIN	PROTEIN	1	0
ABEC2_HUMAN	MLH1_HUMAN	PROTEIN	PROTEIN	1	0
ABEC2_HUMAN	AR6P1_HUMAN	PROTEIN	PROTEIN	1	0
ABEC2_HUMAN	PCDBG_HUMAN	PROTEIN	PROTEIN	1	0
ADCY5_HUMAN	PAN2_HUMAN	PROTEIN	PROTEIN	1	0
ADCY5_HUMAN	RK_HUMAN	PROTEIN	PROTEIN	1	0
ADCY5_HUMAN	DLG3_HUMAN	PROTEIN	PROTEIN	1	0
AFF2_HUMAN	PCD12_HUMAN	PROTEIN	PROTEIN	1	0
AFF2_HUMAN	CP4FN_HUMAN	PROTEIN	PROTEIN	1	0
AFF2_HUMAN	UBE4A_HUMAN	PROTEIN	PROTEIN	1	0
AFF2_HUMAN	TAF4_HUMAN	PROTEIN	PROTEIN	1	0
AFF2_HUMAN	OGT1_HUMAN	PROTEIN	PROTEIN	1	0
AFF2_HUMAN	JUNB_HUMAN	PROTEIN	PROTEIN	1	0
AFF2_HUMAN	CD276_HUMAN	PROTEIN	PROTEIN	1	0
AFF2_HUMAN	CPNE6_HUMAN	PROTEIN	PROTEIN	1	0
AHDC1_HUMAN	RNBP6_HUMAN	PROTEIN	PROTEIN	1	0
AHDC1_HUMAN	SYCM_HUMAN	PROTEIN	PROTEIN	1	0
AHDC1_HUMAN	KANL3_HUMAN	PROTEIN	PROTEIN	1	0
AHDC1_HUMAN	DPYL4_HUMAN	PROTEIN	PROTEIN	1	0
AHDC1_HUMAN	PRA17_HUMAN	PROTEIN	PROTEIN	1	0
AHDC1_HUMAN	CO4A6_HUMAN	PROTEIN	PROTEIN	1	0
AHDC1_HUMAN	KCNH1_HUMAN	PROTEIN	PROTEIN	1	0
AHDC1_HUMAN	RS10L_HUMAN	PROTEIN	PROTEIN	1	0
ANR32_HUMAN	MILK2_HUMAN	PROTEIN	PROTEIN	1	0
ANR32_HUMAN	EPHA8_HUMAN	PROTEIN	PROTEIN	1	0
ANR32_HUMAN	FLRT1_HUMAN	PROTEIN	PROTEIN	1	0
ANR32_HUMAN	RHBT3_HUMAN	PROTEIN	PROTEIN	1	0
ANR32_HUMAN	M3K13_HUMAN	PROTEIN	PROTEIN	1	0
ANR32_HUMAN	TDRD7_HUMAN	PROTEIN	PROTEIN	1	0
APOL1_HUMAN	CFLAR_HUMAN	PROTEIN	PROTEIN	1	0
AR6P1_HUMAN	PCDBG_HUMAN	PROTEIN	PROTEIN	1	0
ARMC4_HUMAN	STXB5_HUMAN	PROTEIN	PROTEIN	1	0
AT8A1_HUMAN	DDTL_HUMAN	PROTEIN	PROTEIN	1	0
AT8A1_HUMAN	GLPC_HUMAN	PROTEIN	PROTEIN	1	0
AT8A1_HUMAN	CPT1C_HUMAN	PROTEIN	PROTEIN	1	0
AT8A1_HUMAN	MTA3_HUMAN	PROTEIN	PROTEIN	1	0
AT8A1_HUMAN	FN3K_HUMAN	PROTEIN	PROTEIN	1	0
AT8A1_HUMAN	NYNRI_HUMAN	PROTEIN	PROTEIN	1	0
AT8A1_HUMAN	UBP36_HUMAN	PROTEIN	PROTEIN	1	0
AT8A1_HUMAN	TGM4_HUMAN	PROTEIN	PROTEIN	1	0
AT8A1_HUMAN	SNX4_HUMAN	PROTEIN	PROTEIN	1	0
AT8A1_HUMAN	PTN21_HUMAN	PROTEIN	PROTEIN	1	0
AT8A1_HUMAN	SYT5_HUMAN	PROTEIN	PROTEIN	1	0
AT8A1_HUMAN	IRF7_HUMAN	PROTEIN	PROTEIN	1	0
ATP9A_HUMAN	KLC3_HUMAN	PROTEIN	PROTEIN	1	0
ATP9A_HUMAN	CA228_HUMAN	PROTEIN	PROTEIN	1	0
ATS7_HUMAN	PDE9A_HUMAN	PROTEIN	PROTEIN	1	0
ATS7_HUMAN	TXND3_HUMAN	PROTEIN	PROTEIN	1	0
ATS7_HUMAN	MCM9_HUMAN	PROTEIN	PROTEIN	1	0
ATS7_HUMAN	KDEL1_HUMAN	PROTEIN	PROTEIN	1	0
ATS7_HUMAN	SMG8_HUMAN	PROTEIN	PROTEIN	1	0
ATS7_HUMAN	AT8A1_HUMAN	PROTEIN	PROTEIN	1	0
ATS7_HUMAN	DDTL_HUMAN	PROTEIN	PROTEIN	1	0
ATS7_HUMAN	GLPC_HUMAN	PROTEIN	PROTEIN	1	0
ATS7_HUMAN	CPT1C_HUMAN	PROTEIN	PROTEIN	1	0
ATS7_HUMAN	MTA3_HUMAN	PROTEIN	PROTEIN	1	0
ATS7_HUMAN	FN3K_HUMAN	PROTEIN	PROTEIN	1	0
ATS7_HUMAN	NYNRI_HUMAN	PROTEIN	PROTEIN	1	0
ATS7_HUMAN	UBP36_HUMAN	PROTEIN	PROTEIN	1	0
ATS7_HUMAN	TGM4_HUMAN	PROTEIN	PROTEIN	1	0
ATS7_HUMAN	SNX4_HUMAN	PROTEIN	PROTEIN	1	0
ATS7_HUMAN	PTN21_HUMAN	PROTEIN	PROTEIN	1	0
ATS7_HUMAN	SYT5_HUMAN	PROTEIN	PROTEIN	1	0
ATS7_HUMAN	IRF7_HUMAN	PROTEIN	PROTEIN	1	0
BHMT1_HUMAN	D19L1_HUMAN	PROTEIN	PROTEIN	1	0
BHMT1_HUMAN	PON3_HUMAN	PROTEIN	PROTEIN	1	0
BHMT1_HUMAN	RINT1_HUMAN	PROTEIN	PROTEIN	1	0
BHMT1_HUMAN	UNC5B_HUMAN	PROTEIN	PROTEIN	1	0
BHMT1_HUMAN	CLCC1_HUMAN	PROTEIN	PROTEIN	1	0
BRNP1_HUMAN	TF3C4_HUMAN	PROTEIN	PROTEIN	1	0
C102B_HUMAN	1B59_HUMAN	PROTEIN	PROTEIN	1	0
C102B_HUMAN	MPP3_HUMAN	PROTEIN	PROTEIN	1	0
CALC_HUMAN	ABEC2_HUMAN	PROTEIN	PROTEIN	1	0
CALC_HUMAN	IBP3_HUMAN	PROTEIN	PROTEIN	1	0
CALC_HUMAN	RM04_HUMAN	PROTEIN	PROTEIN	1	0
CALC_HUMAN	THSD1_HUMAN	PROTEIN	PROTEIN	1	0
CALC_HUMAN	CALCA_HUMAN	PROTEIN	PROTEIN	1	0
CALC_HUMAN	MLH1_HUMAN	PROTEIN	PROTEIN	1	0
CALC_HUMAN	AR6P1_HUMAN	PROTEIN	PROTEIN	1	0
CALC_HUMAN	PCDBG_HUMAN	PROTEIN	PROTEIN	1	0
CALCA_HUMAN	MLH1_HUMAN	PROTEIN	PROTEIN	1	0
CALCA_HUMAN	AR6P1_HUMAN	PROTEIN	PROTEIN	1	0
CALCA_HUMAN	PCDBG_HUMAN	PROTEIN	PROTEIN	1	0
CATL3_HUMAN	GNA12_HUMAN	PROTEIN	PROTEIN	1	0
CATL3_HUMAN	CO4A4_HUMAN	PROTEIN	PROTEIN	1	0
CATL3_HUMAN	ATS7_HUMAN	PROTEIN	PROTEIN	1	0
CATL3_HUMAN	PDE9A_HUMAN	PROTEIN	PROTEIN	1	0
CATL3_HUMAN	TXND3_HUMAN	PROTEIN	PROTEIN	1	0
CATL3_HUMAN	MCM9_HUMAN	PROTEIN	PROTEIN	1	0
CATL3_HUMAN	KDEL1_HUMAN	PROTEIN	PROTEIN	1	0
CATL3_HUMAN	SMG8_HUMAN	PROTEIN	PROTEIN	1	0
CATL3_HUMAN	AT8A1_HUMAN	PROTEIN	PROTEIN	1	0
CATL3_HUMAN	DDTL_HUMAN	PROTEIN	PROTEIN	1	0
CATL3_HUMAN	GLPC_HUMAN	PROTEIN	PROTEIN	1	0
CATL3_HUMAN	CPT1C_HUMAN	PROTEIN	PROTEIN	1	0
CATL3_HUMAN	MTA3_HUMAN	PROTEIN	PROTEIN	1	0
CATL3_HUMAN	FN3K_HUMAN	PROTEIN	PROTEIN	1	0
CATL3_HUMAN	NYNRI_HUMAN	PROTEIN	PROTEIN	1	0
CATL3_HUMAN	UBP36_HUMAN	PROTEIN	PROTEIN	1	0
CATL3_HUMAN	TGM4_HUMAN	PROTEIN	PROTEIN	1	0
CATL3_HUMAN	SNX4_HUMAN	PROTEIN	PROTEIN	1	0
CATL3_HUMAN	PTN21_HUMAN	PROTEIN	PROTEIN	1	0
CATL3_HUMAN	SYT5_HUMAN	PROTEIN	PROTEIN	1	0
CATL3_HUMAN	IRF7_HUMAN	PROTEIN	PROTEIN	1	0
CBPC2_HUMAN	PCDB1_HUMAN	PROTEIN	PROTEIN	1	0
CC154_HUMAN	MA1B1_HUMAN	PROTEIN	PROTEIN	1	0
CC154_HUMAN	KDM6A_HUMAN	PROTEIN	PROTEIN	1	0
CC154_HUMAN	MACOI_HUMAN	PROTEIN	PROTEIN	1	0
CC154_HUMAN	SYNCI_HUMAN	PROTEIN	PROTEIN	1	0
CC154_HUMAN	PLRG1_HUMAN	PROTEIN	PROTEIN	1	0
CC154_HUMAN	UBXN7_HUMAN	PROTEIN	PROTEIN	1	0
CCD13_HUMAN	PTN4_HUMAN	PROTEIN	PROTEIN	1	0
CCD50_HUMAN	WASP_HUMAN	PROTEIN	PROTEIN	1	0
CCSE2_HUMAN	GRIA3_HUMAN	PROTEIN	PROTEIN	1	0
CCSE2_HUMAN	K1024_HUMAN	PROTEIN	PROTEIN	1	0
CCSE2_HUMAN	PCDBB_HUMAN	PROTEIN	PROTEIN	1	0
CCSE2_HUMAN	REVERSE2439_HUMAN	PROTEIN	PROTEIN	1	0
CCSE2_HUMAN	LPHN3_HUMAN	PROTEIN	PROTEIN	1	0
CD276_HUMAN	CPNE6_HUMAN	PROTEIN	PROTEIN	1	0
CD81_HUMAN	TTLL4_HUMAN	PROTEIN	PROTEIN	1	0
CD81_HUMAN	ANR32_HUMAN	PROTEIN	PROTEIN	1	0
CD81_HUMAN	MILK2_HUMAN	PROTEIN	PROTEIN	1	0
CD81_HUMAN	EPHA8_HUMAN	PROTEIN	PROTEIN	1	0
CD81_HUMAN	FLRT1_HUMAN	PROTEIN	PROTEIN	1	0
CD81_HUMAN	RHBT3_HUMAN	PROTEIN	PROTEIN	1	0
CD81_HUMAN	M3K13_HUMAN	PROTEIN	PROTEIN	1	0
CD81_HUMAN	TDRD7_HUMAN	PROTEIN	PROTEIN	1	0
CDK1_HUMAN	ASTN2_HUMAN	PROTEIN	PROTEIN	1	0
CE164_HUMAN	SESN1_HUMAN	PROTEIN	PROTEIN	1	0
CE164_HUMAN	PCDC2_HUMAN	PROTEIN	PROTEIN	1	0
CE164_HUMAN	FA65C_HUMAN	PROTEIN	PROTEIN	1	0
CH3L1_HUMAN	RAB13_HUMAN	PROTEIN	PROTEIN	1	0
CNTN1_HUMAN	LRIG1_HUMAN	PROTEIN	PROTEIN	1	0
CNTN1_HUMAN	CC154_HUMAN	PROTEIN	PROTEIN	1	0
CNTN1_HUMAN	MA1B1_HUMAN	PROTEIN	PROTEIN	1	0
CNTN1_HUMAN	KDM6A_HUMAN	PROTEIN	PROTEIN	1	0
CNTN1_HUMAN	MACOI_HUMAN	PROTEIN	PROTEIN	1	0
CNTN1_HUMAN	SYNCI_HUMAN	PROTEIN	PROTEIN	1	0
CNTN1_HUMAN	PLRG1_HUMAN	PROTEIN	PROTEIN	1	0
CNTN1_HUMAN	UBXN7_HUMAN	PROTEIN	PROTEIN	1	0
CO4A4_HUMAN	ATS7_HUMAN	PROTEIN	PROTEIN	1	0
CO4A4_HUMAN	PDE9A_HUMAN	PROTEIN	PROTEIN	1	0
CO4A4_HUMAN	TXND3_HUMAN	PROTEIN	PROTEIN	1	0
CO4A4_HUMAN	MCM9_HUMAN	PROTEIN	PROTEIN	1	0
CO4A4_HUMAN	KDEL1_HUMAN	PROTEIN	PROTEIN	1	0
CO4A4_HUMAN	SMG8_HUMAN	PROTEIN	PROTEIN	1	0
CO4A4_HUMAN	AT8A1_HUMAN	PROTEIN	PROTEIN	1	0
CO4A4_HUMAN	DDTL_HUMAN	PROTEIN	PROTEIN	1	0
CO4A4_HUMAN	GLPC_HUMAN	PROTEIN	PROTEIN	1	0
CO4A4_HUMAN	CPT1C_HUMAN	PROTEIN	PROTEIN	1	0
CO4A4_HUMAN	MTA3_HUMAN	PROTEIN	PROTEIN	1	0
CO4A4_HUMAN	FN3K_HUMAN	PROTEIN	PROTEIN	1	0
CO4A4_HUMAN	NYNRI_HUMAN	PROTEIN	PROTEIN	1	0
CO4A4_HUMAN	UBP36_HUMAN	PROTEIN	PROTEIN	1	0
CO4A4_HUMAN	TGM4_HUMAN	PROTEIN	PROTEIN	1	0
CO4A4_HUMAN	SNX4_HUMAN	PROTEIN	PROTEIN	1	0
CO4A4_HUMAN	PTN21_HUMAN	PROTEIN	PROTEIN	1	0
CO4A4_HUMAN	SYT5_HUMAN	PROTEIN	PROTEIN	1	0
CO4A4_HUMAN	IRF7_HUMAN	PROTEIN	PROTEIN	1	0
CO4A6_HUMAN	KCNH1_HUMAN	PROTEIN	PROTEIN	1	0
CO4A6_HUMAN	RS10L_HUMAN	PROTEIN	PROTEIN	1	0
CP4FN_HUMAN	UBE4A_HUMAN	PROTEIN	PROTEIN	1	0
CP4FN_HUMAN	TAF4_HUMAN	PROTEIN	PROTEIN	1	0
CP4FN_HUMAN	OGT1_HUMAN	PROTEIN	PROTEIN	1	0
CP4FN_HUMAN	JUNB_HUMAN	PROTEIN	PROTEIN	1	0
CP4FN_HUMAN	CD276_HUMAN	PROTEIN	PROTEIN	1	0
CP4FN_HUMAN	CPNE6_HUMAN	PROTEIN	PROTEIN	1	0
CPT1C_HUMAN	MTA3_HUMAN	PROTEIN	PROTEIN	1	0
CPT1C_HUMAN	FN3K_HUMAN	PROTEIN	PROTEIN	1	0
CPT1C_HUMAN	NYNRI_HUMAN	PROTEIN	PROTEIN	1	0
CPT1C_HUMAN	UBP36_HUMAN	PROTEIN	PROTEIN	1	0
CPT1C_HUMAN	TGM4_HUMAN	PROTEIN	PROTEIN	1	0
CPT1C_HUMAN	SNX4_HUMAN	PROTEIN	PROTEIN	1	0
CPT1C_HUMAN	PTN21_HUMAN	PROTEIN	PROTEIN	1	0
CPT1C_HUMAN	SYT5_HUMAN	PROTEIN	PROTEIN	1	0
CPT1C_HUMAN	IRF7_HUMAN	PROTEIN	PROTEIN	1	0
CS066_HUMAN	TM165_HUMAN	PROTEIN	PROTEIN	1	0
CS066_HUMAN	SLIP_HUMAN	PROTEIN	PROTEIN	1	0
CS066_HUMAN	SFR15_HUMAN	PROTEIN	PROTEIN	1	0
CS066_HUMAN	KI18A_HUMAN	PROTEIN	PROTEIN	1	0
CS066_HUMAN	AFF2_HUMAN	PROTEIN	PROTEIN	1	0
CS066_HUMAN	PCD12_HUMAN	PROTEIN	PROTEIN	1	0
CS066_HUMAN	CP4FN_HUMAN	PROTEIN	PROTEIN	1	0
CS066_HUMAN	UBE4A_HUMAN	PROTEIN	PROTEIN	1	0
CS066_HUMAN	TAF4_HUMAN	PROTEIN	PROTEIN	1	0
CS066_HUMAN	OGT1_HUMAN	PROTEIN	PROTEIN	1	0
CS066_HUMAN	JUNB_HUMAN	PROTEIN	PROTEIN	1	0
CS066_HUMAN	CD276_HUMAN	PROTEIN	PROTEIN	1	0
CS066_HUMAN	CPNE6_HUMAN	PROTEIN	PROTEIN	1	0
CSKI2_HUMAN	ABCC9_HUMAN	PROTEIN	PROTEIN	1	0
CSKI2_HUMAN	NDRG3_HUMAN	PROTEIN	PROTEIN	1	0
CTNL1_HUMAN	S3TC1_HUMAN	PROTEIN	PROTEIN	1	0
CTNL1_HUMAN	ZCPW1_HUMAN	PROTEIN	PROTEIN	1	0
CTNL1_HUMAN	LIMK1_HUMAN	PROTEIN	PROTEIN	1	0
CTNL1_HUMAN	S23IP_HUMAN	PROTEIN	PROTEIN	1	0
CTNL1_HUMAN	EVI5L_HUMAN	PROTEIN	PROTEIN	1	0
CU059_HUMAN	WRIP1_HUMAN	PROTEIN	PROTEIN	1	0
D19L1_HUMAN	PON3_HUMAN	PROTEIN	PROTEIN	1	0
D19L1_HUMAN	RINT1_HUMAN	PROTEIN	PROTEIN	1	0
D19L1_HUMAN	UNC5B_HUMAN	PROTEIN	PROTEIN	1	0
D19L1_HUMAN	CLCC1_HUMAN	PROTEIN	PROTEIN	1	0
DCK_HUMAN	E2F7_HUMAN	PROTEIN	PROTEIN	1	0
DCK_HUMAN	TMX3_HUMAN	PROTEIN	PROTEIN	1	0
DDTL_HUMAN	GLPC_HUMAN	PROTEIN	PROTEIN	1	0
DDTL_HUMAN	CPT1C_HUMAN	PROTEIN	PROTEIN	1	0
DDTL_HUMAN	MTA3_HUMAN	PROTEIN	PROTEIN	1	0
DDTL_HUMAN	FN3K_HUMAN	PROTEIN	PROTEIN	1	0
DDTL_HUMAN	NYNRI_HUMAN	PROTEIN	PROTEIN	1	0
DDTL_HUMAN	UBP36_HUMAN	PROTEIN	PROTEIN	1	0
DDTL_HUMAN	TGM4_HUMAN	PROTEIN	PROTEIN	1	0
DDTL_HUMAN	SNX4_HUMAN	PROTEIN	PROTEIN	1	0
DDTL_HUMAN	PTN21_HUMAN	PROTEIN	PROTEIN	1	0
DDTL_HUMAN	SYT5_HUMAN	PROTEIN	PROTEIN	1	0
DDTL_HUMAN	IRF7_HUMAN	PROTEIN	PROTEIN	1	0
DIXC1_HUMAN	LANC2_HUMAN	PROTEIN	PROTEIN	1	0
DPYL4_HUMAN	PRA17_HUMAN	PROTEIN	PROTEIN	1	0
DPYL4_HUMAN	CO4A6_HUMAN	PROTEIN	PROTEIN	1	0
DPYL4_HUMAN	KCNH1_HUMAN	PROTEIN	PROTEIN	1	0
DPYL4_HUMAN	RS10L_HUMAN	PROTEIN	PROTEIN	1	0
DYRK3_HUMAN	AASD1_HUMAN	PROTEIN	PROTEIN	1	0
E2F7_HUMAN	TMX3_HUMAN	PROTEIN	PROTEIN	1	0
EFCB7_HUMAN	PCDBA_HUMAN	PROTEIN	PROTEIN	1	0
ELOA2_HUMAN	PVRL1_HUMAN	PROTEIN	PROTEIN	1	0
EPHA6_HUMAN	COMD4_HUMAN	PROTEIN	PROTEIN	1	0
EPHA8_HUMAN	FLRT1_HUMAN	PROTEIN	PROTEIN	1	0
EPHA8_HUMAN	RHBT3_HUMAN	PROTEIN	PROTEIN	1	0
EPHA8_HUMAN	M3K13_HUMAN	PROTEIN	PROTEIN	1	0
EPHA8_HUMAN	TDRD7_HUMAN	PROTEIN	PROTEIN	1	0
EVA1B_HUMAN	CEP85_HUMAN	PROTEIN	PROTEIN	1	0
EVPLL_HUMAN	YP026_HUMAN	PROTEIN	PROTEIN	1	0
EVPLL_HUMAN	PKHA5_HUMAN	PROTEIN	PROTEIN	1	0
F193A_HUMAN	ZN169_HUMAN	PROTEIN	PROTEIN	1	0
FKBP6_HUMAN	NEB2_HUMAN	PROTEIN	PROTEIN	1	0
FKBP6_HUMAN	ZN726_HUMAN	PROTEIN	PROTEIN	1	0
FKBP6_HUMAN	F193A_HUMAN	PROTEIN	PROTEIN	1	0
FKBP6_HUMAN	ZN169_HUMAN	PROTEIN	PROTEIN	1	0
FLRT1_HUMAN	RHBT3_HUMAN	PROTEIN	PROTEIN	1	0
FLRT1_HUMAN	M3K13_HUMAN	PROTEIN	PROTEIN	1	0
FLRT1_HUMAN	TDRD7_HUMAN	PROTEIN	PROTEIN	1	0
FN3K_HUMAN	NYNRI_HUMAN	PROTEIN	PROTEIN	1	0
FN3K_HUMAN	UBP36_HUMAN	PROTEIN	PROTEIN	1	0
FN3K_HUMAN	TGM4_HUMAN	PROTEIN	PROTEIN	1	0
FN3K_HUMAN	SNX4_HUMAN	PROTEIN	PROTEIN	1	0
FN3K_HUMAN	PTN21_HUMAN	PROTEIN	PROTEIN	1	0
FN3K_HUMAN	SYT5_HUMAN	PROTEIN	PROTEIN	1	0
FN3K_HUMAN	IRF7_HUMAN	PROTEIN	PROTEIN	1	0
GALK2_HUMAN	EXOC6_HUMAN	PROTEIN	PROTEIN	1	0
GLPC_HUMAN	CPT1C_HUMAN	PROTEIN	PROTEIN	1	0
GLPC_HUMAN	MTA3_HUMAN	PROTEIN	PROTEIN	1	0
GLPC_HUMAN	FN3K_HUMAN	PROTEIN	PROTEIN	1	0
GLPC_HUMAN	NYNRI_HUMAN	PROTEIN	PROTEIN	1	0
GLPC_HUMAN	UBP36_HUMAN	PROTEIN	PROTEIN	1	0
GLPC_HUMAN	TGM4_HUMAN	PROTEIN	PROTEIN	1	0
GLPC_HUMAN	SNX4_HUMAN	PROTEIN	PROTEIN	1	0
GLPC_HUMAN	PTN21_HUMAN	PROTEIN	PROTEIN	1	0
GLPC_HUMAN	SYT5_HUMAN	PROTEIN	PROTEIN	1	0
GLPC_HUMAN	IRF7_HUMAN	PROTEIN	PROTEIN	1	0
GNA12_HUMAN	CO4A4_HUMAN	PROTEIN	PROTEIN	1	0
GNA12_HUMAN	ATS7_HUMAN	PROTEIN	PROTEIN	1	0
GNA12_HUMAN	PDE9A_HUMAN	PROTEIN	PROTEIN	1	0
GNA12_HUMAN	TXND3_HUMAN	PROTEIN	PROTEIN	1	0
GNA12_HUMAN	MCM9_HUMAN	PROTEIN	PROTEIN	1	0
GNA12_HUMAN	KDEL1_HUMAN	PROTEIN	PROTEIN	1	0
GNA12_HUMAN	SMG8_HUMAN	PROTEIN	PROTEIN	1	0
GNA12_HUMAN	AT8A1_HUMAN	PROTEIN	PROTEIN	1	0
GNA12_HUMAN	DDTL_HUMAN	PROTEIN	PROTEIN	1	0
GNA12_HUMAN	GLPC_HUMAN	PROTEIN	PROTEIN	1	0
GNA12_HUMAN	CPT1C_HUMAN	PROTEIN	PROTEIN	1	0
GNA12_HUMAN	MTA3_HUMAN	PROTEIN	PROTEIN	1	0
GNA12_HUMAN	FN3K_HUMAN	PROTEIN	PROTEIN	1	0
GNA12_HUMAN	NYNRI_HUMAN	PROTEIN	PROTEIN	1	0
GNA12_HUMAN	UBP36_HUMAN	PROTEIN	PROTEIN	1	0
GNA12_HUMAN	TGM4_HUMAN	PROTEIN	PROTEIN	1	0
GNA12_HUMAN	SNX4_HUMAN	PROTEIN	PROTEIN	1	0
GNA12_HUMAN	PTN21_HUMAN	PROTEIN	PROTEIN	1	0
GNA12_HUMAN	SYT5_HUMAN	PROTEIN	PROTEIN	1	0
GNA12_HUMAN	IRF7_HUMAN	PROTEIN	PROTEIN	1	0
GRIA3_HUMAN	K1024_HUMAN	PROTEIN	PROTEIN	1	0
GRIA3_HUMAN	PCDBB_HUMAN	PROTEIN	PROTEIN	1	0
GRIA3_HUMAN	REVERSE2439_HUMAN	PROTEIN	PROTEIN	1	0
GRIA3_HUMAN	LPHN3_HUMAN	PROTEIN	PROTEIN	1	0
GSK3A_HUMAN	BRD4_HUMAN	PROTEIN	PROTEIN	1	0
H31_HUMAN	H32_HUMAN	PROTEIN	PROTEIN	1	0
IBP3_HUMAN	RM04_HUMAN	PROTEIN	PROTEIN	1	0
IBP3_HUMAN	THSD1_HUMAN	PROTEIN	PROTEIN	1	0
IBP3_HUMAN	CALCA_HUMAN	PROTEIN	PROTEIN	1	0
IBP3_HUMAN	MLH1_HUMAN	PROTEIN	PROTEIN	1	0
IBP3_HUMAN	AR6P1_HUMAN	PROTEIN	PROTEIN	1	0
IBP3_HUMAN	PCDBG_HUMAN	PROTEIN	PROTEIN	1	0
ITA4_HUMAN	SPOC1_HUMAN	PROTEIN	PROTEIN	1	0
JIP3_HUMAN	ZN366_HUMAN	PROTEIN	PROTEIN	1	0
JIP3_HUMAN	EFCB7_HUMAN	PROTEIN	PROTEIN	1	0
JIP3_HUMAN	PCDBA_HUMAN	PROTEIN	PROTEIN	1	0
JUNB_HUMAN	CD276_HUMAN	PROTEIN	PROTEIN	1	0
JUNB_HUMAN	CPNE6_HUMAN	PROTEIN	PROTEIN	1	0
K1024_HUMAN	PCDBB_HUMAN	PROTEIN	PROTEIN	1	0
K1024_HUMAN	REVERSE2439_HUMAN	PROTEIN	PROTEIN	1	0
K1024_HUMAN	LPHN3_HUMAN	PROTEIN	PROTEIN	1	0
K1C40_HUMAN	NAL11_HUMAN	PROTEIN	PROTEIN	1	0
K1C40_HUMAN	MORC1_HUMAN	PROTEIN	PROTEIN	1	0
K1C40_HUMAN	ZN595_HUMAN	PROTEIN	PROTEIN	1	0
K1C40_HUMAN	KLHL1_HUMAN	PROTEIN	PROTEIN	1	0
KANL3_HUMAN	DPYL4_HUMAN	PROTEIN	PROTEIN	1	0
KANL3_HUMAN	PRA17_HUMAN	PROTEIN	PROTEIN	1	0
KANL3_HUMAN	CO4A6_HUMAN	PROTEIN	PROTEIN	1	0
KANL3_HUMAN	KCNH1_HUMAN	PROTEIN	PROTEIN	1	0
KANL3_HUMAN	RS10L_HUMAN	PROTEIN	PROTEIN	1	0
KAT2A_HUMAN	PERQ1_HUMAN	PROTEIN	PROTEIN	1	0
KAT2A_HUMAN	FOXN3_HUMAN	PROTEIN	PROTEIN	1	0
KCD16_HUMAN	EPHA6_HUMAN	PROTEIN	PROTEIN	1	0
KCD16_HUMAN	COMD4_HUMAN	PROTEIN	PROTEIN	1	0
KCNH1_HUMAN	RS10L_HUMAN	PROTEIN	PROTEIN	1	0
KDEL1_HUMAN	SMG8_HUMAN	PROTEIN	PROTEIN	1	0
KDEL1_HUMAN	AT8A1_HUMAN	PROTEIN	PROTEIN	1	0
KDEL1_HUMAN	DDTL_HUMAN	PROTEIN	PROTEIN	1	0
KDEL1_HUMAN	GLPC_HUMAN	PROTEIN	PROTEIN	1	0
KDEL1_HUMAN	CPT1C_HUMAN	PROTEIN	PROTEIN	1	0
KDEL1_HUMAN	MTA3_HUMAN	PROTEIN	PROTEIN	1	0
KDEL1_HUMAN	FN3K_HUMAN	PROTEIN	PROTEIN	1	0
KDEL1_HUMAN	NYNRI_HUMAN	PROTEIN	PROTEIN	1	0
KDEL1_HUMAN	UBP36_HUMAN	PROTEIN	PROTEIN	1	0
KDEL1_HUMAN	TGM4_HUMAN	PROTEIN	PROTEIN	1	0
KDEL1_HUMAN	SNX4_HUMAN	PROTEIN	PROTEIN	1	0
KDEL1_HUMAN	PTN21_HUMAN	PROTEIN	PROTEIN	1	0
KDEL1_HUMAN	SYT5_HUMAN	PROTEIN	PROTEIN	1	0
KDEL1_HUMAN	IRF7_HUMAN	PROTEIN	PROTEIN	1	0
KDM1A_HUMAN	CH3L1_HUMAN	PROTEIN	PROTEIN	1	0
KDM1A_HUMAN	RAB13_HUMAN	PROTEIN	PROTEIN	1	0
KDM6A_HUMAN	MACOI_HUMAN	PROTEIN	PROTEIN	1	0
KDM6A_HUMAN	SYNCI_HUMAN	PROTEIN	PROTEIN	1	0
KDM6A_HUMAN	PLRG1_HUMAN	PROTEIN	PROTEIN	1	0
KDM6A_HUMAN	UBXN7_HUMAN	PROTEIN	PROTEIN	1	0
KHDR3_HUMAN	DCK_HUMAN	PROTEIN	PROTEIN	1	0
KHDR3_HUMAN	E2F7_HUMAN	PROTEIN	PROTEIN	1	0
KHDR3_HUMAN	TMX3_HUMAN	PROTEIN	PROTEIN	1	0
KI18A_HUMAN	AFF2_HUMAN	PROTEIN	PROTEIN	1	0
KI18A_HUMAN	PCD12_HUMAN	PROTEIN	PROTEIN	1	0
KI18A_HUMAN	CP4FN_HUMAN	PROTEIN	PROTEIN	1	0
KI18A_HUMAN	UBE4A_HUMAN	PROTEIN	PROTEIN	1	0
KI18A_HUMAN	TAF4_HUMAN	PROTEIN	PROTEIN	1	0
KI18A_HUMAN	OGT1_HUMAN	PROTEIN	PROTEIN	1	0
KI18A_HUMAN	JUNB_HUMAN	PROTEIN	PROTEIN	1	0
KI18A_HUMAN	CD276_HUMAN	PROTEIN	PROTEIN	1	0
KI18A_HUMAN	CPNE6_HUMAN	PROTEIN	PROTEIN	1	0
KLC3_HUMAN	CA228_HUMAN	PROTEIN	PROTEIN	1	0
KV116_HUMAN	VATE2_HUMAN	PROTEIN	PROTEIN	1	0
KV120_HUMAN	ZFP28_HUMAN	PROTEIN	PROTEIN	1	0
KV120_HUMAN	CABP5_HUMAN	PROTEIN	PROTEIN	1	0
LAC3_HUMAN	CD81_HUMAN	PROTEIN	PROTEIN	1	0
LAC3_HUMAN	TTLL4_HUMAN	PROTEIN	PROTEIN	1	0
LAC3_HUMAN	ANR32_HUMAN	PROTEIN	PROTEIN	1	0
LAC3_HUMAN	MILK2_HUMAN	PROTEIN	PROTEIN	1	0
LAC3_HUMAN	EPHA8_HUMAN	PROTEIN	PROTEIN	1	0
LAC3_HUMAN	FLRT1_HUMAN	PROTEIN	PROTEIN	1	0
LAC3_HUMAN	RHBT3_HUMAN	PROTEIN	PROTEIN	1	0
LAC3_HUMAN	M3K13_HUMAN	PROTEIN	PROTEIN	1	0
LAC3_HUMAN	TDRD7_HUMAN	PROTEIN	PROTEIN	1	0
LAP2_HUMAN	HMGX4_HUMAN	PROTEIN	PROTEIN	1	0
LCK_HUMAN	KHDR3_HUMAN	PROTEIN	PROTEIN	1	0
LCK_HUMAN	DCK_HUMAN	PROTEIN	PROTEIN	1	0
LCK_HUMAN	E2F7_HUMAN	PROTEIN	PROTEIN	1	0
LCK_HUMAN	TMX3_HUMAN	PROTEIN	PROTEIN	1	0
LIMK1_HUMAN	S23IP_HUMAN	PROTEIN	PROTEIN	1	0
LIMK1_HUMAN	EVI5L_HUMAN	PROTEIN	PROTEIN	1	0
LRIG1_HUMAN	CC154_HUMAN	PROTEIN	PROTEIN	1	0
LRIG1_HUMAN	MA1B1_HUMAN	PROTEIN	PROTEIN	1	0
LRIG1_HUMAN	KDM6A_HUMAN	PROTEIN	PROTEIN	1	0
LRIG1_HUMAN	MACOI_HUMAN	PROTEIN	PROTEIN	1	0
LRIG1_HUMAN	SYNCI_HUMAN	PROTEIN	PROTEIN	1	0
LRIG1_HUMAN	PLRG1_HUMAN	PROTEIN	PROTEIN	1	0
LRIG1_HUMAN	UBXN7_HUMAN	PROTEIN	PROTEIN	1	0
M3K13_HUMAN	TDRD7_HUMAN	PROTEIN	PROTEIN	1	0
MA1B1_HUMAN	KDM6A_HUMAN	PROTEIN	PROTEIN	1	0
MA1B1_HUMAN	MACOI_HUMAN	PROTEIN	PROTEIN	1	0
MA1B1_HUMAN	SYNCI_HUMAN	PROTEIN	PROTEIN	1	0
MA1B1_HUMAN	PLRG1_HUMAN	PROTEIN	PROTEIN	1	0
MA1B1_HUMAN	UBXN7_HUMAN	PROTEIN	PROTEIN	1	0
MACOI_HUMAN	SYNCI_HUMAN	PROTEIN	PROTEIN	1	0
MACOI_HUMAN	PLRG1_HUMAN	PROTEIN	PROTEIN	1	0
MACOI_HUMAN	UBXN7_HUMAN	PROTEIN	PROTEIN	1	0
MCM9_HUMAN	KDEL1_HUMAN	PROTEIN	PROTEIN	1	0
MCM9_HUMAN	SMG8_HUMAN	PROTEIN	PROTEIN	1	0
MCM9_HUMAN	AT8A1_HUMAN	PROTEIN	PROTEIN	1	0
MCM9_HUMAN	DDTL_HUMAN	PROTEIN	PROTEIN	1	0
MCM9_HUMAN	GLPC_HUMAN	PROTEIN	PROTEIN	1	0
MCM9_HUMAN	CPT1C_HUMAN	PROTEIN	PROTEIN	1	0
MCM9_HUMAN	MTA3_HUMAN	PROTEIN	PROTEIN	1	0
MCM9_HUMAN	FN3K_HUMAN	PROTEIN	PROTEIN	1	0
MCM9_HUMAN	NYNRI_HUMAN	PROTEIN	PROTEIN	1	0
MCM9_HUMAN	UBP36_HUMAN	PROTEIN	PROTEIN	1	0
MCM9_HUMAN	TGM4_HUMAN	PROTEIN	PROTEIN	1	0
MCM9_HUMAN	SNX4_HUMAN	PROTEIN	PROTEIN	1	0
MCM9_HUMAN	PTN21_HUMAN	PROTEIN	PROTEIN	1	0
MCM9_HUMAN	SYT5_HUMAN	PROTEIN	PROTEIN	1	0
MCM9_HUMAN	IRF7_HUMAN	PROTEIN	PROTEIN	1	0
MD1L1_HUMAN	FKBP6_HUMAN	PROTEIN	PROTEIN	1	0
MD1L1_HUMAN	NEB2_HUMAN	PROTEIN	PROTEIN	1	0
MD1L1_HUMAN	ZN726_HUMAN	PROTEIN	PROTEIN	1	0
MD1L1_HUMAN	F193A_HUMAN	PROTEIN	PROTEIN	1	0
MD1L1_HUMAN	ZN169_HUMAN	PROTEIN	PROTEIN	1	0
MILK2_HUMAN	EPHA8_HUMAN	PROTEIN	PROTEIN	1	0
MILK2_HUMAN	FLRT1_HUMAN	PROTEIN	PROTEIN	1	0
MILK2_HUMAN	RHBT3_HUMAN	PROTEIN	PROTEIN	1	0
MILK2_HUMAN	M3K13_HUMAN	PROTEIN	PROTEIN	1	0
MILK2_HUMAN	TDRD7_HUMAN	PROTEIN	PROTEIN	1	0
MLH1_HUMAN	AR6P1_HUMAN	PROTEIN	PROTEIN	1	0
MLH1_HUMAN	PCDBG_HUMAN	PROTEIN	PROTEIN	1	0
MORC1_HUMAN	ZN595_HUMAN	PROTEIN	PROTEIN	1	0
MORC1_HUMAN	KLHL1_HUMAN	PROTEIN	PROTEIN	1	0
MPIP1_HUMAN	ATP9A_HUMAN	PROTEIN	PROTEIN	1	0
MPIP1_HUMAN	KLC3_HUMAN	PROTEIN	PROTEIN	1	0
MPIP1_HUMAN	CA228_HUMAN	PROTEIN	PROTEIN	1	0
MRP3_HUMAN	ZN658_HUMAN	PROTEIN	PROTEIN	1	0
MRP3_HUMAN	SPICE_HUMAN	PROTEIN	PROTEIN	1	0
MRP3_HUMAN	ADCY5_HUMAN	PROTEIN	PROTEIN	1	0
MRP3_HUMAN	PAN2_HUMAN	PROTEIN	PROTEIN	1	0
MRP3_HUMAN	RK_HUMAN	PROTEIN	PROTEIN	1	0
MRP3_HUMAN	DLG3_HUMAN	PROTEIN	PROTEIN	1	0
MRP7_HUMAN	APOL1_HUMAN	PROTEIN	PROTEIN	1	0
MRP7_HUMAN	CFLAR_HUMAN	PROTEIN	PROTEIN	1	0
MRVI1_HUMAN	PARVG_HUMAN	PROTEIN	PROTEIN	1	0
MRVI1_HUMAN	KCD16_HUMAN	PROTEIN	PROTEIN	1	0
MRVI1_HUMAN	EPHA6_HUMAN	PROTEIN	PROTEIN	1	0
MRVI1_HUMAN	COMD4_HUMAN	PROTEIN	PROTEIN	1	0
MTA3_HUMAN	FN3K_HUMAN	PROTEIN	PROTEIN	1	0
MTA3_HUMAN	NYNRI_HUMAN	PROTEIN	PROTEIN	1	0
MTA3_HUMAN	UBP36_HUMAN	PROTEIN	PROTEIN	1	0
MTA3_HUMAN	TGM4_HUMAN	PROTEIN	PROTEIN	1	0
MTA3_HUMAN	SNX4_HUMAN	PROTEIN	PROTEIN	1	0
MTA3_HUMAN	PTN21_HUMAN	PROTEIN	PROTEIN	1	0
MTA3_HUMAN	SYT5_HUMAN	PROTEIN	PROTEIN	1	0
MTA3_HUMAN	IRF7_HUMAN	PROTEIN	PROTEIN	1	0
NAL11_HUMAN	MORC1_HUMAN	PROTEIN	PROTEIN	1	0
NAL11_HUMAN	ZN595_HUMAN	PROTEIN	PROTEIN	1	0
NAL11_HUMAN	KLHL1_HUMAN	PROTEIN	PROTEIN	1	0
NBPF3_HUMAN	PCDA2_HUMAN	PROTEIN	PROTEIN	1	0
NBR1_HUMAN	PDZD8_HUMAN	PROTEIN	PROTEIN	1	0
NBR1_HUMAN	EVPLL_HUMAN	PROTEIN	PROTEIN	1	0
NBR1_HUMAN	YP026_HUMAN	PROTEIN	PROTEIN	1	0
NBR1_HUMAN	PKHA5_HUMAN	PROTEIN	PROTEIN	1	0
NEB2_HUMAN	ZN726_HUMAN	PROTEIN	PROTEIN	1	0
NEB2_HUMAN	F193A_HUMAN	PROTEIN	PROTEIN	1	0
NEB2_HUMAN	ZN169_HUMAN	PROTEIN	PROTEIN	1	0
NEK10_HUMAN	MOT4_HUMAN	PROTEIN	PROTEIN	1	0
NEK7_HUMAN	KHNYN_HUMAN	PROTEIN	PROTEIN	1	0
NISCH_HUMAN	MPIP1_HUMAN	PROTEIN	PROTEIN	1	0
NISCH_HUMAN	ATP9A_HUMAN	PROTEIN	PROTEIN	1	0
NISCH_HUMAN	KLC3_HUMAN	PROTEIN	PROTEIN	1	0
NISCH_HUMAN	CA228_HUMAN	PROTEIN	PROTEIN	1	0
NUDT4_HUMAN	VRK3_HUMAN	PROTEIN	PROTEIN	1	0
NUDT4_HUMAN	POTB2_HUMAN	PROTEIN	PROTEIN	1	0
NUDT4_HUMAN	PKHG3_HUMAN	PROTEIN	PROTEIN	1	0
NUDT4_HUMAN	DYRK3_HUMAN	PROTEIN	PROTEIN	1	0
NUDT4_HUMAN	AASD1_HUMAN	PROTEIN	PROTEIN	1	0
NYNRI_HUMAN	UBP36_HUMAN	PROTEIN	PROTEIN	1	0
NYNRI_HUMAN	TGM4_HUMAN	PROTEIN	PROTEIN	1	0
NYNRI_HUMAN	SNX4_HUMAN	PROTEIN	PROTEIN	1	0
NYNRI_HUMAN	PTN21_HUMAN	PROTEIN	PROTEIN	1	0
NYNRI_HUMAN	SYT5_HUMAN	PROTEIN	PROTEIN	1	0
NYNRI_HUMAN	IRF7_HUMAN	PROTEIN	PROTEIN	1	0
OGT1_HUMAN	JUNB_HUMAN	PROTEIN	PROTEIN	1	0
OGT1_HUMAN	CD276_HUMAN	PROTEIN	PROTEIN	1	0
OGT1_HUMAN	CPNE6_HUMAN	PROTEIN	PROTEIN	1	0
PAN2_HUMAN	RK_HUMAN	PROTEIN	PROTEIN	1	0
PAN2_HUMAN	DLG3_HUMAN	PROTEIN	PROTEIN	1	0
PARVG_HUMAN	KCD16_HUMAN	PROTEIN	PROTEIN	1	0
PARVG_HUMAN	EPHA6_HUMAN	PROTEIN	PROTEIN	1	0
PARVG_HUMAN	COMD4_HUMAN	PROTEIN	PROTEIN	1	0
PCD12_HUMAN	CP4FN_HUMAN	PROTEIN	PROTEIN	1	0
PCD12_HUMAN	UBE4A_HUMAN	PROTEIN	PROTEIN	1	0
PCD12_HUMAN	TAF4_HUMAN	PROTEIN	PROTEIN	1	0
PCD12_HUMAN	OGT1_HUMAN	PROTEIN	PROTEIN	1	0
PCD12_HUMAN	JUNB_HUMAN	PROTEIN	PROTEIN	1	0
PCD12_HUMAN	CD276_HUMAN	PROTEIN	PROTEIN	1	0
PCD12_HUMAN	CPNE6_HUMAN	PROTEIN	PROTEIN	1	0
PCD19_HUMAN	CATL3_HUMAN	PROTEIN	PROTEIN	1	0
PCD19_HUMAN	GNA12_HUMAN	PROTEIN	PROTEIN	1	0
PCD19_HUMAN	CO4A4_HUMAN	PROTEIN	PROTEIN	1	0
PCD19_HUMAN	ATS7_HUMAN	PROTEIN	PROTEIN	1	0
PCD19_HUMAN	PDE9A_HUMAN	PROTEIN	PROTEIN	1	0
PCD19_HUMAN	TXND3_HUMAN	PROTEIN	PROTEIN	1	0
PCD19_HUMAN	MCM9_HUMAN	PROTEIN	PROTEIN	1	0
PCD19_HUMAN	KDEL1_HUMAN	PROTEIN	PROTEIN	1	0
PCD19_HUMAN	SMG8_HUMAN	PROTEIN	PROTEIN	1	0
PCD19_HUMAN	AT8A1_HUMAN	PROTEIN	PROTEIN	1	0
PCD19_HUMAN	DDTL_HUMAN	PROTEIN	PROTEIN	1	0
PCD19_HUMAN	GLPC_HUMAN	PROTEIN	PROTEIN	1	0
PCD19_HUMAN	CPT1C_HUMAN	PROTEIN	PROTEIN	1	0
PCD19_HUMAN	MTA3_HUMAN	PROTEIN	PROTEIN	1	0
PCD19_HUMAN	FN3K_HUMAN	PROTEIN	PROTEIN	1	0
PCD19_HUMAN	NYNRI_HUMAN	PROTEIN	PROTEIN	1	0
PCD19_HUMAN	UBP36_HUMAN	PROTEIN	PROTEIN	1	0
PCD19_HUMAN	TGM4_HUMAN	PROTEIN	PROTEIN	1	0
PCD19_HUMAN	SNX4_HUMAN	PROTEIN	PROTEIN	1	0
PCD19_HUMAN	PTN21_HUMAN	PROTEIN	PROTEIN	1	0
PCD19_HUMAN	SYT5_HUMAN	PROTEIN	PROTEIN	1	0
PCD19_HUMAN	IRF7_HUMAN	PROTEIN	PROTEIN	1	0
PCDBB_HUMAN	REVERSE2439_HUMAN	PROTEIN	PROTEIN	1	0
PCDBB_HUMAN	LPHN3_HUMAN	PROTEIN	PROTEIN	1	0
PCDC2_HUMAN	FA65C_HUMAN	PROTEIN	PROTEIN	1	0
PCDGA_HUMAN	RL10L_HUMAN	PROTEIN	PROTEIN	1	0
PCDGA_HUMAN	IF2GL_HUMAN	PROTEIN	PROTEIN	1	0
PCF11_HUMAN	STML3_HUMAN	PROTEIN	PROTEIN	1	0
PCF11_HUMAN	MRVI1_HUMAN	PROTEIN	PROTEIN	1	0
PCF11_HUMAN	PARVG_HUMAN	PROTEIN	PROTEIN	1	0
PCF11_HUMAN	KCD16_HUMAN	PROTEIN	PROTEIN	1	0
PCF11_HUMAN	EPHA6_HUMAN	PROTEIN	PROTEIN	1	0
PCF11_HUMAN	COMD4_HUMAN	PROTEIN	PROTEIN	1	0
PCSK6_HUMAN	PHLB3_HUMAN	PROTEIN	PROTEIN	1	0
PCSK6_HUMAN	CU059_HUMAN	PROTEIN	PROTEIN	1	0
PCSK6_HUMAN	WRIP1_HUMAN	PROTEIN	PROTEIN	1	0
PCY1B_HUMAN	EFCC1_HUMAN	PROTEIN	PROTEIN	1	0
PDE9A_HUMAN	TXND3_HUMAN	PROTEIN	PROTEIN	1	0
PDE9A_HUMAN	MCM9_HUMAN	PROTEIN	PROTEIN	1	0
PDE9A_HUMAN	KDEL1_HUMAN	PROTEIN	PROTEIN	1	0
PDE9A_HUMAN	SMG8_HUMAN	PROTEIN	PROTEIN	1	0
PDE9A_HUMAN	AT8A1_HUMAN	PROTEIN	PROTEIN	1	0
PDE9A_HUMAN	DDTL_HUMAN	PROTEIN	PROTEIN	1	0
PDE9A_HUMAN	GLPC_HUMAN	PROTEIN	PROTEIN	1	0
PDE9A_HUMAN	CPT1C_HUMAN	PROTEIN	PROTEIN	1	0
PDE9A_HUMAN	MTA3_HUMAN	PROTEIN	PROTEIN	1	0
PDE9A_HUMAN	FN3K_HUMAN	PROTEIN	PROTEIN	1	0
PDE9A_HUMAN	NYNRI_HUMAN	PROTEIN	PROTEIN	1	0
PDE9A_HUMAN	UBP36_HUMAN	PROTEIN	PROTEIN	1	0
PDE9A_HUMAN	TGM4_HUMAN	PROTEIN	PROTEIN	1	0
PDE9A_HUMAN	SNX4_HUMAN	PROTEIN	PROTEIN	1	0
PDE9A_HUMAN	PTN21_HUMAN	PROTEIN	PROTEIN	1	0
PDE9A_HUMAN	SYT5_HUMAN	PROTEIN	PROTEIN	1	0
PDE9A_HUMAN	IRF7_HUMAN	PROTEIN	PROTEIN	1	0
PDZD8_HUMAN	EVPLL_HUMAN	PROTEIN	PROTEIN	1	0
PDZD8_HUMAN	YP026_HUMAN	PROTEIN	PROTEIN	1	0
PDZD8_HUMAN	PKHA5_HUMAN	PROTEIN	PROTEIN	1	0
PERL_HUMAN	TBC30_HUMAN	PROTEIN	PROTEIN	1	0
PERL_HUMAN	STRCL_HUMAN	PROTEIN	PROTEIN	1	0
PERL_HUMAN	STRC_HUMAN	PROTEIN	PROTEIN	1	0
PERL_HUMAN	MD1L1_HUMAN	PROTEIN	PROTEIN	1	0
PERL_HUMAN	FKBP6_HUMAN	PROTEIN	PROTEIN	1	0
PERL_HUMAN	NEB2_HUMAN	PROTEIN	PROTEIN	1	0
PERL_HUMAN	ZN726_HUMAN	PROTEIN	PROTEIN	1	0
PERL_HUMAN	F193A_HUMAN	PROTEIN	PROTEIN	1	0
PERL_HUMAN	ZN169_HUMAN	PROTEIN	PROTEIN	1	0
PERQ1_HUMAN	FOXN3_HUMAN	PROTEIN	PROTEIN	1	0
PHLB3_HUMAN	CU059_HUMAN	PROTEIN	PROTEIN	1	0
PHLB3_HUMAN	WRIP1_HUMAN	PROTEIN	PROTEIN	1	0
PKHG3_HUMAN	DYRK3_HUMAN	PROTEIN	PROTEIN	1	0
PKHG3_HUMAN	AASD1_HUMAN	PROTEIN	PROTEIN	1	0
PLK2_HUMAN	UBAC1_HUMAN	PROTEIN	PROTEIN	1	0
PLRG1_HUMAN	UBXN7_HUMAN	PROTEIN	PROTEIN	1	0
PON3_HUMAN	RINT1_HUMAN	PROTEIN	PROTEIN	1	0
PON3_HUMAN	UNC5B_HUMAN	PROTEIN	PROTEIN	1	0
PON3_HUMAN	CLCC1_HUMAN	PROTEIN	PROTEIN	1	0
POTB2_HUMAN	PKHG3_HUMAN	PROTEIN	PROTEIN	1	0
POTB2_HUMAN	DYRK3_HUMAN	PROTEIN	PROTEIN	1	0
POTB2_HUMAN	AASD1_HUMAN	PROTEIN	PROTEIN	1	0
PRA17_HUMAN	CO4A6_HUMAN	PROTEIN	PROTEIN	1	0
PRA17_HUMAN	KCNH1_HUMAN	PROTEIN	PROTEIN	1	0
PRA17_HUMAN	RS10L_HUMAN	PROTEIN	PROTEIN	1	0
PTN21_HUMAN	SYT5_HUMAN	PROTEIN	PROTEIN	1	0
PTN21_HUMAN	IRF7_HUMAN	PROTEIN	PROTEIN	1	0
RB39A_HUMAN	TATD2_HUMAN	PROTEIN	PROTEIN	1	0
RB39A_HUMAN	CNTN1_HUMAN	PROTEIN	PROTEIN	1	0
RB39A_HUMAN	LRIG1_HUMAN	PROTEIN	PROTEIN	1	0
RB39A_HUMAN	CC154_HUMAN	PROTEIN	PROTEIN	1	0
RB39A_HUMAN	MA1B1_HUMAN	PROTEIN	PROTEIN	1	0
RB39A_HUMAN	KDM6A_HUMAN	PROTEIN	PROTEIN	1	0
RB39A_HUMAN	MACOI_HUMAN	PROTEIN	PROTEIN	1	0
RB39A_HUMAN	SYNCI_HUMAN	PROTEIN	PROTEIN	1	0
RB39A_HUMAN	PLRG1_HUMAN	PROTEIN	PROTEIN	1	0
RB39A_HUMAN	UBXN7_HUMAN	PROTEIN	PROTEIN	1	0
REVERSE2439_HUMAN	LPHN3_HUMAN	PROTEIN	PROTEIN	1	0
REVERSE3389_HUMAN	IFIH1_HUMAN	PROTEIN	PROTEIN	1	0
RFX5_HUMAN	EIF2D_HUMAN	PROTEIN	PROTEIN	1	0
RHBT3_HUMAN	M3K13_HUMAN	PROTEIN	PROTEIN	1	0
RHBT3_HUMAN	TDRD7_HUMAN	PROTEIN	PROTEIN	1	0
RHOC_HUMAN	LCK_HUMAN	PROTEIN	PROTEIN	1	0
RHOC_HUMAN	KHDR3_HUMAN	PROTEIN	PROTEIN	1	0
RHOC_HUMAN	DCK_HUMAN	PROTEIN	PROTEIN	1	0
RHOC_HUMAN	E2F7_HUMAN	PROTEIN	PROTEIN	1	0
RHOC_HUMAN	TMX3_HUMAN	PROTEIN	PROTEIN	1	0
RINT1_HUMAN	UNC5B_HUMAN	PROTEIN	PROTEIN	1	0
RINT1_HUMAN	CLCC1_HUMAN	PROTEIN	PROTEIN	1	0
RK_HUMAN	DLG3_HUMAN	PROTEIN	PROTEIN	1	0
RL10L_HUMAN	IF2GL_HUMAN	PROTEIN	PROTEIN	1	0
RM04_HUMAN	THSD1_HUMAN	PROTEIN	PROTEIN	1	0
RM04_HUMAN	CALCA_HUMAN	PROTEIN	PROTEIN	1	0
RM04_HUMAN	MLH1_HUMAN	PROTEIN	PROTEIN	1	0
RM04_HUMAN	AR6P1_HUMAN	PROTEIN	PROTEIN	1	0
RM04_HUMAN	PCDBG_HUMAN	PROTEIN	PROTEIN	1	0
RM50_HUMAN	KCAB1_HUMAN	PROTEIN	PROTEIN	1	0
RNBP6_HUMAN	SYCM_HUMAN	PROTEIN	PROTEIN	1	0
RNBP6_HUMAN	KANL3_HUMAN	PROTEIN	PROTEIN	1	0
RNBP6_HUMAN	DPYL4_HUMAN	PROTEIN	PROTEIN	1	0
RNBP6_HUMAN	PRA17_HUMAN	PROTEIN	PROTEIN	1	0
RNBP6_HUMAN	CO4A6_HUMAN	PROTEIN	PROTEIN	1	0
RNBP6_HUMAN	KCNH1_HUMAN	PROTEIN	PROTEIN	1	0
RNBP6_HUMAN	RS10L_HUMAN	PROTEIN	PROTEIN	1	0
RPGFL_HUMAN	RPC3_HUMAN	PROTEIN	PROTEIN	1	0
S23IP_HUMAN	EVI5L_HUMAN	PROTEIN	PROTEIN	1	0
S38AA_HUMAN	ZN862_HUMAN	PROTEIN	PROTEIN	1	0
S3TC1_HUMAN	ZCPW1_HUMAN	PROTEIN	PROTEIN	1	0
S3TC1_HUMAN	LIMK1_HUMAN	PROTEIN	PROTEIN	1	0
S3TC1_HUMAN	S23IP_HUMAN	PROTEIN	PROTEIN	1	0
S3TC1_HUMAN	EVI5L_HUMAN	PROTEIN	PROTEIN	1	0
SESN1_HUMAN	PCDC2_HUMAN	PROTEIN	PROTEIN	1	0
SESN1_HUMAN	FA65C_HUMAN	PROTEIN	PROTEIN	1	0
SFR15_HUMAN	KI18A_HUMAN	PROTEIN	PROTEIN	1	0
SFR15_HUMAN	AFF2_HUMAN	PROTEIN	PROTEIN	1	0
SFR15_HUMAN	PCD12_HUMAN	PROTEIN	PROTEIN	1	0
SFR15_HUMAN	CP4FN_HUMAN	PROTEIN	PROTEIN	1	0
SFR15_HUMAN	UBE4A_HUMAN	PROTEIN	PROTEIN	1	0
SFR15_HUMAN	TAF4_HUMAN	PROTEIN	PROTEIN	1	0
SFR15_HUMAN	OGT1_HUMAN	PROTEIN	PROTEIN	1	0
SFR15_HUMAN	JUNB_HUMAN	PROTEIN	PROTEIN	1	0
SFR15_HUMAN	CD276_HUMAN	PROTEIN	PROTEIN	1	0
SFR15_HUMAN	CPNE6_HUMAN	PROTEIN	PROTEIN	1	0
SHPS1_HUMAN	RM50_HUMAN	PROTEIN	PROTEIN	1	0
SHPS1_HUMAN	KCAB1_HUMAN	PROTEIN	PROTEIN	1	0
SLIP_HUMAN	SFR15_HUMAN	PROTEIN	PROTEIN	1	0
SLIP_HUMAN	KI18A_HUMAN	PROTEIN	PROTEIN	1	0
SLIP_HUMAN	AFF2_HUMAN	PROTEIN	PROTEIN	1	0
SLIP_HUMAN	PCD12_HUMAN	PROTEIN	PROTEIN	1	0
SLIP_HUMAN	CP4FN_HUMAN	PROTEIN	PROTEIN	1	0
SLIP_HUMAN	UBE4A_HUMAN	PROTEIN	PROTEIN	1	0
SLIP_HUMAN	TAF4_HUMAN	PROTEIN	PROTEIN	1	0
SLIP_HUMAN	OGT1_HUMAN	PROTEIN	PROTEIN	1	0
SLIP_HUMAN	JUNB_HUMAN	PROTEIN	PROTEIN	1	0
SLIP_HUMAN	CD276_HUMAN	PROTEIN	PROTEIN	1	0
SLIP_HUMAN	CPNE6_HUMAN	PROTEIN	PROTEIN	1	0
SMG8_HUMAN	AT8A1_HUMAN	PROTEIN	PROTEIN	1	0
SMG8_HUMAN	DDTL_HUMAN	PROTEIN	PROTEIN	1	0
SMG8_HUMAN	GLPC_HUMAN	PROTEIN	PROTEIN	1	0
SMG8_HUMAN	CPT1C_HUMAN	PROTEIN	PROTEIN	1	0
SMG8_HUMAN	MTA3_HUMAN	PROTEIN	PROTEIN	1	0
SMG8_HUMAN	FN3K_HUMAN	PROTEIN	PROTEIN	1	0
SMG8_HUMAN	NYNRI_HUMAN	PROTEIN	PROTEIN	1	0
SMG8_HUMAN	UBP36_HUMAN	PROTEIN	PROTEIN	1	0
SMG8_HUMAN	TGM4_HUMAN	PROTEIN	PROTEIN	1	0
SMG8_HUMAN	SNX4_HUMAN	PROTEIN	PROTEIN	1	0
SMG8_HUMAN	PTN21_HUMAN	PROTEIN	PROTEIN	1	0
SMG8_HUMAN	SYT5_HUMAN	PROTEIN	PROTEIN	1	0
SMG8_HUMAN	IRF7_HUMAN	PROTEIN	PROTEIN	1	0
SNX4_HUMAN	PTN21_HUMAN	PROTEIN	PROTEIN	1	0
SNX4_HUMAN	SYT5_HUMAN	PROTEIN	PROTEIN	1	0
SNX4_HUMAN	IRF7_HUMAN	PROTEIN	PROTEIN	1	0
SPA5L_HUMAN	RB39A_HUMAN	PROTEIN	PROTEIN	1	0
SPA5L_HUMAN	TATD2_HUMAN	PROTEIN	PROTEIN	1	0
SPA5L_HUMAN	CNTN1_HUMAN	PROTEIN	PROTEIN	1	0
SPA5L_HUMAN	LRIG1_HUMAN	PROTEIN	PROTEIN	1	0
SPA5L_HUMAN	CC154_HUMAN	PROTEIN	PROTEIN	1	0
SPA5L_HUMAN	MA1B1_HUMAN	PROTEIN	PROTEIN	1	0
SPA5L_HUMAN	KDM6A_HUMAN	PROTEIN	PROTEIN	1	0
SPA5L_HUMAN	MACOI_HUMAN	PROTEIN	PROTEIN	1	0
SPA5L_HUMAN	SYNCI_HUMAN	PROTEIN	PROTEIN	1	0
SPA5L_HUMAN	PLRG1_HUMAN	PROTEIN	PROTEIN	1	0
SPA5L_HUMAN	UBXN7_HUMAN	PROTEIN	PROTEIN	1	0
SPICE_HUMAN	ADCY5_HUMAN	PROTEIN	PROTEIN	1	0
SPICE_HUMAN	PAN2_HUMAN	PROTEIN	PROTEIN	1	0
SPICE_HUMAN	RK_HUMAN	PROTEIN	PROTEIN	1	0
SPICE_HUMAN	DLG3_HUMAN	PROTEIN	PROTEIN	1	0
STML3_HUMAN	MRVI1_HUMAN	PROTEIN	PROTEIN	1	0
STML3_HUMAN	PARVG_HUMAN	PROTEIN	PROTEIN	1	0
STML3_HUMAN	KCD16_HUMAN	PROTEIN	PROTEIN	1	0
STML3_HUMAN	EPHA6_HUMAN	PROTEIN	PROTEIN	1	0
STML3_HUMAN	COMD4_HUMAN	PROTEIN	PROTEIN	1	0
STRC_HUMAN	MD1L1_HUMAN	PROTEIN	PROTEIN	1	0
STRC_HUMAN	FKBP6_HUMAN	PROTEIN	PROTEIN	1	0
STRC_HUMAN	NEB2_HUMAN	PROTEIN	PROTEIN	1	0
STRC_HUMAN	ZN726_HUMAN	PROTEIN	PROTEIN	1	0
STRC_HUMAN	F193A_HUMAN	PROTEIN	PROTEIN	1	0
STRC_HUMAN	ZN169_HUMAN	PROTEIN	PROTEIN	1	0
STRCL_HUMAN	STRC_HUMAN	PROTEIN	PROTEIN	1	0
STRCL_HUMAN	MD1L1_HUMAN	PROTEIN	PROTEIN	1	0
STRCL_HUMAN	FKBP6_HUMAN	PROTEIN	PROTEIN	1	0
STRCL_HUMAN	NEB2_HUMAN	PROTEIN	PROTEIN	1	0
STRCL_HUMAN	ZN726_HUMAN	PROTEIN	PROTEIN	1	0
STRCL_HUMAN	F193A_HUMAN	PROTEIN	PROTEIN	1	0
STRCL_HUMAN	ZN169_HUMAN	PROTEIN	PROTEIN	1	0
SYAP1_HUMAN	GSK3A_HUMAN	PROTEIN	PROTEIN	1	0
SYAP1_HUMAN	BRD4_HUMAN	PROTEIN	PROTEIN	1	0
SYCM_HUMAN	KANL3_HUMAN	PROTEIN	PROTEIN	1	0
SYCM_HUMAN	DPYL4_HUMAN	PROTEIN	PROTEIN	1	0
SYCM_HUMAN	PRA17_HUMAN	PROTEIN	PROTEIN	1	0
SYCM_HUMAN	CO4A6_HUMAN	PROTEIN	PROTEIN	1	0
SYCM_HUMAN	KCNH1_HUMAN	PROTEIN	PROTEIN	1	0
SYCM_HUMAN	RS10L_HUMAN	PROTEIN	PROTEIN	1	0
SYDM_HUMAN	CCSE2_HUMAN	PROTEIN	PROTEIN	1	0
SYDM_HUMAN	GRIA3_HUMAN	PROTEIN	PROTEIN	1	0
SYDM_HUMAN	K1024_HUMAN	PROTEIN	PROTEIN	1	0
SYDM_HUMAN	PCDBB_HUMAN	PROTEIN	PROTEIN	1	0
SYDM_HUMAN	REVERSE2439_HUMAN	PROTEIN	PROTEIN	1	0
SYDM_HUMAN	LPHN3_HUMAN	PROTEIN	PROTEIN	1	0
SYNCI_HUMAN	PLRG1_HUMAN	PROTEIN	PROTEIN	1	0
SYNCI_HUMAN	UBXN7_HUMAN	PROTEIN	PROTEIN	1	0
SYT5_HUMAN	IRF7_HUMAN	PROTEIN	PROTEIN	1	0
TAF4_HUMAN	OGT1_HUMAN	PROTEIN	PROTEIN	1	0
TAF4_HUMAN	JUNB_HUMAN	PROTEIN	PROTEIN	1	0
TAF4_HUMAN	CD276_HUMAN	PROTEIN	PROTEIN	1	0
TAF4_HUMAN	CPNE6_HUMAN	PROTEIN	PROTEIN	1	0
TATD2_HUMAN	CNTN1_HUMAN	PROTEIN	PROTEIN	1	0
TATD2_HUMAN	LRIG1_HUMAN	PROTEIN	PROTEIN	1	0
TATD2_HUMAN	CC154_HUMAN	PROTEIN	PROTEIN	1	0
TATD2_HUMAN	MA1B1_HUMAN	PROTEIN	PROTEIN	1	0
TATD2_HUMAN	KDM6A_HUMAN	PROTEIN	PROTEIN	1	0
TATD2_HUMAN	MACOI_HUMAN	PROTEIN	PROTEIN	1	0
TATD2_HUMAN	SYNCI_HUMAN	PROTEIN	PROTEIN	1	0
TATD2_HUMAN	PLRG1_HUMAN	PROTEIN	PROTEIN	1	0
TATD2_HUMAN	UBXN7_HUMAN	PROTEIN	PROTEIN	1	0
TAXB1_HUMAN	SPA5L_HUMAN	PROTEIN	PROTEIN	1	0
TAXB1_HUMAN	RB39A_HUMAN	PROTEIN	PROTEIN	1	0
TAXB1_HUMAN	TATD2_HUMAN	PROTEIN	PROTEIN	1	0
TAXB1_HUMAN	CNTN1_HUMAN	PROTEIN	PROTEIN	1	0
TAXB1_HUMAN	LRIG1_HUMAN	PROTEIN	PROTEIN	1	0
TAXB1_HUMAN	CC154_HUMAN	PROTEIN	PROTEIN	1	0
TAXB1_HUMAN	MA1B1_HUMAN	PROTEIN	PROTEIN	1	0
TAXB1_HUMAN	KDM6A_HUMAN	PROTEIN	PROTEIN	1	0
TAXB1_HUMAN	MACOI_HUMAN	PROTEIN	PROTEIN	1	0
TAXB1_HUMAN	SYNCI_HUMAN	PROTEIN	PROTEIN	1	0
TAXB1_HUMAN	PLRG1_HUMAN	PROTEIN	PROTEIN	1	0
TAXB1_HUMAN	UBXN7_HUMAN	PROTEIN	PROTEIN	1	0
TBC30_HUMAN	STRCL_HUMAN	PROTEIN	PROTEIN	1	0
TBC30_HUMAN	STRC_HUMAN	PROTEIN	PROTEIN	1	0
TBC30_HUMAN	MD1L1_HUMAN	PROTEIN	PROTEIN	1	0
TBC30_HUMAN	FKBP6_HUMAN	PROTEIN	PROTEIN	1	0
TBC30_HUMAN	NEB2_HUMAN	PROTEIN	PROTEIN	1	0
TBC30_HUMAN	ZN726_HUMAN	PROTEIN	PROTEIN	1	0
TBC30_HUMAN	F193A_HUMAN	PROTEIN	PROTEIN	1	0
TBC30_HUMAN	ZN169_HUMAN	PROTEIN	PROTEIN	1	0
TGM4_HUMAN	SNX4_HUMAN	PROTEIN	PROTEIN	1	0
TGM4_HUMAN	PTN21_HUMAN	PROTEIN	PROTEIN	1	0
TGM4_HUMAN	SYT5_HUMAN	PROTEIN	PROTEIN	1	0
TGM4_HUMAN	IRF7_HUMAN	PROTEIN	PROTEIN	1	0
THSD1_HUMAN	CALCA_HUMAN	PROTEIN	PROTEIN	1	0
THSD1_HUMAN	MLH1_HUMAN	PROTEIN	PROTEIN	1	0
THSD1_HUMAN	AR6P1_HUMAN	PROTEIN	PROTEIN	1	0
THSD1_HUMAN	PCDBG_HUMAN	PROTEIN	PROTEIN	1	0
TM165_HUMAN	SLIP_HUMAN	PROTEIN	PROTEIN	1	0
TM165_HUMAN	SFR15_HUMAN	PROTEIN	PROTEIN	1	0
TM165_HUMAN	KI18A_HUMAN	PROTEIN	PROTEIN	1	0
TM165_HUMAN	AFF2_HUMAN	PROTEIN	PROTEIN	1	0
TM165_HUMAN	PCD12_HUMAN	PROTEIN	PROTEIN	1	0
TM165_HUMAN	CP4FN_HUMAN	PROTEIN	PROTEIN	1	0
TM165_HUMAN	UBE4A_HUMAN	PROTEIN	PROTEIN	1	0
TM165_HUMAN	TAF4_HUMAN	PROTEIN	PROTEIN	1	0
TM165_HUMAN	OGT1_HUMAN	PROTEIN	PROTEIN	1	0
TM165_HUMAN	JUNB_HUMAN	PROTEIN	PROTEIN	1	0
TM165_HUMAN	CD276_HUMAN	PROTEIN	PROTEIN	1	0
TM165_HUMAN	CPNE6_HUMAN	PROTEIN	PROTEIN	1	0
TSP4_HUMAN	LENG8_HUMAN	PROTEIN	PROTEIN	1	0
TTLL4_HUMAN	ANR32_HUMAN	PROTEIN	PROTEIN	1	0
TTLL4_HUMAN	MILK2_HUMAN	PROTEIN	PROTEIN	1	0
TTLL4_HUMAN	EPHA8_HUMAN	PROTEIN	PROTEIN	1	0
TTLL4_HUMAN	FLRT1_HUMAN	PROTEIN	PROTEIN	1	0
TTLL4_HUMAN	RHBT3_HUMAN	PROTEIN	PROTEIN	1	0
TTLL4_HUMAN	M3K13_HUMAN	PROTEIN	PROTEIN	1	0
TTLL4_HUMAN	TDRD7_HUMAN	PROTEIN	PROTEIN	1	0
TXND3_HUMAN	MCM9_HUMAN	PROTEIN	PROTEIN	1	0
TXND3_HUMAN	KDEL1_HUMAN	PROTEIN	PROTEIN	1	0
TXND3_HUMAN	SMG8_HUMAN	PROTEIN	PROTEIN	1	0
TXND3_HUMAN	AT8A1_HUMAN	PROTEIN	PROTEIN	1	0
TXND3_HUMAN	DDTL_HUMAN	PROTEIN	PROTEIN	1	0
TXND3_HUMAN	GLPC_HUMAN	PROTEIN	PROTEIN	1	0
TXND3_HUMAN	CPT1C_HUMAN	PROTEIN	PROTEIN	1	0
TXND3_HUMAN	MTA3_HUMAN	PROTEIN	PROTEIN	1	0
TXND3_HUMAN	FN3K_HUMAN	PROTEIN	PROTEIN	1	0
TXND3_HUMAN	NYNRI_HUMAN	PROTEIN	PROTEIN	1	0
TXND3_HUMAN	UBP36_HUMAN	PROTEIN	PROTEIN	1	0
TXND3_HUMAN	TGM4_HUMAN	PROTEIN	PROTEIN	1	0
TXND3_HUMAN	SNX4_HUMAN	PROTEIN	PROTEIN	1	0
TXND3_HUMAN	PTN21_HUMAN	PROTEIN	PROTEIN	1	0
TXND3_HUMAN	SYT5_HUMAN	PROTEIN	PROTEIN	1	0
TXND3_HUMAN	IRF7_HUMAN	PROTEIN	PROTEIN	1	0
UBE4A_HUMAN	TAF4_HUMAN	PROTEIN	PROTEIN	1	0
UBE4A_HUMAN	OGT1_HUMAN	PROTEIN	PROTEIN	1	0
UBE4A_HUMAN	JUNB_HUMAN	PROTEIN	PROTEIN	1	0
UBE4A_HUMAN	CD276_HUMAN	PROTEIN	PROTEIN	1	0
UBE4A_HUMAN	CPNE6_HUMAN	PROTEIN	PROTEIN	1	0
UBN2_HUMAN	CE164_HUMAN	PROTEIN	PROTEIN	1	0
UBN2_HUMAN	SESN1_HUMAN	PROTEIN	PROTEIN	1	0
UBN2_HUMAN	PCDC2_HUMAN	PROTEIN	PROTEIN	1	0
UBN2_HUMAN	FA65C_HUMAN	PROTEIN	PROTEIN	1	0
UBP36_HUMAN	TGM4_HUMAN	PROTEIN	PROTEIN	1	0
UBP36_HUMAN	SNX4_HUMAN	PROTEIN	PROTEIN	1	0
UBP36_HUMAN	PTN21_HUMAN	PROTEIN	PROTEIN	1	0
UBP36_HUMAN	SYT5_HUMAN	PROTEIN	PROTEIN	1	0
UBP36_HUMAN	IRF7_HUMAN	PROTEIN	PROTEIN	1	0
UD18_HUMAN	NUDT4_HUMAN	PROTEIN	PROTEIN	1	0
UD18_HUMAN	VRK3_HUMAN	PROTEIN	PROTEIN	1	0
UD18_HUMAN	POTB2_HUMAN	PROTEIN	PROTEIN	1	0
UD18_HUMAN	PKHG3_HUMAN	PROTEIN	PROTEIN	1	0
UD18_HUMAN	DYRK3_HUMAN	PROTEIN	PROTEIN	1	0
UD18_HUMAN	AASD1_HUMAN	PROTEIN	PROTEIN	1	0
UNC5B_HUMAN	CLCC1_HUMAN	PROTEIN	PROTEIN	1	0
UTP18_HUMAN	KAT2A_HUMAN	PROTEIN	PROTEIN	1	0
UTP18_HUMAN	PERQ1_HUMAN	PROTEIN	PROTEIN	1	0
UTP18_HUMAN	FOXN3_HUMAN	PROTEIN	PROTEIN	1	0
VGF_HUMAN	CALC_HUMAN	PROTEIN	PROTEIN	1	0
VGF_HUMAN	ABEC2_HUMAN	PROTEIN	PROTEIN	1	0
VGF_HUMAN	IBP3_HUMAN	PROTEIN	PROTEIN	1	0
VGF_HUMAN	RM04_HUMAN	PROTEIN	PROTEIN	1	0
VGF_HUMAN	THSD1_HUMAN	PROTEIN	PROTEIN	1	0
VGF_HUMAN	CALCA_HUMAN	PROTEIN	PROTEIN	1	0
VGF_HUMAN	MLH1_HUMAN	PROTEIN	PROTEIN	1	0
VGF_HUMAN	AR6P1_HUMAN	PROTEIN	PROTEIN	1	0
VGF_HUMAN	PCDBG_HUMAN	PROTEIN	PROTEIN	1	0
VRK3_HUMAN	POTB2_HUMAN	PROTEIN	PROTEIN	1	0
VRK3_HUMAN	PKHG3_HUMAN	PROTEIN	PROTEIN	1	0
VRK3_HUMAN	DYRK3_HUMAN	PROTEIN	PROTEIN	1	0
VRK3_HUMAN	AASD1_HUMAN	PROTEIN	PROTEIN	1	0
YP026_HUMAN	PKHA5_HUMAN	PROTEIN	PROTEIN	1	0
ZCPW1_HUMAN	LIMK1_HUMAN	PROTEIN	PROTEIN	1	0
ZCPW1_HUMAN	S23IP_HUMAN	PROTEIN	PROTEIN	1	0
ZCPW1_HUMAN	EVI5L_HUMAN	PROTEIN	PROTEIN	1	0
ZFP28_HUMAN	CABP5_HUMAN	PROTEIN	PROTEIN	1	0
ZMYM6_HUMAN	CT026_HUMAN	PROTEIN	PROTEIN	1	0
ZN264_HUMAN	SYDM_HUMAN	PROTEIN	PROTEIN	1	0
ZN264_HUMAN	CCSE2_HUMAN	PROTEIN	PROTEIN	1	0
ZN264_HUMAN	GRIA3_HUMAN	PROTEIN	PROTEIN	1	0
ZN264_HUMAN	K1024_HUMAN	PROTEIN	PROTEIN	1	0
ZN264_HUMAN	PCDBB_HUMAN	PROTEIN	PROTEIN	1	0
ZN264_HUMAN	REVERSE2439_HUMAN	PROTEIN	PROTEIN	1	0
ZN264_HUMAN	LPHN3_HUMAN	PROTEIN	PROTEIN	1	0
ZN33A_HUMAN	F194B_HUMAN	PROTEIN	PROTEIN	1	0
ZN366_HUMAN	EFCB7_HUMAN	PROTEIN	PROTEIN	1	0
ZN366_HUMAN	PCDBA_HUMAN	PROTEIN	PROTEIN	1	0
ZN595_HUMAN	KLHL1_HUMAN	PROTEIN	PROTEIN	1	0
ZN622_HUMAN	KCNH5_HUMAN	PROTEIN	PROTEIN	1	0
ZN658_HUMAN	SPICE_HUMAN	PROTEIN	PROTEIN	1	0
ZN658_HUMAN	ADCY5_HUMAN	PROTEIN	PROTEIN	1	0
ZN658_HUMAN	PAN2_HUMAN	PROTEIN	PROTEIN	1	0
ZN658_HUMAN	RK_HUMAN	PROTEIN	PROTEIN	1	0
ZN658_HUMAN	DLG3_HUMAN	PROTEIN	PROTEIN	1	0
ZN726_HUMAN	F193A_HUMAN	PROTEIN	PROTEIN	1	0
ZN726_HUMAN	ZN169_HUMAN	PROTEIN	PROTEIN	1	0
GNL3_HUMAN	FACR1_HUMAN	PROTEIN	PROTEIN	1	3.19943e-60
CNGB1_HUMAN	AGFG1_HUMAN	PROTEIN	PROTEIN	0.999	4.04978e-51
CCD50_HUMAN	CR1_HUMAN	PROTEIN	PROTEIN	0.999	5.46618e-50
CCSE1_HUMAN	TBC12_HUMAN	PROTEIN	PROTEIN	0.999	5.46618e-50
CEP83_HUMAN	RC3H1_HUMAN	PROTEIN	PROTEIN	0.999	5.46618e-50
CMGA_HUMAN	LR37B_HUMAN	PROTEIN	PROTEIN	0.999	5.46618e-50
COBA2_HUMAN	HMGA2_HUMAN	PROTEIN	PROTEIN	0.999	5.46618e-50
EIF2D_HUMAN	TRXR3_HUMAN	PROTEIN	PROTEIN	0.999	5.46618e-50
ELL2_HUMAN	ZNF44_HUMAN	PROTEIN	PROTEIN	0.999	5.46618e-50
ELOA2_HUMAN	TCHP_HUMAN	PROTEIN	PROTEIN	0.999	5.46618e-50
FAKD2_HUMAN	F71E2_HUMAN	PROTEIN	PROTEIN	0.999	5.46618e-50
FAKD2_HUMAN	Z286A_HUMAN	PROTEIN	PROTEIN	0.999	5.46618e-50
FBP1L_HUMAN	ADCY6_HUMAN	PROTEIN	PROTEIN	0.999	5.46618e-50
FSCB_HUMAN	CAN3_HUMAN	PROTEIN	PROTEIN	0.999	5.46618e-50
GRP1_HUMAN	MARE3_HUMAN	PROTEIN	PROTEIN	0.999	5.46618e-50
HMGX4_HUMAN	F194B_HUMAN	PROTEIN	PROTEIN	0.999	5.46618e-50
ITA4_HUMAN	TLL1_HUMAN	PROTEIN	PROTEIN	0.999	5.46618e-50
JKIP1_HUMAN	FWCH2_HUMAN	PROTEIN	PROTEIN	0.999	5.46618e-50
K1199_HUMAN	MA7D2_HUMAN	PROTEIN	PROTEIN	0.999	5.46618e-50
KDM4A_HUMAN	GIMA5_HUMAN	PROTEIN	PROTEIN	0.999	5.46618e-50
KPB2_HUMAN	CAMP3_HUMAN	PROTEIN	PROTEIN	0.999	5.46618e-50
LAP2_HUMAN	F194B_HUMAN	PROTEIN	PROTEIN	0.999	5.46618e-50
LATS2_HUMAN	CPMD8_HUMAN	PROTEIN	PROTEIN	0.999	5.46618e-50
LRC8D_HUMAN	KHNYN_HUMAN	PROTEIN	PROTEIN	0.999	5.46618e-50
M4K4_HUMAN	AT8B4_HUMAN	PROTEIN	PROTEIN	0.999	5.46618e-50
MTHR_HUMAN	CSKI2_HUMAN	PROTEIN	PROTEIN	0.999	5.46618e-50
MTHR_HUMAN	ABCC9_HUMAN	PROTEIN	PROTEIN	0.999	5.46618e-50
MTHR_HUMAN	NDRG3_HUMAN	PROTEIN	PROTEIN	0.999	5.46618e-50
NDUS4_HUMAN	ENY2_HUMAN	PROTEIN	PROTEIN	0.999	5.46618e-50
NEB1_HUMAN	REVERSE397_HUMAN	PROTEIN	PROTEIN	0.999	5.46618e-50
NEK7_HUMAN	LRC8D_HUMAN	PROTEIN	PROTEIN	0.999	5.46618e-50
NPHP4_HUMAN	PCY2_HUMAN	PROTEIN	PROTEIN	0.999	5.46618e-50
PC11X_HUMAN	NADAP_HUMAN	PROTEIN	PROTEIN	0.999	5.46618e-50
PCDGD_HUMAN	SH3L2_HUMAN	PROTEIN	PROTEIN	0.999	5.46618e-50
PCY2_HUMAN	YTHD1_HUMAN	PROTEIN	PROTEIN	0.999	5.46618e-50
RFX5_HUMAN	TRXR3_HUMAN	PROTEIN	PROTEIN	0.999	5.46618e-50
SCN3A_HUMAN	GALK2_HUMAN	PROTEIN	PROTEIN	0.999	5.46618e-50
SCN3A_HUMAN	EXOC6_HUMAN	PROTEIN	PROTEIN	0.999	5.46618e-50
TCHP_HUMAN	PVRL1_HUMAN	PROTEIN	PROTEIN	0.999	5.46618e-50
TLL1_HUMAN	SPOC1_HUMAN	PROTEIN	PROTEIN	0.999	5.46618e-50
TP8L2_HUMAN	K121L_HUMAN	PROTEIN	PROTEIN	0.999	5.46618e-50
UBP30_HUMAN	CCD15_HUMAN	PROTEIN	PROTEIN	0.999	5.46618e-50
ULK3_HUMAN	MTMR2_HUMAN	PROTEIN	PROTEIN	0.999	5.46618e-50
VRK1_HUMAN	FACR1_HUMAN	PROTEIN	PROTEIN	0.999	5.46618e-50
WASP_HUMAN	CR1_HUMAN	PROTEIN	PROTEIN	0.999	5.46618e-50
ZN33A_HUMAN	LAP2_HUMAN	PROTEIN	PROTEIN	0.999	5.46618e-50
ZN33A_HUMAN	HMGX4_HUMAN	PROTEIN	PROTEIN	0.999	5.46618e-50
AHDC1_HUMAN	C102B_HUMAN	PROTEIN	PROTEIN	0.999	1.48257e-48
AHDC1_HUMAN	1B59_HUMAN	PROTEIN	PROTEIN	0.999	1.48257e-48
AHDC1_HUMAN	MPP3_HUMAN	PROTEIN	PROTEIN	0.999	1.48257e-48
APOL1_HUMAN	POTB2_HUMAN	PROTEIN	PROTEIN	0.999	1.48257e-48
APOL1_HUMAN	PKHG3_HUMAN	PROTEIN	PROTEIN	0.999	1.48257e-48
APOL1_HUMAN	DYRK3_HUMAN	PROTEIN	PROTEIN	0.999	1.48257e-48
APOL1_HUMAN	AASD1_HUMAN	PROTEIN	PROTEIN	0.999	1.48257e-48
AQP1_HUMAN	NPS3B_HUMAN	PROTEIN	PROTEIN	0.999	1.48257e-48
AQP1_HUMAN	ZN658_HUMAN	PROTEIN	PROTEIN	0.999	1.48257e-48
AQP1_HUMAN	SPICE_HUMAN	PROTEIN	PROTEIN	0.999	1.48257e-48
AQP1_HUMAN	ADCY5_HUMAN	PROTEIN	PROTEIN	0.999	1.48257e-48
AQP1_HUMAN	PAN2_HUMAN	PROTEIN	PROTEIN	0.999	1.48257e-48
AQP1_HUMAN	RK_HUMAN	PROTEIN	PROTEIN	0.999	1.48257e-48
AQP1_HUMAN	DLG3_HUMAN	PROTEIN	PROTEIN	0.999	1.48257e-48
C102B_HUMAN	CO4A6_HUMAN	PROTEIN	PROTEIN	0.999	1.48257e-48
C102B_HUMAN	KCNH1_HUMAN	PROTEIN	PROTEIN	0.999	1.48257e-48
C102B_HUMAN	RS10L_HUMAN	PROTEIN	PROTEIN	0.999	1.48257e-48
CALC_HUMAN	GUC2F_HUMAN	PROTEIN	PROTEIN	0.999	1.48257e-48
CFLAR_HUMAN	DYRK3_HUMAN	PROTEIN	PROTEIN	0.999	1.48257e-48
CFLAR_HUMAN	AASD1_HUMAN	PROTEIN	PROTEIN	0.999	1.48257e-48
CK068_HUMAN	EFCC1_HUMAN	PROTEIN	PROTEIN	0.999	1.48257e-48
CO4A6_HUMAN	1B59_HUMAN	PROTEIN	PROTEIN	0.999	1.48257e-48
CO4A6_HUMAN	MPP3_HUMAN	PROTEIN	PROTEIN	0.999	1.48257e-48
CO5A2_HUMAN	K1C40_HUMAN	PROTEIN	PROTEIN	0.999	1.48257e-48
CO5A2_HUMAN	NAL11_HUMAN	PROTEIN	PROTEIN	0.999	1.48257e-48
CO5A2_HUMAN	MORC1_HUMAN	PROTEIN	PROTEIN	0.999	1.48257e-48
CO5A2_HUMAN	ZN595_HUMAN	PROTEIN	PROTEIN	0.999	1.48257e-48
CO5A2_HUMAN	KLHL1_HUMAN	PROTEIN	PROTEIN	0.999	1.48257e-48
CSF2R_HUMAN	ASGL1_HUMAN	PROTEIN	PROTEIN	0.999	1.48257e-48
DIXC1_HUMAN	KAIN_HUMAN	PROTEIN	PROTEIN	0.999	1.48257e-48
DPYL4_HUMAN	C102B_HUMAN	PROTEIN	PROTEIN	0.999	1.48257e-48
DPYL4_HUMAN	1B59_HUMAN	PROTEIN	PROTEIN	0.999	1.48257e-48
DPYL4_HUMAN	MPP3_HUMAN	PROTEIN	PROTEIN	0.999	1.48257e-48
GUC2F_HUMAN	ABEC2_HUMAN	PROTEIN	PROTEIN	0.999	1.48257e-48
GUC2F_HUMAN	IBP3_HUMAN	PROTEIN	PROTEIN	0.999	1.48257e-48
GUC2F_HUMAN	RM04_HUMAN	PROTEIN	PROTEIN	0.999	1.48257e-48
GUC2F_HUMAN	THSD1_HUMAN	PROTEIN	PROTEIN	0.999	1.48257e-48
GUC2F_HUMAN	CALCA_HUMAN	PROTEIN	PROTEIN	0.999	1.48257e-48
GUC2F_HUMAN	MLH1_HUMAN	PROTEIN	PROTEIN	0.999	1.48257e-48
GUC2F_HUMAN	AR6P1_HUMAN	PROTEIN	PROTEIN	0.999	1.48257e-48
GUC2F_HUMAN	PCDBG_HUMAN	PROTEIN	PROTEIN	0.999	1.48257e-48
KAIN_HUMAN	LANC2_HUMAN	PROTEIN	PROTEIN	0.999	1.48257e-48
KANL3_HUMAN	C102B_HUMAN	PROTEIN	PROTEIN	0.999	1.48257e-48
KANL3_HUMAN	1B59_HUMAN	PROTEIN	PROTEIN	0.999	1.48257e-48
KANL3_HUMAN	MPP3_HUMAN	PROTEIN	PROTEIN	0.999	1.48257e-48
KCNH1_HUMAN	1B59_HUMAN	PROTEIN	PROTEIN	0.999	1.48257e-48
KCNH1_HUMAN	MPP3_HUMAN	PROTEIN	PROTEIN	0.999	1.48257e-48
MPIP1_HUMAN	NDUS7_HUMAN	PROTEIN	PROTEIN	0.999	1.48257e-48
MRP3_HUMAN	AQP1_HUMAN	PROTEIN	PROTEIN	0.999	1.48257e-48
MRP7_HUMAN	POTB2_HUMAN	PROTEIN	PROTEIN	0.999	1.48257e-48
MRP7_HUMAN	PKHG3_HUMAN	PROTEIN	PROTEIN	0.999	1.48257e-48
MRP7_HUMAN	DYRK3_HUMAN	PROTEIN	PROTEIN	0.999	1.48257e-48
MRP7_HUMAN	AASD1_HUMAN	PROTEIN	PROTEIN	0.999	1.48257e-48
NDUS7_HUMAN	ATP9A_HUMAN	PROTEIN	PROTEIN	0.999	1.48257e-48
NDUS7_HUMAN	KLC3_HUMAN	PROTEIN	PROTEIN	0.999	1.48257e-48
NDUS7_HUMAN	CA228_HUMAN	PROTEIN	PROTEIN	0.999	1.48257e-48
NISCH_HUMAN	NDUS7_HUMAN	PROTEIN	PROTEIN	0.999	1.48257e-48
NUDT4_HUMAN	MRP7_HUMAN	PROTEIN	PROTEIN	0.999	1.48257e-48
NUDT4_HUMAN	APOL1_HUMAN	PROTEIN	PROTEIN	0.999	1.48257e-48
NUDT4_HUMAN	CFLAR_HUMAN	PROTEIN	PROTEIN	0.999	1.48257e-48
PCY1B_HUMAN	CK068_HUMAN	PROTEIN	PROTEIN	0.999	1.48257e-48
PKHG3_HUMAN	CFLAR_HUMAN	PROTEIN	PROTEIN	0.999	1.48257e-48
POTB2_HUMAN	CFLAR_HUMAN	PROTEIN	PROTEIN	0.999	1.48257e-48
PRA17_HUMAN	C102B_HUMAN	PROTEIN	PROTEIN	0.999	1.48257e-48
PRA17_HUMAN	1B59_HUMAN	PROTEIN	PROTEIN	0.999	1.48257e-48
PRA17_HUMAN	MPP3_HUMAN	PROTEIN	PROTEIN	0.999	1.48257e-48
REVERSE17726_HUMAN	UBN2_HUMAN	PROTEIN	PROTEIN	0.999	1.48257e-48
REVERSE17726_HUMAN	CE164_HUMAN	PROTEIN	PROTEIN	0.999	1.48257e-48
REVERSE17726_HUMAN	SESN1_HUMAN	PROTEIN	PROTEIN	0.999	1.48257e-48
REVERSE17726_HUMAN	PCDC2_HUMAN	PROTEIN	PROTEIN	0.999	1.48257e-48
REVERSE17726_HUMAN	FA65C_HUMAN	PROTEIN	PROTEIN	0.999	1.48257e-48
RNBP6_HUMAN	C102B_HUMAN	PROTEIN	PROTEIN	0.999	1.48257e-48
RNBP6_HUMAN	1B59_HUMAN	PROTEIN	PROTEIN	0.999	1.48257e-48
RNBP6_HUMAN	MPP3_HUMAN	PROTEIN	PROTEIN	0.999	1.48257e-48
RS10L_HUMAN	1B59_HUMAN	PROTEIN	PROTEIN	0.999	1.48257e-48
RS10L_HUMAN	MPP3_HUMAN	PROTEIN	PROTEIN	0.999	1.48257e-48
SYCM_HUMAN	C102B_HUMAN	PROTEIN	PROTEIN	0.999	1.48257e-48
SYCM_HUMAN	1B59_HUMAN	PROTEIN	PROTEIN	0.999	1.48257e-48
SYCM_HUMAN	MPP3_HUMAN	PROTEIN	PROTEIN	0.999	1.48257e-48
UD18_HUMAN	MRP7_HUMAN	PROTEIN	PROTEIN	0.999	1.48257e-48
UD18_HUMAN	APOL1_HUMAN	PROTEIN	PROTEIN	0.999	1.48257e-48
UD18_HUMAN	CFLAR_HUMAN	PROTEIN	PROTEIN	0.999	1.48257e-48
VGF_HUMAN	GUC2F_HUMAN	PROTEIN	PROTEIN	0.999	1.48257e-48
VRK3_HUMAN	MRP7_HUMAN	PROTEIN	PROTEIN	0.999	1.48257e-48
VRK3_HUMAN	APOL1_HUMAN	PROTEIN	PROTEIN	0.999	1.48257e-48
VRK3_HUMAN	CFLAR_HUMAN	PROTEIN	PROTEIN	0.999	1.48257e-48
SUMO3_HUMAN	SUMO2_HUMAN	PROTEIN	PROTEIN	0.999	3.48919e-47
GNL3_HUMAN	VRK1_HUMAN	PROTEIN	PROTEIN	0.999	7.39262e-46
IGSF3_HUMAN	MAN1_HUMAN	PROTEIN	PROTEIN	0.998	6.22908e-44
DZIP3_HUMAN	K1407_HUMAN	PROTEIN	PROTEIN	0.998	5.18182e-43
NEUT_HUMAN	PHAR1_HUMAN	PROTEIN	PROTEIN	0.998	5.18182e-43
F71E2_HUMAN	Z286A_HUMAN	PROTEIN	PROTEIN	0.998	6.98348e-42
FA49A_HUMAN	HV322_HUMAN	PROTEIN	PROTEIN	0.998	6.98348e-42
NPHP4_HUMAN	YTHD1_HUMAN	PROTEIN	PROTEIN	0.998	6.98348e-42
NUBP1_HUMAN	PCSK6_HUMAN	PROTEIN	PROTEIN	0.998	6.98348e-42
NUBP1_HUMAN	PHLB3_HUMAN	PROTEIN	PROTEIN	0.998	6.98348e-42
NUBP1_HUMAN	CU059_HUMAN	PROTEIN	PROTEIN	0.998	6.98348e-42
NUBP1_HUMAN	WRIP1_HUMAN	PROTEIN	PROTEIN	0.998	6.98348e-42
PACS1_HUMAN	GCP3_HUMAN	PROTEIN	PROTEIN	0.998	6.98348e-42
PDCD6_HUMAN	TCF21_HUMAN	PROTEIN	PROTEIN	0.998	6.98348e-42
TRIML_HUMAN	MEX3A_HUMAN	PROTEIN	PROTEIN	0.998	6.98348e-42
1B59_HUMAN	REVERSE9245_HUMAN	PROTEIN	PROTEIN	0.997	1.88973e-40
ABEC2_HUMAN	GLHA_HUMAN	PROTEIN	PROTEIN	0.997	1.88973e-40
C102B_HUMAN	REVERSE9245_HUMAN	PROTEIN	PROTEIN	0.997	1.88973e-40
CALC_HUMAN	GLHA_HUMAN	PROTEIN	PROTEIN	0.997	1.88973e-40
CALCA_HUMAN	GLHA_HUMAN	PROTEIN	PROTEIN	0.997	1.88973e-40
CE164_HUMAN	KV308_HUMAN	PROTEIN	PROTEIN	0.997	1.88973e-40
CNTN1_HUMAN	CSF2R_HUMAN	PROTEIN	PROTEIN	0.997	1.88973e-40
CSF2R_HUMAN	CC154_HUMAN	PROTEIN	PROTEIN	0.997	1.88973e-40
CSF2R_HUMAN	MA1B1_HUMAN	PROTEIN	PROTEIN	0.997	1.88973e-40
CSF2R_HUMAN	KDM6A_HUMAN	PROTEIN	PROTEIN	0.997	1.88973e-40
CSF2R_HUMAN	MACOI_HUMAN	PROTEIN	PROTEIN	0.997	1.88973e-40
CSF2R_HUMAN	SYNCI_HUMAN	PROTEIN	PROTEIN	0.997	1.88973e-40
CSF2R_HUMAN	PLRG1_HUMAN	PROTEIN	PROTEIN	0.997	1.88973e-40
CSF2R_HUMAN	UBXN7_HUMAN	PROTEIN	PROTEIN	0.997	1.88973e-40
EFCC1_HUMAN	NCDN_HUMAN	PROTEIN	PROTEIN	0.997	1.88973e-40
EVPLL_HUMAN	TRI42_HUMAN	PROTEIN	PROTEIN	0.997	1.88973e-40
FA65C_HUMAN	KV308_HUMAN	PROTEIN	PROTEIN	0.997	1.88973e-40
GLHA_HUMAN	MLH1_HUMAN	PROTEIN	PROTEIN	0.997	1.88973e-40
GLHA_HUMAN	AR6P1_HUMAN	PROTEIN	PROTEIN	0.997	1.88973e-40
GLHA_HUMAN	PCDBG_HUMAN	PROTEIN	PROTEIN	0.997	1.88973e-40
HELLS_HUMAN	KV310_HUMAN	PROTEIN	PROTEIN	0.997	1.88973e-40
IBP3_HUMAN	GLHA_HUMAN	PROTEIN	PROTEIN	0.997	1.88973e-40
LRIG1_HUMAN	CSF2R_HUMAN	PROTEIN	PROTEIN	0.997	1.88973e-40
MPP3_HUMAN	REVERSE9245_HUMAN	PROTEIN	PROTEIN	0.997	1.88973e-40
MRP3_HUMAN	NPS3B_HUMAN	PROTEIN	PROTEIN	0.997	1.88973e-40
NBR1_HUMAN	TRI42_HUMAN	PROTEIN	PROTEIN	0.997	1.88973e-40
NPS3B_HUMAN	ZN658_HUMAN	PROTEIN	PROTEIN	0.997	1.88973e-40
NPS3B_HUMAN	SPICE_HUMAN	PROTEIN	PROTEIN	0.997	1.88973e-40
NPS3B_HUMAN	ADCY5_HUMAN	PROTEIN	PROTEIN	0.997	1.88973e-40
NPS3B_HUMAN	PAN2_HUMAN	PROTEIN	PROTEIN	0.997	1.88973e-40
NPS3B_HUMAN	RK_HUMAN	PROTEIN	PROTEIN	0.997	1.88973e-40
NPS3B_HUMAN	DLG3_HUMAN	PROTEIN	PROTEIN	0.997	1.88973e-40
PCDC2_HUMAN	KV308_HUMAN	PROTEIN	PROTEIN	0.997	1.88973e-40
PCY1B_HUMAN	NCDN_HUMAN	PROTEIN	PROTEIN	0.997	1.88973e-40
PDZD8_HUMAN	TRI42_HUMAN	PROTEIN	PROTEIN	0.997	1.88973e-40
PKHA5_HUMAN	TRI42_HUMAN	PROTEIN	PROTEIN	0.997	1.88973e-40
RB39A_HUMAN	CSF2R_HUMAN	PROTEIN	PROTEIN	0.997	1.88973e-40
RM04_HUMAN	GLHA_HUMAN	PROTEIN	PROTEIN	0.997	1.88973e-40
SESN1_HUMAN	KV308_HUMAN	PROTEIN	PROTEIN	0.997	1.88973e-40
SPA5L_HUMAN	CSF2R_HUMAN	PROTEIN	PROTEIN	0.997	1.88973e-40
TATD2_HUMAN	CSF2R_HUMAN	PROTEIN	PROTEIN	0.997	1.88973e-40
TAXB1_HUMAN	CSF2R_HUMAN	PROTEIN	PROTEIN	0.997	1.88973e-40
THSD1_HUMAN	GLHA_HUMAN	PROTEIN	PROTEIN	0.997	1.88973e-40
UBN2_HUMAN	KV308_HUMAN	PROTEIN	PROTEIN	0.997	1.88973e-40
VGF_HUMAN	GLHA_HUMAN	PROTEIN	PROTEIN	0.997	1.88973e-40
YP026_HUMAN	TRI42_HUMAN	PROTEIN	PROTEIN	0.997	1.88973e-40
SCG1_HUMAN	KV117_HUMAN	PROTEIN	PROTEIN	0.997	9.24043e-40
AT8A1_HUMAN	PCDGA_HUMAN	PROTEIN	PROTEIN	0.997	1.53487e-38
AT8A1_HUMAN	RL10L_HUMAN	PROTEIN	PROTEIN	0.997	1.53487e-38
AT8A1_HUMAN	IF2GL_HUMAN	PROTEIN	PROTEIN	0.997	1.53487e-38
ATS7_HUMAN	PCDGA_HUMAN	PROTEIN	PROTEIN	0.997	1.53487e-38
ATS7_HUMAN	RL10L_HUMAN	PROTEIN	PROTEIN	0.997	1.53487e-38
ATS7_HUMAN	IF2GL_HUMAN	PROTEIN	PROTEIN	0.997	1.53487e-38
CATL3_HUMAN	PCDGA_HUMAN	PROTEIN	PROTEIN	0.997	1.53487e-38
CATL3_HUMAN	RL10L_HUMAN	PROTEIN	PROTEIN	0.997	1.53487e-38
CATL3_HUMAN	IF2GL_HUMAN	PROTEIN	PROTEIN	0.997	1.53487e-38
CO4A4_HUMAN	PCDGA_HUMAN	PROTEIN	PROTEIN	0.997	1.53487e-38
CO4A4_HUMAN	RL10L_HUMAN	PROTEIN	PROTEIN	0.997	1.53487e-38
CO4A4_HUMAN	IF2GL_HUMAN	PROTEIN	PROTEIN	0.997	1.53487e-38
CPT1C_HUMAN	PCDGA_HUMAN	PROTEIN	PROTEIN	0.997	1.53487e-38
CPT1C_HUMAN	RL10L_HUMAN	PROTEIN	PROTEIN	0.997	1.53487e-38
CPT1C_HUMAN	IF2GL_HUMAN	PROTEIN	PROTEIN	0.997	1.53487e-38
DDTL_HUMAN	PCDGA_HUMAN	PROTEIN	PROTEIN	0.997	1.53487e-38
DDTL_HUMAN	RL10L_HUMAN	PROTEIN	PROTEIN	0.997	1.53487e-38
DDTL_HUMAN	IF2GL_HUMAN	PROTEIN	PROTEIN	0.997	1.53487e-38
FN3K_HUMAN	PCDGA_HUMAN	PROTEIN	PROTEIN	0.997	1.53487e-38
FN3K_HUMAN	RL10L_HUMAN	PROTEIN	PROTEIN	0.997	1.53487e-38
FN3K_HUMAN	IF2GL_HUMAN	PROTEIN	PROTEIN	0.997	1.53487e-38
GLPC_HUMAN	PCDGA_HUMAN	PROTEIN	PROTEIN	0.997	1.53487e-38
GLPC_HUMAN	RL10L_HUMAN	PROTEIN	PROTEIN	0.997	1.53487e-38
GLPC_HUMAN	IF2GL_HUMAN	PROTEIN	PROTEIN	0.997	1.53487e-38
GNA12_HUMAN	PCDGA_HUMAN	PROTEIN	PROTEIN	0.997	1.53487e-38
GNA12_HUMAN	RL10L_HUMAN	PROTEIN	PROTEIN	0.997	1.53487e-38
GNA12_HUMAN	IF2GL_HUMAN	PROTEIN	PROTEIN	0.997	1.53487e-38
IRF7_HUMAN	PCDGA_HUMAN	PROTEIN	PROTEIN	0.997	1.53487e-38
IRF7_HUMAN	RL10L_HUMAN	PROTEIN	PROTEIN	0.997	1.53487e-38
IRF7_HUMAN	IF2GL_HUMAN	PROTEIN	PROTEIN	0.997	1.53487e-38
KDEL1_HUMAN	PCDGA_HUMAN	PROTEIN	PROTEIN	0.997	1.53487e-38
KDEL1_HUMAN	RL10L_HUMAN	PROTEIN	PROTEIN	0.997	1.53487e-38
KDEL1_HUMAN	IF2GL_HUMAN	PROTEIN	PROTEIN	0.997	1.53487e-38
MCM9_HUMAN	PCDGA_HUMAN	PROTEIN	PROTEIN	0.997	1.53487e-38
MCM9_HUMAN	RL10L_HUMAN	PROTEIN	PROTEIN	0.997	1.53487e-38
MCM9_HUMAN	IF2GL_HUMAN	PROTEIN	PROTEIN	0.997	1.53487e-38
MTA3_HUMAN	PCDGA_HUMAN	PROTEIN	PROTEIN	0.997	1.53487e-38
MTA3_HUMAN	RL10L_HUMAN	PROTEIN	PROTEIN	0.997	1.53487e-38
MTA3_HUMAN	IF2GL_HUMAN	PROTEIN	PROTEIN	0.997	1.53487e-38
NYNRI_HUMAN	PCDGA_HUMAN	PROTEIN	PROTEIN	0.997	1.53487e-38
NYNRI_HUMAN	RL10L_HUMAN	PROTEIN	PROTEIN	0.997	1.53487e-38
NYNRI_HUMAN	IF2GL_HUMAN	PROTEIN	PROTEIN	0.997	1.53487e-38
PCD19_HUMAN	PCDGA_HUMAN	PROTEIN	PROTEIN	0.997	1.53487e-38
PCD19_HUMAN	RL10L_HUMAN	PROTEIN	PROTEIN	0.997	1.53487e-38
PCD19_HUMAN	IF2GL_HUMAN	PROTEIN	PROTEIN	0.997	1.53487e-38
PDE9A_HUMAN	PCDGA_HUMAN	PROTEIN	PROTEIN	0.997	1.53487e-38
PDE9A_HUMAN	RL10L_HUMAN	PROTEIN	PROTEIN	0.997	1.53487e-38
PDE9A_HUMAN	IF2GL_HUMAN	PROTEIN	PROTEIN	0.997	1.53487e-38
PTN21_HUMAN	PCDGA_HUMAN	PROTEIN	PROTEIN	0.997	1.53487e-38
PTN21_HUMAN	RL10L_HUMAN	PROTEIN	PROTEIN	0.997	1.53487e-38
PTN21_HUMAN	IF2GL_HUMAN	PROTEIN	PROTEIN	0.997	1.53487e-38
SMG8_HUMAN	PCDGA_HUMAN	PROTEIN	PROTEIN	0.997	1.53487e-38
SMG8_HUMAN	RL10L_HUMAN	PROTEIN	PROTEIN	0.997	1.53487e-38
SMG8_HUMAN	IF2GL_HUMAN	PROTEIN	PROTEIN	0.997	1.53487e-38
SNX4_HUMAN	PCDGA_HUMAN	PROTEIN	PROTEIN	0.997	1.53487e-38
SNX4_HUMAN	RL10L_HUMAN	PROTEIN	PROTEIN	0.997	1.53487e-38
SNX4_HUMAN	IF2GL_HUMAN	PROTEIN	PROTEIN	0.997	1.53487e-38
SYT5_HUMAN	PCDGA_HUMAN	PROTEIN	PROTEIN	0.997	1.53487e-38
SYT5_HUMAN	RL10L_HUMAN	PROTEIN	PROTEIN	0.997	1.53487e-38
SYT5_HUMAN	IF2GL_HUMAN	PROTEIN	PROTEIN	0.997	1.53487e-38
TGM4_HUMAN	PCDGA_HUMAN	PROTEIN	PROTEIN	0.997	1.53487e-38
TGM4_HUMAN	RL10L_HUMAN	PROTEIN	PROTEIN	0.997	1.53487e-38
TGM4_HUMAN	IF2GL_HUMAN	PROTEIN	PROTEIN	0.997	1.53487e-38
TXND3_HUMAN	PCDGA_HUMAN	PROTEIN	PROTEIN	0.997	1.53487e-38
TXND3_HUMAN	RL10L_HUMAN	PROTEIN	PROTEIN	0.997	1.53487e-38
TXND3_HUMAN	IF2GL_HUMAN	PROTEIN	PROTEIN	0.997	1.53487e-38
UBP36_HUMAN	PCDGA_HUMAN	PROTEIN	PROTEIN	0.997	1.53487e-38
UBP36_HUMAN	RL10L_HUMAN	PROTEIN	PROTEIN	0.997	1.53487e-38
UBP36_HUMAN	IF2GL_HUMAN	PROTEIN	PROTEIN	0.997	1.53487e-38
CK068_HUMAN	NCDN_HUMAN	PROTEIN	PROTEIN	0.997	2.49757e-38
ASTN2_HUMAN	CC149_HUMAN	PROTEIN	PROTEIN	0.996	4.08153e-38
CDK1_HUMAN	CC149_HUMAN	PROTEIN	PROTEIN	0.996	4.08153e-38
MAK16_HUMAN	NRCAM_HUMAN	PROTEIN	PROTEIN	0.996	6.69844e-38
CHP3_HUMAN	TCEA2_HUMAN	PROTEIN	PROTEIN	0.996	9.00669e-37
HGB1A_HUMAN	RFX5_HUMAN	PROTEIN	PROTEIN	0.996	9.00669e-37
HGB1A_HUMAN	EIF2D_HUMAN	PROTEIN	PROTEIN	0.996	9.00669e-37
STX6_HUMAN	GASP1_HUMAN	PROTEIN	PROTEIN	0.996	9.00669e-37
SYPL1_HUMAN	MTMR2_HUMAN	PROTEIN	PROTEIN	0.996	9.00669e-37
EFCB7_HUMAN	KV310_HUMAN	PROTEIN	PROTEIN	0.996	1.10191e-36
GUC2F_HUMAN	GLHA_HUMAN	PROTEIN	PROTEIN	0.996	1.10191e-36
JIP3_HUMAN	KV310_HUMAN	PROTEIN	PROTEIN	0.996	1.10191e-36
PCDBA_HUMAN	KV310_HUMAN	PROTEIN	PROTEIN	0.996	1.10191e-36
REVERSE17726_HUMAN	KV308_HUMAN	PROTEIN	PROTEIN	0.996	1.10191e-36
ZN366_HUMAN	KV310_HUMAN	PROTEIN	PROTEIN	0.996	1.10191e-36
AHDC1_HUMAN	REVERSE9245_HUMAN	PROTEIN	PROTEIN	0.995	2.42876e-35
CABP5_HUMAN	CCD63_HUMAN	PROTEIN	PROTEIN	0.995	2.42876e-35
CC154_HUMAN	ASGL1_HUMAN	PROTEIN	PROTEIN	0.995	2.42876e-35
CNTN1_HUMAN	ASGL1_HUMAN	PROTEIN	PROTEIN	0.995	2.42876e-35
CO4A6_HUMAN	REVERSE9245_HUMAN	PROTEIN	PROTEIN	0.995	2.42876e-35
DPYL4_HUMAN	REVERSE9245_HUMAN	PROTEIN	PROTEIN	0.995	2.42876e-35
EFCB7_HUMAN	HELLS_HUMAN	PROTEIN	PROTEIN	0.995	2.42876e-35
EFCC1_HUMAN	REVERSE10938_HUMAN	PROTEIN	PROTEIN	0.995	2.42876e-35
JIP3_HUMAN	HELLS_HUMAN	PROTEIN	PROTEIN	0.995	2.42876e-35
KANL3_HUMAN	REVERSE9245_HUMAN	PROTEIN	PROTEIN	0.995	2.42876e-35
KCNH1_HUMAN	REVERSE9245_HUMAN	PROTEIN	PROTEIN	0.995	2.42876e-35
KDM6A_HUMAN	ASGL1_HUMAN	PROTEIN	PROTEIN	0.995	2.42876e-35
KV120_HUMAN	CCD63_HUMAN	PROTEIN	PROTEIN	0.995	2.42876e-35
LRIG1_HUMAN	ASGL1_HUMAN	PROTEIN	PROTEIN	0.995	2.42876e-35
MA1B1_HUMAN	ASGL1_HUMAN	PROTEIN	PROTEIN	0.995	2.42876e-35
MACOI_HUMAN	ASGL1_HUMAN	PROTEIN	PROTEIN	0.995	2.42876e-35
PCDBA_HUMAN	HELLS_HUMAN	PROTEIN	PROTEIN	0.995	2.42876e-35
PCY1B_HUMAN	REVERSE10938_HUMAN	PROTEIN	PROTEIN	0.995	2.42876e-35
PLRG1_HUMAN	ASGL1_HUMAN	PROTEIN	PROTEIN	0.995	2.42876e-35
PRA17_HUMAN	REVERSE9245_HUMAN	PROTEIN	PROTEIN	0.995	2.42876e-35
RB39A_HUMAN	ASGL1_HUMAN	PROTEIN	PROTEIN	0.995	2.42876e-35
RNBP6_HUMAN	REVERSE9245_HUMAN	PROTEIN	PROTEIN	0.995	2.42876e-35
RS10L_HUMAN	REVERSE9245_HUMAN	PROTEIN	PROTEIN	0.995	2.42876e-35
SPA5L_HUMAN	ASGL1_HUMAN	PROTEIN	PROTEIN	0.995	2.42876e-35
SYCM_HUMAN	REVERSE9245_HUMAN	PROTEIN	PROTEIN	0.995	2.42876e-35
SYNCI_HUMAN	ASGL1_HUMAN	PROTEIN	PROTEIN	0.995	2.42876e-35
TATD2_HUMAN	ASGL1_HUMAN	PROTEIN	PROTEIN	0.995	2.42876e-35
TAXB1_HUMAN	ASGL1_HUMAN	PROTEIN	PROTEIN	0.995	2.42876e-35
UBXN7_HUMAN	ASGL1_HUMAN	PROTEIN	PROTEIN	0.995	2.42876e-35
ZFP28_HUMAN	CCD63_HUMAN	PROTEIN	PROTEIN	0.995	2.42876e-35
ZN366_HUMAN	HELLS_HUMAN	PROTEIN	PROTEIN	0.995	2.42876e-35
CK068_HUMAN	REVERSE10938_HUMAN	PROTEIN	PROTEIN	0.994	3.31618e-34
EPHA3_HUMAN	CCD58_HUMAN	PROTEIN	PROTEIN	0.994	3.8848e-34
PGFRA_HUMAN	SMAD4_HUMAN	PROTEIN	PROTEIN	0.994	3.8848e-34
SPE39_HUMAN	DCHS_HUMAN	PROTEIN	PROTEIN	0.993	1.9545e-33
HGB1A_HUMAN	TRXR3_HUMAN	PROTEIN	PROTEIN	0.993	5.20748e-33
LV107_HUMAN	FA65B_HUMAN	PROTEIN	PROTEIN	0.993	5.20748e-33
SYPL1_HUMAN	ULK3_HUMAN	PROTEIN	PROTEIN	0.993	5.20748e-33
NCDN_HUMAN	REVERSE10938_HUMAN	PROTEIN	PROTEIN	0.992	2.34641e-32
KV122_HUMAN	KV113_HUMAN	PROTEIN	PROTEIN	0.991	3.73996e-31
PTH2_HUMAN	KLC2_HUMAN	PROTEIN	PROTEIN	0.991	4.43234e-31
KV122_HUMAN	KV201_HUMAN	PROTEIN	PROTEIN	0.99	1.11517e-30
AFF1_HUMAN	GIMA7_HUMAN	PROTEIN	PROTEIN	0.986	5.15909e-28
KV201_HUMAN	KV113_HUMAN	PROTEIN	PROTEIN	0.981	7.94691e-26
ANK1_HUMAN	B3AT_HUMAN	PROTEIN	PROTEIN	0.974	2.03581e-23
DNLI1_HUMAN	LAT1_HUMAN	PROTEIN	PROTEIN	0.974	2.04172e-23
VAMP3_HUMAN	VAMP2_HUMAN	PROTEIN	PROTEIN	0.973	2.39739e-23
PAL4D_HUMAN	PAL4A_HUMAN	PROTEIN	PROTEIN	0.973	2.69602e-23
DOPP1_HUMAN	PHYD1_HUMAN	PROTEIN	PROTEIN	0.964	3.31311e-21
MZT2A_HUMAN	DOPP1_HUMAN	PROTEIN	PROTEIN	0.963	5.63377e-21
MBNL2_HUMAN	CDC73_HUMAN	PROTEIN	PROTEIN	0.963	6.14789e-21
TYB10_HUMAN	APOC2_HUMAN	PROTEIN	PROTEIN	0.963	6.91112e-21
APOC2_HUMAN	KAPCB_HUMAN	PROTEIN	PROTEIN	0.96	2.36488e-20
UBA1_HUMAN	TERA_HUMAN	PROTEIN	PROTEIN	0.957	7.70627e-20
APOC2_HUMAN	PTGDS_HUMAN	PROTEIN	PROTEIN	0.954	2.71569e-19
CO6A2_HUMAN	CO6A1_HUMAN	PROTEIN	PROTEIN	0.953	3.70775e-19
NB5R2_HUMAN	APOC2_HUMAN	PROTEIN	PROTEIN	0.951	7.00009e-19
AKTIP_HUMAN	TF3C3_HUMAN	PROTEIN	PROTEIN	0.951	7.0839e-19
SMD3_HUMAN	ATPO_HUMAN	PROTEIN	PROTEIN	0.95	1.0106e-18
INT3_HUMAN	NU107_HUMAN	PROTEIN	PROTEIN	0.949	1.19553e-18
SPTB2_HUMAN	AOC3_HUMAN	PROTEIN	PROTEIN	0.949	1.25106e-18
NU107_HUMAN	WDR12_HUMAN	PROTEIN	PROTEIN	0.947	2.80291e-18
TYB10_HUMAN	HDGR3_HUMAN	PROTEIN	PROTEIN	0.946	3.13477e-18
SSRA_HUMAN	EXOS3_HUMAN	PROTEIN	PROTEIN	0.945	4.51714e-18
KCNH4_HUMAN	HM13_HUMAN	PROTEIN	PROTEIN	0.945	4.87911e-18
ITIH6_HUMAN	WDR63_HUMAN	PROTEIN	PROTEIN	0.944	6.10408e-18
TCPB_HUMAN	TCPA_HUMAN	PROTEIN	PROTEIN	0.943	7.1799e-18
EDAD_HUMAN	GOPC_HUMAN	PROTEIN	PROTEIN	0.943	8.92827e-18
PSB3_HUMAN	RAB5C_HUMAN	PROTEIN	PROTEIN	0.942	1.00433e-17
ATPO_HUMAN	PSB3_HUMAN	PROTEIN	PROTEIN	0.942	1.04205e-17
DNLI1_HUMAN	NSD3_HUMAN	PROTEIN	PROTEIN	0.94	1.98496e-17
LAT1_HUMAN	NSD3_HUMAN	PROTEIN	PROTEIN	0.94	1.98496e-17
APOC2_HUMAN	RBG1L_HUMAN	PROTEIN	PROTEIN	0.939	2.22158e-17
MT1E_HUMAN	APOC2_HUMAN	PROTEIN	PROTEIN	0.939	2.68323e-17
NNRD_HUMAN	APOC2_HUMAN	PROTEIN	PROTEIN	0.938	2.91253e-17
DOPP1_HUMAN	TXN4A_HUMAN	PROTEIN	PROTEIN	0.938	3.13125e-17
PERM_HUMAN	MUC2_HUMAN	PROTEIN	PROTEIN	0.937	3.85328e-17
ZN536_HUMAN	LSR_HUMAN	PROTEIN	PROTEIN	0.937	4.31729e-17
EF1A3_HUMAN	EXOS2_HUMAN	PROTEIN	PROTEIN	0.936	6.07986e-17
NNRD_HUMAN	PTGDS_HUMAN	PROTEIN	PROTEIN	0.935	7.7137e-17
FCGBP_HUMAN	RBG1L_HUMAN	PROTEIN	PROTEIN	0.934	8.17854e-17
SIK3_HUMAN	ADH7_HUMAN	PROTEIN	PROTEIN	0.934	1.03042e-16
APOC2_HUMAN	ADIRF_HUMAN	PROTEIN	PROTEIN	0.934	1.03043e-16
MZT2A_HUMAN	MT1E_HUMAN	PROTEIN	PROTEIN	0.933	1.0991e-16
MZT2A_HUMAN	FIP1_HUMAN	PROTEIN	PROTEIN	0.932	1.37093e-16
INT3_HUMAN	WDR12_HUMAN	PROTEIN	PROTEIN	0.932	1.63188e-16
DPY30_HUMAN	MCA3_HUMAN	PROTEIN	PROTEIN	0.932	1.66355e-16
MZT2A_HUMAN	PHYD1_HUMAN	PROTEIN	PROTEIN	0.932	1.67383e-16
CAV1_HUMAN	RAGE_HUMAN	PROTEIN	PROTEIN	0.931	1.89528e-16
LRC45_HUMAN	UD16_HUMAN	PROTEIN	PROTEIN	0.931	1.99277e-16
RL35_HUMAN	RNT2_HUMAN	PROTEIN	PROTEIN	0.93	2.44767e-16
PHOCN_HUMAN	ROBO2_HUMAN	PROTEIN	PROTEIN	0.93	2.61813e-16
CLC14_HUMAN	CA2D2_HUMAN	PROTEIN	PROTEIN	0.929	2.83735e-16
NAT10_HUMAN	WDR12_HUMAN	PROTEIN	PROTEIN	0.929	3.07721e-16
SELM_HUMAN	SDHF2_HUMAN	PROTEIN	PROTEIN	0.928	3.52685e-16
U5S1_HUMAN	NAT10_HUMAN	PROTEIN	PROTEIN	0.928	3.91704e-16
RTCB_HUMAN	APOC1_HUMAN	PROTEIN	PROTEIN	-0.928	3.99609e-16
TYB10_HUMAN	NB5R2_HUMAN	PROTEIN	PROTEIN	0.928	4.04328e-16
LSM5_HUMAN	MIF_HUMAN	PROTEIN	PROTEIN	0.928	4.22356e-16
PGES2_HUMAN	APOC2_HUMAN	PROTEIN	PROTEIN	0.928	4.28617e-16
TXN4A_HUMAN	PHYD1_HUMAN	PROTEIN	PROTEIN	0.927	4.57439e-16
TYB10_HUMAN	MT1E_HUMAN	PROTEIN	PROTEIN	0.927	4.99564e-16
PDIA4_HUMAN	GRP78_HUMAN	PROTEIN	PROTEIN	0.927	5.24056e-16
MZT2A_HUMAN	NB5R2_HUMAN	PROTEIN	PROTEIN	0.926	5.41749e-16
CC162_HUMAN	LV301_HUMAN	PROTEIN	PROTEIN	0.926	5.65448e-16
MTG2_HUMAN	QCR9_HUMAN	PROTEIN	PROTEIN	0.926	5.65448e-16
NUMA1_HUMAN	TERA_HUMAN	PROTEIN	PROTEIN	0.926	5.71247e-16
U5S1_HUMAN	TERA_HUMAN	PROTEIN	PROTEIN	0.926	6.12935e-16
TYB10_HUMAN	NNRD_HUMAN	PROTEIN	PROTEIN	0.926	6.66769e-16
GBG12_HUMAN	APOC2_HUMAN	PROTEIN	PROTEIN	0.926	6.69616e-16
TYB10_HUMAN	RTCB_HUMAN	PROTEIN	PROTEIN	-0.925	7.4209e-16
PTGDS_HUMAN	KAPCB_HUMAN	PROTEIN	PROTEIN	0.925	7.63989e-16
DNLI1_HUMAN	MPP10_HUMAN	PROTEIN	PROTEIN	0.925	7.8495e-16
DYHC1_HUMAN	AT1A1_HUMAN	PROTEIN	PROTEIN	0.924	8.5352e-16
TBA4B_HUMAN	PKHA7_HUMAN	PROTEIN	PROTEIN	0.924	8.73326e-16
NB5R2_HUMAN	HDGR3_HUMAN	PROTEIN	PROTEIN	0.924	8.84584e-16
PDIA4_HUMAN	ENPL_HUMAN	PROTEIN	PROTEIN	0.924	8.97764e-16
RAB3D_HUMAN	APOC2_HUMAN	PROTEIN	PROTEIN	0.924	9.12217e-16
U5S1_HUMAN	UBA1_HUMAN	PROTEIN	PROTEIN	0.924	9.75796e-16
NDUA6_HUMAN	CXCL7_HUMAN	PROTEIN	PROTEIN	0.924	9.82324e-16
ALDOA_HUMAN	LDHA_HUMAN	PROTEIN	PROTEIN	0.924	1.0313e-15
HNRPR_HUMAN	UBA1_HUMAN	PROTEIN	PROTEIN	0.923	1.04674e-15
APOC2_HUMAN	MERL_HUMAN	PROTEIN	PROTEIN	0.923	1.05712e-15
TDR12_HUMAN	FXR2_HUMAN	PROTEIN	PROTEIN	0.923	1.08669e-15
FCGBP_HUMAN	APOC2_HUMAN	PROTEIN	PROTEIN	0.923	1.09575e-15
MT1E_HUMAN	NB5R2_HUMAN	PROTEIN	PROTEIN	0.923	1.10798e-15
AT5EL_HUMAN	APOC2_HUMAN	PROTEIN	PROTEIN	0.923	1.15608e-15
PRGR_HUMAN	PHOCN_HUMAN	PROTEIN	PROTEIN	0.923	1.20671e-15
PEF1_HUMAN	NB5R2_HUMAN	PROTEIN	PROTEIN	0.923	1.21527e-15
LAT1_HUMAN	UD16_HUMAN	PROTEIN	PROTEIN	0.923	1.27488e-15
FERM2_HUMAN	MYO1C_HUMAN	PROTEIN	PROTEIN	0.922	1.33633e-15
UD16_HUMAN	PRGR_HUMAN	PROTEIN	PROTEIN	0.922	1.46015e-15
CUL2_HUMAN	GAREM_HUMAN	PROTEIN	PROTEIN	0.921	1.67348e-15
GRP78_HUMAN	HNRPK_HUMAN	PROTEIN	PROTEIN	0.921	1.75487e-15
SPB13_HUMAN	SIK3_HUMAN	PROTEIN	PROTEIN	0.921	1.77296e-15
MDHM_HUMAN	SKP1_HUMAN	PROTEIN	PROTEIN	-0.921	1.7747e-15
RTCB_HUMAN	HNRPR_HUMAN	PROTEIN	PROTEIN	0.921	1.84512e-15
ACSM1_HUMAN	RAG1_HUMAN	PROTEIN	PROTEIN	0.921	1.86083e-15
U5S1_HUMAN	NU107_HUMAN	PROTEIN	PROTEIN	0.921	1.88928e-15
T126A_HUMAN	DOPP1_HUMAN	PROTEIN	PROTEIN	0.921	1.90663e-15
RL12_HUMAN	RLA0_HUMAN	PROTEIN	PROTEIN	0.921	1.94581e-15
U5S1_HUMAN	INT3_HUMAN	PROTEIN	PROTEIN	0.92	2.07954e-15
HNRPR_HUMAN	TERA_HUMAN	PROTEIN	PROTEIN	0.919	2.56711e-15
TYB10_HUMAN	AT5EL_HUMAN	PROTEIN	PROTEIN	0.919	2.63706e-15
PDIA4_HUMAN	HNRPK_HUMAN	PROTEIN	PROTEIN	0.919	2.70422e-15
PGK1_HUMAN	TPIS_HUMAN	PROTEIN	PROTEIN	0.919	2.70708e-15
C1QBP_HUMAN	NU107_HUMAN	PROTEIN	PROTEIN	0.919	2.90295e-15
HNRPU_HUMAN	TERA_HUMAN	PROTEIN	PROTEIN	0.919	2.92898e-15
SPTB2_HUMAN	ITA1_HUMAN	PROTEIN	PROTEIN	0.918	2.9577e-15
PUR9_HUMAN	TCPH_HUMAN	PROTEIN	PROTEIN	0.918	3.03502e-15
DPY30_HUMAN	SF3B4_HUMAN	PROTEIN	PROTEIN	0.918	3.1619e-15
DOPP1_HUMAN	KAPCB_HUMAN	PROTEIN	PROTEIN	0.918	3.23512e-15
MT1E_HUMAN	FCGBP_HUMAN	PROTEIN	PROTEIN	0.918	3.31539e-15
C1QBP_HUMAN	INT3_HUMAN	PROTEIN	PROTEIN	0.918	3.34389e-15
HXK1_HUMAN	DYHC1_HUMAN	PROTEIN	PROTEIN	0.918	3.42488e-15
RDH14_HUMAN	KBTB4_HUMAN	PROTEIN	PROTEIN	0.918	3.46651e-15
K2C1_HUMAN	K1C9_HUMAN	PROTEIN	PROTEIN	0.918	3.49887e-15
PHOCN_HUMAN	ZSWM8_HUMAN	PROTEIN	PROTEIN	0.917	3.77749e-15
HDGR3_HUMAN	APOC2_HUMAN	PROTEIN	PROTEIN	0.917	3.83294e-15
ADT2_HUMAN	PHB_HUMAN	PROTEIN	PROTEIN	0.917	3.87413e-15
ITIH6_HUMAN	DPH2_HUMAN	PROTEIN	PROTEIN	0.917	4.03025e-15
SIN3B_HUMAN	ACSF4_HUMAN	PROTEIN	PROTEIN	0.917	4.11035e-15
DPY30_HUMAN	NB5R2_HUMAN	PROTEIN	PROTEIN	0.916	4.60323e-15
COG7_HUMAN	RDH14_HUMAN	PROTEIN	PROTEIN	0.916	4.79034e-15
ALDOA_HUMAN	RS2_HUMAN	PROTEIN	PROTEIN	0.916	4.92695e-15
RTCB_HUMAN	APOC2_HUMAN	PROTEIN	PROTEIN	-0.916	4.97048e-15
KCAB1_HUMAN	CCD58_HUMAN	PROTEIN	PROTEIN	0.916	5.05833e-15
RM50_HUMAN	CCD58_HUMAN	PROTEIN	PROTEIN	0.916	5.05833e-15
SHPS1_HUMAN	CCD58_HUMAN	PROTEIN	PROTEIN	0.916	5.05833e-15
SMAD4_HUMAN	F194B_HUMAN	PROTEIN	PROTEIN	0.916	5.05833e-15
ZN33A_HUMAN	SMAD4_HUMAN	PROTEIN	PROTEIN	0.916	5.05833e-15
M3K12_HUMAN	UD17_HUMAN	PROTEIN	PROTEIN	0.915	5.35405e-15
SCG1_HUMAN	NEP1_HUMAN	PROTEIN	PROTEIN	0.915	5.74517e-15
SMAD4_HUMAN	LAP2_HUMAN	PROTEIN	PROTEIN	0.915	5.74517e-15
SMAD4_HUMAN	HMGX4_HUMAN	PROTEIN	PROTEIN	0.915	5.74517e-15
SND1_HUMAN	TERA_HUMAN	PROTEIN	PROTEIN	0.915	6.38548e-15
PGK1_HUMAN	ANK1_HUMAN	PROTEIN	PROTEIN	-0.914	6.54431e-15
MT1E_HUMAN	KAPCB_HUMAN	PROTEIN	PROTEIN	0.914	6.65896e-15
PTRF_HUMAN	CLIC5_HUMAN	PROTEIN	PROTEIN	0.914	6.95046e-15
NAT10_HUMAN	NU107_HUMAN	PROTEIN	PROTEIN	0.914	7.18202e-15
TRAF5_HUMAN	PLB1_HUMAN	PROTEIN	PROTEIN	0.914	7.30364e-15
NB5R2_HUMAN	NNRD_HUMAN	PROTEIN	PROTEIN	0.914	7.3314e-15
NEP1_HUMAN	KV117_HUMAN	PROTEIN	PROTEIN	0.914	7.38863e-15
GNAQ_HUMAN	RAGE_HUMAN	PROTEIN	PROTEIN	0.914	7.66273e-15
MERL_HUMAN	PTGDS_HUMAN	PROTEIN	PROTEIN	0.913	7.82843e-15
PRGR_HUMAN	NARG2_HUMAN	PROTEIN	PROTEIN	0.913	7.95013e-15
RS4X_HUMAN	RS5_HUMAN	PROTEIN	PROTEIN	0.913	8.24062e-15
ERI3_HUMAN	CGL_HUMAN	PROTEIN	PROTEIN	0.913	8.43528e-15
UBA1_HUMAN	NUMA1_HUMAN	PROTEIN	PROTEIN	0.913	8.46e-15
SND1_HUMAN	XRCC6_HUMAN	PROTEIN	PROTEIN	0.913	8.85944e-15
SPTB2_HUMAN	EHD2_HUMAN	PROTEIN	PROTEIN	0.913	8.85944e-15
TYB10_HUMAN	KAPCB_HUMAN	PROTEIN	PROTEIN	0.912	9.65111e-15
TCPB_HUMAN	TCPH_HUMAN	PROTEIN	PROTEIN	0.912	9.98839e-15
RNF31_HUMAN	KS6A5_HUMAN	PROTEIN	PROTEIN	0.912	1.00089e-14
TYB10_HUMAN	PTGDS_HUMAN	PROTEIN	PROTEIN	0.912	1.01687e-14
NB5R2_HUMAN	FCGBP_HUMAN	PROTEIN	PROTEIN	0.912	1.01919e-14
HNRPU_HUMAN	MYH9_HUMAN	PROTEIN	PROTEIN	0.912	1.10868e-14
MT1E_HUMAN	PTGDS_HUMAN	PROTEIN	PROTEIN	0.911	1.13333e-14
PHYD1_HUMAN	RBG1L_HUMAN	PROTEIN	PROTEIN	0.911	1.13333e-14
PCDG3_HUMAN	PCDGM_HUMAN	PROTEIN	PROTEIN	0.911	1.14185e-14
SPTA1_HUMAN	B3AT_HUMAN	PROTEIN	PROTEIN	0.911	1.15207e-14
CNTP3_HUMAN	CNT3B_HUMAN	PROTEIN	PROTEIN	0.911	1.20366e-14
CC135_HUMAN	APOC2_HUMAN	PROTEIN	PROTEIN	0.911	1.21889e-14
HNRPU_HUMAN	NUMA1_HUMAN	PROTEIN	PROTEIN	0.911	1.22604e-14
GSDMD_HUMAN	AKTIP_HUMAN	PROTEIN	PROTEIN	0.911	1.24603e-14
MYO1C_HUMAN	EHD2_HUMAN	PROTEIN	PROTEIN	0.911	1.29629e-14
SYLC_HUMAN	DYHC1_HUMAN	PROTEIN	PROTEIN	0.911	1.31849e-14
RAG1_HUMAN	PGFRA_HUMAN	PROTEIN	PROTEIN	0.911	1.33679e-14
RASL3_HUMAN	IKZF3_HUMAN	PROTEIN	PROTEIN	0.911	1.33679e-14
SNP29_HUMAN	PDDC1_HUMAN	PROTEIN	PROTEIN	0.911	1.33679e-14
IGBP1_HUMAN	PHF14_HUMAN	PROTEIN	PROTEIN	0.911	1.34523e-14
TMCO1_HUMAN	S10AB_HUMAN	PROTEIN	PROTEIN	0.911	1.34624e-14
NB5R2_HUMAN	PTGDS_HUMAN	PROTEIN	PROTEIN	0.91	1.40308e-14
APOC1_HUMAN	APOC2_HUMAN	PROTEIN	PROTEIN	0.91	1.41305e-14
AGO2_HUMAN	EXOS3_HUMAN	PROTEIN	PROTEIN	0.91	1.46371e-14
MZT2A_HUMAN	CRIS3_HUMAN	PROTEIN	PROTEIN	0.91	1.48856e-14
PHYD1_HUMAN	APOC2_HUMAN	PROTEIN	PROTEIN	0.91	1.48856e-14
SFXN1_HUMAN	PSB3_HUMAN	PROTEIN	PROTEIN	0.91	1.53927e-14
MZT2A_HUMAN	APOC2_HUMAN	PROTEIN	PROTEIN	0.91	1.56796e-14
RUXE_HUMAN	AT5F1_HUMAN	PROTEIN	PROTEIN	0.91	1.59583e-14
FGFR1_HUMAN	S12A3_HUMAN	PROTEIN	PROTEIN	0.909	1.64542e-14
DNLI1_HUMAN	UD16_HUMAN	PROTEIN	PROTEIN	0.909	1.65741e-14
NDUA6_HUMAN	S39AA_HUMAN	PROTEIN	PROTEIN	0.909	1.65781e-14
PHOCN_HUMAN	KS6A5_HUMAN	PROTEIN	PROTEIN	0.909	1.66602e-14
SFXN1_HUMAN	S61A1_HUMAN	PROTEIN	PROTEIN	0.909	1.6925e-14
MYH9_HUMAN	TERA_HUMAN	PROTEIN	PROTEIN	0.909	1.70688e-14
AT5EL_HUMAN	PTGDS_HUMAN	PROTEIN	PROTEIN	0.909	1.71793e-14
DSC3_HUMAN	SPB13_HUMAN	PROTEIN	PROTEIN	0.909	1.84286e-14
UBA1_HUMAN	MYH9_HUMAN	PROTEIN	PROTEIN	0.909	1.87371e-14
PGES2_HUMAN	PTGDS_HUMAN	PROTEIN	PROTEIN	0.909	1.89051e-14
PSB4_HUMAN	ATPO_HUMAN	PROTEIN	PROTEIN	0.909	1.92317e-14
AKTIP_HUMAN	PCD10_HUMAN	PROTEIN	PROTEIN	0.908	2.13658e-14
K22E_HUMAN	KAPCB_HUMAN	PROTEIN	PROTEIN	0.908	2.20224e-14
DLRB1_HUMAN	CNTP2_HUMAN	PROTEIN	PROTEIN	0.908	2.26522e-14
APT_HUMAN	RAB5C_HUMAN	PROTEIN	PROTEIN	0.908	2.3076e-14
CH3L1_HUMAN	PAP1M_HUMAN	PROTEIN	PROTEIN	0.907	2.33244e-14
HGB1A_HUMAN	DIXC1_HUMAN	PROTEIN	PROTEIN	0.907	2.33244e-14
HGB1A_HUMAN	LANC2_HUMAN	PROTEIN	PROTEIN	0.907	2.33244e-14
KDM1A_HUMAN	PAP1M_HUMAN	PROTEIN	PROTEIN	0.907	2.33244e-14
MRP3_HUMAN	TBG1_HUMAN	PROTEIN	PROTEIN	0.907	2.33244e-14
PAP1M_HUMAN	RAB13_HUMAN	PROTEIN	PROTEIN	0.907	2.33244e-14
SYPL1_HUMAN	UD18_HUMAN	PROTEIN	PROTEIN	0.907	2.33244e-14
SYPL1_HUMAN	NUDT4_HUMAN	PROTEIN	PROTEIN	0.907	2.33244e-14
SYPL1_HUMAN	VRK3_HUMAN	PROTEIN	PROTEIN	0.907	2.33244e-14
SYPL1_HUMAN	POTB2_HUMAN	PROTEIN	PROTEIN	0.907	2.33244e-14
SYPL1_HUMAN	PKHG3_HUMAN	PROTEIN	PROTEIN	0.907	2.33244e-14
SYPL1_HUMAN	DYRK3_HUMAN	PROTEIN	PROTEIN	0.907	2.33244e-14
SYPL1_HUMAN	AASD1_HUMAN	PROTEIN	PROTEIN	0.907	2.33244e-14
TBG1_HUMAN	ZN658_HUMAN	PROTEIN	PROTEIN	0.907	2.33244e-14
TBG1_HUMAN	SPICE_HUMAN	PROTEIN	PROTEIN	0.907	2.33244e-14
TBG1_HUMAN	ADCY5_HUMAN	PROTEIN	PROTEIN	0.907	2.33244e-14
TBG1_HUMAN	PAN2_HUMAN	PROTEIN	PROTEIN	0.907	2.33244e-14
TBG1_HUMAN	RK_HUMAN	PROTEIN	PROTEIN	0.907	2.33244e-14
TBG1_HUMAN	DLG3_HUMAN	PROTEIN	PROTEIN	0.907	2.33244e-14
HSP74_HUMAN	UBP5_HUMAN	PROTEIN	PROTEIN	0.907	2.33631e-14
U5S1_HUMAN	WDR12_HUMAN	PROTEIN	PROTEIN	0.907	2.46675e-14
DOPP1_HUMAN	APOC2_HUMAN	PROTEIN	PROTEIN	0.907	2.48379e-14
RTCB_HUMAN	HNRPU_HUMAN	PROTEIN	PROTEIN	0.907	2.5886e-14
T126A_HUMAN	CRIS3_HUMAN	PROTEIN	PROTEIN	0.907	2.61188e-14
ITA1_HUMAN	AOC3_HUMAN	PROTEIN	PROTEIN	0.907	2.61512e-14
HGB1A_HUMAN	KAIN_HUMAN	PROTEIN	PROTEIN	0.907	2.67569e-14
SYPL1_HUMAN	MRP7_HUMAN	PROTEIN	PROTEIN	0.907	2.67569e-14
SYPL1_HUMAN	APOL1_HUMAN	PROTEIN	PROTEIN	0.907	2.67569e-14
SYPL1_HUMAN	CFLAR_HUMAN	PROTEIN	PROTEIN	0.907	2.67569e-14
TBG1_HUMAN	AQP1_HUMAN	PROTEIN	PROTEIN	0.907	2.67569e-14
AXDN1_HUMAN	FANCC_HUMAN	PROTEIN	PROTEIN	0.907	2.73323e-14
CATL2_HUMAN	FBW10_HUMAN	PROTEIN	PROTEIN	0.907	2.73323e-14
RAG1_HUMAN	SMAD4_HUMAN	PROTEIN	PROTEIN	0.907	2.73323e-14
VPS28_HUMAN	NNRD_HUMAN	PROTEIN	PROTEIN	0.907	2.7446e-14
TGFI1_HUMAN	MYO1C_HUMAN	PROTEIN	PROTEIN	0.906	2.76303e-14
HNRPU_HUMAN	APOC1_HUMAN	PROTEIN	PROTEIN	-0.906	2.80768e-14
EF2_HUMAN	HNRPR_HUMAN	PROTEIN	PROTEIN	0.906	2.86326e-14
SE1L1_HUMAN	FAF1_HUMAN	PROTEIN	PROTEIN	0.906	2.89418e-14
U5S1_HUMAN	NUMA1_HUMAN	PROTEIN	PROTEIN	0.906	2.95452e-14
HNRPQ_HUMAN	APOC2_HUMAN	PROTEIN	PROTEIN	-0.906	2.96014e-14
SNX18_HUMAN	K2022_HUMAN	PROTEIN	PROTEIN	0.906	3.01929e-14
PUR9_HUMAN	TCPA_HUMAN	PROTEIN	PROTEIN	0.906	3.08901e-14
SRSF3_HUMAN	PAPS2_HUMAN	PROTEIN	PROTEIN	-0.906	3.15838e-14
HNRPU_HUMAN	INT3_HUMAN	PROTEIN	PROTEIN	0.905	3.28654e-14
MERL_HUMAN	RBG1L_HUMAN	PROTEIN	PROTEIN	0.905	3.36862e-14
DPY30_HUMAN	MT1E_HUMAN	PROTEIN	PROTEIN	0.905	3.37083e-14
DOPP1_HUMAN	PEF1_HUMAN	PROTEIN	PROTEIN	0.905	3.45578e-14
TBG1_HUMAN	NPS3B_HUMAN	PROTEIN	PROTEIN	0.905	3.50858e-14
CTBP2_HUMAN	PEF1_HUMAN	PROTEIN	PROTEIN	0.905	3.60278e-14
MZT2A_HUMAN	TYB10_HUMAN	PROTEIN	PROTEIN	0.905	3.62843e-14
IRF6_HUMAN	UD16_HUMAN	PROTEIN	PROTEIN	0.905	3.64366e-14
MERL_HUMAN	MYO5C_HUMAN	PROTEIN	PROTEIN	0.905	3.66698e-14
PRVA_HUMAN	CDCA2_HUMAN	PROTEIN	PROTEIN	0.905	3.6774e-14
CAP1_HUMAN	ARP3_HUMAN	PROTEIN	PROTEIN	0.905	3.73095e-14
SMRCD_HUMAN	PK1L3_HUMAN	PROTEIN	PROTEIN	0.905	3.77442e-14
MZT2A_HUMAN	HDGR3_HUMAN	PROTEIN	PROTEIN	0.905	3.80912e-14
DPY30_HUMAN	PEF1_HUMAN	PROTEIN	PROTEIN	0.905	3.86336e-14
PEAK1_HUMAN	CETN2_HUMAN	PROTEIN	PROTEIN	0.904	3.92274e-14
CAH2_HUMAN	CAH1_HUMAN	PROTEIN	PROTEIN	0.904	3.93698e-14
CH082_HUMAN	IAH1_HUMAN	PROTEIN	PROTEIN	0.904	3.93698e-14
EF2_HUMAN	VDAC3_HUMAN	PROTEIN	PROTEIN	0.904	3.94522e-14
U5S1_HUMAN	MYH9_HUMAN	PROTEIN	PROTEIN	0.904	4.05126e-14
DGKQ_HUMAN	DEN5B_HUMAN	PROTEIN	PROTEIN	0.904	4.05465e-14
CMC2_HUMAN	S10AB_HUMAN	PROTEIN	PROTEIN	0.904	4.28941e-14
ARMC4_HUMAN	FANCC_HUMAN	PROTEIN	PROTEIN	0.904	4.32779e-14
STXB5_HUMAN	FANCC_HUMAN	PROTEIN	PROTEIN	0.904	4.32779e-14
CRML_HUMAN	MYO3B_HUMAN	PROTEIN	PROTEIN	0.904	4.34698e-14
DOPP1_HUMAN	MT1E_HUMAN	PROTEIN	PROTEIN	0.904	4.49374e-14
SUSD2_HUMAN	RAGE_HUMAN	PROTEIN	PROTEIN	0.904	4.49692e-14
AKTIP_HUMAN	SSRA_HUMAN	PROTEIN	PROTEIN	0.904	4.58878e-14
PERM_HUMAN	TRFL_HUMAN	PROTEIN	PROTEIN	0.903	4.89238e-14
U5S1_HUMAN	DYHC1_HUMAN	PROTEIN	PROTEIN	0.903	4.97127e-14
T126A_HUMAN	ATPO_HUMAN	PROTEIN	PROTEIN	0.903	5.04197e-14
XRCC5_HUMAN	TERA_HUMAN	PROTEIN	PROTEIN	0.903	5.10779e-14
SIK3_HUMAN	CALL5_HUMAN	PROTEIN	PROTEIN	0.903	5.14597e-14
PAI2_HUMAN	RAG1_HUMAN	PROTEIN	PROTEIN	0.903	5.1625e-14
TYB10_HUMAN	ADIRF_HUMAN	PROTEIN	PROTEIN	0.903	5.25252e-14
PGES2_HUMAN	RBG1L_HUMAN	PROTEIN	PROTEIN	0.903	5.25677e-14
NNRD_HUMAN	KAPCB_HUMAN	PROTEIN	PROTEIN	0.903	5.28055e-14
RAB3D_HUMAN	KAPCB_HUMAN	PROTEIN	PROTEIN	0.903	5.33261e-14
FA49A_HUMAN	IRPL1_HUMAN	PROTEIN	PROTEIN	0.903	5.3992e-14
MMS22_HUMAN	DEN5B_HUMAN	PROTEIN	PROTEIN	0.903	5.3992e-14
NUP88_HUMAN	NU107_HUMAN	PROTEIN	PROTEIN	0.902	5.56059e-14
SND1_HUMAN	UBA1_HUMAN	PROTEIN	PROTEIN	0.902	5.69767e-14
AT5EL_HUMAN	MT1E_HUMAN	PROTEIN	PROTEIN	0.902	5.89258e-14
SODE_HUMAN	FABP4_HUMAN	PROTEIN	PROTEIN	0.902	6.01598e-14
PAIRB_HUMAN	G3BP1_HUMAN	PROTEIN	PROTEIN	0.902	6.14536e-14
NB5R2_HUMAN	KAPCB_HUMAN	PROTEIN	PROTEIN	0.902	6.23834e-14
GORS2_HUMAN	G3P_HUMAN	PROTEIN	PROTEIN	0.902	6.27082e-14
LAT1_HUMAN	SPB13_HUMAN	PROTEIN	PROTEIN	0.902	6.32284e-14
STIP1_HUMAN	CALR_HUMAN	PROTEIN	PROTEIN	0.902	6.3245e-14
ENPL_HUMAN	PDIA6_HUMAN	PROTEIN	PROTEIN	0.902	6.39861e-14
CH082_HUMAN	ISOC2_HUMAN	PROTEIN	PROTEIN	0.902	6.41198e-14
MAGD2_HUMAN	PHF14_HUMAN	PROTEIN	PROTEIN	0.901	6.49428e-14
VAMP7_HUMAN	PHP14_HUMAN	PROTEIN	PROTEIN	0.901	6.54928e-14
HNRPQ_HUMAN	WDR12_HUMAN	PROTEIN	PROTEIN	0.901	6.76259e-14
UD16_HUMAN	VPP2_HUMAN	PROTEIN	PROTEIN	0.901	6.85775e-14
AP3D1_HUMAN	DYHC1_HUMAN	PROTEIN	PROTEIN	0.901	6.92635e-14
CRIS3_HUMAN	SCNAA_HUMAN	PROTEIN	PROTEIN	-0.901	6.95682e-14
MTCH2_HUMAN	MAP4_HUMAN	PROTEIN	PROTEIN	-0.901	6.98842e-14
NNRD_HUMAN	AHSP_HUMAN	PROTEIN	PROTEIN	0.901	7.01214e-14
SCOC_HUMAN	YKT6_HUMAN	PROTEIN	PROTEIN	0.901	7.04345e-14
GSDMD_HUMAN	TF3C3_HUMAN	PROTEIN	PROTEIN	0.901	7.13183e-14
UBA1_HUMAN	SAE2_HUMAN	PROTEIN	PROTEIN	0.901	7.26296e-14
EF2_HUMAN	RTCB_HUMAN	PROTEIN	PROTEIN	0.901	7.41723e-14
RL12_HUMAN	RS2_HUMAN	PROTEIN	PROTEIN	0.901	7.41723e-14
RAG1_HUMAN	NRCAM_HUMAN	PROTEIN	PROTEIN	0.901	7.53873e-14
SYK_HUMAN	UBA1_HUMAN	PROTEIN	PROTEIN	0.901	7.57455e-14
UBA1_HUMAN	XRCC6_HUMAN	PROTEIN	PROTEIN	0.901	7.57455e-14
CRIS3_HUMAN	AKTIP_HUMAN	PROTEIN	PROTEIN	-0.9	7.62937e-14
T126A_HUMAN	AKTIP_HUMAN	PROTEIN	PROTEIN	-0.9	7.62937e-14
DOPP1_HUMAN	NB5R2_HUMAN	PROTEIN	PROTEIN	0.9	7.67762e-14
CALR_HUMAN	PRS10_HUMAN	PROTEIN	PROTEIN	0.9	7.735e-14
SF3B4_HUMAN	NB5R2_HUMAN	PROTEIN	PROTEIN	0.9	7.91084e-14
T126A_HUMAN	SCNAA_HUMAN	PROTEIN	PROTEIN	-0.9	7.98801e-14
SFXN2_HUMAN	RM19_HUMAN	PROTEIN	PROTEIN	0.9	8.0177e-14
SSRA_HUMAN	RTEL1_HUMAN	PROTEIN	PROTEIN	0.9	8.12477e-14
S39AA_HUMAN	KV125_HUMAN	PROTEIN	PROTEIN	0.9	8.14347e-14
PHP14_HUMAN	MYH9_HUMAN	PROTEIN	PROTEIN	-0.9	8.20047e-14
WDR12_HUMAN	AAK1_HUMAN	PROTEIN	PROTEIN	0.9	8.34326e-14
ANGT_HUMAN	ITIH4_HUMAN	PROTEIN	PROTEIN	0.9	8.40907e-14
KPYM_HUMAN	CALR_HUMAN	PROTEIN	PROTEIN	0.9	8.42663e-14
SND1_HUMAN	HNRPU_HUMAN	PROTEIN	PROTEIN	0.9	8.42663e-14
DPY30_HUMAN	MZT2A_HUMAN	PROTEIN	PROTEIN	0.9	8.45829e-14
RTCB_HUMAN	HNRPQ_HUMAN	PROTEIN	PROTEIN	0.9	8.48824e-14
TYB10_HUMAN	AHSP_HUMAN	PROTEIN	PROTEIN	0.9	8.60234e-14
CDC73_HUMAN	CDK5_HUMAN	PROTEIN	PROTEIN	0.9	8.68082e-14
SNAPN_HUMAN	F136A_HUMAN	PROTEIN	PROTEIN	0.9	8.78221e-14
CNTP2_HUMAN	FIP1_HUMAN	PROTEIN	PROTEIN	0.9	8.79053e-14
CAH2_HUMAN	ANK1_HUMAN	PROTEIN	PROTEIN	0.9	8.84863e-14
UD16_HUMAN	SPB13_HUMAN	PROTEIN	PROTEIN	0.899	9.02857e-14
RNC_HUMAN	FRPD1_HUMAN	PROTEIN	PROTEIN	0.899	9.07912e-14
TF_HUMAN	VPS8_HUMAN	PROTEIN	PROTEIN	0.899	9.07912e-14
LRC45_HUMAN	LAT1_HUMAN	PROTEIN	PROTEIN	0.899	9.11339e-14
G3BP1_HUMAN	SBP1_HUMAN	PROTEIN	PROTEIN	-0.899	9.16639e-14
TBA4B_HUMAN	K1377_HUMAN	PROTEIN	PROTEIN	0.899	9.2606e-14
DNLI1_HUMAN	DPH2_HUMAN	PROTEIN	PROTEIN	0.899	9.30671e-14
AGO2_HUMAN	SSRA_HUMAN	PROTEIN	PROTEIN	0.899	9.71196e-14
CPN2_HUMAN	APOC2_HUMAN	PROTEIN	PROTEIN	0.899	9.95856e-14
PUR9_HUMAN	TCPB_HUMAN	PROTEIN	PROTEIN	0.899	1.01318e-13
WDR33_HUMAN	DNLI1_HUMAN	PROTEIN	PROTEIN	0.899	1.01629e-13
PGES2_HUMAN	KAPCB_HUMAN	PROTEIN	PROTEIN	0.899	1.02187e-13
SND1_HUMAN	U5S1_HUMAN	PROTEIN	PROTEIN	0.899	1.02259e-13
HV322_HUMAN	IRPL1_HUMAN	PROTEIN	PROTEIN	0.899	1.02928e-13
NPM_HUMAN	G3P_HUMAN	PROTEIN	PROTEIN	0.899	1.03423e-13
AKTIP_HUMAN	EXOS3_HUMAN	PROTEIN	PROTEIN	0.898	1.0472e-13
RUXF_HUMAN	PHF5A_HUMAN	PROTEIN	PROTEIN	0.898	1.06547e-13
ICLN_HUMAN	PHOCN_HUMAN	PROTEIN	PROTEIN	0.898	1.06705e-13
MABP1_HUMAN	SMAD4_HUMAN	PROTEIN	PROTEIN	0.898	1.091e-13
ZSC20_HUMAN	SPTC1_HUMAN	PROTEIN	PROTEIN	0.898	1.091e-13
CRIS3_HUMAN	NUP88_HUMAN	PROTEIN	PROTEIN	-0.898	1.0976e-13
KAPCB_HUMAN	RBM26_HUMAN	PROTEIN	PROTEIN	0.898	1.10851e-13
HS90B_HUMAN	SND1_HUMAN	PROTEIN	PROTEIN	0.898	1.11003e-13
OLA1_HUMAN	TLN1_HUMAN	PROTEIN	PROTEIN	-0.898	1.11138e-13
SBP1_HUMAN	RAGE_HUMAN	PROTEIN	PROTEIN	0.898	1.12861e-13
DLRB1_HUMAN	RSMB_HUMAN	PROTEIN	PROTEIN	0.898	1.15418e-13
EHD2_HUMAN	AOC3_HUMAN	PROTEIN	PROTEIN	0.898	1.1694e-13
SF3B4_HUMAN	MT1E_HUMAN	PROTEIN	PROTEIN	0.898	1.20049e-13
RTCB_HUMAN	TERA_HUMAN	PROTEIN	PROTEIN	0.897	1.22918e-13
T126A_HUMAN	PHYD1_HUMAN	PROTEIN	PROTEIN	0.897	1.2603e-13
CPN2_HUMAN	ADIRF_HUMAN	PROTEIN	PROTEIN	0.897	1.28828e-13
TERA_HUMAN	INT3_HUMAN	PROTEIN	PROTEIN	0.897	1.29606e-13
RTCB_HUMAN	NNRD_HUMAN	PROTEIN	PROTEIN	-0.897	1.30525e-13
CCD14_HUMAN	CC166_HUMAN	PROTEIN	PROTEIN	0.897	1.30818e-13
IFIT5_HUMAN	IFIT1_HUMAN	PROTEIN	PROTEIN	0.897	1.30818e-13
MABP1_HUMAN	PGFRA_HUMAN	PROTEIN	PROTEIN	0.897	1.30818e-13
DHE4_HUMAN	SIK3_HUMAN	PROTEIN	PROTEIN	0.897	1.31303e-13
IF16_HUMAN	NAT10_HUMAN	PROTEIN	PROTEIN	0.897	1.3204e-13
DPY30_HUMAN	RAB3D_HUMAN	PROTEIN	PROTEIN	0.897	1.3362e-13
SNX8_HUMAN	RM19_HUMAN	PROTEIN	PROTEIN	0.897	1.34114e-13
NB5R2_HUMAN	PHYD1_HUMAN	PROTEIN	PROTEIN	0.897	1.35633e-13
T126A_HUMAN	NUP88_HUMAN	PROTEIN	PROTEIN	-0.897	1.37185e-13
IF16_HUMAN	INT3_HUMAN	PROTEIN	PROTEIN	0.897	1.3783e-13
MT1E_HUMAN	VKIND_HUMAN	PROTEIN	PROTEIN	0.897	1.43237e-13
KMT2E_HUMAN	SFXN1_HUMAN	PROTEIN	PROTEIN	0.896	1.45239e-13
SND1_HUMAN	XRCC5_HUMAN	PROTEIN	PROTEIN	0.896	1.4743e-13
SSRA_HUMAN	TF3C3_HUMAN	PROTEIN	PROTEIN	0.896	1.50533e-13
AHSP_HUMAN	APOC2_HUMAN	PROTEIN	PROTEIN	0.896	1.56535e-13
MYH9_HUMAN	UBP5_HUMAN	PROTEIN	PROTEIN	0.896	1.57764e-13
ROA2_HUMAN	HSP7C_HUMAN	PROTEIN	PROTEIN	0.896	1.59297e-13
PGM5_HUMAN	RAGE_HUMAN	PROTEIN	PROTEIN	0.896	1.60012e-13
SPB13_HUMAN	AT12A_HUMAN	PROTEIN	PROTEIN	0.896	1.6059e-13
SPTB2_HUMAN	MYO1C_HUMAN	PROTEIN	PROTEIN	0.896	1.61501e-13
PDIA3_HUMAN	TPPP_HUMAN	PROTEIN	PROTEIN	-0.896	1.63252e-13
NB5R2_HUMAN	APOC1_HUMAN	PROTEIN	PROTEIN	0.896	1.64621e-13
XRCC5_HUMAN	UBA1_HUMAN	PROTEIN	PROTEIN	0.896	1.64756e-13
B2MG_HUMAN	PSA_HUMAN	PROTEIN	PROTEIN	-0.896	1.66234e-13
PDIA1_HUMAN	CAV2_HUMAN	PROTEIN	PROTEIN	-0.896	1.66234e-13
MTCH2_HUMAN	PEF1_HUMAN	PROTEIN	PROTEIN	0.896	1.66354e-13
NNRD_HUMAN	MERL_HUMAN	PROTEIN	PROTEIN	0.895	1.68046e-13
RAG1_HUMAN	MAK16_HUMAN	PROTEIN	PROTEIN	0.895	1.71085e-13
TF3C3_HUMAN	EXOS3_HUMAN	PROTEIN	PROTEIN	0.895	1.71657e-13
SPTB2_HUMAN	FERM2_HUMAN	PROTEIN	PROTEIN	0.895	1.72984e-13
TYB10_HUMAN	RBG1L_HUMAN	PROTEIN	PROTEIN	0.895	1.73504e-13
PTGDS_HUMAN	ZN831_HUMAN	PROTEIN	PROTEIN	0.895	1.74214e-13
SBP1_HUMAN	SUSD2_HUMAN	PROTEIN	PROTEIN	0.895	1.76455e-13
SYK_HUMAN	MYH9_HUMAN	PROTEIN	PROTEIN	0.895	1.77815e-13
SCNAA_HUMAN	ITCH_HUMAN	PROTEIN	PROTEIN	0.895	1.78094e-13
MYH9_HUMAN	APOC1_HUMAN	PROTEIN	PROTEIN	-0.895	1.79007e-13
C1QBP_HUMAN	WDR12_HUMAN	PROTEIN	PROTEIN	0.895	1.84703e-13
CKAP4_HUMAN	HSPB6_HUMAN	PROTEIN	PROTEIN	-0.895	1.89318e-13
ADH1B_HUMAN	PGM5_HUMAN	PROTEIN	PROTEIN	0.895	1.90106e-13
CRIS3_HUMAN	AGO2_HUMAN	PROTEIN	PROTEIN	-0.895	1.90394e-13
PHYD1_HUMAN	KAPCB_HUMAN	PROTEIN	PROTEIN	0.895	1.90802e-13
U5S1_HUMAN	HNRPU_HUMAN	PROTEIN	PROTEIN	0.895	1.91396e-13
C1QBP_HUMAN	NUP88_HUMAN	PROTEIN	PROTEIN	0.895	1.92022e-13
ELF4_HUMAN	ELF2_HUMAN	PROTEIN	PROTEIN	0.895	1.94146e-13
SND1_HUMAN	MYH9_HUMAN	PROTEIN	PROTEIN	0.895	1.94594e-13
CABP5_HUMAN	HV322_HUMAN	PROTEIN	PROTEIN	0.895	1.94884e-13
EPHA6_HUMAN	TCEA2_HUMAN	PROTEIN	PROTEIN	0.895	1.94884e-13
KCD16_HUMAN	TCEA2_HUMAN	PROTEIN	PROTEIN	0.895	1.94884e-13
KV120_HUMAN	HV322_HUMAN	PROTEIN	PROTEIN	0.895	1.94884e-13
MRVI1_HUMAN	TCEA2_HUMAN	PROTEIN	PROTEIN	0.895	1.94884e-13
NUBP1_HUMAN	JIP3_HUMAN	PROTEIN	PROTEIN	0.895	1.94884e-13
NUBP1_HUMAN	ZN366_HUMAN	PROTEIN	PROTEIN	0.895	1.94884e-13
NUBP1_HUMAN	EFCB7_HUMAN	PROTEIN	PROTEIN	0.895	1.94884e-13
NUBP1_HUMAN	PCDBA_HUMAN	PROTEIN	PROTEIN	0.895	1.94884e-13
PARVG_HUMAN	TCEA2_HUMAN	PROTEIN	PROTEIN	0.895	1.94884e-13
PCF11_HUMAN	TCEA2_HUMAN	PROTEIN	PROTEIN	0.895	1.94884e-13
STML3_HUMAN	TCEA2_HUMAN	PROTEIN	PROTEIN	0.895	1.94884e-13
STX6_HUMAN	MRP3_HUMAN	PROTEIN	PROTEIN	0.895	1.94884e-13
STX6_HUMAN	ZN658_HUMAN	PROTEIN	PROTEIN	0.895	1.94884e-13
STX6_HUMAN	SPICE_HUMAN	PROTEIN	PROTEIN	0.895	1.94884e-13
STX6_HUMAN	ADCY5_HUMAN	PROTEIN	PROTEIN	0.895	1.94884e-13
STX6_HUMAN	PAN2_HUMAN	PROTEIN	PROTEIN	0.895	1.94884e-13
STX6_HUMAN	RK_HUMAN	PROTEIN	PROTEIN	0.895	1.94884e-13
STX6_HUMAN	DLG3_HUMAN	PROTEIN	PROTEIN	0.895	1.94884e-13
TCEA2_HUMAN	COMD4_HUMAN	PROTEIN	PROTEIN	0.895	1.94884e-13
TILB_HUMAN	NBPF3_HUMAN	PROTEIN	PROTEIN	0.895	1.94884e-13
TILB_HUMAN	PCDA2_HUMAN	PROTEIN	PROTEIN	0.895	1.94884e-13
ZFP28_HUMAN	HV322_HUMAN	PROTEIN	PROTEIN	0.895	1.94884e-13
CALL5_HUMAN	RET1_HUMAN	PROTEIN	PROTEIN	0.894	1.96272e-13
MCA3_HUMAN	PEF1_HUMAN	PROTEIN	PROTEIN	0.894	1.98606e-13
PDIA1_HUMAN	PDIA6_HUMAN	PROTEIN	PROTEIN	0.894	1.98683e-13
HNRPR_HUMAN	XRCC6_HUMAN	PROTEIN	PROTEIN	0.894	2.02633e-13
AT5EL_HUMAN	ZN831_HUMAN	PROTEIN	PROTEIN	0.894	2.02895e-13
PGES2_HUMAN	FCGBP_HUMAN	PROTEIN	PROTEIN	0.894	2.05799e-13
NNRD_HUMAN	PHYD1_HUMAN	PROTEIN	PROTEIN	0.894	2.08531e-13
CRIS3_HUMAN	NU107_HUMAN	PROTEIN	PROTEIN	-0.894	2.09866e-13
XRCC5_HUMAN	NUMA1_HUMAN	PROTEIN	PROTEIN	0.894	2.14928e-13
NAT10_HUMAN	INT3_HUMAN	PROTEIN	PROTEIN	0.894	2.15934e-13
DPY30_HUMAN	ATAD5_HUMAN	PROTEIN	PROTEIN	0.894	2.16704e-13
DOPP1_HUMAN	ALG12_HUMAN	PROTEIN	PROTEIN	0.894	2.18965e-13
STX6_HUMAN	AQP1_HUMAN	PROTEIN	PROTEIN	0.894	2.1967e-13
SNX18_HUMAN	NRCAM_HUMAN	PROTEIN	PROTEIN	0.894	2.22717e-13
UBA1_HUMAN	HNRPU_HUMAN	PROTEIN	PROTEIN	0.893	2.31111e-13
NRP1_HUMAN	PTGDS_HUMAN	PROTEIN	PROTEIN	0.893	2.34065e-13
RBG1L_HUMAN	KAPCB_HUMAN	PROTEIN	PROTEIN	0.893	2.34065e-13
XRCC5_HUMAN	INT3_HUMAN	PROTEIN	PROTEIN	0.893	2.34582e-13
HDGR3_HUMAN	NNRD_HUMAN	PROTEIN	PROTEIN	0.893	2.40123e-13
TXN4A_HUMAN	PGES2_HUMAN	PROTEIN	PROTEIN	0.893	2.45183e-13
TF3C3_HUMAN	PCD10_HUMAN	PROTEIN	PROTEIN	0.893	2.4554e-13
LAT1_HUMAN	DPH2_HUMAN	PROTEIN	PROTEIN	0.893	2.51743e-13
LAT1_HUMAN	MPP10_HUMAN	PROTEIN	PROTEIN	0.893	2.51743e-13
ANX10_HUMAN	CHP3_HUMAN	PROTEIN	PROTEIN	0.893	2.58208e-13
CC162_HUMAN	AFAP1_HUMAN	PROTEIN	PROTEIN	0.893	2.58208e-13
CDK1_HUMAN	DZIP3_HUMAN	PROTEIN	PROTEIN	0.893	2.58208e-13
CEP83_HUMAN	GMPR2_HUMAN	PROTEIN	PROTEIN	0.893	2.58208e-13
COG7_HUMAN	RPB7_HUMAN	PROTEIN	PROTEIN	0.893	2.58208e-13
DHRS2_HUMAN	GASP1_HUMAN	PROTEIN	PROTEIN	0.893	2.58208e-13
DZIP3_HUMAN	ASTN2_HUMAN	PROTEIN	PROTEIN	0.893	2.58208e-13
FAN1_HUMAN	F71E2_HUMAN	PROTEIN	PROTEIN	0.893	2.58208e-13
GALK2_HUMAN	TOP1M_HUMAN	PROTEIN	PROTEIN	0.893	2.58208e-13
GRIN1_HUMAN	SCNBA_HUMAN	PROTEIN	PROTEIN	0.893	2.58208e-13
IKZF3_HUMAN	GSK3A_HUMAN	PROTEIN	PROTEIN	0.893	2.58208e-13
IKZF3_HUMAN	BRD4_HUMAN	PROTEIN	PROTEIN	0.893	2.58208e-13
ISG20_HUMAN	NDUS4_HUMAN	PROTEIN	PROTEIN	0.893	2.58208e-13
K0319_HUMAN	AT8B4_HUMAN	PROTEIN	PROTEIN	0.893	2.58208e-13
K1407_HUMAN	ULK3_HUMAN	PROTEIN	PROTEIN	0.893	2.58208e-13
K2022_HUMAN	PC11X_HUMAN	PROTEIN	PROTEIN	0.893	2.58208e-13
LIPS_HUMAN	PCY2_HUMAN	PROTEIN	PROTEIN	0.893	2.58208e-13
LRC57_HUMAN	TENR_HUMAN	PROTEIN	PROTEIN	0.893	2.58208e-13
MAAT1_HUMAN	HMGA2_HUMAN	PROTEIN	PROTEIN	0.893	2.58208e-13
MSL1_HUMAN	TNIP2_HUMAN	PROTEIN	PROTEIN	0.893	2.58208e-13
MTG2_HUMAN	NLRC4_HUMAN	PROTEIN	PROTEIN	0.893	2.58208e-13
NBPF8_HUMAN	ELL2_HUMAN	PROTEIN	PROTEIN	0.893	2.58208e-13
NEUT_HUMAN	HASP_HUMAN	PROTEIN	PROTEIN	0.893	2.58208e-13
NOM1_HUMAN	NEK7_HUMAN	PROTEIN	PROTEIN	0.893	2.58208e-13
NOM1_HUMAN	KHNYN_HUMAN	PROTEIN	PROTEIN	0.893	2.58208e-13
PCDAD_HUMAN	ZNF44_HUMAN	PROTEIN	PROTEIN	0.893	2.58208e-13
PCKGC_HUMAN	CDK1_HUMAN	PROTEIN	PROTEIN	0.893	2.58208e-13
PCKGC_HUMAN	ASTN2_HUMAN	PROTEIN	PROTEIN	0.893	2.58208e-13
PGFRA_HUMAN	PC11X_HUMAN	PROTEIN	PROTEIN	0.893	2.58208e-13
PLGA_HUMAN	DPYS_HUMAN	PROTEIN	PROTEIN	0.893	2.58208e-13
RAB15_HUMAN	GASP1_HUMAN	PROTEIN	PROTEIN	0.893	2.58208e-13
RPB7_HUMAN	NED4L_HUMAN	PROTEIN	PROTEIN	0.893	2.58208e-13
RPGFL_HUMAN	SPI2_HUMAN	PROTEIN	PROTEIN	0.893	2.58208e-13
SHRM1_HUMAN	CCD33_HUMAN	PROTEIN	PROTEIN	0.893	2.58208e-13
SPI2_HUMAN	RPC3_HUMAN	PROTEIN	PROTEIN	0.893	2.58208e-13
SPR2E_HUMAN	ZN33A_HUMAN	PROTEIN	PROTEIN	0.893	2.58208e-13
SPR2E_HUMAN	F194B_HUMAN	PROTEIN	PROTEIN	0.893	2.58208e-13
SYAP1_HUMAN	IKZF3_HUMAN	PROTEIN	PROTEIN	0.893	2.58208e-13
TOP1M_HUMAN	EXOC6_HUMAN	PROTEIN	PROTEIN	0.893	2.58208e-13
SSRA_HUMAN	PLBL2_HUMAN	PROTEIN	PROTEIN	0.893	2.58314e-13
DOPP1_HUMAN	RBG1L_HUMAN	PROTEIN	PROTEIN	0.893	2.62857e-13
PTRF_HUMAN	RAGE_HUMAN	PROTEIN	PROTEIN	0.893	2.63213e-13
GBG12_HUMAN	PTGDS_HUMAN	PROTEIN	PROTEIN	0.893	2.63735e-13
SFXN1_HUMAN	S10AB_HUMAN	PROTEIN	PROTEIN	0.893	2.6375e-13
DDX27_HUMAN	DEN5B_HUMAN	PROTEIN	PROTEIN	0.892	2.6487e-13
CAV1_HUMAN	CC017_HUMAN	PROTEIN	PROTEIN	0.892	2.65514e-13
RTCB_HUMAN	PTGDS_HUMAN	PROTEIN	PROTEIN	-0.892	2.65613e-13
SF3B4_HUMAN	PEF1_HUMAN	PROTEIN	PROTEIN	0.892	2.6564e-13
PHP14_HUMAN	NUMA1_HUMAN	PROTEIN	PROTEIN	-0.892	2.66233e-13
HNRPQ_HUMAN	INT3_HUMAN	PROTEIN	PROTEIN	0.892	2.66914e-13
T126A_HUMAN	TF3C3_HUMAN	PROTEIN	PROTEIN	-0.892	2.69607e-13
T126A_HUMAN	EXOS3_HUMAN	PROTEIN	PROTEIN	-0.892	2.69607e-13
AHSP_HUMAN	PTGDS_HUMAN	PROTEIN	PROTEIN	0.892	2.71274e-13
QKI_HUMAN	CTBP2_HUMAN	PROTEIN	PROTEIN	0.892	2.71381e-13
PGM5_HUMAN	FABP4_HUMAN	PROTEIN	PROTEIN	0.892	2.72553e-13
HDGR3_HUMAN	ADIRF_HUMAN	PROTEIN	PROTEIN	0.892	2.76594e-13
STX6_HUMAN	NPS3B_HUMAN	PROTEIN	PROTEIN	0.892	2.78326e-13
RBG1L_HUMAN	PTGDS_HUMAN	PROTEIN	PROTEIN	0.892	2.81406e-13
RBM39_HUMAN	SND1_HUMAN	PROTEIN	PROTEIN	0.892	2.82093e-13
TF3C3_HUMAN	GANP_HUMAN	PROTEIN	PROTEIN	0.892	2.83233e-13
LAT1_HUMAN	AT12A_HUMAN	PROTEIN	PROTEIN	0.892	2.83382e-13
CBPE_HUMAN	HASP_HUMAN	PROTEIN	PROTEIN	0.892	2.85041e-13
CNTP3_HUMAN	GPX2_HUMAN	PROTEIN	PROTEIN	0.892	2.85041e-13
DEP1A_HUMAN	PA24B_HUMAN	PROTEIN	PROTEIN	0.892	2.85041e-13
ELL2_HUMAN	PCDAD_HUMAN	PROTEIN	PROTEIN	0.892	2.85041e-13
FAN1_HUMAN	FAKD2_HUMAN	PROTEIN	PROTEIN	0.892	2.85041e-13
GMPR2_HUMAN	RC3H1_HUMAN	PROTEIN	PROTEIN	0.892	2.85041e-13
ISG20_HUMAN	ENY2_HUMAN	PROTEIN	PROTEIN	0.892	2.85041e-13
K0319_HUMAN	M4K4_HUMAN	PROTEIN	PROTEIN	0.892	2.85041e-13
K1407_HUMAN	MTMR2_HUMAN	PROTEIN	PROTEIN	0.892	2.85041e-13
KRT82_HUMAN	P2R3A_HUMAN	PROTEIN	PROTEIN	0.892	2.85041e-13
LC7L3_HUMAN	MTRR_HUMAN	PROTEIN	PROTEIN	0.892	2.85041e-13
LCA5_HUMAN	RPB7_HUMAN	PROTEIN	PROTEIN	0.892	2.85041e-13
LIPS_HUMAN	NPHP4_HUMAN	PROTEIN	PROTEIN	0.892	2.85041e-13
MAAT1_HUMAN	COBA2_HUMAN	PROTEIN	PROTEIN	0.892	2.85041e-13
NBPF8_HUMAN	ZNF44_HUMAN	PROTEIN	PROTEIN	0.892	2.85041e-13
NOM1_HUMAN	LRC8D_HUMAN	PROTEIN	PROTEIN	0.892	2.85041e-13
NRCAM_HUMAN	PC11X_HUMAN	PROTEIN	PROTEIN	0.892	2.85041e-13
PADI3_HUMAN	HELB_HUMAN	PROTEIN	PROTEIN	0.892	2.85041e-13
RPGF4_HUMAN	KIFC3_HUMAN	PROTEIN	PROTEIN	0.892	2.85041e-13
S31C1_HUMAN	CHP3_HUMAN	PROTEIN	PROTEIN	0.892	2.85041e-13
SCG1_HUMAN	RNC_HUMAN	PROTEIN	PROTEIN	0.892	2.85041e-13
SCN3A_HUMAN	TOP1M_HUMAN	PROTEIN	PROTEIN	0.892	2.85041e-13
SGSM2_HUMAN	PHLP2_HUMAN	PROTEIN	PROTEIN	0.892	2.85041e-13
SPR2E_HUMAN	LAP2_HUMAN	PROTEIN	PROTEIN	0.892	2.85041e-13
SPR2E_HUMAN	HMGX4_HUMAN	PROTEIN	PROTEIN	0.892	2.85041e-13
SRGP3_HUMAN	OSBL6_HUMAN	PROTEIN	PROTEIN	0.892	2.85041e-13
TSN14_HUMAN	DUS27_HUMAN	PROTEIN	PROTEIN	0.892	2.85041e-13
ZN101_HUMAN	CUZD1_HUMAN	PROTEIN	PROTEIN	0.892	2.85041e-13
EF2_HUMAN	HNRPQ_HUMAN	PROTEIN	PROTEIN	0.892	2.88172e-13
DOPP1_HUMAN	K22E_HUMAN	PROTEIN	PROTEIN	0.892	2.88587e-13
ADIRF_HUMAN	KAPCB_HUMAN	PROTEIN	PROTEIN	0.892	2.88769e-13
QIL1_HUMAN	MT1E_HUMAN	PROTEIN	PROTEIN	0.892	2.93592e-13
DPY30_HUMAN	VKIND_HUMAN	PROTEIN	PROTEIN	0.892	3.00452e-13
EF2_HUMAN	LPPRC_HUMAN	PROTEIN	PROTEIN	0.892	3.02026e-13
T126A_HUMAN	PSB3_HUMAN	PROTEIN	PROTEIN	0.892	3.02163e-13
FIP1_HUMAN	AKTIP_HUMAN	PROTEIN	PROTEIN	-0.892	3.0569e-13
AT5EL_HUMAN	FCGBP_HUMAN	PROTEIN	PROTEIN	0.891	3.07915e-13
NB5R2_HUMAN	RBG1L_HUMAN	PROTEIN	PROTEIN	0.891	3.11037e-13
DHRS2_HUMAN	CHP1_HUMAN	PROTEIN	PROTEIN	0.891	3.14389e-13
CDCA2_HUMAN	NEK7_HUMAN	PROTEIN	PROTEIN	0.891	3.14463e-13
CDCA2_HUMAN	KHNYN_HUMAN	PROTEIN	PROTEIN	0.891	3.14463e-13
K2022_HUMAN	NADAP_HUMAN	PROTEIN	PROTEIN	0.891	3.14463e-13
LIPS_HUMAN	YTHD1_HUMAN	PROTEIN	PROTEIN	0.891	3.14463e-13
PGFRA_HUMAN	NADAP_HUMAN	PROTEIN	PROTEIN	0.891	3.14463e-13
AT5EL_HUMAN	KAPCB_HUMAN	PROTEIN	PROTEIN	0.891	3.17377e-13
MCA3_HUMAN	SF3B4_HUMAN	PROTEIN	PROTEIN	0.891	3.26902e-13
HDGR3_HUMAN	PTGDS_HUMAN	PROTEIN	PROTEIN	0.891	3.27258e-13
T126A_HUMAN	CDC37_HUMAN	PROTEIN	PROTEIN	-0.891	3.27597e-13
ZC3HF_HUMAN	FA83F_HUMAN	PROTEIN	PROTEIN	0.891	3.28526e-13
EF2_HUMAN	RENT1_HUMAN	PROTEIN	PROTEIN	0.891	3.32304e-13
RHG28_HUMAN	NEUA_HUMAN	PROTEIN	PROTEIN	0.891	3.35136e-13
CRIS3_HUMAN	FPRP_HUMAN	PROTEIN	PROTEIN	-0.891	3.36609e-13
MZT2A_HUMAN	SF3B4_HUMAN	PROTEIN	PROTEIN	0.891	3.38385e-13
HNRPQ_HUMAN	KAPCA_HUMAN	PROTEIN	PROTEIN	-0.891	3.38763e-13
PDLI4_HUMAN	CA2D2_HUMAN	PROTEIN	PROTEIN	-0.891	3.40428e-13
RHG28_HUMAN	S10AB_HUMAN	PROTEIN	PROTEIN	0.891	3.41572e-13
SNX18_HUMAN	MAK16_HUMAN	PROTEIN	PROTEIN	0.891	3.42275e-13
YTHD3_HUMAN	K2022_HUMAN	PROTEIN	PROTEIN	0.891	3.42275e-13
CGL_HUMAN	DIC_HUMAN	PROTEIN	PROTEIN	0.891	3.54329e-13
TDRD1_HUMAN	ARHGJ_HUMAN	PROTEIN	PROTEIN	0.891	3.54329e-13
SF3B4_HUMAN	UFM1_HUMAN	PROTEIN	PROTEIN	0.89	3.57592e-13
AMBP_HUMAN	ITIH4_HUMAN	PROTEIN	PROTEIN	0.89	3.58545e-13
NB5R2_HUMAN	MERL_HUMAN	PROTEIN	PROTEIN	0.89	3.61769e-13
ADIRF_HUMAN	PTGDS_HUMAN	PROTEIN	PROTEIN	0.89	3.62134e-13
EF2_HUMAN	SND1_HUMAN	PROTEIN	PROTEIN	0.89	3.62335e-13
FCGBP_HUMAN	KAPCB_HUMAN	PROTEIN	PROTEIN	0.89	3.67044e-13
UGDH_HUMAN	OLA1_HUMAN	PROTEIN	PROTEIN	0.89	3.7238e-13
COPA_HUMAN	COPG1_HUMAN	PROTEIN	PROTEIN	0.89	3.79483e-13
DLRB1_HUMAN	KMT2E_HUMAN	PROTEIN	PROTEIN	0.89	3.8139e-13
DEN5B_HUMAN	TBG1_HUMAN	PROTEIN	PROTEIN	0.89	3.82014e-13
FAN1_HUMAN	Z286A_HUMAN	PROTEIN	PROTEIN	0.89	3.82014e-13
NRCAM_HUMAN	NADAP_HUMAN	PROTEIN	PROTEIN	0.89	3.82014e-13
SMAP2_HUMAN	LPIN2_HUMAN	PROTEIN	PROTEIN	0.89	3.82014e-13
RS28_HUMAN	QIL1_HUMAN	PROTEIN	PROTEIN	0.89	3.85715e-13
SFXN1_HUMAN	NEUA_HUMAN	PROTEIN	PROTEIN	0.89	3.86602e-13
NUMA1_HUMAN	MYH9_HUMAN	PROTEIN	PROTEIN	0.89	3.93569e-13
ENPL_HUMAN	PDIA1_HUMAN	PROTEIN	PROTEIN	0.89	4.05775e-13
PEF1_HUMAN	FCGBP_HUMAN	PROTEIN	PROTEIN	0.89	4.06655e-13
RTCB_HUMAN	MT1E_HUMAN	PROTEIN	PROTEIN	-0.889	4.16423e-13
CDCA2_HUMAN	LRC8D_HUMAN	PROTEIN	PROTEIN	0.889	4.20663e-13
P4R3B_HUMAN	TILB_HUMAN	PROTEIN	PROTEIN	0.889	4.20663e-13
RNC_HUMAN	KV117_HUMAN	PROTEIN	PROTEIN	0.889	4.20663e-13
S31C1_HUMAN	TCEA2_HUMAN	PROTEIN	PROTEIN	0.889	4.20663e-13
RS2_HUMAN	RLA0_HUMAN	PROTEIN	PROTEIN	0.889	4.21305e-13
AKT2_HUMAN	ECT2L_HUMAN	PROTEIN	PROTEIN	0.889	4.22429e-13
COPG1_HUMAN	6PGD_HUMAN	PROTEIN	PROTEIN	0.889	4.24832e-13
T126A_HUMAN	SSRA_HUMAN	PROTEIN	PROTEIN	-0.889	4.28347e-13
MT1E_HUMAN	PEF1_HUMAN	PROTEIN	PROTEIN	0.889	4.28347e-13
SND1_HUMAN	INT3_HUMAN	PROTEIN	PROTEIN	0.889	4.32367e-13
SFXN1_HUMAN	MCA3_HUMAN	PROTEIN	PROTEIN	0.889	4.34063e-13
TRIM2_HUMAN	KS6A5_HUMAN	PROTEIN	PROTEIN	0.889	4.3591e-13
NUMA1_HUMAN	LAMB1_HUMAN	PROTEIN	PROTEIN	0.889	4.36482e-13
NUBP1_HUMAN	KV310_HUMAN	PROTEIN	PROTEIN	0.889	4.42045e-13
ZSWM6_HUMAN	SDC1_HUMAN	PROTEIN	PROTEIN	0.889	4.4356e-13
BCL9_HUMAN	INT3_HUMAN	PROTEIN	PROTEIN	0.889	4.47024e-13
VPS28_HUMAN	RHG21_HUMAN	PROTEIN	PROTEIN	0.889	4.49309e-13
T126A_HUMAN	APT_HUMAN	PROTEIN	PROTEIN	0.889	4.50719e-13
DOPP1_HUMAN	FIP1_HUMAN	PROTEIN	PROTEIN	0.889	4.51994e-13
PDIA4_HUMAN	PDIA1_HUMAN	PROTEIN	PROTEIN	0.889	4.53103e-13
BBX_HUMAN	K2022_HUMAN	PROTEIN	PROTEIN	0.889	4.59151e-13
MYO3B_HUMAN	ECT2L_HUMAN	PROTEIN	PROTEIN	0.889	4.59151e-13
RAB15_HUMAN	MAN1_HUMAN	PROTEIN	PROTEIN	0.889	4.59151e-13
RAG1_HUMAN	DCHS_HUMAN	PROTEIN	PROTEIN	0.889	4.59151e-13
TIM16_HUMAN	SPI2_HUMAN	PROTEIN	PROTEIN	0.889	4.59151e-13
DZIP3_HUMAN	CC149_HUMAN	PROTEIN	PROTEIN	0.889	4.62941e-13
PCKGC_HUMAN	CC149_HUMAN	PROTEIN	PROTEIN	0.889	4.62941e-13
TEX9_HUMAN	NDUA6_HUMAN	PROTEIN	PROTEIN	0.889	4.62941e-13
PGM5_HUMAN	CAV1_HUMAN	PROTEIN	PROTEIN	0.889	4.6355e-13
RHG28_HUMAN	MCTS1_HUMAN	PROTEIN	PROTEIN	0.888	4.8025e-13
MCA3_HUMAN	ATAD5_HUMAN	PROTEIN	PROTEIN	0.888	4.84373e-13
TCPB_HUMAN	TCPG_HUMAN	PROTEIN	PROTEIN	0.888	4.97281e-13
EXOC1_HUMAN	KAPCB_HUMAN	PROTEIN	PROTEIN	-0.888	4.98879e-13
ERP44_HUMAN	INT3_HUMAN	PROTEIN	PROTEIN	0.888	5.0709e-13
CRIS3_HUMAN	EXOC1_HUMAN	PROTEIN	PROTEIN	-0.888	5.10316e-13
TERA_HUMAN	WDR12_HUMAN	PROTEIN	PROTEIN	0.888	5.12475e-13
H31_HUMAN	H33_HUMAN	PROTEIN	PROTEIN	0.888	5.37929e-13
H32_HUMAN	H33_HUMAN	PROTEIN	PROTEIN	0.888	5.37929e-13
SF3B4_HUMAN	FIP1_HUMAN	PROTEIN	PROTEIN	0.888	5.39021e-13
RS3_HUMAN	RS2_HUMAN	PROTEIN	PROTEIN	0.888	5.4101e-13
NB5R2_HUMAN	GBG12_HUMAN	PROTEIN	PROTEIN	0.888	5.47059e-13
SPB13_HUMAN	SAS10_HUMAN	PROTEIN	PROTEIN	0.888	5.48267e-13
UD16_HUMAN	NARG2_HUMAN	PROTEIN	PROTEIN	0.888	5.49497e-13
HV322_HUMAN	CCD63_HUMAN	PROTEIN	PROTEIN	0.887	5.5422e-13
NUBP1_HUMAN	HELLS_HUMAN	PROTEIN	PROTEIN	0.887	5.5422e-13
S61A1_HUMAN	RUXE_HUMAN	PROTEIN	PROTEIN	0.887	5.55266e-13
SND1_HUMAN	RTCB_HUMAN	PROTEIN	PROTEIN	0.887	5.55601e-13
SCNAA_HUMAN	SSRA_HUMAN	PROTEIN	PROTEIN	0.887	5.55654e-13
ANX10_HUMAN	TCEA2_HUMAN	PROTEIN	PROTEIN	0.887	5.59669e-13
DHRS2_HUMAN	STX6_HUMAN	PROTEIN	PROTEIN	0.887	5.59669e-13
RAB15_HUMAN	STX6_HUMAN	PROTEIN	PROTEIN	0.887	5.59669e-13
DOPP1_HUMAN	FCGBP_HUMAN	PROTEIN	PROTEIN	0.887	5.6033e-13
NB5R2_HUMAN	ADIRF_HUMAN	PROTEIN	PROTEIN	0.887	5.61088e-13
APOC1_HUMAN	KAPCA_HUMAN	PROTEIN	PROTEIN	0.887	5.61958e-13
QIL1_HUMAN	GBG12_HUMAN	PROTEIN	PROTEIN	0.887	5.62989e-13
RTCB_HUMAN	KAPCA_HUMAN	PROTEIN	PROTEIN	-0.887	5.67058e-13
ATPO_HUMAN	EXOS3_HUMAN	PROTEIN	PROTEIN	-0.887	5.70584e-13
MDHM_HUMAN	HSP7C_HUMAN	PROTEIN	PROTEIN	0.887	5.70631e-13
RTCB_HUMAN	UBA1_HUMAN	PROTEIN	PROTEIN	0.887	5.7174e-13
SFXN1_HUMAN	PSB4_HUMAN	PROTEIN	PROTEIN	0.887	5.82451e-13
CBPE_HUMAN	TRI32_HUMAN	PROTEIN	PROTEIN	0.887	5.88012e-13
TF_HUMAN	PARN_HUMAN	PROTEIN	PROTEIN	0.887	5.88012e-13
INT3_HUMAN	NUP88_HUMAN	PROTEIN	PROTEIN	0.887	5.9571e-13
SND1_HUMAN	DHX9_HUMAN	PROTEIN	PROTEIN	0.887	5.97967e-13
PGM5_HUMAN	SUSD2_HUMAN	PROTEIN	PROTEIN	0.887	6.11546e-13
HNRPF_HUMAN	HSP7C_HUMAN	PROTEIN	PROTEIN	0.887	6.13448e-13
VPS8_HUMAN	TBG1_HUMAN	PROTEIN	PROTEIN	0.887	6.14826e-13
CRIS3_HUMAN	TF3C3_HUMAN	PROTEIN	PROTEIN	-0.887	6.19268e-13
CRIS3_HUMAN	EXOS3_HUMAN	PROTEIN	PROTEIN	-0.887	6.19268e-13
MZT2A_HUMAN	PEF1_HUMAN	PROTEIN	PROTEIN	0.887	6.19268e-13
TYB10_HUMAN	PGES2_HUMAN	PROTEIN	PROTEIN	0.887	6.19268e-13
RTCB_HUMAN	NUMA1_HUMAN	PROTEIN	PROTEIN	0.887	6.20264e-13
ALDOA_HUMAN	PGK1_HUMAN	PROTEIN	PROTEIN	0.887	6.21551e-13
CPN2_HUMAN	PGES2_HUMAN	PROTEIN	PROTEIN	0.887	6.21921e-13
SFXN1_HUMAN	SMD3_HUMAN	PROTEIN	PROTEIN	0.887	6.26778e-13
RENT1_HUMAN	HNRPR_HUMAN	PROTEIN	PROTEIN	0.887	6.31701e-13
RS12_HUMAN	ROA2_HUMAN	PROTEIN	PROTEIN	0.887	6.31701e-13
GNL1_HUMAN	TECR_HUMAN	PROTEIN	PROTEIN	-0.887	6.31701e-13
MT1E_HUMAN	HDGR3_HUMAN	PROTEIN	PROTEIN	0.887	6.31916e-13
TYB10_HUMAN	APOC1_HUMAN	PROTEIN	PROTEIN	0.887	6.35116e-13
SND1_HUMAN	HNRPR_HUMAN	PROTEIN	PROTEIN	0.886	6.38155e-13
ATPO_HUMAN	APT_HUMAN	PROTEIN	PROTEIN	0.886	6.43336e-13
AT5EL_HUMAN	NB5R2_HUMAN	PROTEIN	PROTEIN	0.886	6.54585e-13
SCNAA_HUMAN	NUP88_HUMAN	PROTEIN	PROTEIN	0.886	6.56753e-13
MT1E_HUMAN	UBA1_HUMAN	PROTEIN	PROTEIN	-0.886	6.67544e-13
PREX2_HUMAN	TRAF5_HUMAN	PROTEIN	PROTEIN	0.886	6.82427e-13
DPY30_HUMAN	NEUA_HUMAN	PROTEIN	PROTEIN	0.886	6.82967e-13
MZT2A_HUMAN	CX6B1_HUMAN	PROTEIN	PROTEIN	0.886	6.85998e-13
CLIC5_HUMAN	CC017_HUMAN	PROTEIN	PROTEIN	0.886	6.88044e-13
PGM2_HUMAN	IQGA1_HUMAN	PROTEIN	PROTEIN	0.886	6.91904e-13
COG7_HUMAN	CGL_HUMAN	PROTEIN	PROTEIN	0.886	6.91907e-13
VPS28_HUMAN	PTGDS_HUMAN	PROTEIN	PROTEIN	0.886	6.94697e-13
RENT1_HUMAN	IF16_HUMAN	PROTEIN	PROTEIN	0.886	7.0457e-13
GSDMD_HUMAN	EXOS3_HUMAN	PROTEIN	PROTEIN	0.886	7.0515e-13
CNTP2_HUMAN	TF3C3_HUMAN	PROTEIN	PROTEIN	-0.886	7.1917e-13
QIL1_HUMAN	APOC2_HUMAN	PROTEIN	PROTEIN	0.886	7.27445e-13
DOPP1_HUMAN	CRIS3_HUMAN	PROTEIN	PROTEIN	0.886	7.28542e-13
PSME3_HUMAN	EPS8_HUMAN	PROTEIN	PROTEIN	-0.885	7.33815e-13
PSB3_HUMAN	EXOS3_HUMAN	PROTEIN	PROTEIN	-0.885	7.37164e-13
KS6A5_HUMAN	SNX18_HUMAN	PROTEIN	PROTEIN	0.885	7.398e-13
MCA3_HUMAN	NEUA_HUMAN	PROTEIN	PROTEIN	0.885	7.39977e-13
AT5EL_HUMAN	RBG1L_HUMAN	PROTEIN	PROTEIN	0.885	7.49686e-13
APC1_HUMAN	SKIV2_HUMAN	PROTEIN	PROTEIN	0.885	7.53319e-13
CH082_HUMAN	S10AD_HUMAN	PROTEIN	PROTEIN	0.885	7.57433e-13
DOPP1_HUMAN	PGES2_HUMAN	PROTEIN	PROTEIN	0.885	7.58555e-13
ADH1B_HUMAN	CAV1_HUMAN	PROTEIN	PROTEIN	0.885	7.71216e-13
PDIA1_HUMAN	GRP78_HUMAN	PROTEIN	PROTEIN	0.885	7.72815e-13
PCBP1_HUMAN	HSP7C_HUMAN	PROTEIN	PROTEIN	0.885	7.76012e-13
HNRPQ_HUMAN	APOC1_HUMAN	PROTEIN	PROTEIN	-0.885	7.78124e-13
QIL1_HUMAN	PEF1_HUMAN	PROTEIN	PROTEIN	0.885	7.87454e-13
SDPR_HUMAN	CLC14_HUMAN	PROTEIN	PROTEIN	0.885	7.91104e-13
COPG1_HUMAN	XRCC6_HUMAN	PROTEIN	PROTEIN	0.885	8.0754e-13
BICD2_HUMAN	NU107_HUMAN	PROTEIN	PROTEIN	0.885	8.11105e-13
PCDGD_HUMAN	PCDGM_HUMAN	PROTEIN	PROTEIN	0.885	8.12309e-13
CC135_HUMAN	PTGDS_HUMAN	PROTEIN	PROTEIN	0.885	8.18187e-13
AT5EL_HUMAN	NNRD_HUMAN	PROTEIN	PROTEIN	0.885	8.2216e-13
TYB10_HUMAN	UBA1_HUMAN	PROTEIN	PROTEIN	-0.885	8.35655e-13
RTCB_HUMAN	RNAS1_HUMAN	PROTEIN	PROTEIN	-0.884	8.50647e-13
ATLA2_HUMAN	FA83H_HUMAN	PROTEIN	PROTEIN	0.884	8.52559e-13
MCTS1_HUMAN	PEF1_HUMAN	PROTEIN	PROTEIN	0.884	8.56633e-13
CAV1_HUMAN	CLIC5_HUMAN	PROTEIN	PROTEIN	0.884	8.58958e-13
TCPG_HUMAN	TCPQ_HUMAN	PROTEIN	PROTEIN	0.884	8.58958e-13
RSMB_HUMAN	SF3B4_HUMAN	PROTEIN	PROTEIN	0.884	8.71273e-13
MGDP1_HUMAN	PHS_HUMAN	PROTEIN	PROTEIN	0.884	8.74458e-13
NNRD_HUMAN	RBG1L_HUMAN	PROTEIN	PROTEIN	0.884	8.79175e-13
MZT2A_HUMAN	KAPCB_HUMAN	PROTEIN	PROTEIN	0.884	8.87507e-13
CREG1_HUMAN	TRAF7_HUMAN	PROTEIN	PROTEIN	0.884	8.9034e-13
K1407_HUMAN	SYPL1_HUMAN	PROTEIN	PROTEIN	0.884	8.9034e-13
PARN_HUMAN	TBG1_HUMAN	PROTEIN	PROTEIN	0.884	8.9034e-13
PCDGM_HUMAN	SH3L2_HUMAN	PROTEIN	PROTEIN	0.884	8.9034e-13
GBG12_HUMAN	KAPCB_HUMAN	PROTEIN	PROTEIN	0.884	8.97405e-13
MBNL2_HUMAN	CDK5_HUMAN	PROTEIN	PROTEIN	0.884	9.07608e-13
KS6A5_HUMAN	KCNU1_HUMAN	PROTEIN	PROTEIN	0.884	9.16397e-13
NID1_HUMAN	ADH1B_HUMAN	PROTEIN	PROTEIN	0.884	9.2445e-13
CALR_HUMAN	OLFL1_HUMAN	PROTEIN	PROTEIN	-0.884	9.25117e-13
PGES2_HUMAN	PHYD1_HUMAN	PROTEIN	PROTEIN	0.884	9.26733e-13
MTCH2_HUMAN	FCGBP_HUMAN	PROTEIN	PROTEIN	0.884	9.27177e-13
DLRB1_HUMAN	FIP1_HUMAN	PROTEIN	PROTEIN	0.884	9.31275e-13
UBA1_HUMAN	DYHC1_HUMAN	PROTEIN	PROTEIN	0.884	9.37552e-13
LPPRC_HUMAN	HNRPR_HUMAN	PROTEIN	PROTEIN	0.884	9.39108e-13
WDR33_HUMAN	LAT1_HUMAN	PROTEIN	PROTEIN	0.884	9.44851e-13
[truncated: 72,840 more rows]
