# Supplementary material for: Paired proteomics, transcriptomics and miRNomics in non-small cell lung cancers: known and novel signaling cascades
Source: Oncotarget. 2016 Aug 31;7(44):71514–25. doi: 10.18632/oncotarget.11723 (PMC5342097; doi:10.18632/oncotarget.11723)
Supplement: Supplementary file 7 [file oncotarget-07-71514-s007.xlsx]

## Sheet: results
Category	Subcategory	Enrichment	p-value	expected	observed	miRNAs/precursors
Gene Ontology (miRWalk)	GO0005886 plasma membrane	over-represented	1.53784e-13	39.0737	64	hsa-miR-93-5p; hsa-miR-708-5p; hsa-miR-608; hsa-miR-590-5p; hsa-miR-520c-3p; hsa-miR-503-5p; hsa-miR-449b-5p; hsa-miR-449a; hsa-miR-429; hsa-miR-373-3p; hsa-miR-372-3p; hsa-miR-34c-5p; hsa-miR-34b-5p; hsa-miR-34b-3p; hsa-miR-34a-5p; hsa-miR-342-3p; hsa-miR-330-3p; hsa-miR-328-3p; hsa-miR-32-5p; hsa-miR-30d-5p; hsa-miR-30b-5p; hsa-miR-302c-3p; hsa-miR-302b-3p; hsa-miR-302a-3p; hsa-miR-26a-5p; hsa-…
Gene Ontology (miRWalk)	GO0005515 protein binding	over-represented	0.00033868	55.6912	64	hsa-miR-93-5p; hsa-miR-708-5p; hsa-miR-608; hsa-miR-590-5p; hsa-miR-520c-3p; hsa-miR-503-5p; hsa-miR-449b-5p; hsa-miR-449a; hsa-miR-429; hsa-miR-373-3p; hsa-miR-372-3p; hsa-miR-34c-5p; hsa-miR-34b-5p; hsa-miR-34b-3p; hsa-miR-34a-5p; hsa-miR-342-3p; hsa-miR-330-3p; hsa-miR-328-3p; hsa-miR-32-5p; hsa-miR-30d-5p; hsa-miR-30b-5p; hsa-miR-302c-3p; hsa-miR-302b-3p; hsa-miR-302a-3p; hsa-miR-26a-5p; hsa-…
Gene Ontology (miRWalk)	GO0043066 negative regulation of apoptotic process	over-represented	1.00384e-17	30.9895	63	hsa-miR-93-5p; hsa-miR-708-5p; hsa-miR-608; hsa-miR-520c-3p; hsa-miR-503-5p; hsa-miR-449b-5p; hsa-miR-449a; hsa-miR-429; hsa-miR-373-3p; hsa-miR-372-3p; hsa-miR-34c-5p; hsa-miR-34b-5p; hsa-miR-34b-3p; hsa-miR-34a-5p; hsa-miR-342-3p; hsa-miR-330-3p; hsa-miR-328-3p; hsa-miR-32-5p; hsa-miR-30d-5p; hsa-miR-30b-5p; hsa-miR-302c-3p; hsa-miR-302b-3p; hsa-miR-302a-3p; hsa-miR-26a-5p; hsa-miR-25-3p; hsa-m…
Pathways (miRWalk)	hsa05200 Pathways in cancer	over-represented	3.13197e-13	38.3234	63	hsa-miR-93-5p; hsa-miR-708-5p; hsa-miR-608; hsa-miR-590-5p; hsa-miR-503-5p; hsa-miR-449b-5p; hsa-miR-449a; hsa-miR-429; hsa-miR-373-3p; hsa-miR-372-3p; hsa-miR-34c-5p; hsa-miR-34b-5p; hsa-miR-34b-3p; hsa-miR-34a-5p; hsa-miR-342-3p; hsa-miR-330-3p; hsa-miR-328-3p; hsa-miR-32-5p; hsa-miR-30d-5p; hsa-miR-30b-5p; hsa-miR-302c-3p; hsa-miR-302b-3p; hsa-miR-302a-3p; hsa-miR-26a-5p; hsa-miR-25-3p; hsa-mi…
Gene Ontology (miRWalk)	GO0005829 cytosol	over-represented	1.77343e-08	45.2491	63	hsa-miR-93-5p; hsa-miR-708-5p; hsa-miR-608; hsa-miR-520c-3p; hsa-miR-503-5p; hsa-miR-449b-5p; hsa-miR-449a; hsa-miR-429; hsa-miR-373-3p; hsa-miR-372-3p; hsa-miR-34c-5p; hsa-miR-34b-5p; hsa-miR-34b-3p; hsa-miR-34a-5p; hsa-miR-342-3p; hsa-miR-330-3p; hsa-miR-328-3p; hsa-miR-32-5p; hsa-miR-30d-5p; hsa-miR-30b-5p; hsa-miR-302c-3p; hsa-miR-302b-3p; hsa-miR-302a-3p; hsa-miR-26a-5p; hsa-miR-25-3p; hsa-m…
Gene Ontology (miRWalk)	GO0005737 cytoplasm	over-represented	5.15289e-07	47.8316	63	hsa-miR-93-5p; hsa-miR-708-5p; hsa-miR-608; hsa-miR-520c-3p; hsa-miR-503-5p; hsa-miR-449b-5p; hsa-miR-449a; hsa-miR-429; hsa-miR-373-3p; hsa-miR-372-3p; hsa-miR-34c-5p; hsa-miR-34b-5p; hsa-miR-34b-3p; hsa-miR-34a-5p; hsa-miR-342-3p; hsa-miR-330-3p; hsa-miR-328-3p; hsa-miR-32-5p; hsa-miR-30d-5p; hsa-miR-30b-5p; hsa-miR-302c-3p; hsa-miR-302b-3p; hsa-miR-302a-3p; hsa-miR-26a-5p; hsa-miR-25-3p; hsa-m…
Pathways (miRWalk)	WP2256 Integrated Pancreatic Cancer Pathway	over-represented	1.7664e-16	31.6806	62	hsa-miR-93-5p; hsa-miR-708-5p; hsa-miR-608; hsa-miR-520c-3p; hsa-miR-503-5p; hsa-miR-449b-5p; hsa-miR-449a; hsa-miR-429; hsa-miR-373-3p; hsa-miR-372-3p; hsa-miR-34c-5p; hsa-miR-34b-5p; hsa-miR-34b-3p; hsa-miR-34a-5p; hsa-miR-342-3p; hsa-miR-330-3p; hsa-miR-328-3p; hsa-miR-32-5p; hsa-miR-30d-5p; hsa-miR-30b-5p; hsa-miR-302c-3p; hsa-miR-302b-3p; hsa-miR-302a-3p; hsa-miR-26a-5p; hsa-miR-25-3p; hsa-m…
Gene Ontology (miRWalk)	GO0005634 nucleus	over-represented	5.01642e-05	49.8526	62	hsa-miR-93-5p; hsa-miR-708-5p; hsa-miR-608; hsa-miR-503-5p; hsa-miR-449b-5p; hsa-miR-449a; hsa-miR-429; hsa-miR-373-3p; hsa-miR-372-3p; hsa-miR-34c-5p; hsa-miR-34b-5p; hsa-miR-34b-3p; hsa-miR-34a-5p; hsa-miR-342-3p; hsa-miR-330-3p; hsa-miR-328-3p; hsa-miR-32-5p; hsa-miR-30d-5p; hsa-miR-30b-5p; hsa-miR-302c-3p; hsa-miR-302b-3p; hsa-miR-302a-3p; hsa-miR-26a-5p; hsa-miR-25-3p; hsa-miR-24-3p; hsa-miR…
Pathways (miRWalk)	hsa05215 Prostate cancer	over-represented	2.54388e-16	30.5309	61	hsa-miR-93-5p; hsa-miR-708-5p; hsa-miR-608; hsa-miR-503-5p; hsa-miR-449b-5p; hsa-miR-449a; hsa-miR-429; hsa-miR-373-3p; hsa-miR-372-3p; hsa-miR-34c-5p; hsa-miR-34b-5p; hsa-miR-34b-3p; hsa-miR-34a-5p; hsa-miR-342-3p; hsa-miR-330-3p; hsa-miR-32-5p; hsa-miR-30d-5p; hsa-miR-30b-5p; hsa-miR-302c-3p; hsa-miR-302b-3p; hsa-miR-302a-3p; hsa-miR-26a-5p; hsa-miR-25-3p; hsa-miR-24-3p; hsa-miR-222-3p; hsa-miR…
Gene Ontology (miRWalk)	GO0045944 positive regulation of transcription from rna polymerase ii promoter	over-represented	3.56976e-14	32.5614	61	hsa-miR-93-5p; hsa-miR-708-5p; hsa-miR-608; hsa-miR-503-5p; hsa-miR-449b-5p; hsa-miR-449a; hsa-miR-429; hsa-miR-373-3p; hsa-miR-372-3p; hsa-miR-34c-5p; hsa-miR-34b-5p; hsa-miR-34b-3p; hsa-miR-34a-5p; hsa-miR-342-3p; hsa-miR-330-3p; hsa-miR-328-3p; hsa-miR-32-5p; hsa-miR-30d-5p; hsa-miR-30b-5p; hsa-miR-302c-3p; hsa-miR-302b-3p; hsa-miR-302a-3p; hsa-miR-26a-5p; hsa-miR-25-3p; hsa-miR-24-3p; hsa-miR…
Gene Ontology (miRWalk)	GO0005730 nucleolus	over-represented	3.80694e-11	37.1649	61	hsa-miR-93-5p; hsa-miR-708-5p; hsa-miR-608; hsa-miR-503-5p; hsa-miR-449b-5p; hsa-miR-449a; hsa-miR-429; hsa-miR-373-3p; hsa-miR-372-3p; hsa-miR-34c-5p; hsa-miR-34b-5p; hsa-miR-34b-3p; hsa-miR-34a-5p; hsa-miR-342-3p; hsa-miR-330-3p; hsa-miR-328-3p; hsa-miR-32-5p; hsa-miR-30d-5p; hsa-miR-30b-5p; hsa-miR-302b-3p; hsa-miR-302a-3p; hsa-miR-26a-5p; hsa-miR-25-3p; hsa-miR-24-3p; hsa-miR-222-3p; hsa-miR-…
Gene Ontology (miRWalk)	GO0005654 nucleoplasm	over-represented	1.15054e-10	37.9509	61	hsa-miR-93-5p; hsa-miR-708-5p; hsa-miR-608; hsa-miR-503-5p; hsa-miR-449b-5p; hsa-miR-449a; hsa-miR-429; hsa-miR-373-3p; hsa-miR-372-3p; hsa-miR-34c-5p; hsa-miR-34b-5p; hsa-miR-34b-3p; hsa-miR-34a-5p; hsa-miR-342-3p; hsa-miR-330-3p; hsa-miR-328-3p; hsa-miR-32-5p; hsa-miR-30d-5p; hsa-miR-30b-5p; hsa-miR-302c-3p; hsa-miR-302b-3p; hsa-miR-302a-3p; hsa-miR-26a-5p; hsa-miR-25-3p; hsa-miR-24-3p; hsa-miR…
Gene Ontology (miRWalk)	GO0042493 response to drug	over-represented	7.53183e-17	27.6211	60	hsa-miR-93-5p; hsa-miR-708-5p; hsa-miR-590-5p; hsa-miR-503-5p; hsa-miR-449b-5p; hsa-miR-449a; hsa-miR-429; hsa-miR-373-3p; hsa-miR-372-3p; hsa-miR-34c-5p; hsa-miR-34b-5p; hsa-miR-34b-3p; hsa-miR-34a-5p; hsa-miR-342-3p; hsa-miR-328-3p; hsa-miR-32-5p; hsa-miR-30d-5p; hsa-miR-30b-5p; hsa-miR-302c-3p; hsa-miR-302b-3p; hsa-miR-302a-3p; hsa-miR-26a-5p; hsa-miR-25-3p; hsa-miR-24-3p; hsa-miR-222-3p; hsa-…
Gene Ontology (miRWalk)	GO0008284 positive regulation of cell proliferation	over-represented	8.10095e-17	27.7333	60	hsa-miR-93-5p; hsa-miR-708-5p; hsa-miR-590-5p; hsa-miR-503-5p; hsa-miR-449b-5p; hsa-miR-449a; hsa-miR-429; hsa-miR-373-3p; hsa-miR-372-3p; hsa-miR-34c-5p; hsa-miR-34b-5p; hsa-miR-34b-3p; hsa-miR-34a-5p; hsa-miR-342-3p; hsa-miR-330-3p; hsa-miR-328-3p; hsa-miR-32-5p; hsa-miR-30d-5p; hsa-miR-30b-5p; hsa-miR-302b-3p; hsa-miR-302a-3p; hsa-miR-26a-5p; hsa-miR-25-3p; hsa-miR-24-3p; hsa-miR-222-3p; hsa-m…
Pathways (miRWalk)	WP615 Senescence and Autophagy	over-represented	1.74446e-16	28.3593	60	hsa-miR-93-5p; hsa-miR-708-5p; hsa-miR-608; hsa-miR-520c-3p; hsa-miR-503-5p; hsa-miR-449a; hsa-miR-429; hsa-miR-373-3p; hsa-miR-372-3p; hsa-miR-34c-5p; hsa-miR-34b-5p; hsa-miR-34a-5p; hsa-miR-342-3p; hsa-miR-330-3p; hsa-miR-328-3p; hsa-miR-32-5p; hsa-miR-30d-5p; hsa-miR-30b-5p; hsa-miR-302b-3p; hsa-miR-302a-3p; hsa-miR-26a-5p; hsa-miR-25-3p; hsa-miR-24-3p; hsa-miR-222-3p; hsa-miR-221-3p; hsa-miR-…
Gene Ontology (miRWalk)	GO0006915 apoptotic process	over-represented	1.21149e-14	30.5404	60	hsa-miR-93-5p; hsa-miR-708-5p; hsa-miR-608; hsa-miR-590-5p; hsa-miR-503-5p; hsa-miR-449a; hsa-miR-429; hsa-miR-373-3p; hsa-miR-372-3p; hsa-miR-34c-5p; hsa-miR-34b-5p; hsa-miR-34a-5p; hsa-miR-342-3p; hsa-miR-330-3p; hsa-miR-328-3p; hsa-miR-32-5p; hsa-miR-30d-5p; hsa-miR-30b-5p; hsa-miR-302c-3p; hsa-miR-302b-3p; hsa-miR-302a-3p; hsa-miR-26a-5p; hsa-miR-25-3p; hsa-miR-24-3p; hsa-miR-222-3p; hsa-miR-…
Pathways (miRWalk)	hsa04510 Focal adhesion	over-represented	1.76081e-14	31.5529	60	hsa-miR-93-5p; hsa-miR-708-5p; hsa-miR-608; hsa-miR-503-5p; hsa-miR-449b-5p; hsa-miR-449a; hsa-miR-429; hsa-miR-373-3p; hsa-miR-372-3p; hsa-miR-34c-5p; hsa-miR-34b-5p; hsa-miR-34b-3p; hsa-miR-34a-5p; hsa-miR-342-3p; hsa-miR-330-3p; hsa-miR-328-3p; hsa-miR-32-5p; hsa-miR-30b-5p; hsa-miR-302c-3p; hsa-miR-302b-3p; hsa-miR-302a-3p; hsa-miR-26a-5p; hsa-miR-25-3p; hsa-miR-24-3p; hsa-miR-222-3p; hsa-miR…
Gene Ontology (miRWalk)	GO0000122 negative regulation of transcription from rna polymerase ii promoter	over-represented	5.29932e-14	31.3263	60	hsa-miR-93-5p; hsa-miR-608; hsa-miR-503-5p; hsa-miR-449b-5p; hsa-miR-449a; hsa-miR-429; hsa-miR-373-3p; hsa-miR-372-3p; hsa-miR-34c-5p; hsa-miR-34b-5p; hsa-miR-34b-3p; hsa-miR-34a-5p; hsa-miR-342-3p; hsa-miR-330-3p; hsa-miR-328-3p; hsa-miR-32-5p; hsa-miR-30d-5p; hsa-miR-30b-5p; hsa-miR-302b-3p; hsa-miR-302a-3p; hsa-miR-26a-5p; hsa-miR-25-3p; hsa-miR-24-3p; hsa-miR-222-3p; hsa-miR-221-3p; hsa-miR-…
Gene Ontology (miRWalk)	GO0006351 transcription dna dependent	over-represented	2.6493e-11	35.3684	60	hsa-miR-93-5p; hsa-miR-708-5p; hsa-miR-503-5p; hsa-miR-449b-5p; hsa-miR-449a; hsa-miR-429; hsa-miR-373-3p; hsa-miR-372-3p; hsa-miR-34c-5p; hsa-miR-34b-5p; hsa-miR-34b-3p; hsa-miR-34a-5p; hsa-miR-342-3p; hsa-miR-330-3p; hsa-miR-328-3p; hsa-miR-32-5p; hsa-miR-30d-5p; hsa-miR-30b-5p; hsa-miR-302c-3p; hsa-miR-302b-3p; hsa-miR-26a-5p; hsa-miR-25-3p; hsa-miR-24-3p; hsa-miR-222-3p; hsa-miR-221-3p; hsa-m…
Gene Ontology (miRWalk)	GO0005524 atp binding	over-represented	3.02735e-10	37.0526	60	hsa-miR-93-5p; hsa-miR-708-5p; hsa-miR-608; hsa-miR-590-5p; hsa-miR-503-5p; hsa-miR-449b-5p; hsa-miR-449a; hsa-miR-373-3p; hsa-miR-372-3p; hsa-miR-34c-5p; hsa-miR-34b-5p; hsa-miR-34b-3p; hsa-miR-34a-5p; hsa-miR-342-3p; hsa-miR-330-3p; hsa-miR-328-3p; hsa-miR-32-5p; hsa-miR-30d-5p; hsa-miR-30b-5p; hsa-miR-302c-3p; hsa-miR-302b-3p; hsa-miR-302a-3p; hsa-miR-26a-5p; hsa-miR-25-3p; hsa-miR-24-3p; hsa-…
Gene Ontology (miRWalk)	GO0007596 blood coagulation	over-represented	1.21149e-14	29.193	59	hsa-miR-93-5p; hsa-miR-608; hsa-miR-520c-3p; hsa-miR-503-5p; hsa-miR-449b-5p; hsa-miR-449a; hsa-miR-429; hsa-miR-373-3p; hsa-miR-372-3p; hsa-miR-34c-5p; hsa-miR-34b-5p; hsa-miR-34b-3p; hsa-miR-34a-5p; hsa-miR-342-3p; hsa-miR-330-3p; hsa-miR-328-3p; hsa-miR-32-5p; hsa-miR-30d-5p; hsa-miR-30b-5p; hsa-miR-302c-3p; hsa-miR-302b-3p; hsa-miR-302a-3p; hsa-miR-26a-5p; hsa-miR-25-3p; hsa-miR-24-3p; hsa-mi…
Gene Ontology (miRWalk)	GO0003700 sequence specific dna binding transcription factor activity	over-represented	4.2458e-13	31.214	59	hsa-miR-93-5p; hsa-miR-608; hsa-miR-503-5p; hsa-miR-449b-5p; hsa-miR-449a; hsa-miR-429; hsa-miR-373-3p; hsa-miR-372-3p; hsa-miR-34c-5p; hsa-miR-34b-5p; hsa-miR-34b-3p; hsa-miR-34a-5p; hsa-miR-342-3p; hsa-miR-330-3p; hsa-miR-328-3p; hsa-miR-32-5p; hsa-miR-30d-5p; hsa-miR-30b-5p; hsa-miR-302c-3p; hsa-miR-302a-3p; hsa-miR-26a-5p; hsa-miR-25-3p; hsa-miR-24-3p; hsa-miR-222-3p; hsa-miR-221-3p; hsa-miR-…
Gene Ontology (miRWalk)	GO0010467 gene expression	over-represented	2.5951e-10	35.4807	59	hsa-miR-93-5p; hsa-miR-708-5p; hsa-miR-503-5p; hsa-miR-449b-5p; hsa-miR-449a; hsa-miR-429; hsa-miR-373-3p; hsa-miR-372-3p; hsa-miR-34c-5p; hsa-miR-34b-5p; hsa-miR-34b-3p; hsa-miR-34a-5p; hsa-miR-342-3p; hsa-miR-330-3p; hsa-miR-328-3p; hsa-miR-32-5p; hsa-miR-30d-5p; hsa-miR-30b-5p; hsa-miR-302c-3p; hsa-miR-302b-3p; hsa-miR-302a-3p; hsa-miR-26a-5p; hsa-miR-25-3p; hsa-miR-24-3p; hsa-miR-222-3p; hsa-…
Pathways (miRWalk)	WP366 TGF beta Signaling Pathway1	over-represented	1.7664e-16	26.3154	58	hsa-miR-93-5p; hsa-miR-608; hsa-miR-590-5p; hsa-miR-503-5p; hsa-miR-449b-5p; hsa-miR-449a; hsa-miR-429; hsa-miR-372-3p; hsa-miR-34c-5p; hsa-miR-34b-5p; hsa-miR-34b-3p; hsa-miR-34a-5p; hsa-miR-342-3p; hsa-miR-330-3p; hsa-miR-328-3p; hsa-miR-32-5p; hsa-miR-30d-5p; hsa-miR-30b-5p; hsa-miR-302c-3p; hsa-miR-302b-3p; hsa-miR-302a-3p; hsa-miR-26a-5p; hsa-miR-25-3p; hsa-miR-24-3p; hsa-miR-222-3p; hsa-miR…
Gene Ontology (miRWalk)	GO0005887 integral to plasma membrane	over-represented	3.71749e-15	27.0596	58	hsa-miR-93-5p; hsa-miR-708-5p; hsa-miR-608; hsa-miR-520c-3p; hsa-miR-449b-5p; hsa-miR-449a; hsa-miR-429; hsa-miR-373-3p; hsa-miR-34c-5p; hsa-miR-34b-5p; hsa-miR-34b-3p; hsa-miR-34a-5p; hsa-miR-342-3p; hsa-miR-330-3p; hsa-miR-328-3p; hsa-miR-32-5p; hsa-miR-30d-5p; hsa-miR-30b-5p; hsa-miR-302c-3p; hsa-miR-26a-5p; hsa-miR-25-3p; hsa-miR-24-3p; hsa-miR-222-3p; hsa-miR-221-3p; hsa-miR-216a-5p; hsa-miR…
Gene Ontology (miRWalk)	GO0008283 cell proliferation	over-represented	3.71749e-15	27.0596	58	hsa-miR-93-5p; hsa-miR-608; hsa-miR-503-5p; hsa-miR-449b-5p; hsa-miR-449a; hsa-miR-429; hsa-miR-373-3p; hsa-miR-372-3p; hsa-miR-34c-5p; hsa-miR-34b-5p; hsa-miR-34b-3p; hsa-miR-34a-5p; hsa-miR-342-3p; hsa-miR-330-3p; hsa-miR-328-3p; hsa-miR-32-5p; hsa-miR-30d-5p; hsa-miR-30b-5p; hsa-miR-302c-3p; hsa-miR-302b-3p; hsa-miR-302a-3p; hsa-miR-26a-5p; hsa-miR-25-3p; hsa-miR-24-3p; hsa-miR-222-3p; hsa-miR…
Gene Ontology (miRWalk)	GO0019901 protein kinase binding	over-represented	4.04428e-15	27.1719	58	hsa-miR-93-5p; hsa-miR-608; hsa-miR-503-5p; hsa-miR-449b-5p; hsa-miR-449a; hsa-miR-429; hsa-miR-373-3p; hsa-miR-34c-5p; hsa-miR-34b-5p; hsa-miR-34b-3p; hsa-miR-34a-5p; hsa-miR-342-3p; hsa-miR-330-3p; hsa-miR-328-3p; hsa-miR-32-5p; hsa-miR-30d-5p; hsa-miR-30b-5p; hsa-miR-302c-3p; hsa-miR-302b-3p; hsa-miR-302a-3p; hsa-miR-26a-5p; hsa-miR-25-3p; hsa-miR-24-3p; hsa-miR-222-3p; hsa-miR-221-3p; hsa-miR…
Gene Ontology (miRWalk)	GO0016020 membrane	over-represented	9.68003e-15	27.7333	58	hsa-miR-93-5p; hsa-miR-708-5p; hsa-miR-503-5p; hsa-miR-449a; hsa-miR-429; hsa-miR-373-3p; hsa-miR-372-3p; hsa-miR-34c-5p; hsa-miR-34b-5p; hsa-miR-34b-3p; hsa-miR-34a-5p; hsa-miR-342-3p; hsa-miR-330-3p; hsa-miR-328-3p; hsa-miR-32-5p; hsa-miR-30d-5p; hsa-miR-30b-5p; hsa-miR-302c-3p; hsa-miR-302a-3p; hsa-miR-26a-5p; hsa-miR-25-3p; hsa-miR-24-3p; hsa-miR-222-3p; hsa-miR-221-3p; hsa-miR-214-3p; hsa-mi…
Pathways (miRWalk)	WP710 DNA damage response only ATM dependent	over-represented	9.82266e-15	28.487	58	hsa-miR-93-5p; hsa-miR-608; hsa-miR-503-5p; hsa-miR-449a; hsa-miR-429; hsa-miR-372-3p; hsa-miR-34c-5p; hsa-miR-34b-5p; hsa-miR-34b-3p; hsa-miR-34a-5p; hsa-miR-342-3p; hsa-miR-330-3p; hsa-miR-328-3p; hsa-miR-32-5p; hsa-miR-30d-5p; hsa-miR-30b-5p; hsa-miR-302c-3p; hsa-miR-302b-3p; hsa-miR-302a-3p; hsa-miR-26a-5p; hsa-miR-25-3p; hsa-miR-24-3p; hsa-miR-222-3p; hsa-miR-221-3p; hsa-miR-216a-5p; hsa-miR…
Pathways (miRWalk)	WP138 Androgen receptor signaling pathway	over-represented	4.98037e-14	29.509	58	hsa-miR-93-5p; hsa-miR-608; hsa-miR-503-5p; hsa-miR-449b-5p; hsa-miR-449a; hsa-miR-429; hsa-miR-373-3p; hsa-miR-372-3p; hsa-miR-34c-5p; hsa-miR-34b-5p; hsa-miR-34b-3p; hsa-miR-34a-5p; hsa-miR-342-3p; hsa-miR-330-3p; hsa-miR-328-3p; hsa-miR-32-5p; hsa-miR-30d-5p; hsa-miR-30b-5p; hsa-miR-302c-3p; hsa-miR-302b-3p; hsa-miR-302a-3p; hsa-miR-26a-5p; hsa-miR-25-3p; hsa-miR-24-3p; hsa-miR-222-3p; hsa-miR…
Gene Ontology (miRWalk)	GO0008285 negative regulation of cell proliferation	over-represented	4.8085e-13	29.9789	58	hsa-miR-93-5p; hsa-miR-708-5p; hsa-miR-608; hsa-miR-503-5p; hsa-miR-449b-5p; hsa-miR-449a; hsa-miR-429; hsa-miR-373-3p; hsa-miR-372-3p; hsa-miR-34c-5p; hsa-miR-34b-5p; hsa-miR-34b-3p; hsa-miR-34a-5p; hsa-miR-342-3p; hsa-miR-330-3p; hsa-miR-328-3p; hsa-miR-32-5p; hsa-miR-30d-5p; hsa-miR-30b-5p; hsa-miR-302a-3p; hsa-miR-26a-5p; hsa-miR-25-3p; hsa-miR-24-3p; hsa-miR-222-3p; hsa-miR-221-3p; hsa-miR-2…
Gene Ontology (miRWalk)	GO0007165 signal transduction	over-represented	6.17464e-13	30.2035	58	hsa-miR-93-5p; hsa-miR-708-5p; hsa-miR-503-5p; hsa-miR-449b-5p; hsa-miR-449a; hsa-miR-429; hsa-miR-373-3p; hsa-miR-372-3p; hsa-miR-34c-5p; hsa-miR-34b-5p; hsa-miR-34b-3p; hsa-miR-34a-5p; hsa-miR-342-3p; hsa-miR-330-3p; hsa-miR-328-3p; hsa-miR-32-5p; hsa-miR-30d-5p; hsa-miR-30b-5p; hsa-miR-302c-3p; hsa-miR-302b-3p; hsa-miR-302a-3p; hsa-miR-26a-5p; hsa-miR-25-3p; hsa-miR-24-3p; hsa-miR-222-3p; hsa-…
Gene Ontology (miRWalk)	GO0016021 integral to membrane	over-represented	6.15278e-11	33.1228	58	hsa-miR-93-5p; hsa-miR-708-5p; hsa-miR-590-5p; hsa-miR-520c-3p; hsa-miR-503-5p; hsa-miR-449b-5p; hsa-miR-449a; hsa-miR-373-3p; hsa-miR-372-3p; hsa-miR-34c-5p; hsa-miR-34b-5p; hsa-miR-34b-3p; hsa-miR-34a-5p; hsa-miR-342-3p; hsa-miR-330-3p; hsa-miR-328-3p; hsa-miR-32-5p; hsa-miR-30d-5p; hsa-miR-30b-5p; hsa-miR-302c-3p; hsa-miR-302b-3p; hsa-miR-26a-5p; hsa-miR-25-3p; hsa-miR-24-3p; hsa-miR-222-3p; h…
Gene Ontology (miRWalk)	GO0008270 zinc ion binding	over-represented	1.17338e-10	33.5719	58	hsa-miR-93-5p; hsa-miR-708-5p; hsa-miR-608; hsa-miR-503-5p; hsa-miR-449a; hsa-miR-429; hsa-miR-373-3p; hsa-miR-372-3p; hsa-miR-34c-5p; hsa-miR-34b-5p; hsa-miR-34a-5p; hsa-miR-342-3p; hsa-miR-330-3p; hsa-miR-328-3p; hsa-miR-32-5p; hsa-miR-30d-5p; hsa-miR-30b-5p; hsa-miR-302c-3p; hsa-miR-302b-3p; hsa-miR-302a-3p; hsa-miR-26a-5p; hsa-miR-25-3p; hsa-miR-24-3p; hsa-miR-222-3p; hsa-miR-221-3p; hsa-miR-…
Pathways (miRWalk)	hsa05210 Colorectal cancer	over-represented	1.65797e-15	26.4431	57	hsa-miR-93-5p; hsa-miR-708-5p; hsa-miR-608; hsa-miR-590-5p; hsa-miR-503-5p; hsa-miR-449b-5p; hsa-miR-449a; hsa-miR-429; hsa-miR-372-3p; hsa-miR-34c-5p; hsa-miR-34b-5p; hsa-miR-34b-3p; hsa-miR-34a-5p; hsa-miR-342-3p; hsa-miR-32-5p; hsa-miR-30d-5p; hsa-miR-302c-3p; hsa-miR-302b-3p; hsa-miR-302a-3p; hsa-miR-26a-5p; hsa-miR-25-3p; hsa-miR-24-3p; hsa-miR-222-3p; hsa-miR-221-3p; hsa-miR-214-3p; hsa-miR…
Gene Ontology (miRWalk)	GO0042803 protein homodimerization activity	over-represented	3.81127e-15	25.9368	57	hsa-miR-93-5p; hsa-miR-708-5p; hsa-miR-503-5p; hsa-miR-449a; hsa-miR-429; hsa-miR-373-3p; hsa-miR-372-3p; hsa-miR-34c-5p; hsa-miR-34b-5p; hsa-miR-34b-3p; hsa-miR-34a-5p; hsa-miR-342-3p; hsa-miR-330-3p; hsa-miR-328-3p; hsa-miR-32-5p; hsa-miR-30d-5p; hsa-miR-30b-5p; hsa-miR-302a-3p; hsa-miR-26a-5p; hsa-miR-25-3p; hsa-miR-24-3p; hsa-miR-222-3p; hsa-miR-221-3p; hsa-miR-214-3p; hsa-miR-21-5p; hsa-miR-…
Pathways (miRWalk)	hsa04722 Neurotrophin signaling pathway	over-represented	1.6757e-14	27.5928	57	hsa-miR-93-5p; hsa-miR-708-5p; hsa-miR-608; hsa-miR-503-5p; hsa-miR-449a; hsa-miR-429; hsa-miR-373-3p; hsa-miR-34c-5p; hsa-miR-34b-5p; hsa-miR-34a-5p; hsa-miR-342-3p; hsa-miR-330-3p; hsa-miR-328-3p; hsa-miR-32-5p; hsa-miR-30d-5p; hsa-miR-30b-5p; hsa-miR-302c-3p; hsa-miR-302b-3p; hsa-miR-302a-3p; hsa-miR-26a-5p; hsa-miR-25-3p; hsa-miR-24-3p; hsa-miR-222-3p; hsa-miR-221-3p; hsa-miR-216a-5p; hsa-miR…
Pathways (miRWalk)	hsa05220 Chronic myeloid leukemia	over-represented	6.70547e-14	28.487	57	hsa-miR-93-5p; hsa-miR-708-5p; hsa-miR-608; hsa-miR-590-5p; hsa-miR-503-5p; hsa-miR-449b-5p; hsa-miR-449a; hsa-miR-429; hsa-miR-373-3p; hsa-miR-372-3p; hsa-miR-34c-5p; hsa-miR-34b-5p; hsa-miR-34b-3p; hsa-miR-34a-5p; hsa-miR-342-3p; hsa-miR-330-3p; hsa-miR-32-5p; hsa-miR-30d-5p; hsa-miR-30b-5p; hsa-miR-302c-3p; hsa-miR-302b-3p; hsa-miR-302a-3p; hsa-miR-26a-5p; hsa-miR-25-3p; hsa-miR-24-3p; hsa-miR…
Gene Ontology (miRWalk)	GO0045892 negative regulation of transcription dna dependent	over-represented	1.11158e-13	27.8456	57	hsa-miR-93-5p; hsa-miR-608; hsa-miR-503-5p; hsa-miR-449b-5p; hsa-miR-449a; hsa-miR-429; hsa-miR-373-3p; hsa-miR-34c-5p; hsa-miR-34b-5p; hsa-miR-34b-3p; hsa-miR-34a-5p; hsa-miR-342-3p; hsa-miR-330-3p; hsa-miR-328-3p; hsa-miR-32-5p; hsa-miR-30d-5p; hsa-miR-30b-5p; hsa-miR-302a-3p; hsa-miR-26a-5p; hsa-miR-25-3p; hsa-miR-24-3p; hsa-miR-222-3p; hsa-miR-221-3p; hsa-miR-216a-5p; hsa-miR-214-3p; hsa-miR-…
Pathways (miRWalk)	hsa04010 MAPK signaling pathway	over-represented	1.26825e-13	28.8703	57	hsa-miR-93-5p; hsa-miR-708-5p; hsa-miR-608; hsa-miR-590-5p; hsa-miR-503-5p; hsa-miR-429; hsa-miR-373-3p; hsa-miR-372-3p; hsa-miR-34c-5p; hsa-miR-34b-5p; hsa-miR-34b-3p; hsa-miR-34a-5p; hsa-miR-342-3p; hsa-miR-330-3p; hsa-miR-328-3p; hsa-miR-32-5p; hsa-miR-30d-5p; hsa-miR-30b-5p; hsa-miR-302c-3p; hsa-miR-302b-3p; hsa-miR-302a-3p; hsa-miR-26a-5p; hsa-miR-25-3p; hsa-miR-24-3p; hsa-miR-222-3p; hsa-mi…
Gene Ontology (miRWalk)	GO0045893 positive regulation of transcription dna dependent	over-represented	6.97266e-12	30.4281	57	hsa-miR-93-5p; hsa-miR-608; hsa-miR-503-5p; hsa-miR-449b-5p; hsa-miR-449a; hsa-miR-429; hsa-miR-373-3p; hsa-miR-372-3p; hsa-miR-34c-5p; hsa-miR-34b-5p; hsa-miR-34b-3p; hsa-miR-34a-5p; hsa-miR-342-3p; hsa-miR-330-3p; hsa-miR-328-3p; hsa-miR-32-5p; hsa-miR-30d-5p; hsa-miR-30b-5p; hsa-miR-302a-3p; hsa-miR-26a-5p; hsa-miR-25-3p; hsa-miR-24-3p; hsa-miR-222-3p; hsa-miR-221-3p; hsa-miR-214-3p; hsa-miR-2…
Gene Ontology (miRWalk)	GO0003677 dna binding	over-represented	1.10445e-08	35.3684	57	hsa-miR-93-5p; hsa-miR-708-5p; hsa-miR-608; hsa-miR-520c-3p; hsa-miR-503-5p; hsa-miR-449a; hsa-miR-429; hsa-miR-373-3p; hsa-miR-372-3p; hsa-miR-34c-5p; hsa-miR-34b-5p; hsa-miR-34b-3p; hsa-miR-34a-5p; hsa-miR-342-3p; hsa-miR-330-3p; hsa-miR-328-3p; hsa-miR-32-5p; hsa-miR-30d-5p; hsa-miR-30b-5p; hsa-miR-26a-5p; hsa-miR-25-3p; hsa-miR-24-3p; hsa-miR-222-3p; hsa-miR-221-3p; hsa-miR-214-3p; hsa-miR-21…
Gene Ontology (miRWalk)	GO0007179 transforming growth factor beta receptor signaling pathway	over-represented	4.45296e-18	21.5579	56	hsa-miR-93-5p; hsa-miR-608; hsa-miR-590-5p; hsa-miR-449b-5p; hsa-miR-449a; hsa-miR-429; hsa-miR-373-3p; hsa-miR-372-3p; hsa-miR-34c-5p; hsa-miR-34b-5p; hsa-miR-34b-3p; hsa-miR-34a-5p; hsa-miR-342-3p; hsa-miR-330-3p; hsa-miR-30d-5p; hsa-miR-30b-5p; hsa-miR-302b-3p; hsa-miR-302a-3p; hsa-miR-26a-5p; hsa-miR-25-3p; hsa-miR-24-3p; hsa-miR-222-3p; hsa-miR-221-3p; hsa-miR-216a-5p; hsa-miR-214-3p; hsa-mi…
Gene Ontology (miRWalk)	GO0009986 cell surface	over-represented	2.75559e-17	22.4561	56	hsa-miR-93-5p; hsa-miR-708-5p; hsa-miR-608; hsa-miR-520c-3p; hsa-miR-503-5p; hsa-miR-449a; hsa-miR-429; hsa-miR-373-3p; hsa-miR-372-3p; hsa-miR-34c-5p; hsa-miR-34b-5p; hsa-miR-34b-3p; hsa-miR-34a-5p; hsa-miR-330-3p; hsa-miR-328-3p; hsa-miR-32-5p; hsa-miR-302c-3p; hsa-miR-26a-5p; hsa-miR-25-3p; hsa-miR-24-3p; hsa-miR-222-3p; hsa-miR-221-3p; hsa-miR-216a-5p; hsa-miR-214-3p; hsa-miR-21-5p; hsa-miR-2…
Pathways (miRWalk)	hsa05222 Small cell lung cancer	over-represented	1.35295e-15	25.1657	56	hsa-miR-93-5p; hsa-miR-708-5p; hsa-miR-608; hsa-miR-503-5p; hsa-miR-449b-5p; hsa-miR-449a; hsa-miR-429; hsa-miR-373-3p; hsa-miR-34c-5p; hsa-miR-34b-5p; hsa-miR-34b-3p; hsa-miR-34a-5p; hsa-miR-330-3p; hsa-miR-32-5p; hsa-miR-30d-5p; hsa-miR-30b-5p; hsa-miR-302c-3p; hsa-miR-302b-3p; hsa-miR-302a-3p; hsa-miR-26a-5p; hsa-miR-25-3p; hsa-miR-24-3p; hsa-miR-222-3p; hsa-miR-221-3p; hsa-miR-216a-5p; hsa-mi…
Pathways (miRWalk)	hsa05212 Pancreatic cancer	over-represented	1.76523e-14	26.5709	56	hsa-miR-93-5p; hsa-miR-708-5p; hsa-miR-608; hsa-miR-590-5p; hsa-miR-503-5p; hsa-miR-449b-5p; hsa-miR-449a; hsa-miR-373-3p; hsa-miR-372-3p; hsa-miR-34c-5p; hsa-miR-34b-5p; hsa-miR-34b-3p; hsa-miR-34a-5p; hsa-miR-330-3p; hsa-miR-32-5p; hsa-miR-30d-5p; hsa-miR-302c-3p; hsa-miR-302b-3p; hsa-miR-302a-3p; hsa-miR-26a-5p; hsa-miR-25-3p; hsa-miR-24-3p; hsa-miR-222-3p; hsa-miR-221-3p; hsa-miR-216a-5p; hsa…
Pathways (miRWalk)	hsa05214 Glioma	over-represented	6.70547e-14	27.3373	56	hsa-miR-93-5p; hsa-miR-708-5p; hsa-miR-608; hsa-miR-503-5p; hsa-miR-449b-5p; hsa-miR-449a; hsa-miR-429; hsa-miR-372-3p; hsa-miR-34c-5p; hsa-miR-34b-5p; hsa-miR-34b-3p; hsa-miR-34a-5p; hsa-miR-330-3p; hsa-miR-32-5p; hsa-miR-30d-5p; hsa-miR-30b-5p; hsa-miR-302c-3p; hsa-miR-302b-3p; hsa-miR-302a-3p; hsa-miR-26a-5p; hsa-miR-25-3p; hsa-miR-24-3p; hsa-miR-222-3p; hsa-miR-221-3p; hsa-miR-216a-5p; hsa-mi…
Gene Ontology (miRWalk)	GO0046982 protein heterodimerization activity	over-represented	2.15586e-13	27.0596	56	hsa-miR-93-5p; hsa-miR-708-5p; hsa-miR-608; hsa-miR-503-5p; hsa-miR-449b-5p; hsa-miR-449a; hsa-miR-429; hsa-miR-373-3p; hsa-miR-372-3p; hsa-miR-34c-5p; hsa-miR-34b-5p; hsa-miR-34b-3p; hsa-miR-34a-5p; hsa-miR-342-3p; hsa-miR-330-3p; hsa-miR-328-3p; hsa-miR-32-5p; hsa-miR-30d-5p; hsa-miR-30b-5p; hsa-miR-26a-5p; hsa-miR-25-3p; hsa-miR-24-3p; hsa-miR-222-3p; hsa-miR-221-3p; hsa-miR-214-3p; hsa-miR-21…
Gene Ontology (miRWalk)	GO0043565 sequence specific dna binding	over-represented	1.26245e-12	28.1825	56	hsa-miR-93-5p; hsa-miR-708-5p; hsa-miR-503-5p; hsa-miR-449a; hsa-miR-429; hsa-miR-373-3p; hsa-miR-372-3p; hsa-miR-34c-5p; hsa-miR-34b-5p; hsa-miR-34b-3p; hsa-miR-34a-5p; hsa-miR-342-3p; hsa-miR-330-3p; hsa-miR-328-3p; hsa-miR-32-5p; hsa-miR-30d-5p; hsa-miR-30b-5p; hsa-miR-302a-3p; hsa-miR-26a-5p; hsa-miR-25-3p; hsa-miR-24-3p; hsa-miR-222-3p; hsa-miR-221-3p; hsa-miR-214-3p; hsa-miR-21-5p; hsa-miR-…
Pathways (miRWalk)	WP306 Focal Adhesion	over-represented	1.7777e-12	29.2535	56	hsa-miR-93-5p; hsa-miR-708-5p; hsa-miR-608; hsa-miR-503-5p; hsa-miR-449b-5p; hsa-miR-449a; hsa-miR-429; hsa-miR-34c-5p; hsa-miR-34b-5p; hsa-miR-34b-3p; hsa-miR-34a-5p; hsa-miR-342-3p; hsa-miR-330-3p; hsa-miR-32-5p; hsa-miR-30b-5p; hsa-miR-302c-3p; hsa-miR-302b-3p; hsa-miR-302a-3p; hsa-miR-26a-5p; hsa-miR-25-3p; hsa-miR-24-3p; hsa-miR-222-3p; hsa-miR-221-3p; hsa-miR-216a-5p; hsa-miR-214-3p; hsa-mi…
Gene Ontology (miRWalk)	GO0006355 regulation of transcription dna dependent	over-represented	8.02562e-11	30.7649	56	hsa-miR-93-5p; hsa-miR-708-5p; hsa-miR-608; hsa-miR-503-5p; hsa-miR-449a; hsa-miR-429; hsa-miR-373-3p; hsa-miR-34c-5p; hsa-miR-34b-5p; hsa-miR-34b-3p; hsa-miR-34a-5p; hsa-miR-342-3p; hsa-miR-330-3p; hsa-miR-328-3p; hsa-miR-32-5p; hsa-miR-30d-5p; hsa-miR-30b-5p; hsa-miR-302c-3p; hsa-miR-26a-5p; hsa-miR-25-3p; hsa-miR-24-3p; hsa-miR-222-3p; hsa-miR-221-3p; hsa-miR-214-3p; hsa-miR-21-5p; hsa-miR-20a…
Gene Ontology (miRWalk)	GO0005615 extracellular space	over-represented	9.94863e-15	24.3649	55	hsa-miR-93-5p; hsa-miR-503-5p; hsa-miR-449b-5p; hsa-miR-449a; hsa-miR-373-3p; hsa-miR-372-3p; hsa-miR-34c-5p; hsa-miR-34b-5p; hsa-miR-34b-3p; hsa-miR-34a-5p; hsa-miR-342-3p; hsa-miR-330-3p; hsa-miR-328-3p; hsa-miR-32-5p; hsa-miR-30d-5p; hsa-miR-30b-5p; hsa-miR-302a-3p; hsa-miR-26a-5p; hsa-miR-25-3p; hsa-miR-24-3p; hsa-miR-222-3p; hsa-miR-221-3p; hsa-miR-214-3p; hsa-miR-21-5p; hsa-miR-20a-5p; hsa-…
Gene Ontology (miRWalk)	GO0048011 nerve growth factor receptor signaling pathway	over-represented	9.94863e-15	24.3649	55	hsa-miR-93-5p; hsa-miR-503-5p; hsa-miR-449b-5p; hsa-miR-449a; hsa-miR-429; hsa-miR-373-3p; hsa-miR-34b-5p; hsa-miR-34a-5p; hsa-miR-342-3p; hsa-miR-330-3p; hsa-miR-328-3p; hsa-miR-32-5p; hsa-miR-30d-5p; hsa-miR-30b-5p; hsa-miR-302c-3p; hsa-miR-302b-3p; hsa-miR-302a-3p; hsa-miR-26a-5p; hsa-miR-25-3p; hsa-miR-24-3p; hsa-miR-222-3p; hsa-miR-221-3p; hsa-miR-216a-5p; hsa-miR-214-3p; hsa-miR-21-5p; hsa-…
Pathways (miRWalk)	hsa04144 Endocytosis	over-represented	1.97958e-14	25.5489	55	hsa-miR-93-5p; hsa-miR-708-5p; hsa-miR-608; hsa-miR-590-5p; hsa-miR-503-5p; hsa-miR-449b-5p; hsa-miR-449a; hsa-miR-373-3p; hsa-miR-372-3p; hsa-miR-34c-5p; hsa-miR-34b-5p; hsa-miR-34b-3p; hsa-miR-34a-5p; hsa-miR-330-3p; hsa-miR-328-3p; hsa-miR-32-5p; hsa-miR-30d-5p; hsa-miR-30b-5p; hsa-miR-302b-3p; hsa-miR-26a-5p; hsa-miR-25-3p; hsa-miR-24-3p; hsa-miR-222-3p; hsa-miR-221-3p; hsa-miR-216a-5p; hsa-m…
Pathways (miRWalk)	WP382 MAPK signaling pathway	over-represented	1.04703e-13	26.4431	55	hsa-miR-93-5p; hsa-miR-708-5p; hsa-miR-608; hsa-miR-590-5p; hsa-miR-503-5p; hsa-miR-429; hsa-miR-372-3p; hsa-miR-34c-5p; hsa-miR-34b-5p; hsa-miR-34b-3p; hsa-miR-34a-5p; hsa-miR-342-3p; hsa-miR-330-3p; hsa-miR-32-5p; hsa-miR-30d-5p; hsa-miR-30b-5p; hsa-miR-302c-3p; hsa-miR-302b-3p; hsa-miR-302a-3p; hsa-miR-26a-5p; hsa-miR-25-3p; hsa-miR-24-3p; hsa-miR-222-3p; hsa-miR-221-3p; hsa-miR-216a-5p; hsa-m…
Gene Ontology (miRWalk)	GO0008134 transcription factor binding	over-represented	1.30066e-12	27.0596	55	hsa-miR-93-5p; hsa-miR-608; hsa-miR-449b-5p; hsa-miR-449a; hsa-miR-429; hsa-miR-373-3p; hsa-miR-34c-5p; hsa-miR-34b-5p; hsa-miR-34b-3p; hsa-miR-34a-5p; hsa-miR-342-3p; hsa-miR-330-3p; hsa-miR-328-3p; hsa-miR-32-5p; hsa-miR-30d-5p; hsa-miR-30b-5p; hsa-miR-26a-5p; hsa-miR-25-3p; hsa-miR-24-3p; hsa-miR-222-3p; hsa-miR-221-3p; hsa-miR-214-3p; hsa-miR-21-5p; hsa-miR-20a-5p; hsa-miR-205-5p; hsa-miR-204…
Gene Ontology (miRWalk)	GO0019899 enzyme binding	over-represented	1.60369e-12	27.1719	55	hsa-miR-93-5p; hsa-miR-708-5p; hsa-miR-608; hsa-miR-503-5p; hsa-miR-449b-5p; hsa-miR-449a; hsa-miR-373-3p; hsa-miR-34c-5p; hsa-miR-34b-5p; hsa-miR-34b-3p; hsa-miR-34a-5p; hsa-miR-342-3p; hsa-miR-330-3p; hsa-miR-328-3p; hsa-miR-32-5p; hsa-miR-30d-5p; hsa-miR-30b-5p; hsa-miR-302c-3p; hsa-miR-302b-3p; hsa-miR-302a-3p; hsa-miR-26a-5p; hsa-miR-25-3p; hsa-miR-24-3p; hsa-miR-222-3p; hsa-miR-221-3p; hsa-…
Gene Ontology (miRWalk)	GO0044281 small molecule metabolic process	over-represented	5.53262e-09	32.3368	55	hsa-miR-93-5p; hsa-miR-708-5p; hsa-miR-608; hsa-miR-520c-3p; hsa-miR-503-5p; hsa-miR-429; hsa-miR-373-3p; hsa-miR-34c-5p; hsa-miR-34b-5p; hsa-miR-34a-5p; hsa-miR-342-3p; hsa-miR-330-3p; hsa-miR-328-3p; hsa-miR-32-5p; hsa-miR-30d-5p; hsa-miR-30b-5p; hsa-miR-302c-3p; hsa-miR-302b-3p; hsa-miR-302a-3p; hsa-miR-26a-5p; hsa-miR-25-3p; hsa-miR-24-3p; hsa-miR-222-3p; hsa-miR-221-3p; hsa-miR-216a-5p; hsa-…
Gene Ontology (miRWalk)	GO0005739 mitochondrion	over-represented	7.56929e-09	32.5614	55	hsa-miR-93-5p; hsa-miR-708-5p; hsa-miR-608; hsa-miR-503-5p; hsa-miR-449a; hsa-miR-429; hsa-miR-373-3p; hsa-miR-372-3p; hsa-miR-34c-5p; hsa-miR-34b-5p; hsa-miR-34b-3p; hsa-miR-34a-5p; hsa-miR-342-3p; hsa-miR-328-3p; hsa-miR-32-5p; hsa-miR-30d-5p; hsa-miR-30b-5p; hsa-miR-26a-5p; hsa-miR-25-3p; hsa-miR-24-3p; hsa-miR-222-3p; hsa-miR-221-3p; hsa-miR-214-3p; hsa-miR-21-5p; hsa-miR-20a-5p; hsa-miR-205-…
Gene Ontology (miRWalk)	GO0007411 axon guidance	over-represented	2.0252e-13	24.814	54	hsa-miR-93-5p; hsa-miR-708-5p; hsa-miR-608; hsa-miR-503-5p; hsa-miR-449b-5p; hsa-miR-449a; hsa-miR-373-3p; hsa-miR-372-3p; hsa-miR-34c-5p; hsa-miR-34b-5p; hsa-miR-34b-3p; hsa-miR-34a-5p; hsa-miR-342-3p; hsa-miR-330-3p; hsa-miR-328-3p; hsa-miR-32-5p; hsa-miR-30b-5p; hsa-miR-302b-3p; hsa-miR-26a-5p; hsa-miR-25-3p; hsa-miR-24-3p; hsa-miR-222-3p; hsa-miR-221-3p; hsa-miR-216a-5p; hsa-miR-214-3p; hsa-m…
Gene Ontology (miRWalk)	GO0006468 protein phosphorylation	over-represented	4.98978e-13	25.3754	54	hsa-miR-93-5p; hsa-miR-590-5p; hsa-miR-520c-3p; hsa-miR-503-5p; hsa-miR-449b-5p; hsa-miR-449a; hsa-miR-373-3p; hsa-miR-372-3p; hsa-miR-34c-5p; hsa-miR-34b-5p; hsa-miR-34b-3p; hsa-miR-34a-5p; hsa-miR-342-3p; hsa-miR-330-3p; hsa-miR-328-3p; hsa-miR-32-5p; hsa-miR-30d-5p; hsa-miR-30b-5p; hsa-miR-302c-3p; hsa-miR-302b-3p; hsa-miR-302a-3p; hsa-miR-26a-5p; hsa-miR-25-3p; hsa-miR-24-3p; hsa-miR-222-3p; …
Pathways (miRWalk)	P00057 Wnt signaling pathway	over-represented	1.14877e-12	26.6986	54	hsa-miR-93-5p; hsa-miR-608; hsa-miR-503-5p; hsa-miR-449b-5p; hsa-miR-449a; hsa-miR-429; hsa-miR-34c-5p; hsa-miR-34b-5p; hsa-miR-34b-3p; hsa-miR-34a-5p; hsa-miR-342-3p; hsa-miR-328-3p; hsa-miR-32-5p; hsa-miR-30d-5p; hsa-miR-30b-5p; hsa-miR-302c-3p; hsa-miR-302a-3p; hsa-miR-26a-5p; hsa-miR-25-3p; hsa-miR-24-3p; hsa-miR-222-3p; hsa-miR-221-3p; hsa-miR-214-3p; hsa-miR-21-5p; hsa-miR-20a-5p; hsa-miR-2…
Gene Ontology (miRWalk)	GO0042802 identical protein binding	over-represented	5.92766e-12	26.8351	54	hsa-miR-93-5p; hsa-miR-608; hsa-miR-520c-3p; hsa-miR-449b-5p; hsa-miR-449a; hsa-miR-429; hsa-miR-373-3p; hsa-miR-34c-5p; hsa-miR-34b-5p; hsa-miR-34a-5p; hsa-miR-342-3p; hsa-miR-330-3p; hsa-miR-328-3p; hsa-miR-32-5p; hsa-miR-30d-5p; hsa-miR-30b-5p; hsa-miR-302c-3p; hsa-miR-302b-3p; hsa-miR-302a-3p; hsa-miR-26a-5p; hsa-miR-25-3p; hsa-miR-24-3p; hsa-miR-222-3p; hsa-miR-221-3p; hsa-miR-216a-5p; hsa-m…
Gene Ontology (miRWalk)	GO0005576 extracellular region	over-represented	8.78768e-12	27.0596	54	hsa-miR-93-5p; hsa-miR-708-5p; hsa-miR-590-5p; hsa-miR-520c-3p; hsa-miR-503-5p; hsa-miR-449a; hsa-miR-373-3p; hsa-miR-372-3p; hsa-miR-34c-5p; hsa-miR-34b-3p; hsa-miR-34a-5p; hsa-miR-342-3p; hsa-miR-330-3p; hsa-miR-328-3p; hsa-miR-32-5p; hsa-miR-30b-5p; hsa-miR-302a-3p; hsa-miR-26a-5p; hsa-miR-25-3p; hsa-miR-24-3p; hsa-miR-222-3p; hsa-miR-221-3p; hsa-miR-214-3p; hsa-miR-21-5p; hsa-miR-20a-5p; hsa-…
Gene Ontology (miRWalk)	GO0019048 virus host interaction	over-represented	1.84139e-11	27.5088	54	hsa-miR-93-5p; hsa-miR-608; hsa-miR-503-5p; hsa-miR-449b-5p; hsa-miR-449a; hsa-miR-429; hsa-miR-373-3p; hsa-miR-34c-5p; hsa-miR-34b-5p; hsa-miR-34a-5p; hsa-miR-342-3p; hsa-miR-330-3p; hsa-miR-328-3p; hsa-miR-32-5p; hsa-miR-30d-5p; hsa-miR-30b-5p; hsa-miR-26a-5p; hsa-miR-25-3p; hsa-miR-24-3p; hsa-miR-222-3p; hsa-miR-221-3p; hsa-miR-216a-5p; hsa-miR-214-3p; hsa-miR-21-5p; hsa-miR-20a-5p; hsa-miR-20…
Pathways (miRWalk)	hsa04110 Cell cycle	over-represented	1.63985e-09	31.1697	54	hsa-miR-93-5p; hsa-miR-608; hsa-miR-503-5p; hsa-miR-449b-5p; hsa-miR-449a; hsa-miR-429; hsa-miR-372-3p; hsa-miR-34c-5p; hsa-miR-34b-5p; hsa-miR-34b-3p; hsa-miR-34a-5p; hsa-miR-342-3p; hsa-miR-330-3p; hsa-miR-328-3p; hsa-miR-32-5p; hsa-miR-30d-5p; hsa-miR-30b-5p; hsa-miR-302c-3p; hsa-miR-302b-3p; hsa-miR-302a-3p; hsa-miR-26a-5p; hsa-miR-25-3p; hsa-miR-24-3p; hsa-miR-222-3p; hsa-miR-221-3p; hsa-miR…
Gene Ontology (miRWalk)	GO0010628 positive regulation of gene expression	over-represented	4.45296e-18	18.6386	53	hsa-miR-93-5p; hsa-miR-708-5p; hsa-miR-608; hsa-miR-520c-3p; hsa-miR-503-5p; hsa-miR-449b-5p; hsa-miR-449a; hsa-miR-373-3p; hsa-miR-372-3p; hsa-miR-34c-5p; hsa-miR-34b-5p; hsa-miR-34b-3p; hsa-miR-34a-5p; hsa-miR-342-3p; hsa-miR-330-3p; hsa-miR-328-3p; hsa-miR-30d-5p; hsa-miR-30b-5p; hsa-miR-26a-5p; hsa-miR-24-3p; hsa-miR-222-3p; hsa-miR-221-3p; hsa-miR-216a-5p; hsa-miR-214-3p; hsa-miR-21-5p; hsa-…
Gene Ontology (miRWalk)	GO0030308 negative regulation of cell growth	over-represented	1.11158e-13	23.4667	53	hsa-miR-93-5p; hsa-miR-608; hsa-miR-503-5p; hsa-miR-449b-5p; hsa-miR-449a; hsa-miR-429; hsa-miR-372-3p; hsa-miR-34c-5p; hsa-miR-34b-5p; hsa-miR-34a-5p; hsa-miR-330-3p; hsa-miR-328-3p; hsa-miR-32-5p; hsa-miR-30d-5p; hsa-miR-30b-5p; hsa-miR-302c-3p; hsa-miR-302a-3p; hsa-miR-26a-5p; hsa-miR-25-3p; hsa-miR-24-3p; hsa-miR-222-3p; hsa-miR-221-3p; hsa-miR-216a-5p; hsa-miR-214-3p; hsa-miR-21-5p; hsa-miR-…
Gene Ontology (miRWalk)	GO0006974 response to dna damage stimulus	over-represented	2.5453e-13	23.9158	53	hsa-miR-93-5p; hsa-miR-708-5p; hsa-miR-608; hsa-miR-503-5p; hsa-miR-449b-5p; hsa-miR-449a; hsa-miR-429; hsa-miR-373-3p; hsa-miR-372-3p; hsa-miR-34c-5p; hsa-miR-34b-5p; hsa-miR-34b-3p; hsa-miR-34a-5p; hsa-miR-342-3p; hsa-miR-328-3p; hsa-miR-30d-5p; hsa-miR-30b-5p; hsa-miR-302c-3p; hsa-miR-302a-3p; hsa-miR-26a-5p; hsa-miR-25-3p; hsa-miR-24-3p; hsa-miR-222-3p; hsa-miR-221-3p; hsa-miR-216a-5p; hsa-mi…
Pathways (miRWalk)	P00005 Angiogenesis	over-represented	6.35971e-13	25.2934	53	hsa-miR-93-5p; hsa-miR-503-5p; hsa-miR-449a; hsa-miR-429; hsa-miR-373-3p; hsa-miR-372-3p; hsa-miR-34c-5p; hsa-miR-34b-3p; hsa-miR-34a-5p; hsa-miR-342-3p; hsa-miR-330-3p; hsa-miR-32-5p; hsa-miR-30b-5p; hsa-miR-302c-3p; hsa-miR-302b-3p; hsa-miR-302a-3p; hsa-miR-26a-5p; hsa-miR-25-3p; hsa-miR-24-3p; hsa-miR-222-3p; hsa-miR-221-3p; hsa-miR-214-3p; hsa-miR-21-5p; hsa-miR-20a-5p; hsa-miR-205-5p; hsa-mi…
Pathways (miRWalk)	hsa04520 Adherens junction	over-represented	1.00758e-12	25.5489	53	hsa-miR-93-5p; hsa-miR-608; hsa-miR-590-5p; hsa-miR-449b-5p; hsa-miR-449a; hsa-miR-429; hsa-miR-372-3p; hsa-miR-34c-5p; hsa-miR-34b-5p; hsa-miR-34b-3p; hsa-miR-34a-5p; hsa-miR-342-3p; hsa-miR-330-3p; hsa-miR-328-3p; hsa-miR-302b-3p; hsa-miR-26a-5p; hsa-miR-25-3p; hsa-miR-24-3p; hsa-miR-222-3p; hsa-miR-221-3p; hsa-miR-216a-5p; hsa-miR-214-3p; hsa-miR-21-5p; hsa-miR-20a-5p; hsa-miR-205-5p; hsa-miR-…
Pathways (miRWalk)	hsa05218 Melanoma	over-represented	4.6056e-12	26.4431	53	hsa-miR-93-5p; hsa-miR-708-5p; hsa-miR-608; hsa-miR-503-5p; hsa-miR-449b-5p; hsa-miR-449a; hsa-miR-372-3p; hsa-miR-34c-5p; hsa-miR-34b-5p; hsa-miR-34b-3p; hsa-miR-34a-5p; hsa-miR-330-3p; hsa-miR-328-3p; hsa-miR-32-5p; hsa-miR-30d-5p; hsa-miR-302c-3p; hsa-miR-302b-3p; hsa-miR-302a-3p; hsa-miR-26a-5p; hsa-miR-25-3p; hsa-miR-24-3p; hsa-miR-222-3p; hsa-miR-221-3p; hsa-miR-216a-5p; hsa-miR-214-3p; hsa…
Pathways (miRWalk)	WP707 DNA damage response	over-represented	6.81597e-12	26.6986	53	hsa-miR-93-5p; hsa-miR-608; hsa-miR-503-5p; hsa-miR-449b-5p; hsa-miR-449a; hsa-miR-429; hsa-miR-373-3p; hsa-miR-372-3p; hsa-miR-34c-5p; hsa-miR-34b-5p; hsa-miR-34b-3p; hsa-miR-34a-5p; hsa-miR-342-3p; hsa-miR-330-3p; hsa-miR-328-3p; hsa-miR-32-5p; hsa-miR-30d-5p; hsa-miR-30b-5p; hsa-miR-302c-3p; hsa-miR-302b-3p; hsa-miR-302a-3p; hsa-miR-26a-5p; hsa-miR-25-3p; hsa-miR-24-3p; hsa-miR-222-3p; hsa-miR…
Pathways (miRWalk)	WP179 Cell cycle	over-represented	7.01839e-10	29.509	53	hsa-miR-93-5p; hsa-miR-608; hsa-miR-503-5p; hsa-miR-449b-5p; hsa-miR-449a; hsa-miR-429; hsa-miR-372-3p; hsa-miR-34c-5p; hsa-miR-34b-5p; hsa-miR-34b-3p; hsa-miR-34a-5p; hsa-miR-342-3p; hsa-miR-330-3p; hsa-miR-328-3p; hsa-miR-32-5p; hsa-miR-30d-5p; hsa-miR-30b-5p; hsa-miR-302b-3p; hsa-miR-302a-3p; hsa-miR-26a-5p; hsa-miR-25-3p; hsa-miR-24-3p; hsa-miR-222-3p; hsa-miR-221-3p; hsa-miR-214-3p; hsa-miR-…
Pathways (miRWalk)	WP1984 Integrated Breast Cancer Pathway	over-represented	5.08513e-16	20.6946	52	hsa-miR-93-5p; hsa-miR-608; hsa-miR-503-5p; hsa-miR-449b-5p; hsa-miR-449a; hsa-miR-429; hsa-miR-373-3p; hsa-miR-372-3p; hsa-miR-34b-5p; hsa-miR-34b-3p; hsa-miR-34a-5p; hsa-miR-342-3p; hsa-miR-330-3p; hsa-miR-32-5p; hsa-miR-30d-5p; hsa-miR-302c-3p; hsa-miR-26a-5p; hsa-miR-25-3p; hsa-miR-24-3p; hsa-miR-222-3p; hsa-miR-221-3p; hsa-miR-216a-5p; hsa-miR-21-5p; hsa-miR-20a-5p; hsa-miR-205-5p; hsa-miR-2…
Gene Ontology (miRWalk)	GO0046777 protein autophosphorylation	over-represented	1.54363e-15	20.3228	52	hsa-miR-93-5p; hsa-miR-503-5p; hsa-miR-449b-5p; hsa-miR-449a; hsa-miR-373-3p; hsa-miR-372-3p; hsa-miR-34c-5p; hsa-miR-34b-5p; hsa-miR-34b-3p; hsa-miR-34a-5p; hsa-miR-328-3p; hsa-miR-32-5p; hsa-miR-302c-3p; hsa-miR-302b-3p; hsa-miR-302a-3p; hsa-miR-26a-5p; hsa-miR-25-3p; hsa-miR-24-3p; hsa-miR-222-3p; hsa-miR-221-3p; hsa-miR-214-3p; hsa-miR-21-5p; hsa-miR-20a-5p; hsa-miR-205-5p; hsa-miR-204-5p; hs…
Pathways (miRWalk)	hsa05211 Renal cell carcinoma	over-represented	5.9714e-14	22.994	52	hsa-miR-93-5p; hsa-miR-708-5p; hsa-miR-608; hsa-miR-503-5p; hsa-miR-449b-5p; hsa-miR-449a; hsa-miR-429; hsa-miR-373-3p; hsa-miR-372-3p; hsa-miR-34c-5p; hsa-miR-34b-5p; hsa-miR-34b-3p; hsa-miR-34a-5p; hsa-miR-342-3p; hsa-miR-330-3p; hsa-miR-32-5p; hsa-miR-302c-3p; hsa-miR-302b-3p; hsa-miR-302a-3p; hsa-miR-25-3p; hsa-miR-24-3p; hsa-miR-222-3p; hsa-miR-216a-5p; hsa-miR-21-5p; hsa-miR-20a-5p; hsa-miR…
Gene Ontology (miRWalk)	GO0000139 golgi membrane	over-represented	6.65422e-14	22.2316	52	hsa-miR-93-5p; hsa-miR-708-5p; hsa-miR-608; hsa-miR-503-5p; hsa-miR-449a; hsa-miR-429; hsa-miR-373-3p; hsa-miR-34c-5p; hsa-miR-34b-5p; hsa-miR-34b-3p; hsa-miR-34a-5p; hsa-miR-342-3p; hsa-miR-330-3p; hsa-miR-328-3p; hsa-miR-32-5p; hsa-miR-30d-5p; hsa-miR-30b-5p; hsa-miR-26a-5p; hsa-miR-25-3p; hsa-miR-24-3p; hsa-miR-222-3p; hsa-miR-221-3p; hsa-miR-216a-5p; hsa-miR-214-3p; hsa-miR-21-5p; hsa-miR-20a…
Gene Ontology (miRWalk)	GO0005667 transcription factor complex	over-represented	3.9668e-13	23.1298	52	hsa-miR-93-5p; hsa-miR-449b-5p; hsa-miR-449a; hsa-miR-429; hsa-miR-373-3p; hsa-miR-34c-5p; hsa-miR-34b-5p; hsa-miR-34b-3p; hsa-miR-34a-5p; hsa-miR-342-3p; hsa-miR-328-3p; hsa-miR-32-5p; hsa-miR-30d-5p; hsa-miR-30b-5p; hsa-miR-302a-3p; hsa-miR-26a-5p; hsa-miR-25-3p; hsa-miR-24-3p; hsa-miR-222-3p; hsa-miR-221-3p; hsa-miR-216a-5p; hsa-miR-214-3p; hsa-miR-21-5p; hsa-miR-20a-5p; hsa-miR-205-5p; hsa-mi…
Pathways (miRWalk)	hsa05219 Bladder cancer	over-represented	6.35971e-13	24.2715	52	hsa-miR-93-5p; hsa-miR-608; hsa-miR-503-5p; hsa-miR-449b-5p; hsa-miR-449a; hsa-miR-429; hsa-miR-373-3p; hsa-miR-372-3p; hsa-miR-34c-5p; hsa-miR-34b-5p; hsa-miR-34b-3p; hsa-miR-34a-5p; hsa-miR-330-3p; hsa-miR-32-5p; hsa-miR-30d-5p; hsa-miR-302c-3p; hsa-miR-302a-3p; hsa-miR-26a-5p; hsa-miR-25-3p; hsa-miR-24-3p; hsa-miR-222-3p; hsa-miR-221-3p; hsa-miR-214-3p; hsa-miR-21-5p; hsa-miR-20a-5p; hsa-miR-2…
Pathways (miRWalk)	hsa04115 p53 signaling pathway	over-represented	5.8945e-12	25.5489	52	hsa-miR-93-5p; hsa-miR-608; hsa-miR-503-5p; hsa-miR-449b-5p; hsa-miR-449a; hsa-miR-372-3p; hsa-miR-34c-5p; hsa-miR-34b-5p; hsa-miR-34b-3p; hsa-miR-34a-5p; hsa-miR-342-3p; hsa-miR-32-5p; hsa-miR-30d-5p; hsa-miR-30b-5p; hsa-miR-302c-3p; hsa-miR-302b-3p; hsa-miR-302a-3p; hsa-miR-26a-5p; hsa-miR-25-3p; hsa-miR-24-3p; hsa-miR-222-3p; hsa-miR-221-3p; hsa-miR-216a-5p; hsa-miR-214-3p; hsa-miR-21-5p; hsa-…
Pathways (miRWalk)	P00059 p53 pathway	over-represented	1.41358e-11	26.0599	52	hsa-miR-93-5p; hsa-miR-708-5p; hsa-miR-608; hsa-miR-503-5p; hsa-miR-449b-5p; hsa-miR-449a; hsa-miR-429; hsa-miR-372-3p; hsa-miR-34a-5p; hsa-miR-342-3p; hsa-miR-328-3p; hsa-miR-32-5p; hsa-miR-30d-5p; hsa-miR-302c-3p; hsa-miR-302b-3p; hsa-miR-302a-3p; hsa-miR-26a-5p; hsa-miR-25-3p; hsa-miR-24-3p; hsa-miR-222-3p; hsa-miR-221-3p; hsa-miR-216a-5p; hsa-miR-214-3p; hsa-miR-21-5p; hsa-miR-20a-5p; hsa-miR…
Gene Ontology (miRWalk)	GO0046872 metal ion binding	over-represented	8.69838e-09	29.193	52	hsa-miR-93-5p; hsa-miR-708-5p; hsa-miR-590-5p; hsa-miR-503-5p; hsa-miR-449b-5p; hsa-miR-449a; hsa-miR-373-3p; hsa-miR-372-3p; hsa-miR-34b-3p; hsa-miR-34a-5p; hsa-miR-342-3p; hsa-miR-328-3p; hsa-miR-32-5p; hsa-miR-30d-5p; hsa-miR-30b-5p; hsa-miR-302c-3p; hsa-miR-302b-3p; hsa-miR-302a-3p; hsa-miR-26a-5p; hsa-miR-25-3p; hsa-miR-24-3p; hsa-miR-222-3p; hsa-miR-221-3p; hsa-miR-216a-5p; hsa-miR-214-3p; …
Gene Ontology (miRWalk)	GO0001701 in utero embryonic development	over-represented	3.62643e-14	20.9965	51	hsa-miR-93-5p; hsa-miR-608; hsa-miR-590-5p; hsa-miR-503-5p; hsa-miR-429; hsa-miR-373-3p; hsa-miR-372-3p; hsa-miR-34b-3p; hsa-miR-34a-5p; hsa-miR-342-3p; hsa-miR-330-3p; hsa-miR-328-3p; hsa-miR-32-5p; hsa-miR-30d-5p; hsa-miR-30b-5p; hsa-miR-302b-3p; hsa-miR-26a-5p; hsa-miR-25-3p; hsa-miR-24-3p; hsa-miR-222-3p; hsa-miR-221-3p; hsa-miR-214-3p; hsa-miR-21-5p; hsa-miR-20a-5p; hsa-miR-205-5p; hsa-miR-2…
Gene Ontology (miRWalk)	GO0001525 angiogenesis	over-represented	5.89487e-14	21.2211	51	hsa-miR-93-5p; hsa-miR-708-5p; hsa-miR-503-5p; hsa-miR-449b-5p; hsa-miR-449a; hsa-miR-429; hsa-miR-373-3p; hsa-miR-372-3p; hsa-miR-34b-3p; hsa-miR-34a-5p; hsa-miR-342-3p; hsa-miR-330-3p; hsa-miR-32-5p; hsa-miR-30b-5p; hsa-miR-26a-5p; hsa-miR-24-3p; hsa-miR-222-3p; hsa-miR-221-3p; hsa-miR-216a-5p; hsa-miR-214-3p; hsa-miR-21-5p; hsa-miR-20a-5p; hsa-miR-205-5p; hsa-miR-204-5p; hsa-miR-200c-3p; hsa-m…
Gene Ontology (miRWalk)	GO0001666 response to hypoxia	over-represented	7.41967e-14	21.3333	51	hsa-miR-93-5p; hsa-miR-503-5p; hsa-miR-449a; hsa-miR-429; hsa-miR-373-3p; hsa-miR-372-3p; hsa-miR-34c-5p; hsa-miR-34b-5p; hsa-miR-34b-3p; hsa-miR-34a-5p; hsa-miR-330-3p; hsa-miR-32-5p; hsa-miR-30b-5p; hsa-miR-302b-3p; hsa-miR-26a-5p; hsa-miR-25-3p; hsa-miR-24-3p; hsa-miR-222-3p; hsa-miR-221-3p; hsa-miR-21-5p; hsa-miR-20a-5p; hsa-miR-205-5p; hsa-miR-204-5p; hsa-miR-200c-3p; hsa-miR-200b-3p; hsa-mi…
Gene Ontology (miRWalk)	GO0006357 regulation of transcription from rna polymerase ii promoter	over-represented	2.34562e-13	21.8947	51	hsa-miR-93-5p; hsa-miR-503-5p; hsa-miR-449a; hsa-miR-429; hsa-miR-373-3p; hsa-miR-372-3p; hsa-miR-34c-5p; hsa-miR-34b-5p; hsa-miR-34b-3p; hsa-miR-34a-5p; hsa-miR-342-3p; hsa-miR-330-3p; hsa-miR-328-3p; hsa-miR-32-5p; hsa-miR-30b-5p; hsa-miR-302a-3p; hsa-miR-26a-5p; hsa-miR-25-3p; hsa-miR-24-3p; hsa-miR-222-3p; hsa-miR-221-3p; hsa-miR-21-5p; hsa-miR-20a-5p; hsa-miR-205-5p; hsa-miR-204-5p; hsa-miR-…
Gene Ontology (miRWalk)	GO0044212 transcription regulatory region dna binding	over-represented	4.98978e-13	22.3439	51	hsa-miR-93-5p; hsa-miR-608; hsa-miR-449a; hsa-miR-429; hsa-miR-373-3p; hsa-miR-372-3p; hsa-miR-34c-5p; hsa-miR-34b-5p; hsa-miR-34b-3p; hsa-miR-34a-5p; hsa-miR-342-3p; hsa-miR-330-3p; hsa-miR-328-3p; hsa-miR-30d-5p; hsa-miR-30b-5p; hsa-miR-26a-5p; hsa-miR-25-3p; hsa-miR-24-3p; hsa-miR-222-3p; hsa-miR-221-3p; hsa-miR-216a-5p; hsa-miR-214-3p; hsa-miR-21-5p; hsa-miR-20a-5p; hsa-miR-205-5p; hsa-miR-20…
Gene Ontology (miRWalk)	GO0051301 cell division	over-represented	7.19091e-12	23.8035	51	hsa-miR-93-5p; hsa-miR-708-5p; hsa-miR-503-5p; hsa-miR-449b-5p; hsa-miR-449a; hsa-miR-373-3p; hsa-miR-372-3p; hsa-miR-34c-5p; hsa-miR-34b-5p; hsa-miR-34b-3p; hsa-miR-34a-5p; hsa-miR-342-3p; hsa-miR-330-3p; hsa-miR-328-3p; hsa-miR-32-5p; hsa-miR-30d-5p; hsa-miR-30b-5p; hsa-miR-302c-3p; hsa-miR-302b-3p; hsa-miR-302a-3p; hsa-miR-26a-5p; hsa-miR-25-3p; hsa-miR-24-3p; hsa-miR-222-3p; hsa-miR-221-3p; h…
Pathways (miRWalk)	WP437 EGF EGFR Signaling Pathway	over-represented	2.75537e-11	25.4212	51	hsa-miR-93-5p; hsa-miR-608; hsa-miR-503-5p; hsa-miR-429; hsa-miR-34c-5p; hsa-miR-34b-5p; hsa-miR-34a-5p; hsa-miR-342-3p; hsa-miR-330-3p; hsa-miR-32-5p; hsa-miR-30b-5p; hsa-miR-302c-3p; hsa-miR-302b-3p; hsa-miR-302a-3p; hsa-miR-26a-5p; hsa-miR-25-3p; hsa-miR-24-3p; hsa-miR-222-3p; hsa-miR-221-3p; hsa-miR-216a-5p; hsa-miR-214-3p; hsa-miR-21-5p; hsa-miR-20a-5p; hsa-miR-205-5p; hsa-miR-200c-3p; hsa-m…
Gene Ontology (miRWalk)	GO0000082 g1 s transition of mitotic cell cycle	over-represented	6.15278e-11	25.0386	51	hsa-miR-93-5p; hsa-miR-503-5p; hsa-miR-449b-5p; hsa-miR-449a; hsa-miR-429; hsa-miR-373-3p; hsa-miR-372-3p; hsa-miR-34c-5p; hsa-miR-34b-5p; hsa-miR-34b-3p; hsa-miR-34a-5p; hsa-miR-342-3p; hsa-miR-330-3p; hsa-miR-32-5p; hsa-miR-30b-5p; hsa-miR-302c-3p; hsa-miR-302a-3p; hsa-miR-26a-5p; hsa-miR-25-3p; hsa-miR-24-3p; hsa-miR-222-3p; hsa-miR-221-3p; hsa-miR-214-3p; hsa-miR-21-5p; hsa-miR-20a-5p; hsa-mi…
Pathways (miRWalk)	WP45 G1 to S cell cycle control	over-represented	2.55084e-10	26.6986	51	hsa-miR-93-5p; hsa-miR-608; hsa-miR-503-5p; hsa-miR-449b-5p; hsa-miR-449a; hsa-miR-429; hsa-miR-372-3p; hsa-miR-34c-5p; hsa-miR-34b-5p; hsa-miR-34b-3p; hsa-miR-34a-5p; hsa-miR-342-3p; hsa-miR-330-3p; hsa-miR-32-5p; hsa-miR-30d-5p; hsa-miR-30b-5p; hsa-miR-302c-3p; hsa-miR-302b-3p; hsa-miR-302a-3p; hsa-miR-26a-5p; hsa-miR-25-3p; hsa-miR-24-3p; hsa-miR-222-3p; hsa-miR-221-3p; hsa-miR-214-3p; hsa-miR…
Gene Ontology (miRWalk)	GO0042127 regulation of cell proliferation	over-represented	3.04769e-17	17.0667	50	hsa-miR-93-5p; hsa-miR-708-5p; hsa-miR-590-5p; hsa-miR-449b-5p; hsa-miR-449a; hsa-miR-429; hsa-miR-373-3p; hsa-miR-372-3p; hsa-miR-34b-3p; hsa-miR-34a-5p; hsa-miR-342-3p; hsa-miR-32-5p; hsa-miR-30d-5p; hsa-miR-30b-5p; hsa-miR-302c-3p; hsa-miR-302b-3p; hsa-miR-26a-5p; hsa-miR-25-3p; hsa-miR-24-3p; hsa-miR-222-3p; hsa-miR-221-3p; hsa-miR-216a-5p; hsa-miR-214-3p; hsa-miR-21-5p; hsa-miR-20a-5p; hsa-m…
Gene Ontology (miRWalk)	GO0003714 transcription corepressor activity	over-represented	2.55163e-15	18.7509	50	hsa-miR-93-5p; hsa-miR-503-5p; hsa-miR-449b-5p; hsa-miR-449a; hsa-miR-429; hsa-miR-373-3p; hsa-miR-34c-5p; hsa-miR-34b-5p; hsa-miR-34a-5p; hsa-miR-330-3p; hsa-miR-328-3p; hsa-miR-32-5p; hsa-miR-30b-5p; hsa-miR-302a-3p; hsa-miR-26a-5p; hsa-miR-25-3p; hsa-miR-24-3p; hsa-miR-222-3p; hsa-miR-221-3p; hsa-miR-216a-5p; hsa-miR-21-5p; hsa-miR-20a-5p; hsa-miR-205-5p; hsa-miR-204-5p; hsa-miR-200c-3p; hsa-m…
Gene Ontology (miRWalk)	GO0071456 cellular response to hypoxia	over-represented	4.61374e-15	19.0877	50	hsa-miR-93-5p; hsa-miR-608; hsa-miR-503-5p; hsa-miR-449b-5p; hsa-miR-449a; hsa-miR-429; hsa-miR-373-3p; hsa-miR-372-3p; hsa-miR-34b-3p; hsa-miR-34a-5p; hsa-miR-342-3p; hsa-miR-330-3p; hsa-miR-328-3p; hsa-miR-32-5p; hsa-miR-30d-5p; hsa-miR-30b-5p; hsa-miR-26a-5p; hsa-miR-25-3p; hsa-miR-24-3p; hsa-miR-222-3p; hsa-miR-221-3p; hsa-miR-216a-5p; hsa-miR-214-3p; hsa-miR-21-5p; hsa-miR-20a-5p; hsa-miR-20…
Pathways (miRWalk)	hsa04060 Cytokine cytokine receptor interaction	over-represented	1.6757e-14	20.4391	50	hsa-miR-93-5p; hsa-miR-590-5p; hsa-miR-503-5p; hsa-miR-449b-5p; hsa-miR-449a; hsa-miR-373-3p; hsa-miR-372-3p; hsa-miR-34c-5p; hsa-miR-34b-5p; hsa-miR-34b-3p; hsa-miR-34a-5p; hsa-miR-342-3p; hsa-miR-330-3p; hsa-miR-30b-5p; hsa-miR-302c-3p; hsa-miR-302b-3p; hsa-miR-26a-5p; hsa-miR-25-3p; hsa-miR-24-3p; hsa-miR-222-3p; hsa-miR-221-3p; hsa-miR-21-5p; hsa-miR-20a-5p; hsa-miR-205-5p; hsa-miR-204-5p; hs…
Gene Ontology (miRWalk)	GO0043065 positive regulation of apoptotic process	over-represented	2.39402e-12	22.2316	50	hsa-miR-93-5p; hsa-miR-708-5p; hsa-miR-608; hsa-miR-449b-5p; hsa-miR-449a; hsa-miR-429; hsa-miR-373-3p; hsa-miR-34a-5p; hsa-miR-342-3p; hsa-miR-330-3p; hsa-miR-328-3p; hsa-miR-32-5p; hsa-miR-30d-5p; hsa-miR-30b-5p; hsa-miR-26a-5p; hsa-miR-25-3p; hsa-miR-24-3p; hsa-miR-222-3p; hsa-miR-221-3p; hsa-miR-216a-5p; hsa-miR-214-3p; hsa-miR-21-5p; hsa-miR-20a-5p; hsa-miR-205-5p; hsa-miR-204-5p; hsa-miR-20…
Gene Ontology (miRWalk)	GO0007173 epidermal growth factor receptor signaling pathway	over-represented	2.90796e-12	22.3439	50	hsa-miR-93-5p; hsa-miR-608; hsa-miR-503-5p; hsa-miR-429; hsa-miR-34b-5p; hsa-miR-34a-5p; hsa-miR-342-3p; hsa-miR-330-3p; hsa-miR-32-5p; hsa-miR-30b-5p; hsa-miR-302c-3p; hsa-miR-302b-3p; hsa-miR-302a-3p; hsa-miR-26a-5p; hsa-miR-25-3p; hsa-miR-24-3p; hsa-miR-222-3p; hsa-miR-221-3p; hsa-miR-216a-5p; hsa-miR-214-3p; hsa-miR-21-5p; hsa-miR-20a-5p; hsa-miR-205-5p; hsa-miR-204-5p; hsa-miR-200c-3p; hsa-m…
Gene Ontology (miRWalk)	GO0045087 innate immune response	over-represented	3.60083e-12	22.4561	50	hsa-miR-93-5p; hsa-miR-520c-3p; hsa-miR-503-5p; hsa-miR-449a; hsa-miR-429; hsa-miR-373-3p; hsa-miR-34c-5p; hsa-miR-34b-5p; hsa-miR-34a-5p; hsa-miR-342-3p; hsa-miR-330-3p; hsa-miR-328-3p; hsa-miR-30d-5p; hsa-miR-30b-5p; hsa-miR-26a-5p; hsa-miR-25-3p; hsa-miR-24-3p; hsa-miR-222-3p; hsa-miR-221-3p; hsa-miR-214-3p; hsa-miR-21-5p; hsa-miR-20a-5p; hsa-miR-204-5p; hsa-miR-200c-3p; hsa-miR-200b-3p; hsa-m…
Pathways (miRWalk)	hsa04310 Wnt signaling pathway	over-represented	8.39062e-12	23.7605	50	hsa-miR-93-5p; hsa-miR-608; hsa-miR-503-5p; hsa-miR-449a; hsa-miR-429; hsa-miR-34c-5p; hsa-miR-34b-5p; hsa-miR-34b-3p; hsa-miR-34a-5p; hsa-miR-342-3p; hsa-miR-30d-5p; hsa-miR-302c-3p; hsa-miR-302b-3p; hsa-miR-302a-3p; hsa-miR-26a-5p; hsa-miR-25-3p; hsa-miR-24-3p; hsa-miR-222-3p; hsa-miR-221-3p; hsa-miR-214-3p; hsa-miR-21-5p; hsa-miR-20a-5p; hsa-miR-204-5p; hsa-miR-200c-3p; hsa-miR-200b-3p; hsa-mi…
Gene Ontology (miRWalk)	GO0006367 transcription initiation from rna polymerase ii promoter	over-represented	1.23705e-11	23.1298	50	hsa-miR-93-5p; hsa-miR-449b-5p; hsa-miR-449a; hsa-miR-429; hsa-miR-372-3p; hsa-miR-34c-5p; hsa-miR-34b-5p; hsa-miR-34b-3p; hsa-miR-34a-5p; hsa-miR-330-3p; hsa-miR-328-3p; hsa-miR-32-5p; hsa-miR-30d-5p; hsa-miR-30b-5p; hsa-miR-302c-3p; hsa-miR-26a-5p; hsa-miR-25-3p; hsa-miR-24-3p; hsa-miR-222-3p; hsa-miR-221-3p; hsa-miR-216a-5p; hsa-miR-21-5p; hsa-miR-20a-5p; hsa-miR-205-5p; hsa-miR-204-5p; hsa-mi…
Pathways (miRWalk)	P00031 Inflammation mediated by chemokine and cytokine signaling pathway	over-represented	1.39886e-11	24.016	50	hsa-miR-93-5p; hsa-miR-708-5p; hsa-miR-608; hsa-miR-429; hsa-miR-372-3p; hsa-miR-34a-5p; hsa-miR-342-3p; hsa-miR-330-3p; hsa-miR-32-5p; hsa-miR-30b-5p; hsa-miR-302c-3p; hsa-miR-302b-3p; hsa-miR-302a-3p; hsa-miR-26a-5p; hsa-miR-25-3p; hsa-miR-24-3p; hsa-miR-222-3p; hsa-miR-221-3p; hsa-miR-216a-5p; hsa-miR-214-3p; hsa-miR-21-5p; hsa-miR-20a-5p; hsa-miR-205-5p; hsa-miR-204-5p; hsa-miR-200c-3p; hsa-m…
Gene Ontology (miRWalk)	GO0030168 platelet activation	over-represented	1.84498e-11	23.3544	50	hsa-miR-93-5p; hsa-miR-520c-3p; hsa-miR-503-5p; hsa-miR-429; hsa-miR-373-3p; hsa-miR-372-3p; hsa-miR-34b-3p; hsa-miR-34a-5p; hsa-miR-342-3p; hsa-miR-330-3p; hsa-miR-328-3p; hsa-miR-32-5p; hsa-miR-30d-5p; hsa-miR-30b-5p; hsa-miR-302c-3p; hsa-miR-302b-3p; hsa-miR-302a-3p; hsa-miR-26a-5p; hsa-miR-25-3p; hsa-miR-24-3p; hsa-miR-222-3p; hsa-miR-221-3p; hsa-miR-21-5p; hsa-miR-20a-5p; hsa-miR-205-5p; hsa…
Gene Ontology (miRWalk)	GO0003682 chromatin binding	over-represented	1.57508e-10	24.5895	50	hsa-miR-93-5p; hsa-miR-708-5p; hsa-miR-608; hsa-miR-429; hsa-miR-373-3p; hsa-miR-34c-5p; hsa-miR-34b-5p; hsa-miR-34b-3p; hsa-miR-34a-5p; hsa-miR-342-3p; hsa-miR-328-3p; hsa-miR-32-5p; hsa-miR-30d-5p; hsa-miR-30b-5p; hsa-miR-26a-5p; hsa-miR-25-3p; hsa-miR-24-3p; hsa-miR-222-3p; hsa-miR-221-3p; hsa-miR-214-3p; hsa-miR-21-5p; hsa-miR-20a-5p; hsa-miR-205-5p; hsa-miR-204-5p; hsa-miR-200c-3p; hsa-miR-2…
Gene Ontology (miRWalk)	GO0000278 mitotic cell cycle	over-represented	1.41229e-08	27.3965	50	hsa-miR-93-5p; hsa-miR-708-5p; hsa-miR-503-5p; hsa-miR-449b-5p; hsa-miR-449a; hsa-miR-373-3p; hsa-miR-372-3p; hsa-miR-34c-5p; hsa-miR-34b-5p; hsa-miR-34b-3p; hsa-miR-34a-5p; hsa-miR-342-3p; hsa-miR-330-3p; hsa-miR-328-3p; hsa-miR-32-5p; hsa-miR-30b-5p; hsa-miR-302c-3p; hsa-miR-302a-3p; hsa-miR-26a-5p; hsa-miR-25-3p; hsa-miR-24-3p; hsa-miR-222-3p; hsa-miR-221-3p; hsa-miR-214-3p; hsa-miR-21-5p; hsa…
Gene Ontology (miRWalk)	GO0033138 positive regulation of peptidyl serine phosphorylation	over-represented	1.40529e-17	15.9439	49	hsa-miR-93-5p; hsa-miR-708-5p; hsa-miR-608; hsa-miR-520c-3p; hsa-miR-503-5p; hsa-miR-449b-5p; hsa-miR-449a; hsa-miR-429; hsa-miR-373-3p; hsa-miR-372-3p; hsa-miR-34c-5p; hsa-miR-34b-5p; hsa-miR-34b-3p; hsa-miR-34a-5p; hsa-miR-330-3p; hsa-miR-328-3p; hsa-miR-302c-3p; hsa-miR-302b-3p; hsa-miR-302a-3p; hsa-miR-26a-5p; hsa-miR-24-3p; hsa-miR-216a-5p; hsa-miR-21-5p; hsa-miR-20a-5p; hsa-miR-205-5p; hsa-…
Gene Ontology (miRWalk)	GO0007507 heart development	over-represented	1.21149e-14	18.7509	49	hsa-miR-93-5p; hsa-miR-590-5p; hsa-miR-503-5p; hsa-miR-449a; hsa-miR-429; hsa-miR-373-3p; hsa-miR-372-3p; hsa-miR-34c-5p; hsa-miR-34b-3p; hsa-miR-34a-5p; hsa-miR-342-3p; hsa-miR-328-3p; hsa-miR-32-5p; hsa-miR-30d-5p; hsa-miR-30b-5p; hsa-miR-302b-3p; hsa-miR-26a-5p; hsa-miR-25-3p; hsa-miR-24-3p; hsa-miR-222-3p; hsa-miR-221-3p; hsa-miR-216a-5p; hsa-miR-214-3p; hsa-miR-21-5p; hsa-miR-20a-5p; hsa-miR…
Pathways (miRWalk)	hsa05213 Endometrial cancer	over-represented	6.11121e-13	21.3333	49	hsa-miR-93-5p; hsa-miR-708-5p; hsa-miR-608; hsa-miR-503-5p; hsa-miR-449a; hsa-miR-429; hsa-miR-34c-5p; hsa-miR-34b-5p; hsa-miR-34b-3p; hsa-miR-34a-5p; hsa-miR-30d-5p; hsa-miR-302c-3p; hsa-miR-302b-3p; hsa-miR-302a-3p; hsa-miR-26a-5p; hsa-miR-25-3p; hsa-miR-24-3p; hsa-miR-222-3p; hsa-miR-221-3p; hsa-miR-216a-5p; hsa-miR-214-3p; hsa-miR-21-5p; hsa-miR-20a-5p; hsa-miR-205-5p; hsa-miR-200c-3p; hsa-mi…
Gene Ontology (miRWalk)	GO0030154 cell differentiation	over-represented	2.55846e-12	21.3333	49	hsa-miR-93-5p; hsa-miR-608; hsa-miR-449a; hsa-miR-373-3p; hsa-miR-34c-5p; hsa-miR-34b-5p; hsa-miR-34b-3p; hsa-miR-34a-5p; hsa-miR-342-3p; hsa-miR-330-3p; hsa-miR-328-3p; hsa-miR-32-5p; hsa-miR-30d-5p; hsa-miR-30b-5p; hsa-miR-302c-3p; hsa-miR-302b-3p; hsa-miR-302a-3p; hsa-miR-26a-5p; hsa-miR-25-3p; hsa-miR-24-3p; hsa-miR-222-3p; hsa-miR-221-3p; hsa-miR-214-3p; hsa-miR-21-5p; hsa-miR-20a-5p; hsa-mi…
Pathways (miRWalk)	hsa05223 Non small cell lung cancer	over-represented	5.00212e-12	22.483	49	hsa-miR-93-5p; hsa-miR-708-5p; hsa-miR-608; hsa-miR-503-5p; hsa-miR-449b-5p; hsa-miR-449a; hsa-miR-373-3p; hsa-miR-34c-5p; hsa-miR-34b-5p; hsa-miR-34b-3p; hsa-miR-34a-5p; hsa-miR-330-3p; hsa-miR-32-5p; hsa-miR-30d-5p; hsa-miR-302c-3p; hsa-miR-302b-3p; hsa-miR-302a-3p; hsa-miR-26a-5p; hsa-miR-25-3p; hsa-miR-24-3p; hsa-miR-222-3p; hsa-miR-221-3p; hsa-miR-214-3p; hsa-miR-21-5p; hsa-miR-20a-5p; hsa-m…
Pathways (miRWalk)	WP2034 Leptin signaling pathway	over-represented	7.74112e-12	22.7385	49	hsa-miR-93-5p; hsa-miR-608; hsa-miR-503-5p; hsa-miR-449a; hsa-miR-429; hsa-miR-373-3p; hsa-miR-34b-5p; hsa-miR-34b-3p; hsa-miR-34a-5p; hsa-miR-330-3p; hsa-miR-30b-5p; hsa-miR-302c-3p; hsa-miR-302b-3p; hsa-miR-302a-3p; hsa-miR-26a-5p; hsa-miR-24-3p; hsa-miR-222-3p; hsa-miR-221-3p; hsa-miR-216a-5p; hsa-miR-214-3p; hsa-miR-21-5p; hsa-miR-20a-5p; hsa-miR-205-5p; hsa-miR-204-5p; hsa-miR-200c-3p; hsa-m…
Gene Ontology (miRWalk)	GO0005525 gtp binding	over-represented	9.1658e-12	22.007	49	hsa-miR-93-5p; hsa-miR-708-5p; hsa-miR-608; hsa-miR-429; hsa-miR-373-3p; hsa-miR-372-3p; hsa-miR-34a-5p; hsa-miR-342-3p; hsa-miR-330-3p; hsa-miR-328-3p; hsa-miR-32-5p; hsa-miR-30d-5p; hsa-miR-30b-5p; hsa-miR-302b-3p; hsa-miR-26a-5p; hsa-miR-25-3p; hsa-miR-24-3p; hsa-miR-222-3p; hsa-miR-221-3p; hsa-miR-216a-5p; hsa-miR-214-3p; hsa-miR-21-5p; hsa-miR-20a-5p; hsa-miR-205-5p; hsa-miR-204-5p; hsa-miR-…
Pathways (miRWalk)	WP254 Apoptosis	over-represented	1.48462e-11	23.1218	49	hsa-miR-93-5p; hsa-miR-608; hsa-miR-449a; hsa-miR-429; hsa-miR-373-3p; hsa-miR-34c-5p; hsa-miR-34b-5p; hsa-miR-34b-3p; hsa-miR-34a-5p; hsa-miR-342-3p; hsa-miR-32-5p; hsa-miR-30d-5p; hsa-miR-302c-3p; hsa-miR-302b-3p; hsa-miR-302a-3p; hsa-miR-26a-5p; hsa-miR-25-3p; hsa-miR-24-3p; hsa-miR-222-3p; hsa-miR-221-3p; hsa-miR-214-3p; hsa-miR-21-5p; hsa-miR-20a-5p; hsa-miR-205-5p; hsa-miR-204-5p; hsa-miR-2…
Gene Ontology (miRWalk)	GO0007050 cell cycle arrest	over-represented	3.16588e-11	22.6807	49	hsa-miR-93-5p; hsa-miR-608; hsa-miR-503-5p; hsa-miR-449b-5p; hsa-miR-449a; hsa-miR-429; hsa-miR-372-3p; hsa-miR-34c-5p; hsa-miR-34b-5p; hsa-miR-34b-3p; hsa-miR-34a-5p; hsa-miR-342-3p; hsa-miR-32-5p; hsa-miR-30d-5p; hsa-miR-30b-5p; hsa-miR-302a-3p; hsa-miR-26a-5p; hsa-miR-25-3p; hsa-miR-24-3p; hsa-miR-222-3p; hsa-miR-221-3p; hsa-miR-214-3p; hsa-miR-21-5p; hsa-miR-20a-5p; hsa-miR-205-5p; hsa-miR-20…
Pathways (miRWalk)	P00006 Apoptosis signaling pathway	over-represented	9.82952e-11	24.1437	49	hsa-miR-93-5p; hsa-miR-708-5p; hsa-miR-608; hsa-miR-503-5p; hsa-miR-449a; hsa-miR-429; hsa-miR-373-3p; hsa-miR-34c-5p; hsa-miR-34b-5p; hsa-miR-34a-5p; hsa-miR-342-3p; hsa-miR-328-3p; hsa-miR-32-5p; hsa-miR-30d-5p; hsa-miR-302c-3p; hsa-miR-302b-3p; hsa-miR-302a-3p; hsa-miR-26a-5p; hsa-miR-25-3p; hsa-miR-24-3p; hsa-miR-222-3p; hsa-miR-221-3p; hsa-miR-214-3p; hsa-miR-21-5p; hsa-miR-20a-5p; hsa-miR-2…
Gene Ontology (miRWalk)	GO0006366 transcription from rna polymerase ii promoter	over-represented	1.23113e-10	23.4667	49	hsa-miR-93-5p; hsa-miR-708-5p; hsa-miR-429; hsa-miR-372-3p; hsa-miR-34c-5p; hsa-miR-34b-5p; hsa-miR-34a-5p; hsa-miR-342-3p; hsa-miR-330-3p; hsa-miR-328-3p; hsa-miR-32-5p; hsa-miR-30d-5p; hsa-miR-30b-5p; hsa-miR-302c-3p; hsa-miR-26a-5p; hsa-miR-25-3p; hsa-miR-24-3p; hsa-miR-222-3p; hsa-miR-221-3p; hsa-miR-214-3p; hsa-miR-21-5p; hsa-miR-20a-5p; hsa-miR-204-5p; hsa-miR-200c-3p; hsa-miR-200b-3p; hsa-…
Gene Ontology (miRWalk)	GO0005783 endoplasmic reticulum	over-represented	7.03174e-10	24.4772	49	hsa-miR-93-5p; hsa-miR-708-5p; hsa-miR-608; hsa-miR-503-5p; hsa-miR-449a; hsa-miR-429; hsa-miR-373-3p; hsa-miR-34c-5p; hsa-miR-34b-5p; hsa-miR-34a-5p; hsa-miR-342-3p; hsa-miR-328-3p; hsa-miR-32-5p; hsa-miR-30d-5p; hsa-miR-30b-5p; hsa-miR-26a-5p; hsa-miR-25-3p; hsa-miR-24-3p; hsa-miR-222-3p; hsa-miR-221-3p; hsa-miR-214-3p; hsa-miR-21-5p; hsa-miR-20a-5p; hsa-miR-205-5p; hsa-miR-204-5p; hsa-miR-200c…
Gene Ontology (miRWalk)	GO0003723 rna binding	over-represented	1.79077e-07	28.0702	49	hsa-miR-93-5p; hsa-miR-708-5p; hsa-miR-503-5p; hsa-miR-373-3p; hsa-miR-372-3p; hsa-miR-34c-5p; hsa-miR-34b-5p; hsa-miR-34a-5p; hsa-miR-342-3p; hsa-miR-330-3p; hsa-miR-328-3p; hsa-miR-32-5p; hsa-miR-30d-5p; hsa-miR-30b-5p; hsa-miR-26a-5p; hsa-miR-25-3p; hsa-miR-24-3p; hsa-miR-222-3p; hsa-miR-221-3p; hsa-miR-214-3p; hsa-miR-21-5p; hsa-miR-20a-5p; hsa-miR-204-5p; hsa-miR-200c-3p; hsa-miR-200b-3p; hs…
Gene Ontology (miRWalk)	GO0001658 branching involved in ureteric bud morphogenesis	over-represented	8.12865e-21	12.9123	48	hsa-miR-93-5p; hsa-miR-708-5p; hsa-miR-608; hsa-miR-520c-3p; hsa-miR-503-5p; hsa-miR-449a; hsa-miR-429; hsa-miR-373-3p; hsa-miR-34c-5p; hsa-miR-34b-5p; hsa-miR-34b-3p; hsa-miR-34a-5p; hsa-miR-330-3p; hsa-miR-328-3p; hsa-miR-32-5p; hsa-miR-30d-5p; hsa-miR-26a-5p; hsa-miR-24-3p; hsa-miR-222-3p; hsa-miR-221-3p; hsa-miR-216a-5p; hsa-miR-214-3p; hsa-miR-21-5p; hsa-miR-20a-5p; hsa-miR-204-5p; hsa-miR-2…
Pathways (miRWalk)	P00004 Alzheimer disease presenilin pathway	over-represented	2.93083e-13	20.0559	48	hsa-miR-93-5p; hsa-miR-708-5p; hsa-miR-608; hsa-miR-520c-3p; hsa-miR-449a; hsa-miR-429; hsa-miR-373-3p; hsa-miR-372-3p; hsa-miR-34c-5p; hsa-miR-34b-3p; hsa-miR-34a-5p; hsa-miR-342-3p; hsa-miR-330-3p; hsa-miR-328-3p; hsa-miR-26a-5p; hsa-miR-25-3p; hsa-miR-24-3p; hsa-miR-222-3p; hsa-miR-221-3p; hsa-miR-216a-5p; hsa-miR-214-3p; hsa-miR-21-5p; hsa-miR-20a-5p; hsa-miR-205-5p; hsa-miR-204-5p; hsa-miR-2…
Gene Ontology (miRWalk)	GO0007264 small gtpase mediated signal transduction	over-represented	5.29803e-13	19.6491	48	hsa-miR-93-5p; hsa-miR-608; hsa-miR-503-5p; hsa-miR-429; hsa-miR-373-3p; hsa-miR-372-3p; hsa-miR-34a-5p; hsa-miR-330-3p; hsa-miR-328-3p; hsa-miR-32-5p; hsa-miR-30d-5p; hsa-miR-30b-5p; hsa-miR-302b-3p; hsa-miR-26a-5p; hsa-miR-25-3p; hsa-miR-24-3p; hsa-miR-222-3p; hsa-miR-221-3p; hsa-miR-216a-5p; hsa-miR-214-3p; hsa-miR-21-5p; hsa-miR-20a-5p; hsa-miR-205-5p; hsa-miR-204-5p; hsa-miR-200c-3p; hsa-miR…
Pathways (miRWalk)	hsa04350 TGF beta signaling pathway	over-represented	1.2468e-12	20.8224	48	hsa-miR-93-5p; hsa-miR-590-5p; hsa-miR-429; hsa-miR-372-3p; hsa-miR-34c-5p; hsa-miR-34b-5p; hsa-miR-34b-3p; hsa-miR-34a-5p; hsa-miR-342-3p; hsa-miR-30d-5p; hsa-miR-30b-5p; hsa-miR-302c-3p; hsa-miR-302b-3p; hsa-miR-302a-3p; hsa-miR-26a-5p; hsa-miR-25-3p; hsa-miR-24-3p; hsa-miR-222-3p; hsa-miR-221-3p; hsa-miR-216a-5p; hsa-miR-21-5p; hsa-miR-20a-5p; hsa-miR-205-5p; hsa-miR-204-5p; hsa-miR-200c-3p; h…
Gene Ontology (miRWalk)	GO0008286 insulin receptor signaling pathway	over-represented	2.09528e-12	20.3228	48	hsa-miR-93-5p; hsa-miR-708-5p; hsa-miR-503-5p; hsa-miR-429; hsa-miR-34a-5p; hsa-miR-330-3p; hsa-miR-328-3p; hsa-miR-32-5p; hsa-miR-30b-5p; hsa-miR-302c-3p; hsa-miR-302b-3p; hsa-miR-302a-3p; hsa-miR-26a-5p; hsa-miR-25-3p; hsa-miR-24-3p; hsa-miR-222-3p; hsa-miR-221-3p; hsa-miR-21-5p; hsa-miR-20a-5p; hsa-miR-200c-3p; hsa-miR-200b-3p; hsa-miR-200a-3p; hsa-miR-199a-3p; hsa-miR-195-5p; hsa-miR-185-5p; …
Pathways (miRWalk)	WP23 B Cell Receptor Signaling Pathway	over-represented	4.2829e-12	21.4611	48	hsa-miR-93-5p; hsa-miR-608; hsa-miR-429; hsa-miR-373-3p; hsa-miR-34c-5p; hsa-miR-34b-5p; hsa-miR-34b-3p; hsa-miR-34a-5p; hsa-miR-342-3p; hsa-miR-330-3p; hsa-miR-32-5p; hsa-miR-30b-5p; hsa-miR-302c-3p; hsa-miR-302b-3p; hsa-miR-302a-3p; hsa-miR-26a-5p; hsa-miR-25-3p; hsa-miR-24-3p; hsa-miR-222-3p; hsa-miR-221-3p; hsa-miR-216a-5p; hsa-miR-214-3p; hsa-miR-21-5p; hsa-miR-20a-5p; hsa-miR-204-5p; hsa-mi…
Gene Ontology (miRWalk)	GO0008543 fibroblast growth factor receptor signaling pathway	over-represented	5.05736e-12	20.7719	48	hsa-miR-93-5p; hsa-miR-503-5p; hsa-miR-429; hsa-miR-34b-5p; hsa-miR-34a-5p; hsa-miR-342-3p; hsa-miR-328-3p; hsa-miR-32-5p; hsa-miR-30b-5p; hsa-miR-302c-3p; hsa-miR-302b-3p; hsa-miR-302a-3p; hsa-miR-26a-5p; hsa-miR-25-3p; hsa-miR-24-3p; hsa-miR-222-3p; hsa-miR-221-3p; hsa-miR-216a-5p; hsa-miR-214-3p; hsa-miR-21-5p; hsa-miR-20a-5p; hsa-miR-205-5p; hsa-miR-204-5p; hsa-miR-200c-3p; hsa-miR-200b-3p; h…
Pathways (miRWalk)	hsa04062 Chemokine signaling pathway	over-represented	5.65245e-11	22.8663	48	hsa-miR-93-5p; hsa-miR-708-5p; hsa-miR-608; hsa-miR-429; hsa-miR-373-3p; hsa-miR-34a-5p; hsa-miR-330-3p; hsa-miR-32-5p; hsa-miR-30d-5p; hsa-miR-30b-5p; hsa-miR-302c-3p; hsa-miR-302b-3p; hsa-miR-302a-3p; hsa-miR-26a-5p; hsa-miR-25-3p; hsa-miR-24-3p; hsa-miR-222-3p; hsa-miR-221-3p; hsa-miR-216a-5p; hsa-miR-21-5p; hsa-miR-20a-5p; hsa-miR-204-5p; hsa-miR-200c-3p; hsa-miR-200b-3p; hsa-miR-200a-3p; hsa…
Pathways (miRWalk)	P00034 Integrin signalling pathway	over-represented	5.42603e-10	24.1437	48	hsa-miR-93-5p; hsa-miR-608; hsa-miR-429; hsa-miR-372-3p; hsa-miR-34c-5p; hsa-miR-34b-5p; hsa-miR-34a-5p; hsa-miR-342-3p; hsa-miR-330-3p; hsa-miR-32-5p; hsa-miR-30b-5p; hsa-miR-302b-3p; hsa-miR-26a-5p; hsa-miR-25-3p; hsa-miR-24-3p; hsa-miR-222-3p; hsa-miR-221-3p; hsa-miR-216a-5p; hsa-miR-214-3p; hsa-miR-21-5p; hsa-miR-20a-5p; hsa-miR-205-5p; hsa-miR-204-5p; hsa-miR-200c-3p; hsa-miR-200b-3p; hsa-mi…
Gene Ontology (miRWalk)	GO0043231 intracellular membrane bounded organelle	over-represented	3.05856e-09	24.3649	48	hsa-miR-93-5p; hsa-miR-708-5p; hsa-miR-520c-3p; hsa-miR-503-5p; hsa-miR-429; hsa-miR-373-3p; hsa-miR-34a-5p; hsa-miR-342-3p; hsa-miR-330-3p; hsa-miR-328-3p; hsa-miR-32-5p; hsa-miR-30d-5p; hsa-miR-30b-5p; hsa-miR-26a-5p; hsa-miR-25-3p; hsa-miR-24-3p; hsa-miR-222-3p; hsa-miR-221-3p; hsa-miR-21-5p; hsa-miR-20a-5p; hsa-miR-205-5p; hsa-miR-200c-3p; hsa-miR-200b-3p; hsa-miR-200a-3p; hsa-miR-199a-3p; hs…
Gene Ontology (miRWalk)	GO0048471 perinuclear region of cytoplasm	over-represented	1.45433e-08	25.3754	48	hsa-miR-93-5p; hsa-miR-503-5p; hsa-miR-429; hsa-miR-373-3p; hsa-miR-34c-5p; hsa-miR-34b-5p; hsa-miR-34a-5p; hsa-miR-342-3p; hsa-miR-330-3p; hsa-miR-328-3p; hsa-miR-32-5p; hsa-miR-30d-5p; hsa-miR-30b-5p; hsa-miR-26a-5p; hsa-miR-25-3p; hsa-miR-24-3p; hsa-miR-222-3p; hsa-miR-221-3p; hsa-miR-214-3p; hsa-miR-21-5p; hsa-miR-20a-5p; hsa-miR-205-5p; hsa-miR-200c-3p; hsa-miR-200b-3p; hsa-miR-200a-3p; hsa-…
Gene Ontology (miRWalk)	GO0005794 golgi apparatus	over-represented	1.57336e-07	26.9474	48	hsa-miR-93-5p; hsa-miR-708-5p; hsa-miR-520c-3p; hsa-miR-503-5p; hsa-miR-429; hsa-miR-373-3p; hsa-miR-34a-5p; hsa-miR-342-3p; hsa-miR-328-3p; hsa-miR-32-5p; hsa-miR-30d-5p; hsa-miR-30b-5p; hsa-miR-302c-3p; hsa-miR-26a-5p; hsa-miR-25-3p; hsa-miR-24-3p; hsa-miR-222-3p; hsa-miR-221-3p; hsa-miR-214-3p; hsa-miR-21-5p; hsa-miR-20a-5p; hsa-miR-205-5p; hsa-miR-204-5p; hsa-miR-200c-3p; hsa-miR-200b-3p; hsa…
Gene Ontology (miRWalk)	GO0018105 peptidyl serine phosphorylation	over-represented	4.72581e-16	15.7193	47	hsa-miR-93-5p; hsa-miR-590-5p; hsa-miR-503-5p; hsa-miR-449a; hsa-miR-429; hsa-miR-373-3p; hsa-miR-372-3p; hsa-miR-34c-5p; hsa-miR-34b-5p; hsa-miR-34a-5p; hsa-miR-32-5p; hsa-miR-302c-3p; hsa-miR-302b-3p; hsa-miR-302a-3p; hsa-miR-26a-5p; hsa-miR-25-3p; hsa-miR-24-3p; hsa-miR-222-3p; hsa-miR-214-3p; hsa-miR-21-5p; hsa-miR-20a-5p; hsa-miR-205-5p; hsa-miR-204-5p; hsa-miR-200c-3p; hsa-miR-200b-3p; hsa-…
Gene Ontology (miRWalk)	GO0000785 chromatin	over-represented	9.68003e-15	16.9544	47	hsa-miR-93-5p; hsa-miR-608; hsa-miR-503-5p; hsa-miR-449b-5p; hsa-miR-449a; hsa-miR-429; hsa-miR-373-3p; hsa-miR-34c-5p; hsa-miR-34b-5p; hsa-miR-34b-3p; hsa-miR-34a-5p; hsa-miR-342-3p; hsa-miR-30d-5p; hsa-miR-30b-5p; hsa-miR-302b-3p; hsa-miR-302a-3p; hsa-miR-26a-5p; hsa-miR-25-3p; hsa-miR-24-3p; hsa-miR-222-3p; hsa-miR-221-3p; hsa-miR-214-3p; hsa-miR-21-5p; hsa-miR-20a-5p; hsa-miR-205-5p; hsa-miR-…
Gene Ontology (miRWalk)	GO0001934 positive regulation of protein phosphorylation	over-represented	1.36094e-13	18.0772	47	hsa-miR-93-5p; hsa-miR-503-5p; hsa-miR-449b-5p; hsa-miR-449a; hsa-miR-429; hsa-miR-373-3p; hsa-miR-372-3p; hsa-miR-34b-3p; hsa-miR-34a-5p; hsa-miR-342-3p; hsa-miR-330-3p; hsa-miR-302c-3p; hsa-miR-302b-3p; hsa-miR-302a-3p; hsa-miR-26a-5p; hsa-miR-25-3p; hsa-miR-24-3p; hsa-miR-222-3p; hsa-miR-221-3p; hsa-miR-216a-5p; hsa-miR-21-5p; hsa-miR-20a-5p; hsa-miR-205-5p; hsa-miR-204-5p; hsa-miR-200c-3p; hs…
Pathways (miRWalk)	WP304 Kit receptor signaling pathway	over-represented	3.44587e-13	19.2894	47	hsa-miR-93-5p; hsa-miR-503-5p; hsa-miR-449a; hsa-miR-429; hsa-miR-34c-5p; hsa-miR-34b-5p; hsa-miR-34a-5p; hsa-miR-30b-5p; hsa-miR-302c-3p; hsa-miR-302b-3p; hsa-miR-302a-3p; hsa-miR-26a-5p; hsa-miR-25-3p; hsa-miR-24-3p; hsa-miR-222-3p; hsa-miR-221-3p; hsa-miR-214-3p; hsa-miR-21-5p; hsa-miR-20a-5p; hsa-miR-205-5p; hsa-miR-204-5p; hsa-miR-200c-3p; hsa-miR-200b-3p; hsa-miR-200a-3p; hsa-miR-199a-3p; h…
Gene Ontology (miRWalk)	GO0030335 positive regulation of cell migration	over-represented	3.67638e-13	18.5263	47	hsa-miR-93-5p; hsa-miR-503-5p; hsa-miR-449a; hsa-miR-373-3p; hsa-miR-372-3p; hsa-miR-34c-5p; hsa-miR-34b-3p; hsa-miR-34a-5p; hsa-miR-330-3p; hsa-miR-32-5p; hsa-miR-30b-5p; hsa-miR-302b-3p; hsa-miR-26a-5p; hsa-miR-25-3p; hsa-miR-24-3p; hsa-miR-222-3p; hsa-miR-221-3p; hsa-miR-21-5p; hsa-miR-20a-5p; hsa-miR-205-5p; hsa-miR-204-5p; hsa-miR-200c-3p; hsa-miR-200b-3p; hsa-miR-200a-3p; hsa-miR-195-5p; hs…
Gene Ontology (miRWalk)	GO0031965 nuclear membrane	over-represented	2.54808e-12	19.5368	47	hsa-miR-93-5p; hsa-miR-503-5p; hsa-miR-449b-5p; hsa-miR-449a; hsa-miR-429; hsa-miR-373-3p; hsa-miR-34c-5p; hsa-miR-34b-5p; hsa-miR-34b-3p; hsa-miR-34a-5p; hsa-miR-342-3p; hsa-miR-330-3p; hsa-miR-328-3p; hsa-miR-32-5p; hsa-miR-30d-5p; hsa-miR-302b-3p; hsa-miR-302a-3p; hsa-miR-26a-5p; hsa-miR-25-3p; hsa-miR-24-3p; hsa-miR-222-3p; hsa-miR-221-3p; hsa-miR-21-5p; hsa-miR-20a-5p; hsa-miR-204-5p; hsa-mi…
Pathways (miRWalk)	WP1545 miRNAs involved in DDR	over-represented	5.41621e-12	20.6946	47	hsa-miR-93-5p; hsa-miR-608; hsa-miR-503-5p; hsa-miR-449b-5p; hsa-miR-449a; hsa-miR-429; hsa-miR-373-3p; hsa-miR-372-3p; hsa-miR-34c-5p; hsa-miR-34b-5p; hsa-miR-34b-3p; hsa-miR-34a-5p; hsa-miR-342-3p; hsa-miR-330-3p; hsa-miR-328-3p; hsa-miR-30d-5p; hsa-miR-302c-3p; hsa-miR-302a-3p; hsa-miR-26a-5p; hsa-miR-25-3p; hsa-miR-24-3p; hsa-miR-222-3p; hsa-miR-221-3p; hsa-miR-214-3p; hsa-miR-21-5p; hsa-miR-…
Gene Ontology (miRWalk)	GO0007399 nervous system development	over-represented	3.51189e-11	20.8842	47	hsa-miR-93-5p; hsa-miR-503-5p; hsa-miR-429; hsa-miR-373-3p; hsa-miR-372-3p; hsa-miR-34b-3p; hsa-miR-34a-5p; hsa-miR-330-3p; hsa-miR-328-3p; hsa-miR-32-5p; hsa-miR-30d-5p; hsa-miR-25-3p; hsa-miR-24-3p; hsa-miR-222-3p; hsa-miR-221-3p; hsa-miR-21-5p; hsa-miR-20a-5p; hsa-miR-205-5p; hsa-miR-204-5p; hsa-miR-200c-3p; hsa-miR-200b-3p; hsa-miR-200a-3p; hsa-miR-199a-3p; hsa-miR-195-5p; hsa-miR-185-5p; hsa…
Pathways (miRWalk)	P04398 p53 pathway feedback loops 2	over-represented	9.74473e-11	22.2275	47	hsa-miR-93-5p; hsa-miR-708-5p; hsa-miR-608; hsa-miR-503-5p; hsa-miR-429; hsa-miR-372-3p; hsa-miR-34c-5p; hsa-miR-34b-5p; hsa-miR-34b-3p; hsa-miR-34a-5p; hsa-miR-32-5p; hsa-miR-30d-5p; hsa-miR-302c-3p; hsa-miR-302b-3p; hsa-miR-302a-3p; hsa-miR-26a-5p; hsa-miR-25-3p; hsa-miR-24-3p; hsa-miR-222-3p; hsa-miR-221-3p; hsa-miR-216a-5p; hsa-miR-214-3p; hsa-miR-21-5p; hsa-miR-20a-5p; hsa-miR-205-5p; hsa-mi…
Pathways (miRWalk)	WP2037 Prolactin Signaling Pathway	over-represented	1.56481e-10	22.483	47	hsa-miR-93-5p; hsa-miR-503-5p; hsa-miR-429; hsa-miR-373-3p; hsa-miR-34c-5p; hsa-miR-34b-5p; hsa-miR-34b-3p; hsa-miR-34a-5p; hsa-miR-342-3p; hsa-miR-30d-5p; hsa-miR-30b-5p; hsa-miR-302c-3p; hsa-miR-302b-3p; hsa-miR-302a-3p; hsa-miR-26a-5p; hsa-miR-25-3p; hsa-miR-24-3p; hsa-miR-222-3p; hsa-miR-221-3p; hsa-miR-214-3p; hsa-miR-21-5p; hsa-miR-20a-5p; hsa-miR-205-5p; hsa-miR-204-5p; hsa-miR-200c-3p; hs…
Pathways (miRWalk)	hsa04530 Tight junction	over-represented	3.95394e-10	22.994	47	hsa-miR-93-5p; hsa-miR-708-5p; hsa-miR-608; hsa-miR-449b-5p; hsa-miR-449a; hsa-miR-34c-5p; hsa-miR-34b-5p; hsa-miR-34b-3p; hsa-miR-34a-5p; hsa-miR-342-3p; hsa-miR-330-3p; hsa-miR-30d-5p; hsa-miR-302c-3p; hsa-miR-302b-3p; hsa-miR-302a-3p; hsa-miR-26a-5p; hsa-miR-25-3p; hsa-miR-24-3p; hsa-miR-222-3p; hsa-miR-221-3p; hsa-miR-216a-5p; hsa-miR-214-3p; hsa-miR-21-5p; hsa-miR-20a-5p; hsa-miR-205-5p; hsa…
Pathways (miRWalk)	WP481 Insulin Signaling	over-represented	1.88928e-09	23.8882	47	hsa-miR-93-5p; hsa-miR-708-5p; hsa-miR-503-5p; hsa-miR-429; hsa-miR-34a-5p; hsa-miR-342-3p; hsa-miR-330-3p; hsa-miR-32-5p; hsa-miR-30b-5p; hsa-miR-302c-3p; hsa-miR-302b-3p; hsa-miR-302a-3p; hsa-miR-26a-5p; hsa-miR-25-3p; hsa-miR-24-3p; hsa-miR-222-3p; hsa-miR-221-3p; hsa-miR-216a-5p; hsa-miR-214-3p; hsa-miR-21-5p; hsa-miR-20a-5p; hsa-miR-205-5p; hsa-miR-200c-3p; hsa-miR-200b-3p; hsa-miR-200a-3p; …
Gene Ontology (miRWalk)	GO0005789 endoplasmic reticulum membrane	over-represented	3.36547e-08	24.9263	47	hsa-miR-93-5p; hsa-miR-708-5p; hsa-miR-503-5p; hsa-miR-449a; hsa-miR-429; hsa-miR-373-3p; hsa-miR-34c-5p; hsa-miR-34b-5p; hsa-miR-34b-3p; hsa-miR-34a-5p; hsa-miR-342-3p; hsa-miR-330-3p; hsa-miR-328-3p; hsa-miR-32-5p; hsa-miR-30d-5p; hsa-miR-30b-5p; hsa-miR-26a-5p; hsa-miR-25-3p; hsa-miR-24-3p; hsa-miR-222-3p; hsa-miR-221-3p; hsa-miR-21-5p; hsa-miR-20a-5p; hsa-miR-205-5p; hsa-miR-204-5p; hsa-miR-2…
Gene Ontology (miRWalk)	GO0004713 protein tyrosine kinase activity	over-represented	6.02328e-15	15.9439	46	hsa-miR-93-5p; hsa-miR-503-5p; hsa-miR-449b-5p; hsa-miR-449a; hsa-miR-429; hsa-miR-372-3p; hsa-miR-34c-5p; hsa-miR-34b-5p; hsa-miR-34b-3p; hsa-miR-34a-5p; hsa-miR-342-3p; hsa-miR-30b-5p; hsa-miR-26a-5p; hsa-miR-24-3p; hsa-miR-222-3p; hsa-miR-221-3p; hsa-miR-214-3p; hsa-miR-21-5p; hsa-miR-20a-5p; hsa-miR-205-5p; hsa-miR-200c-3p; hsa-miR-200b-3p; hsa-miR-200a-3p; hsa-miR-199a-3p; hsa-miR-195-5p; hs…
Gene Ontology (miRWalk)	GO0001889 liver development	over-represented	1.94382e-13	17.4035	46	hsa-miR-93-5p; hsa-miR-503-5p; hsa-miR-449b-5p; hsa-miR-449a; hsa-miR-429; hsa-miR-34c-5p; hsa-miR-34b-5p; hsa-miR-34b-3p; hsa-miR-34a-5p; hsa-miR-342-3p; hsa-miR-302c-3p; hsa-miR-302b-3p; hsa-miR-302a-3p; hsa-miR-26a-5p; hsa-miR-25-3p; hsa-miR-24-3p; hsa-miR-222-3p; hsa-miR-221-3p; hsa-miR-214-3p; hsa-miR-21-5p; hsa-miR-20a-5p; hsa-miR-205-5p; hsa-miR-204-5p; hsa-miR-200c-3p; hsa-miR-200b-3p; hs…
Pathways (miRWalk)	P00052 TGF beta signaling pathway	over-represented	2.54506e-12	19.4172	46	hsa-miR-93-5p; hsa-miR-590-5p; hsa-miR-429; hsa-miR-372-3p; hsa-miR-34a-5p; hsa-miR-342-3p; hsa-miR-30d-5p; hsa-miR-30b-5p; hsa-miR-302c-3p; hsa-miR-302b-3p; hsa-miR-302a-3p; hsa-miR-26a-5p; hsa-miR-25-3p; hsa-miR-24-3p; hsa-miR-222-3p; hsa-miR-221-3p; hsa-miR-216a-5p; hsa-miR-214-3p; hsa-miR-21-5p; hsa-miR-20a-5p; hsa-miR-204-5p; hsa-miR-200c-3p; hsa-miR-200b-3p; hsa-miR-200a-3p; hsa-miR-199a-3p…
Pathways (miRWalk)	hsa04210 Apoptosis	over-represented	3.17705e-12	19.5449	46	hsa-miR-93-5p; hsa-miR-708-5p; hsa-miR-608; hsa-miR-449a; hsa-miR-429; hsa-miR-373-3p; hsa-miR-34c-5p; hsa-miR-34b-5p; hsa-miR-34a-5p; hsa-miR-328-3p; hsa-miR-30d-5p; hsa-miR-302c-3p; hsa-miR-302b-3p; hsa-miR-302a-3p; hsa-miR-26a-5p; hsa-miR-25-3p; hsa-miR-24-3p; hsa-miR-222-3p; hsa-miR-221-3p; hsa-miR-214-3p; hsa-miR-21-5p; hsa-miR-20a-5p; hsa-miR-204-5p; hsa-miR-200c-3p; hsa-miR-200b-3p; hsa-mi…
Gene Ontology (miRWalk)	GO0007219 notch signaling pathway	over-represented	1.77054e-11	19.6491	46	hsa-miR-93-5p; hsa-miR-520c-3p; hsa-miR-503-5p; hsa-miR-449b-5p; hsa-miR-449a; hsa-miR-429; hsa-miR-34c-5p; hsa-miR-34b-5p; hsa-miR-34b-3p; hsa-miR-34a-5p; hsa-miR-330-3p; hsa-miR-328-3p; hsa-miR-32-5p; hsa-miR-30d-5p; hsa-miR-30b-5p; hsa-miR-26a-5p; hsa-miR-25-3p; hsa-miR-24-3p; hsa-miR-222-3p; hsa-miR-221-3p; hsa-miR-21-5p; hsa-miR-20a-5p; hsa-miR-204-5p; hsa-miR-200c-3p; hsa-miR-200b-3p; hsa-m…
Pathways (miRWalk)	hsa04630 Jak STAT signaling pathway	over-represented	3.84956e-11	20.8224	46	hsa-miR-93-5p; hsa-miR-708-5p; hsa-miR-503-5p; hsa-miR-449a; hsa-miR-429; hsa-miR-34c-5p; hsa-miR-34b-5p; hsa-miR-34b-3p; hsa-miR-34a-5p; hsa-miR-342-3p; hsa-miR-30b-5p; hsa-miR-302c-3p; hsa-miR-302b-3p; hsa-miR-302a-3p; hsa-miR-26a-5p; hsa-miR-25-3p; hsa-miR-24-3p; hsa-miR-222-3p; hsa-miR-21-5p; hsa-miR-20a-5p; hsa-miR-205-5p; hsa-miR-204-5p; hsa-miR-200c-3p; hsa-miR-200b-3p; hsa-miR-195-5p; hsa…
Gene Ontology (miRWalk)	GO0004674 protein serine threonine kinase activity	over-represented	1.15464e-09	21.8947	46	hsa-miR-93-5p; hsa-miR-708-5p; hsa-miR-503-5p; hsa-miR-373-3p; hsa-miR-372-3p; hsa-miR-34a-5p; hsa-miR-330-3p; hsa-miR-328-3p; hsa-miR-32-5p; hsa-miR-30b-5p; hsa-miR-302c-3p; hsa-miR-302b-3p; hsa-miR-302a-3p; hsa-miR-26a-5p; hsa-miR-24-3p; hsa-miR-222-3p; hsa-miR-221-3p; hsa-miR-214-3p; hsa-miR-21-5p; hsa-miR-20a-5p; hsa-miR-205-5p; hsa-miR-204-5p; hsa-miR-200c-3p; hsa-miR-200a-3p; hsa-miR-199a-3…
Pathways (miRWalk)	hsa04012 ErbB signaling pathway	over-represented	6.33709e-09	23.6327	46	hsa-miR-93-5p; hsa-miR-708-5p; hsa-miR-503-5p; hsa-miR-429; hsa-miR-372-3p; hsa-miR-34c-5p; hsa-miR-34b-5p; hsa-miR-34b-3p; hsa-miR-34a-5p; hsa-miR-342-3p; hsa-miR-32-5p; hsa-miR-30b-5p; hsa-miR-302c-3p; hsa-miR-302b-3p; hsa-miR-302a-3p; hsa-miR-26a-5p; hsa-miR-24-3p; hsa-miR-222-3p; hsa-miR-221-3p; hsa-miR-214-3p; hsa-miR-21-5p; hsa-miR-20a-5p; hsa-miR-205-5p; hsa-miR-200c-3p; hsa-miR-200b-3p; h…
Gene Ontology (miRWalk)	GO0000187 activation of mapk activity	over-represented	1.40722e-14	15.607	45	hsa-miR-93-5p; hsa-miR-503-5p; hsa-miR-449b-5p; hsa-miR-449a; hsa-miR-429; hsa-miR-34c-5p; hsa-miR-34b-5p; hsa-miR-34b-3p; hsa-miR-34a-5p; hsa-miR-328-3p; hsa-miR-32-5p; hsa-miR-30d-5p; hsa-miR-30b-5p; hsa-miR-26a-5p; hsa-miR-24-3p; hsa-miR-222-3p; hsa-miR-221-3p; hsa-miR-214-3p; hsa-miR-21-5p; hsa-miR-20a-5p; hsa-miR-205-5p; hsa-miR-204-5p; hsa-miR-200c-3p; hsa-miR-200b-3p; hsa-miR-200a-3p; hsa-…
Gene Ontology (miRWalk)	GO0007420 brain development	over-represented	7.54484e-13	17.2912	45	hsa-miR-93-5p; hsa-miR-590-5p; hsa-miR-449b-5p; hsa-miR-449a; hsa-miR-429; hsa-miR-372-3p; hsa-miR-34c-5p; hsa-miR-34b-5p; hsa-miR-34b-3p; hsa-miR-34a-5p; hsa-miR-342-3p; hsa-miR-328-3p; hsa-miR-32-5p; hsa-miR-30b-5p; hsa-miR-302c-3p; hsa-miR-302b-3p; hsa-miR-26a-5p; hsa-miR-25-3p; hsa-miR-24-3p; hsa-miR-222-3p; hsa-miR-221-3p; hsa-miR-21-5p; hsa-miR-20a-5p; hsa-miR-205-5p; hsa-miR-204-5p; hsa-mi…
Pathways (miRWalk)	WP560 TGF beta Signaling Pathway2	over-represented	1.30892e-12	18.2675	45	hsa-miR-93-5p; hsa-miR-590-5p; hsa-miR-429; hsa-miR-372-3p; hsa-miR-34a-5p; hsa-miR-342-3p; hsa-miR-30d-5p; hsa-miR-30b-5p; hsa-miR-302b-3p; hsa-miR-302a-3p; hsa-miR-26a-5p; hsa-miR-25-3p; hsa-miR-24-3p; hsa-miR-222-3p; hsa-miR-221-3p; hsa-miR-216a-5p; hsa-miR-214-3p; hsa-miR-21-5p; hsa-miR-20a-5p; hsa-miR-205-5p; hsa-miR-204-5p; hsa-miR-200c-3p; hsa-miR-200b-3p; hsa-miR-200a-3p; hsa-miR-199a-3p;…
Pathways (miRWalk)	WP474 Endochondral Ossification	over-represented	2.93175e-12	18.6507	45	hsa-miR-93-5p; hsa-miR-503-5p; hsa-miR-373-3p; hsa-miR-372-3p; hsa-miR-34b-3p; hsa-miR-34a-5p; hsa-miR-342-3p; hsa-miR-330-3p; hsa-miR-32-5p; hsa-miR-30d-5p; hsa-miR-30b-5p; hsa-miR-302c-3p; hsa-miR-302b-3p; hsa-miR-302a-3p; hsa-miR-25-3p; hsa-miR-24-3p; hsa-miR-222-3p; hsa-miR-221-3p; hsa-miR-21-5p; hsa-miR-20a-5p; hsa-miR-205-5p; hsa-miR-204-5p; hsa-miR-200c-3p; hsa-miR-200b-3p; hsa-miR-195-5p;…
Pathways (miRWalk)	WP185 Integrin mediated cell adhesion	over-represented	6.20462e-12	19.0339	45	hsa-miR-93-5p; hsa-miR-708-5p; hsa-miR-608; hsa-miR-429; hsa-miR-34c-5p; hsa-miR-34b-5p; hsa-miR-34a-5p; hsa-miR-330-3p; hsa-miR-32-5p; hsa-miR-30b-5p; hsa-miR-302c-3p; hsa-miR-302b-3p; hsa-miR-302a-3p; hsa-miR-26a-5p; hsa-miR-25-3p; hsa-miR-24-3p; hsa-miR-222-3p; hsa-miR-221-3p; hsa-miR-216a-5p; hsa-miR-214-3p; hsa-miR-21-5p; hsa-miR-20a-5p; hsa-miR-205-5p; hsa-miR-204-5p; hsa-miR-200c-3p; hsa-m…
Gene Ontology (miRWalk)	GO0007283 spermatogenesis	over-represented	2.05464e-11	18.8632	45	hsa-miR-93-5p; hsa-miR-503-5p; hsa-miR-449b-5p; hsa-miR-449a; hsa-miR-373-3p; hsa-miR-34c-5p; hsa-miR-34b-3p; hsa-miR-34a-5p; hsa-miR-342-3p; hsa-miR-330-3p; hsa-miR-328-3p; hsa-miR-32-5p; hsa-miR-30d-5p; hsa-miR-30b-5p; hsa-miR-302b-3p; hsa-miR-26a-5p; hsa-miR-25-3p; hsa-miR-24-3p; hsa-miR-222-3p; hsa-miR-221-3p; hsa-miR-216a-5p; hsa-miR-214-3p; hsa-miR-21-5p; hsa-miR-20a-5p; hsa-miR-205-5p; hsa…
Gene Ontology (miRWalk)	GO0003690 double stranded dna binding	over-represented	2.62047e-11	18.9754	45	hsa-miR-93-5p; hsa-miR-429; hsa-miR-373-3p; hsa-miR-34c-5p; hsa-miR-34b-5p; hsa-miR-34b-3p; hsa-miR-34a-5p; hsa-miR-342-3p; hsa-miR-328-3p; hsa-miR-32-5p; hsa-miR-30b-5p; hsa-miR-26a-5p; hsa-miR-25-3p; hsa-miR-24-3p; hsa-miR-222-3p; hsa-miR-221-3p; hsa-miR-214-3p; hsa-miR-21-5p; hsa-miR-20a-5p; hsa-miR-205-5p; hsa-miR-204-5p; hsa-miR-200c-3p; hsa-miR-200b-3p; hsa-miR-200a-3p; hsa-miR-199a-3p; hsa…
Gene Ontology (miRWalk)	GO0005102 receptor binding	over-represented	4.03806e-11	19.2	45	hsa-miR-93-5p; hsa-miR-520c-3p; hsa-miR-449a; hsa-miR-429; hsa-miR-34c-5p; hsa-miR-34b-5p; hsa-miR-34a-5p; hsa-miR-342-3p; hsa-miR-328-3p; hsa-miR-30b-5p; hsa-miR-26a-5p; hsa-miR-25-3p; hsa-miR-24-3p; hsa-miR-222-3p; hsa-miR-221-3p; hsa-miR-214-3p; hsa-miR-21-5p; hsa-miR-20a-5p; hsa-miR-205-5p; hsa-miR-204-5p; hsa-miR-200c-3p; hsa-miR-200b-3p; hsa-miR-200a-3p; hsa-miR-195-5p; hsa-miR-185-5p; hsa-…
Gene Ontology (miRWalk)	GO0019221 cytokine mediated signaling pathway	over-represented	6.15278e-11	19.4246	45	hsa-miR-93-5p; hsa-miR-708-5p; hsa-miR-608; hsa-miR-520c-3p; hsa-miR-373-3p; hsa-miR-34a-5p; hsa-miR-342-3p; hsa-miR-330-3p; hsa-miR-328-3p; hsa-miR-32-5p; hsa-miR-30d-5p; hsa-miR-30b-5p; hsa-miR-26a-5p; hsa-miR-25-3p; hsa-miR-24-3p; hsa-miR-222-3p; hsa-miR-221-3p; hsa-miR-216a-5p; hsa-miR-21-5p; hsa-miR-20a-5p; hsa-miR-204-5p; hsa-miR-200a-3p; hsa-miR-199a-3p; hsa-miR-195-5p; hsa-miR-185-5p; hsa…
Gene Ontology (miRWalk)	GO0016567 protein ubiquitination	over-represented	1.15597e-10	19.7614	45	hsa-miR-93-5p; hsa-miR-503-5p; hsa-miR-449b-5p; hsa-miR-449a; hsa-miR-429; hsa-miR-373-3p; hsa-miR-34a-5p; hsa-miR-328-3p; hsa-miR-32-5p; hsa-miR-30b-5p; hsa-miR-302c-3p; hsa-miR-302b-3p; hsa-miR-302a-3p; hsa-miR-26a-5p; hsa-miR-25-3p; hsa-miR-24-3p; hsa-miR-222-3p; hsa-miR-221-3p; hsa-miR-216a-5p; hsa-miR-21-5p; hsa-miR-20a-5p; hsa-miR-204-5p; hsa-miR-200c-3p; hsa-miR-200b-3p; hsa-miR-200a-3p; h…
Gene Ontology (miRWalk)	GO0005622 intracellular	over-represented	1.79066e-10	19.986	45	hsa-miR-93-5p; hsa-miR-503-5p; hsa-miR-449a; hsa-miR-429; hsa-miR-373-3p; hsa-miR-34c-5p; hsa-miR-34b-5p; hsa-miR-34b-3p; hsa-miR-34a-5p; hsa-miR-342-3p; hsa-miR-328-3p; hsa-miR-32-5p; hsa-miR-30d-5p; hsa-miR-30b-5p; hsa-miR-302c-3p; hsa-miR-302a-3p; hsa-miR-26a-5p; hsa-miR-25-3p; hsa-miR-24-3p; hsa-miR-222-3p; hsa-miR-221-3p; hsa-miR-214-3p; hsa-miR-21-5p; hsa-miR-20a-5p; hsa-miR-204-5p; hsa-miR…
Gene Ontology (miRWalk)	GO0031625 ubiquitin protein ligase binding	over-represented	3.33298e-10	20.3228	45	hsa-miR-93-5p; hsa-miR-608; hsa-miR-449a; hsa-miR-429; hsa-miR-373-3p; hsa-miR-34c-5p; hsa-miR-34b-5p; hsa-miR-34a-5p; hsa-miR-342-3p; hsa-miR-328-3p; hsa-miR-32-5p; hsa-miR-30d-5p; hsa-miR-26a-5p; hsa-miR-25-3p; hsa-miR-24-3p; hsa-miR-222-3p; hsa-miR-221-3p; hsa-miR-216a-5p; hsa-miR-214-3p; hsa-miR-21-5p; hsa-miR-20a-5p; hsa-miR-204-5p; hsa-miR-200c-3p; hsa-miR-200b-3p; hsa-miR-200a-3p; hsa-miR-…
Gene Ontology (miRWalk)	GO0003713 transcription coactivator activity	over-represented	1.17422e-09	20.9965	45	hsa-miR-93-5p; hsa-miR-503-5p; hsa-miR-429; hsa-miR-373-3p; hsa-miR-34a-5p; hsa-miR-342-3p; hsa-miR-330-3p; hsa-miR-328-3p; hsa-miR-32-5p; hsa-miR-30b-5p; hsa-miR-26a-5p; hsa-miR-25-3p; hsa-miR-24-3p; hsa-miR-222-3p; hsa-miR-221-3p; hsa-miR-214-3p; hsa-miR-21-5p; hsa-miR-20a-5p; hsa-miR-205-5p; hsa-miR-204-5p; hsa-miR-200c-3p; hsa-miR-200b-3p; hsa-miR-200a-3p; hsa-miR-199a-3p; hsa-miR-195-5p; hsa…
Pathways (miRWalk)	P00036 Interleukin signaling pathway	over-represented	1.76583e-09	21.9721	45	hsa-miR-93-5p; hsa-miR-708-5p; hsa-miR-503-5p; hsa-miR-429; hsa-miR-372-3p; hsa-miR-34c-5p; hsa-miR-34b-5p; hsa-miR-34b-3p; hsa-miR-34a-5p; hsa-miR-30b-5p; hsa-miR-302c-3p; hsa-miR-302b-3p; hsa-miR-302a-3p; hsa-miR-26a-5p; hsa-miR-24-3p; hsa-miR-222-3p; hsa-miR-221-3p; hsa-miR-214-3p; hsa-miR-21-5p; hsa-miR-20a-5p; hsa-miR-204-5p; hsa-miR-200c-3p; hsa-miR-200b-3p; hsa-miR-200a-3p; hsa-miR-199a-3p…
Pathways (miRWalk)	P00029 Huntington disease	over-represented	2.1994e-09	22.0998	45	hsa-miR-93-5p; hsa-miR-708-5p; hsa-miR-608; hsa-miR-429; hsa-miR-34a-5p; hsa-miR-342-3p; hsa-miR-330-3p; hsa-miR-30d-5p; hsa-miR-30b-5p; hsa-miR-302c-3p; hsa-miR-302b-3p; hsa-miR-302a-3p; hsa-miR-26a-5p; hsa-miR-25-3p; hsa-miR-24-3p; hsa-miR-222-3p; hsa-miR-221-3p; hsa-miR-216a-5p; hsa-miR-214-3p; hsa-miR-21-5p; hsa-miR-20a-5p; hsa-miR-205-5p; hsa-miR-200c-3p; hsa-miR-200b-3p; hsa-miR-199a-3p; hs…
Gene Ontology (miRWalk)	GO0000075 cell cycle checkpoint	over-represented	4.95399e-08	23.2421	45	hsa-miR-93-5p; hsa-miR-608; hsa-miR-503-5p; hsa-miR-449b-5p; hsa-miR-449a; hsa-miR-373-3p; hsa-miR-372-3p; hsa-miR-34c-5p; hsa-miR-34b-5p; hsa-miR-34a-5p; hsa-miR-328-3p; hsa-miR-32-5p; hsa-miR-30d-5p; hsa-miR-30b-5p; hsa-miR-302a-3p; hsa-miR-26a-5p; hsa-miR-25-3p; hsa-miR-24-3p; hsa-miR-222-3p; hsa-miR-221-3p; hsa-miR-214-3p; hsa-miR-21-5p; hsa-miR-20a-5p; hsa-miR-200c-3p; hsa-miR-200b-3p; hsa-m…
Gene Ontology (miRWalk)	GO0016337 cell cell adhesion	over-represented	8.10095e-17	13.0246	44	hsa-miR-93-5p; hsa-miR-708-5p; hsa-miR-608; hsa-miR-520c-3p; hsa-miR-449a; hsa-miR-429; hsa-miR-373-3p; hsa-miR-34c-5p; hsa-miR-34b-5p; hsa-miR-34a-5p; hsa-miR-330-3p; hsa-miR-328-3p; hsa-miR-32-5p; hsa-miR-30b-5p; hsa-miR-25-3p; hsa-miR-24-3p; hsa-miR-222-3p; hsa-miR-221-3p; hsa-miR-216a-5p; hsa-miR-214-3p; hsa-miR-21-5p; hsa-miR-20a-5p; hsa-miR-204-5p; hsa-miR-200c-3p; hsa-miR-200b-3p; hsa-miR-…
Gene Ontology (miRWalk)	GO0001570 vasculogenesis	over-represented	1.7242e-16	13.2491	44	hsa-miR-93-5p; hsa-miR-590-5p; hsa-miR-503-5p; hsa-miR-429; hsa-miR-373-3p; hsa-miR-372-3p; hsa-miR-34c-5p; hsa-miR-34b-5p; hsa-miR-34b-3p; hsa-miR-34a-5p; hsa-miR-330-3p; hsa-miR-328-3p; hsa-miR-30b-5p; hsa-miR-302b-3p; hsa-miR-26a-5p; hsa-miR-24-3p; hsa-miR-222-3p; hsa-miR-221-3p; hsa-miR-214-3p; hsa-miR-21-5p; hsa-miR-20a-5p; hsa-miR-205-5p; hsa-miR-204-5p; hsa-miR-200c-3p; hsa-miR-200b-3p; hs…
Gene Ontology (miRWalk)	GO0001541 ovarian follicle development	over-represented	3.81127e-15	14.2596	44	hsa-miR-93-5p; hsa-miR-503-5p; hsa-miR-449a; hsa-miR-429; hsa-miR-373-3p; hsa-miR-372-3p; hsa-miR-34c-5p; hsa-miR-34b-5p; hsa-miR-34b-3p; hsa-miR-34a-5p; hsa-miR-342-3p; hsa-miR-330-3p; hsa-miR-302b-3p; hsa-miR-26a-5p; hsa-miR-24-3p; hsa-miR-222-3p; hsa-miR-221-3p; hsa-miR-21-5p; hsa-miR-20a-5p; hsa-miR-205-5p; hsa-miR-204-5p; hsa-miR-200c-3p; hsa-miR-200b-3p; hsa-miR-195-5p; hsa-miR-185-5p; hsa-…
Gene Ontology (miRWalk)	GO0008360 regulation of cell shape	over-represented	8.06047e-15	14.5965	44	hsa-miR-93-5p; hsa-miR-503-5p; hsa-miR-429; hsa-miR-373-3p; hsa-miR-372-3p; hsa-miR-34b-3p; hsa-miR-34a-5p; hsa-miR-330-3p; hsa-miR-328-3p; hsa-miR-32-5p; hsa-miR-30b-5p; hsa-miR-26a-5p; hsa-miR-25-3p; hsa-miR-24-3p; hsa-miR-222-3p; hsa-miR-221-3p; hsa-miR-214-3p; hsa-miR-21-5p; hsa-miR-20a-5p; hsa-miR-205-5p; hsa-miR-204-5p; hsa-miR-200c-3p; hsa-miR-200b-3p; hsa-miR-200a-3p; hsa-miR-195-5p; hsa-…
Gene Ontology (miRWalk)	GO0050731 positive regulation of peptidyl tyrosine phosphorylation	over-represented	8.06047e-15	14.5965	44	hsa-miR-93-5p; hsa-miR-708-5p; hsa-miR-608; hsa-miR-520c-3p; hsa-miR-503-5p; hsa-miR-373-3p; hsa-miR-372-3p; hsa-miR-34b-3p; hsa-miR-34a-5p; hsa-miR-330-3p; hsa-miR-328-3p; hsa-miR-30d-5p; hsa-miR-30b-5p; hsa-miR-26a-5p; hsa-miR-25-3p; hsa-miR-222-3p; hsa-miR-221-3p; hsa-miR-216a-5p; hsa-miR-214-3p; hsa-miR-21-5p; hsa-miR-20a-5p; hsa-miR-205-5p; hsa-miR-204-5p; hsa-miR-200c-3p; hsa-miR-200b-3p; h…
Gene Ontology (miRWalk)	GO0005198 structural molecule activity	over-represented	2.4476e-13	15.9439	44	hsa-miR-93-5p; hsa-miR-708-5p; hsa-miR-503-5p; hsa-miR-429; hsa-miR-373-3p; hsa-miR-34c-5p; hsa-miR-34b-5p; hsa-miR-34b-3p; hsa-miR-34a-5p; hsa-miR-342-3p; hsa-miR-330-3p; hsa-miR-328-3p; hsa-miR-30d-5p; hsa-miR-30b-5p; hsa-miR-26a-5p; hsa-miR-25-3p; hsa-miR-24-3p; hsa-miR-222-3p; hsa-miR-221-3p; hsa-miR-214-3p; hsa-miR-21-5p; hsa-miR-20a-5p; hsa-miR-204-5p; hsa-miR-200c-3p; hsa-miR-200b-3p; hsa-…
Pathways (miRWalk)	WP286 IL 3 Signaling Pathway	over-represented	3.66503e-13	16.8623	44	hsa-miR-93-5p; hsa-miR-449a; hsa-miR-429; hsa-miR-34c-5p; hsa-miR-34b-5p; hsa-miR-34a-5p; hsa-miR-342-3p; hsa-miR-328-3p; hsa-miR-32-5p; hsa-miR-30b-5p; hsa-miR-302c-3p; hsa-miR-302b-3p; hsa-miR-302a-3p; hsa-miR-25-3p; hsa-miR-24-3p; hsa-miR-222-3p; hsa-miR-221-3p; hsa-miR-214-3p; hsa-miR-21-5p; hsa-miR-20a-5p; hsa-miR-205-5p; hsa-miR-204-5p; hsa-miR-200c-3p; hsa-miR-200b-3p; hsa-miR-200a-3p; hsa…
Gene Ontology (miRWalk)	GO0030324 lung development	over-represented	4.03111e-13	16.1684	44	hsa-miR-93-5p; hsa-miR-503-5p; hsa-miR-429; hsa-miR-373-3p; hsa-miR-372-3p; hsa-miR-34c-5p; hsa-miR-34b-3p; hsa-miR-34a-5p; hsa-miR-330-3p; hsa-miR-328-3p; hsa-miR-32-5p; hsa-miR-30b-5p; hsa-miR-26a-5p; hsa-miR-25-3p; hsa-miR-222-3p; hsa-miR-221-3p; hsa-miR-21-5p; hsa-miR-20a-5p; hsa-miR-205-5p; hsa-miR-200c-3p; hsa-miR-200b-3p; hsa-miR-200a-3p; hsa-miR-195-5p; hsa-miR-185-5p; hsa-miR-182-5p; hsa…
Gene Ontology (miRWalk)	GO0016055 wnt receptor signaling pathway	over-represented	4.95519e-13	16.2807	44	hsa-miR-93-5p; hsa-miR-708-5p; hsa-miR-608; hsa-miR-520c-3p; hsa-miR-503-5p; hsa-miR-429; hsa-miR-373-3p; hsa-miR-34a-5p; hsa-miR-342-3p; hsa-miR-330-3p; hsa-miR-328-3p; hsa-miR-30d-5p; hsa-miR-30b-5p; hsa-miR-26a-5p; hsa-miR-25-3p; hsa-miR-24-3p; hsa-miR-222-3p; hsa-miR-221-3p; hsa-miR-216a-5p; hsa-miR-214-3p; hsa-miR-21-5p; hsa-miR-20a-5p; hsa-miR-204-5p; hsa-miR-200c-3p; hsa-miR-200b-3p; hsa-m…
Gene Ontology (miRWalk)	GO0043154 negative regulation of cysteine type endopeptidase activity involved in apoptotic process	over-represented	7.55299e-13	16.5053	44	hsa-miR-93-5p; hsa-miR-708-5p; hsa-miR-608; hsa-miR-520c-3p; hsa-miR-503-5p; hsa-miR-429; hsa-miR-373-3p; hsa-miR-372-3p; hsa-miR-34b-3p; hsa-miR-34a-5p; hsa-miR-330-3p; hsa-miR-328-3p; hsa-miR-30d-5p; hsa-miR-30b-5p; hsa-miR-302c-3p; hsa-miR-302b-3p; hsa-miR-302a-3p; hsa-miR-25-3p; hsa-miR-24-3p; hsa-miR-221-3p; hsa-miR-216a-5p; hsa-miR-214-3p; hsa-miR-21-5p; hsa-miR-20a-5p; hsa-miR-205-5p; hsa-…
Gene Ontology (miRWalk)	GO0043524 negative regulation of neuron apoptotic process	over-represented	4.36838e-12	17.2912	44	hsa-miR-93-5p; hsa-miR-449a; hsa-miR-429; hsa-miR-34c-5p; hsa-miR-34b-5p; hsa-miR-34a-5p; hsa-miR-342-3p; hsa-miR-328-3p; hsa-miR-30b-5p; hsa-miR-26a-5p; hsa-miR-25-3p; hsa-miR-24-3p; hsa-miR-222-3p; hsa-miR-221-3p; hsa-miR-214-3p; hsa-miR-21-5p; hsa-miR-20a-5p; hsa-miR-205-5p; hsa-miR-204-5p; hsa-miR-200c-3p; hsa-miR-200b-3p; hsa-miR-199a-3p; hsa-miR-195-5p; hsa-miR-185-5p; hsa-miR-182-5p; hsa-m…
Gene Ontology (miRWalk)	GO0048015 phosphatidylinositol mediated signaling	over-represented	2.88412e-11	18.1895	44	hsa-miR-93-5p; hsa-miR-708-5p; hsa-miR-34b-5p; hsa-miR-34a-5p; hsa-miR-330-3p; hsa-miR-328-3p; hsa-miR-32-5p; hsa-miR-302c-3p; hsa-miR-302b-3p; hsa-miR-302a-3p; hsa-miR-26a-5p; hsa-miR-25-3p; hsa-miR-24-3p; hsa-miR-222-3p; hsa-miR-221-3p; hsa-miR-216a-5p; hsa-miR-214-3p; hsa-miR-21-5p; hsa-miR-20a-5p; hsa-miR-205-5p; hsa-miR-204-5p; hsa-miR-200c-3p; hsa-miR-200b-3p; hsa-miR-195-5p; hsa-miR-185-5p…
Gene Ontology (miRWalk)	GO0043025 neuronal cell body	over-represented	5.64132e-11	18.5263	44	hsa-miR-93-5p; hsa-miR-608; hsa-miR-449b-5p; hsa-miR-449a; hsa-miR-373-3p; hsa-miR-34c-5p; hsa-miR-34b-5p; hsa-miR-34b-3p; hsa-miR-34a-5p; hsa-miR-342-3p; hsa-miR-330-3p; hsa-miR-328-3p; hsa-miR-30b-5p; hsa-miR-302c-3p; hsa-miR-302a-3p; hsa-miR-26a-5p; hsa-miR-25-3p; hsa-miR-24-3p; hsa-miR-222-3p; hsa-miR-221-3p; hsa-miR-216a-5p; hsa-miR-21-5p; hsa-miR-20a-5p; hsa-miR-205-5p; hsa-miR-200c-3p; hsa…
Pathways (miRWalk)	WP69 TCR Signaling Pathway	over-represented	7.49734e-11	19.4172	44	hsa-miR-93-5p; hsa-miR-608; hsa-miR-429; hsa-miR-373-3p; hsa-miR-34c-5p; hsa-miR-34b-5p; hsa-miR-34b-3p; hsa-miR-34a-5p; hsa-miR-342-3p; hsa-miR-330-3p; hsa-miR-32-5p; hsa-miR-30b-5p; hsa-miR-302c-3p; hsa-miR-302b-3p; hsa-miR-302a-3p; hsa-miR-26a-5p; hsa-miR-24-3p; hsa-miR-222-3p; hsa-miR-221-3p; hsa-miR-216a-5p; hsa-miR-214-3p; hsa-miR-21-5p; hsa-miR-20a-5p; hsa-miR-204-5p; hsa-miR-200c-3p; hsa-…
Pathways (miRWalk)	P00047 PDGF signaling pathway	over-represented	6.82987e-10	20.5669	44	hsa-miR-93-5p; hsa-miR-708-5p; hsa-miR-503-5p; hsa-miR-429; hsa-miR-373-3p; hsa-miR-34c-5p; hsa-miR-34b-5p; hsa-miR-34b-3p; hsa-miR-34a-5p; hsa-miR-342-3p; hsa-miR-32-5p; hsa-miR-30b-5p; hsa-miR-26a-5p; hsa-miR-25-3p; hsa-miR-24-3p; hsa-miR-222-3p; hsa-miR-221-3p; hsa-miR-214-3p; hsa-miR-21-5p; hsa-miR-20a-5p; hsa-miR-204-5p; hsa-miR-200c-3p; hsa-miR-200b-3p; hsa-miR-200a-3p; hsa-miR-199a-3p; hsa…
Gene Ontology (miRWalk)	GO0004672 protein kinase activity	over-represented	6.93111e-09	21.1088	44	hsa-miR-93-5p; hsa-miR-503-5p; hsa-miR-449a; hsa-miR-34b-3p; hsa-miR-34a-5p; hsa-miR-330-3p; hsa-miR-328-3p; hsa-miR-30b-5p; hsa-miR-302c-3p; hsa-miR-302b-3p; hsa-miR-302a-3p; hsa-miR-26a-5p; hsa-miR-25-3p; hsa-miR-24-3p; hsa-miR-222-3p; hsa-miR-221-3p; hsa-miR-214-3p; hsa-miR-21-5p; hsa-miR-20a-5p; hsa-miR-205-5p; hsa-miR-204-5p; hsa-miR-200c-3p; hsa-miR-195-5p; hsa-miR-185-5p; hsa-miR-182-5p; h…
Gene Ontology (miRWalk)	GO0005509 calcium ion binding	over-represented	1.19336e-08	21.4456	44	hsa-miR-93-5p; hsa-miR-449a; hsa-miR-373-3p; hsa-miR-34c-5p; hsa-miR-34b-3p; hsa-miR-34a-5p; hsa-miR-342-3p; hsa-miR-330-3p; hsa-miR-32-5p; hsa-miR-30d-5p; hsa-miR-30b-5p; hsa-miR-26a-5p; hsa-miR-25-3p; hsa-miR-24-3p; hsa-miR-222-3p; hsa-miR-221-3p; hsa-miR-21-5p; hsa-miR-20a-5p; hsa-miR-205-5p; hsa-miR-204-5p; hsa-miR-200c-3p; hsa-miR-200a-3p; hsa-miR-185-5p; hsa-miR-182-5p; hsa-miR-181c-5p; hsa…
Gene Ontology (miRWalk)	GO0007275 multicellular organismal development	over-represented	1.41918e-08	21.5579	44	hsa-miR-93-5p; hsa-miR-608; hsa-miR-429; hsa-miR-373-3p; hsa-miR-34b-3p; hsa-miR-34a-5p; hsa-miR-342-3p; hsa-miR-330-3p; hsa-miR-32-5p; hsa-miR-30d-5p; hsa-miR-30b-5p; hsa-miR-302a-3p; hsa-miR-26a-5p; hsa-miR-25-3p; hsa-miR-24-3p; hsa-miR-222-3p; hsa-miR-221-3p; hsa-miR-214-3p; hsa-miR-21-5p; hsa-miR-20a-5p; hsa-miR-204-5p; hsa-miR-200c-3p; hsa-miR-200b-3p; hsa-miR-185-5p; hsa-miR-182-5p; hsa-miR…
Pathways (miRWalk)	hsa04910 Insulin signaling pathway	over-represented	2.13969e-08	22.483	44	hsa-miR-93-5p; hsa-miR-708-5p; hsa-miR-429; hsa-miR-34a-5p; hsa-miR-32-5p; hsa-miR-30b-5p; hsa-miR-302c-3p; hsa-miR-302b-3p; hsa-miR-302a-3p; hsa-miR-26a-5p; hsa-miR-25-3p; hsa-miR-24-3p; hsa-miR-222-3p; hsa-miR-221-3p; hsa-miR-214-3p; hsa-miR-21-5p; hsa-miR-20a-5p; hsa-miR-204-5p; hsa-miR-200c-3p; hsa-miR-200b-3p; hsa-miR-200a-3p; hsa-miR-199a-3p; hsa-miR-185-5p; hsa-miR-182-5p; hsa-miR-181c-5p;…
Gene Ontology (miRWalk)	GO0007049 cell cycle	over-represented	2.47368e-08	21.8947	44	hsa-miR-93-5p; hsa-miR-503-5p; hsa-miR-429; hsa-miR-373-3p; hsa-miR-34a-5p; hsa-miR-342-3p; hsa-miR-330-3p; hsa-miR-328-3p; hsa-miR-32-5p; hsa-miR-30d-5p; hsa-miR-302b-3p; hsa-miR-26a-5p; hsa-miR-25-3p; hsa-miR-24-3p; hsa-miR-222-3p; hsa-miR-221-3p; hsa-miR-214-3p; hsa-miR-21-5p; hsa-miR-20a-5p; hsa-miR-205-5p; hsa-miR-204-5p; hsa-miR-200c-3p; hsa-miR-200b-3p; hsa-miR-200a-3p; hsa-miR-199a-3p; hs…
Pathways (miRWalk)	WP236 Adipogenesis	over-represented	1.35975e-07	23.6327	44	hsa-miR-93-5p; hsa-miR-503-5p; hsa-miR-372-3p; hsa-miR-34b-5p; hsa-miR-34a-5p; hsa-miR-330-3p; hsa-miR-328-3p; hsa-miR-32-5p; hsa-miR-30b-5p; hsa-miR-302a-3p; hsa-miR-26a-5p; hsa-miR-25-3p; hsa-miR-24-3p; hsa-miR-222-3p; hsa-miR-221-3p; hsa-miR-214-3p; hsa-miR-21-5p; hsa-miR-20a-5p; hsa-miR-205-5p; hsa-miR-204-5p; hsa-miR-200b-3p; hsa-miR-200a-3p; hsa-miR-185-5p; hsa-miR-182-5p; hsa-miR-181b-5p; …
Gene Ontology (miRWalk)	GO0008013 beta catenin binding	over-represented	1.34455e-13	14.9333	43	hsa-miR-93-5p; hsa-miR-449b-5p; hsa-miR-449a; hsa-miR-429; hsa-miR-34c-5p; hsa-miR-34b-5p; hsa-miR-34b-3p; hsa-miR-34a-5p; hsa-miR-342-3p; hsa-miR-328-3p; hsa-miR-302c-3p; hsa-miR-26a-5p; hsa-miR-25-3p; hsa-miR-24-3p; hsa-miR-222-3p; hsa-miR-221-3p; hsa-miR-216a-5p; hsa-miR-21-5p; hsa-miR-20a-5p; hsa-miR-204-5p; hsa-miR-200c-3p; hsa-miR-200b-3p; hsa-miR-200a-3p; hsa-miR-199a-3p; hsa-miR-185-5p; h…
Gene Ontology (miRWalk)	GO0060070 canonical wnt receptor signaling pathway	over-represented	3.9668e-13	15.3825	43	hsa-miR-93-5p; hsa-miR-608; hsa-miR-503-5p; hsa-miR-449a; hsa-miR-429; hsa-miR-34c-5p; hsa-miR-34b-5p; hsa-miR-34b-3p; hsa-miR-34a-5p; hsa-miR-330-3p; hsa-miR-30b-5p; hsa-miR-302c-3p; hsa-miR-302a-3p; hsa-miR-26a-5p; hsa-miR-24-3p; hsa-miR-222-3p; hsa-miR-221-3p; hsa-miR-216a-5p; hsa-miR-214-3p; hsa-miR-21-5p; hsa-miR-20a-5p; hsa-miR-204-5p; hsa-miR-200c-3p; hsa-miR-200b-3p; hsa-miR-200a-3p; hsa-…
Gene Ontology (miRWalk)	GO0007569 cell aging	over-represented	4.90004e-13	15.4947	43	hsa-miR-93-5p; hsa-miR-608; hsa-miR-449b-5p; hsa-miR-449a; hsa-miR-429; hsa-miR-34c-5p; hsa-miR-34b-5p; hsa-miR-34b-3p; hsa-miR-34a-5p; hsa-miR-328-3p; hsa-miR-32-5p; hsa-miR-30d-5p; hsa-miR-25-3p; hsa-miR-24-3p; hsa-miR-222-3p; hsa-miR-221-3p; hsa-miR-216a-5p; hsa-miR-214-3p; hsa-miR-21-5p; hsa-miR-20a-5p; hsa-miR-204-5p; hsa-miR-200c-3p; hsa-miR-200b-3p; hsa-miR-200a-3p; hsa-miR-199a-3p; hsa-mi…
Gene Ontology (miRWalk)	GO0006470 protein dephosphorylation	over-represented	5.70699e-13	15.607	43	hsa-miR-93-5p; hsa-miR-503-5p; hsa-miR-449a; hsa-miR-429; hsa-miR-34c-5p; hsa-miR-34b-5p; hsa-miR-34a-5p; hsa-miR-32-5p; hsa-miR-26a-5p; hsa-miR-25-3p; hsa-miR-24-3p; hsa-miR-222-3p; hsa-miR-221-3p; hsa-miR-216a-5p; hsa-miR-214-3p; hsa-miR-21-5p; hsa-miR-20a-5p; hsa-miR-204-5p; hsa-miR-200c-3p; hsa-miR-200b-3p; hsa-miR-200a-3p; hsa-miR-195-5p; hsa-miR-185-5p; hsa-miR-182-5p; hsa-miR-181c-5p; hsa-…
Pathways (miRWalk)	WP1591 Heart Development	over-represented	6.56505e-13	16.3513	43	hsa-miR-93-5p; hsa-miR-503-5p; hsa-miR-449a; hsa-miR-373-3p; hsa-miR-372-3p; hsa-miR-34c-5p; hsa-miR-34b-3p; hsa-miR-34a-5p; hsa-miR-330-3p; hsa-miR-30d-5p; hsa-miR-30b-5p; hsa-miR-302c-3p; hsa-miR-26a-5p; hsa-miR-24-3p; hsa-miR-221-3p; hsa-miR-214-3p; hsa-miR-21-5p; hsa-miR-20a-5p; hsa-miR-205-5p; hsa-miR-204-5p; hsa-miR-200c-3p; hsa-miR-200b-3p; hsa-miR-200a-3p; hsa-miR-199a-3p; hsa-miR-195-5p;…
Pathways (miRWalk)	P04393 Ras Pathway	over-represented	7.79201e-12	17.501	43	hsa-miR-93-5p; hsa-miR-608; hsa-miR-503-5p; hsa-miR-429; hsa-miR-372-3p; hsa-miR-34a-5p; hsa-miR-342-3p; hsa-miR-330-3p; hsa-miR-30d-5p; hsa-miR-30b-5p; hsa-miR-302c-3p; hsa-miR-302b-3p; hsa-miR-302a-3p; hsa-miR-26a-5p; hsa-miR-24-3p; hsa-miR-222-3p; hsa-miR-221-3p; hsa-miR-216a-5p; hsa-miR-214-3p; hsa-miR-21-5p; hsa-miR-20a-5p; hsa-miR-200c-3p; hsa-miR-200b-3p; hsa-miR-200a-3p; hsa-miR-199a-3p; …
Pathways (miRWalk)	hsa04660 T cell receptor signaling pathway	over-represented	2.53077e-10	19.1617	43	hsa-miR-93-5p; hsa-miR-708-5p; hsa-miR-608; hsa-miR-449b-5p; hsa-miR-449a; hsa-miR-373-3p; hsa-miR-34c-5p; hsa-miR-34b-5p; hsa-miR-34b-3p; hsa-miR-34a-5p; hsa-miR-342-3p; hsa-miR-330-3p; hsa-miR-302c-3p; hsa-miR-302b-3p; hsa-miR-302a-3p; hsa-miR-26a-5p; hsa-miR-25-3p; hsa-miR-24-3p; hsa-miR-222-3p; hsa-miR-221-3p; hsa-miR-216a-5p; hsa-miR-21-5p; hsa-miR-20a-5p; hsa-miR-204-5p; hsa-miR-200c-3p; hs…
Gene Ontology (miRWalk)	GO0006917 induction of apoptosis	over-represented	3.05856e-09	19.7614	43	hsa-miR-93-5p; hsa-miR-708-5p; hsa-miR-608; hsa-miR-373-3p; hsa-miR-34a-5p; hsa-miR-342-3p; hsa-miR-32-5p; hsa-miR-30d-5p; hsa-miR-30b-5p; hsa-miR-26a-5p; hsa-miR-25-3p; hsa-miR-24-3p; hsa-miR-222-3p; hsa-miR-221-3p; hsa-miR-216a-5p; hsa-miR-214-3p; hsa-miR-21-5p; hsa-miR-20a-5p; hsa-miR-205-5p; hsa-miR-204-5p; hsa-miR-200c-3p; hsa-miR-200b-3p; hsa-miR-200a-3p; hsa-miR-199a-3p; hsa-miR-195-5p; hs…
Pathways (miRWalk)	P00021 FGF signaling pathway	over-represented	3.57327e-09	20.5669	43	hsa-miR-93-5p; hsa-miR-708-5p; hsa-miR-503-5p; hsa-miR-429; hsa-miR-34a-5p; hsa-miR-342-3p; hsa-miR-328-3p; hsa-miR-32-5p; hsa-miR-30b-5p; hsa-miR-302c-3p; hsa-miR-302b-3p; hsa-miR-302a-3p; hsa-miR-26a-5p; hsa-miR-24-3p; hsa-miR-222-3p; hsa-miR-221-3p; hsa-miR-214-3p; hsa-miR-21-5p; hsa-miR-20a-5p; hsa-miR-205-5p; hsa-miR-200c-3p; hsa-miR-200b-3p; hsa-miR-200a-3p; hsa-miR-199a-3p; hsa-miR-185-5p;…
Gene Ontology (miRWalk)	GO0014070 response to organic cyclic compound	over-represented	9.99712e-09	20.4351	43	hsa-miR-93-5p; hsa-miR-503-5p; hsa-miR-449b-5p; hsa-miR-449a; hsa-miR-429; hsa-miR-373-3p; hsa-miR-372-3p; hsa-miR-34c-5p; hsa-miR-34b-5p; hsa-miR-34b-3p; hsa-miR-34a-5p; hsa-miR-342-3p; hsa-miR-302c-3p; hsa-miR-302b-3p; hsa-miR-302a-3p; hsa-miR-26a-5p; hsa-miR-25-3p; hsa-miR-24-3p; hsa-miR-222-3p; hsa-miR-221-3p; hsa-miR-21-5p; hsa-miR-20a-5p; hsa-miR-205-5p; hsa-miR-200c-3p; hsa-miR-200b-3p; hs…
Gene Ontology (miRWalk)	GO0007155 cell adhesion	over-represented	1.18919e-08	20.5474	43	hsa-miR-93-5p; hsa-miR-520c-3p; hsa-miR-449a; hsa-miR-429; hsa-miR-373-3p; hsa-miR-34a-5p; hsa-miR-342-3p; hsa-miR-328-3p; hsa-miR-32-5p; hsa-miR-30b-5p; hsa-miR-26a-5p; hsa-miR-25-3p; hsa-miR-24-3p; hsa-miR-222-3p; hsa-miR-221-3p; hsa-miR-214-3p; hsa-miR-21-5p; hsa-miR-20a-5p; hsa-miR-205-5p; hsa-miR-204-5p; hsa-miR-200c-3p; hsa-miR-200b-3p; hsa-miR-200a-3p; hsa-miR-195-5p; hsa-miR-185-5p; hsa-m…
Gene Ontology (miRWalk)	GO0002053 positive regulation of mesenchymal cell proliferation	over-represented	7.25594e-15	13.1368	42	hsa-miR-93-5p; hsa-miR-590-5p; hsa-miR-503-5p; hsa-miR-429; hsa-miR-373-3p; hsa-miR-372-3p; hsa-miR-34c-5p; hsa-miR-34b-5p; hsa-miR-34b-3p; hsa-miR-34a-5p; hsa-miR-330-3p; hsa-miR-302b-3p; hsa-miR-26a-5p; hsa-miR-24-3p; hsa-miR-221-3p; hsa-miR-214-3p; hsa-miR-21-5p; hsa-miR-20a-5p; hsa-miR-205-5p; hsa-miR-204-5p; hsa-miR-200c-3p; hsa-miR-200b-3p; hsa-miR-200a-3p; hsa-miR-195-5p; hsa-miR-181b-5p; …
Gene Ontology (miRWalk)	GO0032868 response to insulin stimulus	over-represented	7.25594e-15	13.1368	42	hsa-miR-93-5p; hsa-miR-449b-5p; hsa-miR-449a; hsa-miR-429; hsa-miR-373-3p; hsa-miR-34c-5p; hsa-miR-34b-5p; hsa-miR-34a-5p; hsa-miR-32-5p; hsa-miR-30d-5p; hsa-miR-26a-5p; hsa-miR-222-3p; hsa-miR-216a-5p; hsa-miR-21-5p; hsa-miR-20a-5p; hsa-miR-205-5p; hsa-miR-204-5p; hsa-miR-200c-3p; hsa-miR-200b-3p; hsa-miR-195-5p; hsa-miR-185-5p; hsa-miR-182-5p; hsa-miR-181c-5p; hsa-miR-181b-5p; hsa-miR-181a-5p; …
Gene Ontology (miRWalk)	GO0050679 positive regulation of epithelial cell proliferation	over-represented	2.0252e-13	14.3719	42	hsa-miR-93-5p; hsa-miR-503-5p; hsa-miR-429; hsa-miR-373-3p; hsa-miR-372-3p; hsa-miR-34c-5p; hsa-miR-34b-5p; hsa-miR-34b-3p; hsa-miR-34a-5p; hsa-miR-342-3p; hsa-miR-330-3p; hsa-miR-302b-3p; hsa-miR-26a-5p; hsa-miR-25-3p; hsa-miR-24-3p; hsa-miR-221-3p; hsa-miR-214-3p; hsa-miR-21-5p; hsa-miR-20a-5p; hsa-miR-205-5p; hsa-miR-200c-3p; hsa-miR-200b-3p; hsa-miR-200a-3p; hsa-miR-195-5p; hsa-miR-182-5p; hs…
Gene Ontology (miRWalk)	GO0051402 neuron apoptotic process	over-represented	6.82422e-13	14.9333	42	hsa-miR-93-5p; hsa-miR-608; hsa-miR-520c-3p; hsa-miR-449a; hsa-miR-429; hsa-miR-34c-5p; hsa-miR-34b-5p; hsa-miR-34a-5p; hsa-miR-328-3p; hsa-miR-30d-5p; hsa-miR-26a-5p; hsa-miR-25-3p; hsa-miR-24-3p; hsa-miR-222-3p; hsa-miR-221-3p; hsa-miR-214-3p; hsa-miR-21-5p; hsa-miR-20a-5p; hsa-miR-205-5p; hsa-miR-204-5p; hsa-miR-200c-3p; hsa-miR-200b-3p; hsa-miR-195-5p; hsa-miR-182-5p; hsa-miR-181c-5p; hsa-miR…
Gene Ontology (miRWalk)	GO0005125 cytokine activity	over-represented	2.56499e-12	15.4947	42	hsa-miR-93-5p; hsa-miR-503-5p; hsa-miR-373-3p; hsa-miR-372-3p; hsa-miR-34b-3p; hsa-miR-34a-5p; hsa-miR-342-3p; hsa-miR-330-3p; hsa-miR-328-3p; hsa-miR-32-5p; hsa-miR-30b-5p; hsa-miR-302a-3p; hsa-miR-26a-5p; hsa-miR-24-3p; hsa-miR-222-3p; hsa-miR-221-3p; hsa-miR-21-5p; hsa-miR-20a-5p; hsa-miR-205-5p; hsa-miR-204-5p; hsa-miR-200c-3p; hsa-miR-200b-3p; hsa-miR-195-5p; hsa-miR-185-5p; hsa-miR-181c-5p;…
Gene Ontology (miRWalk)	GO0030336 negative regulation of cell migration	over-represented	2.56499e-12	15.4947	42	hsa-miR-93-5p; hsa-miR-708-5p; hsa-miR-449a; hsa-miR-429; hsa-miR-34c-5p; hsa-miR-34b-5p; hsa-miR-34a-5p; hsa-miR-330-3p; hsa-miR-328-3p; hsa-miR-26a-5p; hsa-miR-25-3p; hsa-miR-24-3p; hsa-miR-222-3p; hsa-miR-221-3p; hsa-miR-216a-5p; hsa-miR-214-3p; hsa-miR-21-5p; hsa-miR-20a-5p; hsa-miR-204-5p; hsa-miR-200c-3p; hsa-miR-200b-3p; hsa-miR-195-5p; hsa-miR-182-5p; hsa-miR-181c-5p; hsa-miR-181b-5p; hsa…
Gene Ontology (miRWalk)	GO0045471 response to ethanol	over-represented	3.33556e-12	15.607	42	hsa-miR-93-5p; hsa-miR-503-5p; hsa-miR-449a; hsa-miR-429; hsa-miR-372-3p; hsa-miR-34c-5p; hsa-miR-34b-5p; hsa-miR-34b-3p; hsa-miR-34a-5p; hsa-miR-342-3p; hsa-miR-30b-5p; hsa-miR-302c-3p; hsa-miR-302b-3p; hsa-miR-302a-3p; hsa-miR-26a-5p; hsa-miR-25-3p; hsa-miR-24-3p; hsa-miR-222-3p; hsa-miR-221-3p; hsa-miR-21-5p; hsa-miR-20a-5p; hsa-miR-204-5p; hsa-miR-200c-3p; hsa-miR-200b-3p; hsa-miR-195-5p; hsa…
Pathways (miRWalk)	hsa04150 mTOR signaling pathway	over-represented	1.47523e-11	16.99	42	hsa-miR-93-5p; hsa-miR-708-5p; hsa-miR-503-5p; hsa-miR-373-3p; hsa-miR-372-3p; hsa-miR-34b-3p; hsa-miR-34a-5p; hsa-miR-330-3p; hsa-miR-32-5p; hsa-miR-302c-3p; hsa-miR-302b-3p; hsa-miR-302a-3p; hsa-miR-25-3p; hsa-miR-24-3p; hsa-miR-221-3p; hsa-miR-21-5p; hsa-miR-20a-5p; hsa-miR-205-5p; hsa-miR-200c-3p; hsa-miR-200b-3p; hsa-miR-199a-3p; hsa-miR-195-5p; hsa-miR-185-5p; hsa-miR-182-5p; hsa-miR-181b-5…
Gene Ontology (miRWalk)	GO0030424 axon	over-represented	1.53646e-11	16.2807	42	hsa-miR-93-5p; hsa-miR-520c-3p; hsa-miR-503-5p; hsa-miR-429; hsa-miR-372-3p; hsa-miR-34c-5p; hsa-miR-34b-5p; hsa-miR-34b-3p; hsa-miR-34a-5p; hsa-miR-330-3p; hsa-miR-328-3p; hsa-miR-32-5p; hsa-miR-30d-5p; hsa-miR-30b-5p; hsa-miR-302b-3p; hsa-miR-302a-3p; hsa-miR-26a-5p; hsa-miR-25-3p; hsa-miR-24-3p; hsa-miR-222-3p; hsa-miR-221-3p; hsa-miR-21-5p; hsa-miR-20a-5p; hsa-miR-200c-3p; hsa-miR-185-5p; hsa…
Gene Ontology (miRWalk)	GO0000790 nuclear chromatin	over-represented	6.37024e-11	16.9544	42	hsa-miR-93-5p; hsa-miR-608; hsa-miR-503-5p; hsa-miR-449b-5p; hsa-miR-449a; hsa-miR-373-3p; hsa-miR-34a-5p; hsa-miR-342-3p; hsa-miR-328-3p; hsa-miR-32-5p; hsa-miR-30d-5p; hsa-miR-30b-5p; hsa-miR-26a-5p; hsa-miR-25-3p; hsa-miR-24-3p; hsa-miR-222-3p; hsa-miR-221-3p; hsa-miR-216a-5p; hsa-miR-214-3p; hsa-miR-21-5p; hsa-miR-20a-5p; hsa-miR-204-5p; hsa-miR-199a-3p; hsa-miR-195-5p; hsa-miR-185-5p; hsa-mi…
Pathways (miRWalk)	hsa04370 VEGF signaling pathway	over-represented	2.80725e-10	18.3952	42	hsa-miR-93-5p; hsa-miR-708-5p; hsa-miR-608; hsa-miR-503-5p; hsa-miR-373-3p; hsa-miR-372-3p; hsa-miR-34b-3p; hsa-miR-34a-5p; hsa-miR-330-3p; hsa-miR-302c-3p; hsa-miR-302b-3p; hsa-miR-302a-3p; hsa-miR-26a-5p; hsa-miR-24-3p; hsa-miR-221-3p; hsa-miR-216a-5p; hsa-miR-21-5p; hsa-miR-20a-5p; hsa-miR-205-5p; hsa-miR-200c-3p; hsa-miR-200b-3p; hsa-miR-200a-3p; hsa-miR-199a-3p; hsa-miR-195-5p; hsa-miR-185-5…
Pathways (miRWalk)	hsa05221 Acute myeloid leukemia	over-represented	2.80725e-10	18.3952	42	hsa-miR-93-5p; hsa-miR-708-5p; hsa-miR-503-5p; hsa-miR-449a; hsa-miR-429; hsa-miR-373-3p; hsa-miR-34c-5p; hsa-miR-34b-5p; hsa-miR-34b-3p; hsa-miR-34a-5p; hsa-miR-302c-3p; hsa-miR-302b-3p; hsa-miR-302a-3p; hsa-miR-26a-5p; hsa-miR-24-3p; hsa-miR-222-3p; hsa-miR-221-3p; hsa-miR-21-5p; hsa-miR-20a-5p; hsa-miR-200c-3p; hsa-miR-200b-3p; hsa-miR-200a-3p; hsa-miR-199a-3p; hsa-miR-195-5p; hsa-miR-185-5p; …
Pathways (miRWalk)	P00049 Parkinson disease	over-represented	4.6451e-10	18.6507	42	hsa-miR-93-5p; hsa-miR-503-5p; hsa-miR-449b-5p; hsa-miR-449a; hsa-miR-373-3p; hsa-miR-34c-5p; hsa-miR-34b-5p; hsa-miR-34a-5p; hsa-miR-328-3p; hsa-miR-32-5p; hsa-miR-30d-5p; hsa-miR-30b-5p; hsa-miR-26a-5p; hsa-miR-25-3p; hsa-miR-24-3p; hsa-miR-222-3p; hsa-miR-221-3p; hsa-miR-214-3p; hsa-miR-21-5p; hsa-miR-20a-5p; hsa-miR-205-5p; hsa-miR-200c-3p; hsa-miR-200b-3p; hsa-miR-200a-3p; hsa-miR-199a-3p; h…
Pathways (miRWalk)	P00048 PI3 kinase pathway	over-represented	7.61885e-10	18.9062	42	hsa-miR-93-5p; hsa-miR-708-5p; hsa-miR-503-5p; hsa-miR-449a; hsa-miR-34b-3p; hsa-miR-34a-5p; hsa-miR-342-3p; hsa-miR-30d-5p; hsa-miR-302c-3p; hsa-miR-302b-3p; hsa-miR-302a-3p; hsa-miR-26a-5p; hsa-miR-24-3p; hsa-miR-222-3p; hsa-miR-221-3p; hsa-miR-216a-5p; hsa-miR-214-3p; hsa-miR-21-5p; hsa-miR-20a-5p; hsa-miR-205-5p; hsa-miR-195-5p; hsa-miR-185-5p; hsa-miR-182-5p; hsa-miR-181c-5p; hsa-miR-181b-5p…
Gene Ontology (miRWalk)	GO0000080 g1 phase of mitotic cell cycle	over-represented	2.30714e-09	18.7509	42	hsa-miR-93-5p; hsa-miR-503-5p; hsa-miR-449b-5p; hsa-miR-449a; hsa-miR-372-3p; hsa-miR-34c-5p; hsa-miR-34b-5p; hsa-miR-34b-3p; hsa-miR-34a-5p; hsa-miR-342-3p; hsa-miR-330-3p; hsa-miR-32-5p; hsa-miR-30b-5p; hsa-miR-302c-3p; hsa-miR-302a-3p; hsa-miR-26a-5p; hsa-miR-25-3p; hsa-miR-24-3p; hsa-miR-222-3p; hsa-miR-221-3p; hsa-miR-21-5p; hsa-miR-20a-5p; hsa-miR-205-5p; hsa-miR-200b-3p; hsa-miR-195-5p; hs…
Gene Ontology (miRWalk)	GO0042981 regulation of apoptotic process	over-represented	4.32655e-09	19.0877	42	hsa-miR-93-5p; hsa-miR-608; hsa-miR-449b-5p; hsa-miR-449a; hsa-miR-34b-5p; hsa-miR-34a-5p; hsa-miR-32-5p; hsa-miR-30d-5p; hsa-miR-30b-5p; hsa-miR-26a-5p; hsa-miR-25-3p; hsa-miR-24-3p; hsa-miR-222-3p; hsa-miR-221-3p; hsa-miR-216a-5p; hsa-miR-214-3p; hsa-miR-21-5p; hsa-miR-20a-5p; hsa-miR-204-5p; hsa-miR-200b-3p; hsa-miR-200a-3p; hsa-miR-195-5p; hsa-miR-185-5p; hsa-miR-182-5p; hsa-miR-181c-5p; hsa-…
Pathways (miRWalk)	hsa04914 Progesterone mediated oocyte maturation	over-represented	1.7604e-08	20.5669	42	hsa-miR-93-5p; hsa-miR-708-5p; hsa-miR-503-5p; hsa-miR-449b-5p; hsa-miR-449a; hsa-miR-34a-5p; hsa-miR-32-5p; hsa-miR-30d-5p; hsa-miR-302c-3p; hsa-miR-302b-3p; hsa-miR-302a-3p; hsa-miR-25-3p; hsa-miR-24-3p; hsa-miR-222-3p; hsa-miR-221-3p; hsa-miR-214-3p; hsa-miR-21-5p; hsa-miR-20a-5p; hsa-miR-204-5p; hsa-miR-200a-3p; hsa-miR-199a-3p; hsa-miR-185-5p; hsa-miR-182-5p; hsa-miR-181c-5p; hsa-miR-181b-5p…
Gene Ontology (miRWalk)	GO0003924 gtpase activity	over-represented	3.5871e-08	20.3228	42	hsa-miR-93-5p; hsa-miR-708-5p; hsa-miR-608; hsa-miR-373-3p; hsa-miR-34a-5p; hsa-miR-342-3p; hsa-miR-330-3p; hsa-miR-32-5p; hsa-miR-30d-5p; hsa-miR-30b-5p; hsa-miR-26a-5p; hsa-miR-25-3p; hsa-miR-24-3p; hsa-miR-222-3p; hsa-miR-221-3p; hsa-miR-216a-5p; hsa-miR-214-3p; hsa-miR-21-5p; hsa-miR-20a-5p; hsa-miR-205-5p; hsa-miR-204-5p; hsa-miR-200c-3p; hsa-miR-200b-3p; hsa-miR-200a-3p; hsa-miR-195-5p; hsa…
Pathways (miRWalk)	P00018 EGF receptor signaling pathway	over-represented	4.27364e-08	21.0778	42	hsa-miR-93-5p; hsa-miR-708-5p; hsa-miR-429; hsa-miR-372-3p; hsa-miR-34a-5p; hsa-miR-342-3p; hsa-miR-328-3p; hsa-miR-32-5p; hsa-miR-30b-5p; hsa-miR-302c-3p; hsa-miR-302b-3p; hsa-miR-302a-3p; hsa-miR-26a-5p; hsa-miR-24-3p; hsa-miR-222-3p; hsa-miR-221-3p; hsa-miR-214-3p; hsa-miR-21-5p; hsa-miR-20a-5p; hsa-miR-205-5p; hsa-miR-200c-3p; hsa-miR-200b-3p; hsa-miR-200a-3p; hsa-miR-199a-3p; hsa-miR-185-5p;…
Gene Ontology (miRWalk)	GO0005856 cytoskeleton	over-represented	9.33201e-08	20.8842	42	hsa-miR-93-5p; hsa-miR-708-5p; hsa-miR-429; hsa-miR-373-3p; hsa-miR-34a-5p; hsa-miR-342-3p; hsa-miR-330-3p; hsa-miR-32-5p; hsa-miR-30d-5p; hsa-miR-30b-5p; hsa-miR-26a-5p; hsa-miR-25-3p; hsa-miR-24-3p; hsa-miR-222-3p; hsa-miR-221-3p; hsa-miR-21-5p; hsa-miR-20a-5p; hsa-miR-205-5p; hsa-miR-204-5p; hsa-miR-200c-3p; hsa-miR-200b-3p; hsa-miR-200a-3p; hsa-miR-199a-3p; hsa-miR-195-5p; hsa-miR-185-5p; hsa…
Pathways (miRWalk)	WP51 Regulation of Actin Cytoskeleton	over-represented	1.47377e-07	21.8443	42	hsa-miR-93-5p; hsa-miR-608; hsa-miR-503-5p; hsa-miR-373-3p; hsa-miR-34a-5p; hsa-miR-342-3p; hsa-miR-330-3p; hsa-miR-328-3p; hsa-miR-32-5p; hsa-miR-30b-5p; hsa-miR-26a-5p; hsa-miR-25-3p; hsa-miR-24-3p; hsa-miR-222-3p; hsa-miR-221-3p; hsa-miR-216a-5p; hsa-miR-21-5p; hsa-miR-20a-5p; hsa-miR-204-5p; hsa-miR-200c-3p; hsa-miR-200b-3p; hsa-miR-199a-3p; hsa-miR-195-5p; hsa-miR-185-5p; hsa-miR-182-5p; hsa…
Pathways (miRWalk)	hsa05016 Huntingtons disease	over-represented	2.19293e-07	22.0998	42	hsa-miR-93-5p; hsa-miR-608; hsa-miR-503-5p; hsa-miR-449b-5p; hsa-miR-449a; hsa-miR-429; hsa-miR-34b-5p; hsa-miR-34a-5p; hsa-miR-342-3p; hsa-miR-328-3p; hsa-miR-32-5p; hsa-miR-30d-5p; hsa-miR-30b-5p; hsa-miR-26a-5p; hsa-miR-25-3p; hsa-miR-24-3p; hsa-miR-222-3p; hsa-miR-221-3p; hsa-miR-214-3p; hsa-miR-21-5p; hsa-miR-20a-5p; hsa-miR-204-5p; hsa-miR-200c-3p; hsa-miR-200b-3p; hsa-miR-185-5p; hsa-miR-1…
Gene Ontology (miRWalk)	GO0000166 nucleotide binding	over-represented	6.50348e-06	23.8035	42	hsa-miR-93-5p; hsa-miR-503-5p; hsa-miR-373-3p; hsa-miR-34c-5p; hsa-miR-34b-5p; hsa-miR-34a-5p; hsa-miR-342-3p; hsa-miR-328-3p; hsa-miR-32-5p; hsa-miR-30d-5p; hsa-miR-30b-5p; hsa-miR-26a-5p; hsa-miR-25-3p; hsa-miR-24-3p; hsa-miR-222-3p; hsa-miR-221-3p; hsa-miR-21-5p; hsa-miR-20a-5p; hsa-miR-204-5p; hsa-miR-200b-3p; hsa-miR-200a-3p; hsa-miR-195-5p; hsa-miR-185-5p; hsa-miR-182-5p; hsa-miR-181c-5p; h…
Gene Ontology (miRWalk)	GO0016070 rna metabolic process	over-represented	4.84452e-05	25.4877	42	hsa-miR-93-5p; hsa-miR-708-5p; hsa-miR-503-5p; hsa-miR-373-3p; hsa-miR-34a-5p; hsa-miR-342-3p; hsa-miR-330-3p; hsa-miR-328-3p; hsa-miR-32-5p; hsa-miR-30d-5p; hsa-miR-30b-5p; hsa-miR-302c-3p; hsa-miR-302b-3p; hsa-miR-302a-3p; hsa-miR-26a-5p; hsa-miR-25-3p; hsa-miR-24-3p; hsa-miR-222-3p; hsa-miR-221-3p; hsa-miR-214-3p; hsa-miR-21-5p; hsa-miR-20a-5p; hsa-miR-204-5p; hsa-miR-200c-3p; hsa-miR-200a-3p;…
Pathways (miRWalk)	hsa01100 Metabolic pathways	over-represented	0.0110556	32.0639	42	hsa-miR-93-5p; hsa-miR-708-5p; hsa-miR-503-5p; hsa-miR-373-3p; hsa-miR-34a-5p; hsa-miR-342-3p; hsa-miR-330-3p; hsa-miR-328-3p; hsa-miR-32-5p; hsa-miR-30d-5p; hsa-miR-30b-5p; hsa-miR-26a-5p; hsa-miR-25-3p; hsa-miR-24-3p; hsa-miR-222-3p; hsa-miR-221-3p; hsa-miR-214-3p; hsa-miR-21-5p; hsa-miR-20a-5p; hsa-miR-205-5p; hsa-miR-204-5p; hsa-miR-199a-3p; hsa-miR-195-5p; hsa-miR-185-5p; hsa-miR-182-5p; hsa…
Gene Ontology (miRWalk)	GO0001836 release of cytochrome c from mitochondria	over-represented	4.78579e-14	13.1368	41	hsa-miR-93-5p; hsa-miR-608; hsa-miR-449a; hsa-miR-429; hsa-miR-34c-5p; hsa-miR-34b-5p; hsa-miR-34b-3p; hsa-miR-34a-5p; hsa-miR-342-3p; hsa-miR-32-5p; hsa-miR-30d-5p; hsa-miR-26a-5p; hsa-miR-25-3p; hsa-miR-24-3p; hsa-miR-222-3p; hsa-miR-221-3p; hsa-miR-214-3p; hsa-miR-21-5p; hsa-miR-20a-5p; hsa-miR-205-5p; hsa-miR-204-5p; hsa-miR-200c-3p; hsa-miR-200b-3p; hsa-miR-200a-3p; hsa-miR-195-5p; hsa-miR-1…
Gene Ontology (miRWalk)	GO0045766 positive regulation of angiogenesis	over-represented	7.68048e-13	14.2596	41	hsa-miR-93-5p; hsa-miR-503-5p; hsa-miR-373-3p; hsa-miR-372-3p; hsa-miR-34b-3p; hsa-miR-34a-5p; hsa-miR-330-3p; hsa-miR-32-5p; hsa-miR-30b-5p; hsa-miR-26a-5p; hsa-miR-25-3p; hsa-miR-24-3p; hsa-miR-222-3p; hsa-miR-221-3p; hsa-miR-214-3p; hsa-miR-21-5p; hsa-miR-20a-5p; hsa-miR-205-5p; hsa-miR-204-5p; hsa-miR-200c-3p; hsa-miR-200b-3p; hsa-miR-200a-3p; hsa-miR-195-5p; hsa-miR-181c-5p; hsa-miR-181b-5p;…
Gene Ontology (miRWalk)	GO0034097 response to cytokine stimulus	over-represented	1.03619e-12	14.3719	41	hsa-miR-93-5p; hsa-miR-503-5p; hsa-miR-449a; hsa-miR-429; hsa-miR-34c-5p; hsa-miR-34b-5p; hsa-miR-34a-5p; hsa-miR-342-3p; hsa-miR-32-5p; hsa-miR-30d-5p; hsa-miR-26a-5p; hsa-miR-24-3p; hsa-miR-222-3p; hsa-miR-221-3p; hsa-miR-214-3p; hsa-miR-21-5p; hsa-miR-20a-5p; hsa-miR-204-5p; hsa-miR-200c-3p; hsa-miR-200b-3p; hsa-miR-200a-3p; hsa-miR-199a-3p; hsa-miR-195-5p; hsa-miR-185-5p; hsa-miR-182-5p; hsa-…
Gene Ontology (miRWalk)	GO0030512 negative regulation of transforming growth factor beta receptor signaling pathway	over-represented	1.81299e-12	14.5965	41	hsa-miR-93-5p; hsa-miR-608; hsa-miR-590-5p; hsa-miR-449b-5p; hsa-miR-449a; hsa-miR-372-3p; hsa-miR-34a-5p; hsa-miR-32-5p; hsa-miR-30d-5p; hsa-miR-30b-5p; hsa-miR-302b-3p; hsa-miR-26a-5p; hsa-miR-25-3p; hsa-miR-24-3p; hsa-miR-222-3p; hsa-miR-221-3p; hsa-miR-216a-5p; hsa-miR-214-3p; hsa-miR-21-5p; hsa-miR-20a-5p; hsa-miR-204-5p; hsa-miR-200b-3p; hsa-miR-200a-3p; hsa-miR-195-5p; hsa-miR-185-5p; hsa-…
Gene Ontology (miRWalk)	GO0043627 response to estrogen stimulus	over-represented	1.12877e-11	15.3825	41	hsa-miR-93-5p; hsa-miR-503-5p; hsa-miR-449a; hsa-miR-429; hsa-miR-373-3p; hsa-miR-34c-5p; hsa-miR-34b-5p; hsa-miR-34b-3p; hsa-miR-34a-5p; hsa-miR-302c-3p; hsa-miR-302a-3p; hsa-miR-26a-5p; hsa-miR-25-3p; hsa-miR-24-3p; hsa-miR-222-3p; hsa-miR-221-3p; hsa-miR-21-5p; hsa-miR-20a-5p; hsa-miR-204-5p; hsa-miR-200c-3p; hsa-miR-200b-3p; hsa-miR-200a-3p; hsa-miR-195-5p; hsa-miR-182-5p; hsa-miR-181c-5p; hs…
Gene Ontology (miRWalk)	GO0032403 protein complex binding	over-represented	1.48047e-11	15.4947	41	hsa-miR-93-5p; hsa-miR-708-5p; hsa-miR-449b-5p; hsa-miR-449a; hsa-miR-429; hsa-miR-34c-5p; hsa-miR-34b-5p; hsa-miR-34b-3p; hsa-miR-34a-5p; hsa-miR-342-3p; hsa-miR-330-3p; hsa-miR-32-5p; hsa-miR-30d-5p; hsa-miR-30b-5p; hsa-miR-26a-5p; hsa-miR-25-3p; hsa-miR-24-3p; hsa-miR-222-3p; hsa-miR-221-3p; hsa-miR-21-5p; hsa-miR-20a-5p; hsa-miR-205-5p; hsa-miR-200c-3p; hsa-miR-200b-3p; hsa-miR-199a-3p; hsa-m…
Pathways (miRWalk)	hsa05120 Epithelial cell signaling in Helicobacter pylori infection	over-represented	1.48462e-11	16.2236	41	hsa-miR-93-5p; hsa-miR-608; hsa-miR-503-5p; hsa-miR-449b-5p; hsa-miR-449a; hsa-miR-373-3p; hsa-miR-34c-5p; hsa-miR-34b-5p; hsa-miR-34b-3p; hsa-miR-34a-5p; hsa-miR-342-3p; hsa-miR-330-3p; hsa-miR-30d-5p; hsa-miR-24-3p; hsa-miR-222-3p; hsa-miR-221-3p; hsa-miR-216a-5p; hsa-miR-214-3p; hsa-miR-21-5p; hsa-miR-20a-5p; hsa-miR-205-5p; hsa-miR-204-5p; hsa-miR-200c-3p; hsa-miR-200a-3p; hsa-miR-199a-3p; hs…
Pathways (miRWalk)	hsa05216 Thyroid cancer	over-represented	1.48462e-11	16.2236	41	hsa-miR-93-5p; hsa-miR-608; hsa-miR-503-5p; hsa-miR-449a; hsa-miR-429; hsa-miR-34c-5p; hsa-miR-34b-5p; hsa-miR-34b-3p; hsa-miR-34a-5p; hsa-miR-342-3p; hsa-miR-30d-5p; hsa-miR-302c-3p; hsa-miR-302a-3p; hsa-miR-26a-5p; hsa-miR-25-3p; hsa-miR-24-3p; hsa-miR-222-3p; hsa-miR-221-3p; hsa-miR-214-3p; hsa-miR-21-5p; hsa-miR-20a-5p; hsa-miR-200c-3p; hsa-miR-200b-3p; hsa-miR-200a-3p; hsa-miR-199a-3p; hsa-m…
Gene Ontology (miRWalk)	GO0051726 regulation of cell cycle	over-represented	4.02459e-11	15.9439	41	hsa-miR-93-5p; hsa-miR-503-5p; hsa-miR-449b-5p; hsa-miR-449a; hsa-miR-429; hsa-miR-372-3p; hsa-miR-34c-5p; hsa-miR-34b-5p; hsa-miR-34b-3p; hsa-miR-34a-5p; hsa-miR-342-3p; hsa-miR-32-5p; hsa-miR-302a-3p; hsa-miR-26a-5p; hsa-miR-25-3p; hsa-miR-24-3p; hsa-miR-222-3p; hsa-miR-221-3p; hsa-miR-21-5p; hsa-miR-20a-5p; hsa-miR-205-5p; hsa-miR-204-5p; hsa-miR-200c-3p; hsa-miR-200b-3p; hsa-miR-200a-3p; hsa-…
Gene Ontology (miRWalk)	GO0031100 organ regeneration	over-represented	1.01672e-10	16.393	41	hsa-miR-93-5p; hsa-miR-503-5p; hsa-miR-449a; hsa-miR-429; hsa-miR-372-3p; hsa-miR-34c-5p; hsa-miR-34b-3p; hsa-miR-34a-5p; hsa-miR-328-3p; hsa-miR-30b-5p; hsa-miR-302c-3p; hsa-miR-302a-3p; hsa-miR-26a-5p; hsa-miR-25-3p; hsa-miR-24-3p; hsa-miR-221-3p; hsa-miR-21-5p; hsa-miR-20a-5p; hsa-miR-205-5p; hsa-miR-204-5p; hsa-miR-200c-3p; hsa-miR-200b-3p; hsa-miR-200a-3p; hsa-miR-195-5p; hsa-miR-185-5p; hsa…
Gene Ontology (miRWalk)	GO0000079 regulation of cyclin dependent protein kinase activity	over-represented	1.63858e-10	16.6175	41	hsa-miR-93-5p; hsa-miR-503-5p; hsa-miR-449b-5p; hsa-miR-449a; hsa-miR-372-3p; hsa-miR-34c-5p; hsa-miR-34b-5p; hsa-miR-34a-5p; hsa-miR-32-5p; hsa-miR-30b-5p; hsa-miR-302a-3p; hsa-miR-26a-5p; hsa-miR-25-3p; hsa-miR-24-3p; hsa-miR-222-3p; hsa-miR-221-3p; hsa-miR-216a-5p; hsa-miR-214-3p; hsa-miR-21-5p; hsa-miR-20a-5p; hsa-miR-204-5p; hsa-miR-200c-3p; hsa-miR-200b-3p; hsa-miR-200a-3p; hsa-miR-199a-3p;…
Gene Ontology (miRWalk)	GO0006644 phospholipid metabolic process	over-represented	1.63858e-10	16.6175	41	hsa-miR-93-5p; hsa-miR-503-5p; hsa-miR-429; hsa-miR-34a-5p; hsa-miR-342-3p; hsa-miR-330-3p; hsa-miR-328-3p; hsa-miR-32-5p; hsa-miR-30b-5p; hsa-miR-26a-5p; hsa-miR-24-3p; hsa-miR-222-3p; hsa-miR-221-3p; hsa-miR-216a-5p; hsa-miR-214-3p; hsa-miR-21-5p; hsa-miR-20a-5p; hsa-miR-205-5p; hsa-miR-200c-3p; hsa-miR-200b-3p; hsa-miR-200a-3p; hsa-miR-182-5p; hsa-miR-181c-5p; hsa-miR-181b-5p; hsa-miR-181a-5p;…
Gene Ontology (miRWalk)	GO0006006 glucose metabolic process	over-represented	2.0843e-10	16.7298	41	hsa-miR-93-5p; hsa-miR-708-5p; hsa-miR-429; hsa-miR-34c-5p; hsa-miR-34b-5p; hsa-miR-34b-3p; hsa-miR-34a-5p; hsa-miR-342-3p; hsa-miR-330-3p; hsa-miR-328-3p; hsa-miR-32-5p; hsa-miR-302c-3p; hsa-miR-302b-3p; hsa-miR-302a-3p; hsa-miR-26a-5p; hsa-miR-25-3p; hsa-miR-24-3p; hsa-miR-222-3p; hsa-miR-221-3p; hsa-miR-21-5p; hsa-miR-20a-5p; hsa-miR-205-5p; hsa-miR-204-5p; hsa-miR-200a-3p; hsa-miR-195-5p; hsa…
Pathways (miRWalk)	P00056 VEGF signaling pathway	over-represented	4.11761e-10	17.7565	41	hsa-miR-93-5p; hsa-miR-503-5p; hsa-miR-373-3p; hsa-miR-372-3p; hsa-miR-34b-3p; hsa-miR-34a-5p; hsa-miR-342-3p; hsa-miR-330-3p; hsa-miR-302c-3p; hsa-miR-302b-3p; hsa-miR-302a-3p; hsa-miR-24-3p; hsa-miR-222-3p; hsa-miR-221-3p; hsa-miR-21-5p; hsa-miR-20a-5p; hsa-miR-205-5p; hsa-miR-200c-3p; hsa-miR-200b-3p; hsa-miR-200a-3p; hsa-miR-199a-3p; hsa-miR-195-5p; hsa-miR-185-5p; hsa-miR-182-5p; hsa-miR-181…
Gene Ontology (miRWalk)	GO0007265 ras protein signal transduction	over-represented	3.11653e-09	18.0772	41	hsa-miR-93-5p; hsa-miR-608; hsa-miR-503-5p; hsa-miR-429; hsa-miR-372-3p; hsa-miR-34a-5p; hsa-miR-32-5p; hsa-miR-30d-5p; hsa-miR-30b-5p; hsa-miR-302a-3p; hsa-miR-26a-5p; hsa-miR-25-3p; hsa-miR-24-3p; hsa-miR-222-3p; hsa-miR-221-3p; hsa-miR-214-3p; hsa-miR-21-5p; hsa-miR-20a-5p; hsa-miR-205-5p; hsa-miR-200c-3p; hsa-miR-200b-3p; hsa-miR-200a-3p; hsa-miR-199a-3p; hsa-miR-182-5p; hsa-miR-181c-5p; hsa-…
Pathways (miRWalk)	hsa04360 Axon guidance	over-represented	1.70528e-08	19.6727	41	hsa-miR-93-5p; hsa-miR-608; hsa-miR-449b-5p; hsa-miR-449a; hsa-miR-373-3p; hsa-miR-34c-5p; hsa-miR-34b-5p; hsa-miR-34b-3p; hsa-miR-34a-5p; hsa-miR-342-3p; hsa-miR-330-3p; hsa-miR-30d-5p; hsa-miR-26a-5p; hsa-miR-25-3p; hsa-miR-24-3p; hsa-miR-222-3p; hsa-miR-221-3p; hsa-miR-216a-5p; hsa-miR-214-3p; hsa-miR-21-5p; hsa-miR-20a-5p; hsa-miR-204-5p; hsa-miR-200c-3p; hsa-miR-199a-3p; hsa-miR-195-5p; hsa-…
Gene Ontology (miRWalk)	GO0007067 mitosis	over-represented	9.17345e-08	19.986	41	hsa-miR-93-5p; hsa-miR-708-5p; hsa-miR-503-5p; hsa-miR-449b-5p; hsa-miR-449a; hsa-miR-429; hsa-miR-373-3p; hsa-miR-372-3p; hsa-miR-34a-5p; hsa-miR-330-3p; hsa-miR-328-3p; hsa-miR-30b-5p; hsa-miR-26a-5p; hsa-miR-25-3p; hsa-miR-24-3p; hsa-miR-222-3p; hsa-miR-221-3p; hsa-miR-21-5p; hsa-miR-20a-5p; hsa-miR-204-5p; hsa-miR-200c-3p; hsa-miR-200b-3p; hsa-miR-200a-3p; hsa-miR-195-5p; hsa-miR-185-5p; hsa-…
Pathways (miRWalk)	hsa04114 Oocyte meiosis	over-represented	1.22438e-07	20.8224	41	hsa-miR-93-5p; hsa-miR-503-5p; hsa-miR-449b-5p; hsa-miR-449a; hsa-miR-34c-5p; hsa-miR-34b-5p; hsa-miR-34a-5p; hsa-miR-328-3p; hsa-miR-32-5p; hsa-miR-30b-5p; hsa-miR-26a-5p; hsa-miR-25-3p; hsa-miR-24-3p; hsa-miR-222-3p; hsa-miR-221-3p; hsa-miR-214-3p; hsa-miR-21-5p; hsa-miR-20a-5p; hsa-miR-200c-3p; hsa-miR-200b-3p; hsa-miR-200a-3p; hsa-miR-199a-3p; hsa-miR-195-5p; hsa-miR-185-5p; hsa-miR-182-5p; h…
Gene Ontology (miRWalk)	GO0008380 rna splicing	over-represented	2.24324e-07	20.5474	41	hsa-miR-93-5p; hsa-miR-708-5p; hsa-miR-503-5p; hsa-miR-372-3p; hsa-miR-34c-5p; hsa-miR-34b-5p; hsa-miR-34a-5p; hsa-miR-342-3p; hsa-miR-330-3p; hsa-miR-328-3p; hsa-miR-32-5p; hsa-miR-30d-5p; hsa-miR-30b-5p; hsa-miR-26a-5p; hsa-miR-25-3p; hsa-miR-24-3p; hsa-miR-222-3p; hsa-miR-221-3p; hsa-miR-214-3p; hsa-miR-21-5p; hsa-miR-20a-5p; hsa-miR-200c-3p; hsa-miR-200a-3p; hsa-miR-185-5p; hsa-miR-182-5p; hs…
Gene Ontology (miRWalk)	GO0043234 protein complex	over-represented	4.5202e-07	20.9965	41	hsa-miR-93-5p; hsa-miR-708-5p; hsa-miR-608; hsa-miR-429; hsa-miR-34c-5p; hsa-miR-34b-5p; hsa-miR-34b-3p; hsa-miR-34a-5p; hsa-miR-342-3p; hsa-miR-32-5p; hsa-miR-30d-5p; hsa-miR-30b-5p; hsa-miR-26a-5p; hsa-miR-25-3p; hsa-miR-24-3p; hsa-miR-222-3p; hsa-miR-221-3p; hsa-miR-214-3p; hsa-miR-21-5p; hsa-miR-20a-5p; hsa-miR-204-5p; hsa-miR-200c-3p; hsa-miR-199a-3p; hsa-miR-195-5p; hsa-miR-185-5p; hsa-miR-…
Pathways (miRWalk)	hsa04810 Regulation of actin cytoskeleton	over-represented	2.26801e-06	22.7385	41	hsa-miR-93-5p; hsa-miR-608; hsa-miR-503-5p; hsa-miR-373-3p; hsa-miR-34a-5p; hsa-miR-342-3p; hsa-miR-330-3p; hsa-miR-328-3p; hsa-miR-32-5p; hsa-miR-30b-5p; hsa-miR-26a-5p; hsa-miR-25-3p; hsa-miR-24-3p; hsa-miR-222-3p; hsa-miR-221-3p; hsa-miR-216a-5p; hsa-miR-21-5p; hsa-miR-20a-5p; hsa-miR-204-5p; hsa-miR-200c-3p; hsa-miR-200b-3p; hsa-miR-199a-3p; hsa-miR-195-5p; hsa-miR-185-5p; hsa-miR-182-5p; hsa…
Gene Ontology (miRWalk)	GO0016071 mrna metabolic process	over-represented	3.1228e-05	24.1404	41	hsa-miR-93-5p; hsa-miR-708-5p; hsa-miR-503-5p; hsa-miR-373-3p; hsa-miR-34a-5p; hsa-miR-342-3p; hsa-miR-330-3p; hsa-miR-328-3p; hsa-miR-32-5p; hsa-miR-30d-5p; hsa-miR-30b-5p; hsa-miR-302c-3p; hsa-miR-302b-3p; hsa-miR-302a-3p; hsa-miR-26a-5p; hsa-miR-25-3p; hsa-miR-24-3p; hsa-miR-222-3p; hsa-miR-221-3p; hsa-miR-214-3p; hsa-miR-21-5p; hsa-miR-20a-5p; hsa-miR-204-5p; hsa-miR-200a-3p; hsa-miR-195-5p; …
Gene Ontology (miRWalk)	GO0033554 cellular response to stress	over-represented	4.98978e-13	13.3614	40	hsa-miR-93-5p; hsa-miR-503-5p; hsa-miR-429; hsa-miR-373-3p; hsa-miR-372-3p; hsa-miR-34b-3p; hsa-miR-34a-5p; hsa-miR-330-3p; hsa-miR-328-3p; hsa-miR-30b-5p; hsa-miR-26a-5p; hsa-miR-25-3p; hsa-miR-24-3p; hsa-miR-222-3p; hsa-miR-221-3p; hsa-miR-21-5p; hsa-miR-20a-5p; hsa-miR-205-5p; hsa-miR-204-5p; hsa-miR-200c-3p; hsa-miR-200b-3p; hsa-miR-195-5p; hsa-miR-185-5p; hsa-miR-182-5p; hsa-miR-181b-5p; hsa…
Pathways (miRWalk)	hsa05014 Amyotrophic lateral sclerosis ALS	over-represented	1.41686e-12	14.4351	40	hsa-miR-608; hsa-miR-449a; hsa-miR-429; hsa-miR-34c-5p; hsa-miR-34b-5p; hsa-miR-34a-5p; hsa-miR-32-5p; hsa-miR-30d-5p; hsa-miR-30b-5p; hsa-miR-25-3p; hsa-miR-24-3p; hsa-miR-222-3p; hsa-miR-221-3p; hsa-miR-214-3p; hsa-miR-21-5p; hsa-miR-20a-5p; hsa-miR-204-5p; hsa-miR-200c-3p; hsa-miR-200b-3p; hsa-miR-200a-3p; hsa-miR-195-5p; hsa-miR-182-5p; hsa-miR-181c-5p; hsa-miR-181b-5p; hsa-miR-181a-5p; hsa-m…
Gene Ontology (miRWalk)	GO0016568 chromatin modification	over-represented	1.04711e-11	14.5965	40	hsa-miR-93-5p; hsa-miR-503-5p; hsa-miR-449b-5p; hsa-miR-449a; hsa-miR-34a-5p; hsa-miR-342-3p; hsa-miR-328-3p; hsa-miR-32-5p; hsa-miR-30b-5p; hsa-miR-302b-3p; hsa-miR-26a-5p; hsa-miR-25-3p; hsa-miR-24-3p; hsa-miR-222-3p; hsa-miR-221-3p; hsa-miR-214-3p; hsa-miR-21-5p; hsa-miR-20a-5p; hsa-miR-204-5p; hsa-miR-200c-3p; hsa-miR-185-5p; hsa-miR-182-5p; hsa-miR-181b-5p; hsa-miR-181a-5p; hsa-miR-17-5p; hs…
Gene Ontology (miRWalk)	GO0008083 growth factor activity	over-represented	3.80694e-11	15.1579	40	hsa-miR-93-5p; hsa-miR-503-5p; hsa-miR-373-3p; hsa-miR-372-3p; hsa-miR-34b-3p; hsa-miR-34a-5p; hsa-miR-342-3p; hsa-miR-330-3p; hsa-miR-328-3p; hsa-miR-32-5p; hsa-miR-30b-5p; hsa-miR-302a-3p; hsa-miR-26a-5p; hsa-miR-24-3p; hsa-miR-222-3p; hsa-miR-21-5p; hsa-miR-20a-5p; hsa-miR-205-5p; hsa-miR-204-5p; hsa-miR-200c-3p; hsa-miR-200b-3p; hsa-miR-195-5p; hsa-miR-185-5p; hsa-miR-181c-5p; hsa-miR-17-5p; …
Gene Ontology (miRWalk)	GO0032355 response to estradiol stimulus	over-represented	4.86517e-11	15.2702	40	hsa-miR-93-5p; hsa-miR-503-5p; hsa-miR-373-3p; hsa-miR-34a-5p; hsa-miR-342-3p; hsa-miR-30d-5p; hsa-miR-30b-5p; hsa-miR-302c-3p; hsa-miR-302b-3p; hsa-miR-302a-3p; hsa-miR-26a-5p; hsa-miR-25-3p; hsa-miR-24-3p; hsa-miR-222-3p; hsa-miR-221-3p; hsa-miR-214-3p; hsa-miR-21-5p; hsa-miR-20a-5p; hsa-miR-205-5p; hsa-miR-204-5p; hsa-miR-200b-3p; hsa-miR-200a-3p; hsa-miR-195-5p; hsa-miR-185-5p; hsa-miR-182-5p…
Pathways (miRWalk)	WP49 IL 2 Signaling pathway	over-represented	4.93957e-11	15.9681	40	hsa-miR-93-5p; hsa-miR-449a; hsa-miR-429; hsa-miR-34c-5p; hsa-miR-34b-5p; hsa-miR-34b-3p; hsa-miR-34a-5p; hsa-miR-342-3p; hsa-miR-30b-5p; hsa-miR-302c-3p; hsa-miR-302b-3p; hsa-miR-302a-3p; hsa-miR-26a-5p; hsa-miR-24-3p; hsa-miR-222-3p; hsa-miR-221-3p; hsa-miR-21-5p; hsa-miR-20a-5p; hsa-miR-204-5p; hsa-miR-200c-3p; hsa-miR-200b-3p; hsa-miR-200a-3p; hsa-miR-199a-3p; hsa-miR-195-5p; hsa-miR-185-5p; …
Gene Ontology (miRWalk)	GO0009636 response to toxin	over-represented	6.15278e-11	15.3825	40	hsa-miR-93-5p; hsa-miR-503-5p; hsa-miR-449a; hsa-miR-429; hsa-miR-373-3p; hsa-miR-372-3p; hsa-miR-34c-5p; hsa-miR-34b-5p; hsa-miR-34a-5p; hsa-miR-32-5p; hsa-miR-30b-5p; hsa-miR-302a-3p; hsa-miR-25-3p; hsa-miR-24-3p; hsa-miR-222-3p; hsa-miR-221-3p; hsa-miR-21-5p; hsa-miR-20a-5p; hsa-miR-204-5p; hsa-miR-200c-3p; hsa-miR-200b-3p; hsa-miR-200a-3p; hsa-miR-195-5p; hsa-miR-182-5p; hsa-miR-181c-5p; hsa-…
Pathways (miRWalk)	WP395 IL 4 signaling pathway	over-represented	1.13236e-10	16.3513	40	hsa-miR-93-5p; hsa-miR-429; hsa-miR-373-3p; hsa-miR-34a-5p; hsa-miR-30b-5p; hsa-miR-302c-3p; hsa-miR-302b-3p; hsa-miR-302a-3p; hsa-miR-25-3p; hsa-miR-24-3p; hsa-miR-222-3p; hsa-miR-221-3p; hsa-miR-21-5p; hsa-miR-20a-5p; hsa-miR-200c-3p; hsa-miR-200b-3p; hsa-miR-200a-3p; hsa-miR-199a-3p; hsa-miR-195-5p; hsa-miR-185-5p; hsa-miR-182-5p; hsa-miR-181b-5p; hsa-miR-181a-5p; hsa-miR-17-5p; hsa-miR-16-5p;…
Gene Ontology (miRWalk)	GO0030968 endoplasmic reticulum unfolded protein response	over-represented	1.26555e-10	15.7193	40	hsa-miR-93-5p; hsa-miR-503-5p; hsa-miR-449a; hsa-miR-429; hsa-miR-373-3p; hsa-miR-34b-3p; hsa-miR-34a-5p; hsa-miR-342-3p; hsa-miR-32-5p; hsa-miR-30b-5p; hsa-miR-302c-3p; hsa-miR-302a-3p; hsa-miR-26a-5p; hsa-miR-25-3p; hsa-miR-24-3p; hsa-miR-222-3p; hsa-miR-221-3p; hsa-miR-214-3p; hsa-miR-21-5p; hsa-miR-20a-5p; hsa-miR-204-5p; hsa-miR-200c-3p; hsa-miR-200b-3p; hsa-miR-200a-3p; hsa-miR-195-5p; hsa-…
Pathways (miRWalk)	WP2018 RANKL RANK Signaling Pathway	over-represented	4.45664e-10	16.99	40	hsa-miR-93-5p; hsa-miR-708-5p; hsa-miR-608; hsa-miR-373-3p; hsa-miR-34a-5p; hsa-miR-342-3p; hsa-miR-330-3p; hsa-miR-30d-5p; hsa-miR-302c-3p; hsa-miR-302b-3p; hsa-miR-302a-3p; hsa-miR-24-3p; hsa-miR-222-3p; hsa-miR-221-3p; hsa-miR-216a-5p; hsa-miR-214-3p; hsa-miR-21-5p; hsa-miR-20a-5p; hsa-miR-205-5p; hsa-miR-200c-3p; hsa-miR-200a-3p; hsa-miR-199a-3p; hsa-miR-195-5p; hsa-miR-185-5p; hsa-miR-182-5p…
Gene Ontology (miRWalk)	GO0035556 intracellular signal transduction	over-represented	5.34835e-10	16.393	40	hsa-miR-93-5p; hsa-miR-708-5p; hsa-miR-34a-5p; hsa-miR-342-3p; hsa-miR-328-3p; hsa-miR-32-5p; hsa-miR-30b-5p; hsa-miR-302c-3p; hsa-miR-302b-3p; hsa-miR-302a-3p; hsa-miR-26a-5p; hsa-miR-25-3p; hsa-miR-24-3p; hsa-miR-221-3p; hsa-miR-216a-5p; hsa-miR-214-3p; hsa-miR-21-5p; hsa-miR-20a-5p; hsa-miR-205-5p; hsa-miR-204-5p; hsa-miR-200b-3p; hsa-miR-200a-3p; hsa-miR-195-5p; hsa-miR-185-5p; hsa-miR-182-5p…
Gene Ontology (miRWalk)	GO0006955 immune response	over-represented	8.59257e-10	16.6175	40	hsa-miR-93-5p; hsa-miR-449a; hsa-miR-429; hsa-miR-373-3p; hsa-miR-34c-5p; hsa-miR-34b-3p; hsa-miR-34a-5p; hsa-miR-30b-5p; hsa-miR-26a-5p; hsa-miR-25-3p; hsa-miR-24-3p; hsa-miR-222-3p; hsa-miR-221-3p; hsa-miR-214-3p; hsa-miR-21-5p; hsa-miR-20a-5p; hsa-miR-205-5p; hsa-miR-204-5p; hsa-miR-200c-3p; hsa-miR-200b-3p; hsa-miR-200a-3p; hsa-miR-195-5p; hsa-miR-181c-5p; hsa-miR-181b-5p; hsa-miR-181a-5p; hs…
Gene Ontology (miRWalk)	GO0005543 phospholipid binding	over-represented	4.17652e-09	17.4035	40	hsa-miR-93-5p; hsa-miR-708-5p; hsa-miR-503-5p; hsa-miR-429; hsa-miR-373-3p; hsa-miR-34a-5p; hsa-miR-328-3p; hsa-miR-32-5p; hsa-miR-30b-5p; hsa-miR-26a-5p; hsa-miR-25-3p; hsa-miR-24-3p; hsa-miR-222-3p; hsa-miR-221-3p; hsa-miR-214-3p; hsa-miR-21-5p; hsa-miR-20a-5p; hsa-miR-204-5p; hsa-miR-200c-3p; hsa-miR-200b-3p; hsa-miR-200a-3p; hsa-miR-195-5p; hsa-miR-185-5p; hsa-miR-181b-5p; hsa-miR-181a-5p; hs…
Gene Ontology (miRWalk)	GO0004871 signal transducer activity	over-represented	5.13915e-09	17.5158	40	hsa-miR-93-5p; hsa-miR-373-3p; hsa-miR-372-3p; hsa-miR-34a-5p; hsa-miR-342-3p; hsa-miR-32-5p; hsa-miR-30d-5p; hsa-miR-30b-5p; hsa-miR-302b-3p; hsa-miR-26a-5p; hsa-miR-24-3p; hsa-miR-222-3p; hsa-miR-221-3p; hsa-miR-214-3p; hsa-miR-21-5p; hsa-miR-20a-5p; hsa-miR-205-5p; hsa-miR-204-5p; hsa-miR-200c-3p; hsa-miR-200a-3p; hsa-miR-185-5p; hsa-miR-182-5p; hsa-miR-181b-5p; hsa-miR-181a-5p; hsa-miR-17-5p;…
Gene Ontology (miRWalk)	GO0008022 protein c terminus binding	over-represented	4.72386e-08	18.7509	40	hsa-miR-93-5p; hsa-miR-708-5p; hsa-miR-449b-5p; hsa-miR-449a; hsa-miR-373-3p; hsa-miR-34a-5p; hsa-miR-342-3p; hsa-miR-328-3p; hsa-miR-32-5p; hsa-miR-30b-5p; hsa-miR-26a-5p; hsa-miR-25-3p; hsa-miR-24-3p; hsa-miR-222-3p; hsa-miR-221-3p; hsa-miR-216a-5p; hsa-miR-214-3p; hsa-miR-21-5p; hsa-miR-20a-5p; hsa-miR-205-5p; hsa-miR-204-5p; hsa-miR-200c-3p; hsa-miR-200a-3p; hsa-miR-181c-5p; hsa-miR-181b-5p; …
Gene Ontology (miRWalk)	GO0000084 s phase of mitotic cell cycle	over-represented	1.7292e-06	20.9965	40	hsa-miR-93-5p; hsa-miR-503-5p; hsa-miR-449b-5p; hsa-miR-449a; hsa-miR-372-3p; hsa-miR-34c-5p; hsa-miR-34b-5p; hsa-miR-34b-3p; hsa-miR-34a-5p; hsa-miR-30d-5p; hsa-miR-30b-5p; hsa-miR-302c-3p; hsa-miR-302a-3p; hsa-miR-26a-5p; hsa-miR-25-3p; hsa-miR-24-3p; hsa-miR-222-3p; hsa-miR-221-3p; hsa-miR-214-3p; hsa-miR-21-5p; hsa-miR-20a-5p; hsa-miR-200a-3p; hsa-miR-195-5p; hsa-miR-185-5p; hsa-miR-182-5p; h…
Gene Ontology (miRWalk)	GO0016049 cell growth	over-represented	6.78433e-13	12.8	39	hsa-miR-93-5p; hsa-miR-503-5p; hsa-miR-449a; hsa-miR-429; hsa-miR-34c-5p; hsa-miR-34b-5p; hsa-miR-34a-5p; hsa-miR-32-5p; hsa-miR-302a-3p; hsa-miR-25-3p; hsa-miR-24-3p; hsa-miR-221-3p; hsa-miR-21-5p; hsa-miR-20a-5p; hsa-miR-205-5p; hsa-miR-204-5p; hsa-miR-200c-3p; hsa-miR-200b-3p; hsa-miR-200a-3p; hsa-miR-195-5p; hsa-miR-185-5p; hsa-miR-182-5p; hsa-miR-181c-5p; hsa-miR-181b-5p; hsa-miR-181a-5p; hs…
Gene Ontology (miRWalk)	GO0001822 kidney development	over-represented	3.84243e-12	13.4737	39	hsa-miR-93-5p; hsa-miR-503-5p; hsa-miR-373-3p; hsa-miR-372-3p; hsa-miR-34b-3p; hsa-miR-34a-5p; hsa-miR-330-3p; hsa-miR-32-5p; hsa-miR-30d-5p; hsa-miR-30b-5p; hsa-miR-26a-5p; hsa-miR-25-3p; hsa-miR-24-3p; hsa-miR-222-3p; hsa-miR-221-3p; hsa-miR-21-5p; hsa-miR-20a-5p; hsa-miR-205-5p; hsa-miR-204-5p; hsa-miR-200c-3p; hsa-miR-200b-3p; hsa-miR-195-5p; hsa-miR-185-5p; hsa-miR-181a-5p; hsa-miR-17-5p; hs…
Gene Ontology (miRWalk)	GO0007595 lactation	over-represented	3.84243e-12	13.4737	39	hsa-miR-93-5p; hsa-miR-503-5p; hsa-miR-449b-5p; hsa-miR-449a; hsa-miR-373-3p; hsa-miR-372-3p; hsa-miR-34c-5p; hsa-miR-34b-5p; hsa-miR-34b-3p; hsa-miR-34a-5p; hsa-miR-330-3p; hsa-miR-32-5p; hsa-miR-30b-5p; hsa-miR-302c-3p; hsa-miR-302a-3p; hsa-miR-26a-5p; hsa-miR-222-3p; hsa-miR-21-5p; hsa-miR-20a-5p; hsa-miR-205-5p; hsa-miR-200c-3p; hsa-miR-200b-3p; hsa-miR-199a-3p; hsa-miR-195-5p; hsa-miR-182-5p…
Pathways (miRWalk)	WP314 FAS pathway and Stress induction of HSP regulation	over-represented	8.74507e-11	15.4571	39	hsa-miR-93-5p; hsa-miR-449a; hsa-miR-429; hsa-miR-373-3p; hsa-miR-34c-5p; hsa-miR-34b-5p; hsa-miR-34a-5p; hsa-miR-342-3p; hsa-miR-30d-5p; hsa-miR-30b-5p; hsa-miR-26a-5p; hsa-miR-24-3p; hsa-miR-222-3p; hsa-miR-221-3p; hsa-miR-214-3p; hsa-miR-21-5p; hsa-miR-20a-5p; hsa-miR-204-5p; hsa-miR-200c-3p; hsa-miR-200b-3p; hsa-miR-195-5p; hsa-miR-182-5p; hsa-miR-181c-5p; hsa-miR-181b-5p; hsa-miR-181a-5p; hs…
Gene Ontology (miRWalk)	GO0002020 protease binding	over-represented	9.2556e-11	14.8211	39	hsa-miR-93-5p; hsa-miR-608; hsa-miR-449a; hsa-miR-429; hsa-miR-34c-5p; hsa-miR-34b-5p; hsa-miR-34a-5p; hsa-miR-328-3p; hsa-miR-30d-5p; hsa-miR-26a-5p; hsa-miR-25-3p; hsa-miR-24-3p; hsa-miR-222-3p; hsa-miR-221-3p; hsa-miR-214-3p; hsa-miR-21-5p; hsa-miR-20a-5p; hsa-miR-204-5p; hsa-miR-200c-3p; hsa-miR-200b-3p; hsa-miR-195-5p; hsa-miR-182-5p; hsa-miR-181c-5p; hsa-miR-181b-5p; hsa-miR-181a-5p; hsa-mi…
Gene Ontology (miRWalk)	GO0045121 membrane raft	over-represented	4.07936e-10	15.4947	39	hsa-miR-93-5p; hsa-miR-373-3p; hsa-miR-34c-5p; hsa-miR-34b-5p; hsa-miR-34a-5p; hsa-miR-342-3p; hsa-miR-328-3p; hsa-miR-32-5p; hsa-miR-30d-5p; hsa-miR-30b-5p; hsa-miR-26a-5p; hsa-miR-25-3p; hsa-miR-24-3p; hsa-miR-222-3p; hsa-miR-221-3p; hsa-miR-214-3p; hsa-miR-21-5p; hsa-miR-20a-5p; hsa-miR-205-5p; hsa-miR-200c-3p; hsa-miR-199a-3p; hsa-miR-195-5p; hsa-miR-182-5p; hsa-miR-181c-5p; hsa-miR-181a-5p; …
Gene Ontology (miRWalk)	GO0006461 protein complex assembly	over-represented	5.25708e-10	15.607	39	hsa-miR-93-5p; hsa-miR-608; hsa-miR-503-5p; hsa-miR-449b-5p; hsa-miR-449a; hsa-miR-429; hsa-miR-373-3p; hsa-miR-34a-5p; hsa-miR-342-3p; hsa-miR-32-5p; hsa-miR-30d-5p; hsa-miR-30b-5p; hsa-miR-26a-5p; hsa-miR-25-3p; hsa-miR-24-3p; hsa-miR-222-3p; hsa-miR-221-3p; hsa-miR-214-3p; hsa-miR-21-5p; hsa-miR-20a-5p; hsa-miR-205-5p; hsa-miR-204-5p; hsa-miR-200b-3p; hsa-miR-200a-3p; hsa-miR-182-5p; hsa-miR-1…
Gene Ontology (miRWalk)	GO0015629 actin cytoskeleton	over-represented	2.18575e-09	16.2807	39	hsa-miR-93-5p; hsa-miR-503-5p; hsa-miR-429; hsa-miR-373-3p; hsa-miR-34a-5p; hsa-miR-342-3p; hsa-miR-328-3p; hsa-miR-32-5p; hsa-miR-30d-5p; hsa-miR-30b-5p; hsa-miR-26a-5p; hsa-miR-25-3p; hsa-miR-24-3p; hsa-miR-222-3p; hsa-miR-221-3p; hsa-miR-214-3p; hsa-miR-21-5p; hsa-miR-20a-5p; hsa-miR-204-5p; hsa-miR-200c-3p; hsa-miR-200b-3p; hsa-miR-200a-3p; hsa-miR-185-5p; hsa-miR-182-5p; hsa-miR-181b-5p; hsa…
Gene Ontology (miRWalk)	GO0008219 cell death	over-represented	3.43604e-09	16.5053	39	hsa-miR-93-5p; hsa-miR-503-5p; hsa-miR-449a; hsa-miR-429; hsa-miR-34c-5p; hsa-miR-34b-5p; hsa-miR-34a-5p; hsa-miR-342-3p; hsa-miR-32-5p; hsa-miR-25-3p; hsa-miR-24-3p; hsa-miR-222-3p; hsa-miR-221-3p; hsa-miR-21-5p; hsa-miR-20a-5p; hsa-miR-205-5p; hsa-miR-204-5p; hsa-miR-200c-3p; hsa-miR-200b-3p; hsa-miR-195-5p; hsa-miR-185-5p; hsa-miR-182-5p; hsa-miR-181c-5p; hsa-miR-181b-5p; hsa-miR-181a-5p; hsa-…
Gene Ontology (miRWalk)	GO0046983 protein dimerization activity	over-represented	4.32655e-09	16.6175	39	hsa-miR-93-5p; hsa-miR-503-5p; hsa-miR-373-3p; hsa-miR-34c-5p; hsa-miR-34b-5p; hsa-miR-34b-3p; hsa-miR-34a-5p; hsa-miR-342-3p; hsa-miR-32-5p; hsa-miR-30b-5p; hsa-miR-26a-5p; hsa-miR-25-3p; hsa-miR-24-3p; hsa-miR-222-3p; hsa-miR-221-3p; hsa-miR-214-3p; hsa-miR-21-5p; hsa-miR-20a-5p; hsa-miR-205-5p; hsa-miR-204-5p; hsa-miR-200b-3p; hsa-miR-199a-3p; hsa-miR-185-5p; hsa-miR-182-5p; hsa-miR-181a-5p; h…
Gene Ontology (miRWalk)	GO0000209 protein polyubiquitination	over-represented	6.60304e-09	16.8421	39	hsa-miR-93-5p; hsa-miR-708-5p; hsa-miR-449a; hsa-miR-429; hsa-miR-34c-5p; hsa-miR-34b-5p; hsa-miR-34a-5p; hsa-miR-342-3p; hsa-miR-30b-5p; hsa-miR-26a-5p; hsa-miR-25-3p; hsa-miR-24-3p; hsa-miR-222-3p; hsa-miR-221-3p; hsa-miR-214-3p; hsa-miR-21-5p; hsa-miR-20a-5p; hsa-miR-204-5p; hsa-miR-200c-3p; hsa-miR-200b-3p; hsa-miR-200a-3p; hsa-miR-195-5p; hsa-miR-185-5p; hsa-miR-182-5p; hsa-miR-181c-5p; hsa-…
Gene Ontology (miRWalk)	GO0002576 platelet degranulation	over-represented	8.26854e-09	16.9544	39	hsa-miR-93-5p; hsa-miR-520c-3p; hsa-miR-503-5p; hsa-miR-373-3p; hsa-miR-372-3p; hsa-miR-34b-3p; hsa-miR-34a-5p; hsa-miR-330-3p; hsa-miR-328-3p; hsa-miR-302a-3p; hsa-miR-26a-5p; hsa-miR-25-3p; hsa-miR-24-3p; hsa-miR-222-3p; hsa-miR-221-3p; hsa-miR-21-5p; hsa-miR-20a-5p; hsa-miR-205-5p; hsa-miR-204-5p; hsa-miR-200c-3p; hsa-miR-200b-3p; hsa-miR-195-5p; hsa-miR-185-5p; hsa-miR-182-5p; hsa-miR-17-5p; …
Gene Ontology (miRWalk)	GO0005819 spindle	over-represented	1.84067e-08	17.4035	39	hsa-miR-93-5p; hsa-miR-503-5p; hsa-miR-429; hsa-miR-373-3p; hsa-miR-34c-5p; hsa-miR-34b-5p; hsa-miR-34b-3p; hsa-miR-34a-5p; hsa-miR-342-3p; hsa-miR-32-5p; hsa-miR-302c-3p; hsa-miR-302b-3p; hsa-miR-302a-3p; hsa-miR-26a-5p; hsa-miR-25-3p; hsa-miR-24-3p; hsa-miR-222-3p; hsa-miR-221-3p; hsa-miR-214-3p; hsa-miR-21-5p; hsa-miR-20a-5p; hsa-miR-200c-3p; hsa-miR-200b-3p; hsa-miR-200a-3p; hsa-miR-185-5p; h…
Pathways (miRWalk)	WP1403 AMPK signaling	over-represented	1.60409e-06	20.6946	39	hsa-miR-93-5p; hsa-miR-708-5p; hsa-miR-608; hsa-miR-503-5p; hsa-miR-449a; hsa-miR-372-3p; hsa-miR-34c-5p; hsa-miR-34b-5p; hsa-miR-34a-5p; hsa-miR-342-3p; hsa-miR-330-3p; hsa-miR-32-5p; hsa-miR-30d-5p; hsa-miR-302c-3p; hsa-miR-302b-3p; hsa-miR-302a-3p; hsa-miR-26a-5p; hsa-miR-25-3p; hsa-miR-24-3p; hsa-miR-222-3p; hsa-miR-221-3p; hsa-miR-214-3p; hsa-miR-21-5p; hsa-miR-20a-5p; hsa-miR-195-5p; hsa-mi…
Gene Ontology (miRWalk)	GO0005813 centrosome	over-represented	7.07378e-06	21.1088	39	hsa-miR-93-5p; hsa-miR-503-5p; hsa-miR-373-3p; hsa-miR-34a-5p; hsa-miR-342-3p; hsa-miR-328-3p; hsa-miR-32-5p; hsa-miR-30d-5p; hsa-miR-30b-5p; hsa-miR-26a-5p; hsa-miR-25-3p; hsa-miR-24-3p; hsa-miR-222-3p; hsa-miR-221-3p; hsa-miR-214-3p; hsa-miR-21-5p; hsa-miR-20a-5p; hsa-miR-200a-3p; hsa-miR-195-5p; hsa-miR-185-5p; hsa-miR-182-5p; hsa-miR-181b-5p; hsa-miR-181a-5p; hsa-miR-17-5p; hsa-miR-16-5p; hsa…
Gene Ontology (miRWalk)	GO0016032 viral reproduction	over-represented	0.000198859	23.9158	39	hsa-miR-93-5p; hsa-miR-708-5p; hsa-miR-503-5p; hsa-miR-373-3p; hsa-miR-34a-5p; hsa-miR-342-3p; hsa-miR-330-3p; hsa-miR-328-3p; hsa-miR-32-5p; hsa-miR-30d-5p; hsa-miR-30b-5p; hsa-miR-26a-5p; hsa-miR-25-3p; hsa-miR-24-3p; hsa-miR-222-3p; hsa-miR-221-3p; hsa-miR-214-3p; hsa-miR-21-5p; hsa-miR-20a-5p; hsa-miR-204-5p; hsa-miR-200a-3p; hsa-miR-195-5p; hsa-miR-185-5p; hsa-miR-182-5p; hsa-miR-181b-5p; hs…
Diseases (published studies about miRNA profiles from peripheral blood)	wilms tumor deregulated	over-represented	0.00441258	26.0217	39	hsa-miR-93-5p; hsa-miR-708-5p; hsa-miR-590-5p; hsa-miR-373-3p; hsa-miR-34b-5p; hsa-miR-34b-3p; hsa-miR-34a-5p; hsa-miR-342-3p; hsa-miR-330-3p; hsa-miR-328-3p; hsa-miR-32-5p; hsa-miR-302c-3p; hsa-miR-302a-3p; hsa-miR-26a-5p; hsa-miR-222-3p; hsa-miR-221-3p; hsa-miR-216a-5p; hsa-miR-214-3p; hsa-miR-21-5p; hsa-miR-20a-5p; hsa-miR-204-5p; hsa-miR-200c-3p; hsa-miR-200b-3p; hsa-miR-200a-3p; hsa-miR-185-…
Gene Ontology (miRWalk)	GO0031647 regulation of protein stability	over-represented	3.04881e-13	11.7895	38	hsa-miR-93-5p; hsa-miR-608; hsa-miR-449a; hsa-miR-429; hsa-miR-34c-5p; hsa-miR-34b-5p; hsa-miR-34a-5p; hsa-miR-342-3p; hsa-miR-330-3p; hsa-miR-30b-5p; hsa-miR-26a-5p; hsa-miR-24-3p; hsa-miR-222-3p; hsa-miR-221-3p; hsa-miR-216a-5p; hsa-miR-214-3p; hsa-miR-21-5p; hsa-miR-20a-5p; hsa-miR-204-5p; hsa-miR-200c-3p; hsa-miR-200b-3p; hsa-miR-195-5p; hsa-miR-185-5p; hsa-miR-182-5p; hsa-miR-181c-5p; hsa-mi…
Gene Ontology (miRWalk)	GO0045740 positive regulation of dna replication	over-represented	4.98978e-13	12.014	38	hsa-miR-93-5p; hsa-miR-608; hsa-miR-449b-5p; hsa-miR-449a; hsa-miR-429; hsa-miR-34c-5p; hsa-miR-34b-5p; hsa-miR-34b-3p; hsa-miR-34a-5p; hsa-miR-342-3p; hsa-miR-330-3p; hsa-miR-30b-5p; hsa-miR-26a-5p; hsa-miR-25-3p; hsa-miR-24-3p; hsa-miR-222-3p; hsa-miR-216a-5p; hsa-miR-21-5p; hsa-miR-200c-3p; hsa-miR-200b-3p; hsa-miR-200a-3p; hsa-miR-199a-3p; hsa-miR-195-5p; hsa-miR-185-5p; hsa-miR-181b-5p; hsa-…
Gene Ontology (miRWalk)	GO0008633 activation of pro apoptotic gene products	over-represented	1.67863e-12	12.4632	38	hsa-miR-449a; hsa-miR-429; hsa-miR-34c-5p; hsa-miR-34b-5p; hsa-miR-34b-3p; hsa-miR-34a-5p; hsa-miR-32-5p; hsa-miR-30d-5p; hsa-miR-302c-3p; hsa-miR-302b-3p; hsa-miR-302a-3p; hsa-miR-26a-5p; hsa-miR-25-3p; hsa-miR-24-3p; hsa-miR-222-3p; hsa-miR-221-3p; hsa-miR-214-3p; hsa-miR-21-5p; hsa-miR-20a-5p; hsa-miR-204-5p; hsa-miR-200c-3p; hsa-miR-200b-3p; hsa-miR-200a-3p; hsa-miR-195-5p; hsa-miR-185-5p; hs…
Pathways (miRWalk)	P00046 Oxidative stress response	over-represented	2.88715e-12	13.2854	38	hsa-miR-93-5p; hsa-miR-449a; hsa-miR-429; hsa-miR-34c-5p; hsa-miR-34b-5p; hsa-miR-34b-3p; hsa-miR-34a-5p; hsa-miR-342-3p; hsa-miR-32-5p; hsa-miR-26a-5p; hsa-miR-24-3p; hsa-miR-222-3p; hsa-miR-214-3p; hsa-miR-21-5p; hsa-miR-20a-5p; hsa-miR-204-5p; hsa-miR-200c-3p; hsa-miR-200b-3p; hsa-miR-200a-3p; hsa-miR-199a-3p; hsa-miR-195-5p; hsa-miR-182-5p; hsa-miR-181c-5p; hsa-miR-181b-5p; hsa-miR-181a-5p; h…
Gene Ontology (miRWalk)	GO0061418 regulation of transcription from rna polymerase ii promoter in response to hypoxia	over-represented	3.00804e-12	12.6877	38	hsa-miR-93-5p; hsa-miR-503-5p; hsa-miR-429; hsa-miR-373-3p; hsa-miR-372-3p; hsa-miR-34b-3p; hsa-miR-34a-5p; hsa-miR-330-3p; hsa-miR-328-3p; hsa-miR-30b-5p; hsa-miR-26a-5p; hsa-miR-25-3p; hsa-miR-24-3p; hsa-miR-222-3p; hsa-miR-221-3p; hsa-miR-21-5p; hsa-miR-20a-5p; hsa-miR-205-5p; hsa-miR-200c-3p; hsa-miR-200b-3p; hsa-miR-195-5p; hsa-miR-185-5p; hsa-miR-182-5p; hsa-miR-181b-5p; hsa-miR-17-5p; hsa-…
Gene Ontology (miRWalk)	GO0001503 ossification	over-represented	5.37081e-12	12.9123	38	hsa-miR-93-5p; hsa-miR-449a; hsa-miR-429; hsa-miR-34c-5p; hsa-miR-34b-5p; hsa-miR-34a-5p; hsa-miR-342-3p; hsa-miR-330-3p; hsa-miR-30d-5p; hsa-miR-30b-5p; hsa-miR-26a-5p; hsa-miR-25-3p; hsa-miR-24-3p; hsa-miR-222-3p; hsa-miR-214-3p; hsa-miR-21-5p; hsa-miR-20a-5p; hsa-miR-205-5p; hsa-miR-204-5p; hsa-miR-200c-3p; hsa-miR-200b-3p; hsa-miR-195-5p; hsa-miR-182-5p; hsa-miR-181c-5p; hsa-miR-181b-5p; hsa-…
Gene Ontology (miRWalk)	GO0030307 positive regulation of cell growth	over-represented	5.37081e-12	12.9123	38	hsa-miR-503-5p; hsa-miR-449a; hsa-miR-429; hsa-miR-372-3p; hsa-miR-34c-5p; hsa-miR-34b-5p; hsa-miR-34a-5p; hsa-miR-302c-3p; hsa-miR-302b-3p; hsa-miR-302a-3p; hsa-miR-25-3p; hsa-miR-214-3p; hsa-miR-21-5p; hsa-miR-20a-5p; hsa-miR-205-5p; hsa-miR-204-5p; hsa-miR-200c-3p; hsa-miR-200b-3p; hsa-miR-195-5p; hsa-miR-185-5p; hsa-miR-182-5p; hsa-miR-181c-5p; hsa-miR-181b-5p; hsa-miR-181a-5p; hsa-miR-17-5p;…
Pathways (miRWalk)	WP712 Estrogen signaling pathway	over-represented	4.65137e-11	14.4351	38	hsa-miR-93-5p; hsa-miR-449a; hsa-miR-429; hsa-miR-34c-5p; hsa-miR-34b-5p; hsa-miR-34a-5p; hsa-miR-342-3p; hsa-miR-302c-3p; hsa-miR-302b-3p; hsa-miR-302a-3p; hsa-miR-26a-5p; hsa-miR-24-3p; hsa-miR-222-3p; hsa-miR-221-3p; hsa-miR-21-5p; hsa-miR-20a-5p; hsa-miR-204-5p; hsa-miR-200c-3p; hsa-miR-200b-3p; hsa-miR-200a-3p; hsa-miR-199a-3p; hsa-miR-195-5p; hsa-miR-185-5p; hsa-miR-182-5p; hsa-miR-181c-5p;…
Gene Ontology (miRWalk)	GO0035872 nucleotide binding domain leucine rich repeat containing receptor signaling pathway	over-represented	8.23842e-11	14.0351	38	hsa-miR-520c-3p; hsa-miR-449a; hsa-miR-429; hsa-miR-373-3p; hsa-miR-34c-5p; hsa-miR-34b-5p; hsa-miR-34a-5p; hsa-miR-328-3p; hsa-miR-30d-5p; hsa-miR-30b-5p; hsa-miR-26a-5p; hsa-miR-24-3p; hsa-miR-222-3p; hsa-miR-221-3p; hsa-miR-21-5p; hsa-miR-20a-5p; hsa-miR-204-5p; hsa-miR-200c-3p; hsa-miR-200b-3p; hsa-miR-195-5p; hsa-miR-185-5p; hsa-miR-182-5p; hsa-miR-181c-5p; hsa-miR-181b-5p; hsa-miR-181a-5p; …
Gene Ontology (miRWalk)	GO0051091 positive regulation of sequence specific dna binding transcription factor activity	over-represented	1.80121e-10	14.3719	38	hsa-miR-93-5p; hsa-miR-429; hsa-miR-34a-5p; hsa-miR-342-3p; hsa-miR-302c-3p; hsa-miR-302b-3p; hsa-miR-302a-3p; hsa-miR-26a-5p; hsa-miR-25-3p; hsa-miR-24-3p; hsa-miR-222-3p; hsa-miR-221-3p; hsa-miR-216a-5p; hsa-miR-214-3p; hsa-miR-21-5p; hsa-miR-20a-5p; hsa-miR-204-5p; hsa-miR-200c-3p; hsa-miR-200b-3p; hsa-miR-195-5p; hsa-miR-185-5p; hsa-miR-182-5p; hsa-miR-181c-5p; hsa-miR-181b-5p; hsa-miR-181a-5…
Gene Ontology (miRWalk)	GO0006417 regulation of translation	over-represented	2.31628e-10	14.4842	38	hsa-miR-93-5p; hsa-miR-708-5p; hsa-miR-520c-3p; hsa-miR-503-5p; hsa-miR-34a-5p; hsa-miR-342-3p; hsa-miR-328-3p; hsa-miR-32-5p; hsa-miR-30b-5p; hsa-miR-302c-3p; hsa-miR-302b-3p; hsa-miR-302a-3p; hsa-miR-26a-5p; hsa-miR-25-3p; hsa-miR-24-3p; hsa-miR-222-3p; hsa-miR-221-3p; hsa-miR-214-3p; hsa-miR-21-5p; hsa-miR-20a-5p; hsa-miR-199a-3p; hsa-miR-195-5p; hsa-miR-185-5p; hsa-miR-182-5p; hsa-miR-181b-5p…
Gene Ontology (miRWalk)	GO0048146 positive regulation of fibroblast proliferation	over-represented	1.33597e-09	15.2702	38	hsa-miR-93-5p; hsa-miR-503-5p; hsa-miR-449b-5p; hsa-miR-449a; hsa-miR-429; hsa-miR-372-3p; hsa-miR-34c-5p; hsa-miR-34b-5p; hsa-miR-34b-3p; hsa-miR-34a-5p; hsa-miR-342-3p; hsa-miR-330-3p; hsa-miR-302b-3p; hsa-miR-302a-3p; hsa-miR-26a-5p; hsa-miR-25-3p; hsa-miR-24-3p; hsa-miR-21-5p; hsa-miR-20a-5p; hsa-miR-205-5p; hsa-miR-200c-3p; hsa-miR-195-5p; hsa-miR-185-5p; hsa-miR-182-5p; hsa-miR-181b-5p; hsa…
Pathways (miRWalk)	WP2064 Neural Crest Differentiation	over-represented	7.17558e-09	16.7345	38	hsa-miR-93-5p; hsa-miR-449a; hsa-miR-429; hsa-miR-34c-5p; hsa-miR-34b-5p; hsa-miR-34b-3p; hsa-miR-34a-5p; hsa-miR-30d-5p; hsa-miR-30b-5p; hsa-miR-26a-5p; hsa-miR-25-3p; hsa-miR-24-3p; hsa-miR-222-3p; hsa-miR-221-3p; hsa-miR-214-3p; hsa-miR-21-5p; hsa-miR-20a-5p; hsa-miR-204-5p; hsa-miR-200c-3p; hsa-miR-200b-3p; hsa-miR-200a-3p; hsa-miR-182-5p; hsa-miR-181c-5p; hsa-miR-181b-5p; hsa-miR-181a-5p; hs…
Gene Ontology (miRWalk)	GO0000287 magnesium ion binding	over-represented	1.2447e-08	16.393	38	hsa-miR-93-5p; hsa-miR-503-5p; hsa-miR-373-3p; hsa-miR-372-3p; hsa-miR-34a-5p; hsa-miR-342-3p; hsa-miR-330-3p; hsa-miR-328-3p; hsa-miR-32-5p; hsa-miR-30d-5p; hsa-miR-30b-5p; hsa-miR-26a-5p; hsa-miR-24-3p; hsa-miR-222-3p; hsa-miR-221-3p; hsa-miR-216a-5p; hsa-miR-214-3p; hsa-miR-21-5p; hsa-miR-20a-5p; hsa-miR-204-5p; hsa-miR-195-5p; hsa-miR-181c-5p; hsa-miR-181b-5p; hsa-miR-181a-5p; hsa-miR-17-5p; …
Pathways (miRWalk)	P00053 T cell activation	over-represented	1.55996e-08	17.1178	38	hsa-miR-93-5p; hsa-miR-708-5p; hsa-miR-608; hsa-miR-34c-5p; hsa-miR-34b-3p; hsa-miR-34a-5p; hsa-miR-342-3p; hsa-miR-330-3p; hsa-miR-32-5p; hsa-miR-302c-3p; hsa-miR-302b-3p; hsa-miR-302a-3p; hsa-miR-24-3p; hsa-miR-222-3p; hsa-miR-221-3p; hsa-miR-216a-5p; hsa-miR-214-3p; hsa-miR-21-5p; hsa-miR-20a-5p; hsa-miR-200c-3p; hsa-miR-199a-3p; hsa-miR-195-5p; hsa-miR-185-5p; hsa-miR-181c-5p; hsa-miR-181a-5p…
Gene Ontology (miRWalk)	GO0016605 pml body	over-represented	1.91627e-08	16.6175	38	hsa-miR-93-5p; hsa-miR-608; hsa-miR-449b-5p; hsa-miR-449a; hsa-miR-429; hsa-miR-34c-5p; hsa-miR-34b-5p; hsa-miR-34a-5p; hsa-miR-32-5p; hsa-miR-30d-5p; hsa-miR-30b-5p; hsa-miR-26a-5p; hsa-miR-25-3p; hsa-miR-24-3p; hsa-miR-222-3p; hsa-miR-221-3p; hsa-miR-216a-5p; hsa-miR-214-3p; hsa-miR-21-5p; hsa-miR-20a-5p; hsa-miR-200c-3p; hsa-miR-200b-3p; hsa-miR-200a-3p; hsa-miR-195-5p; hsa-miR-181c-5p; hsa-mi…
Pathways (miRWalk)	WP1544 MicroRNAs in cardiomyocyte hypertrophy	over-represented	8.14235e-08	18.012	38	hsa-miR-93-5p; hsa-miR-708-5p; hsa-miR-503-5p; hsa-miR-34a-5p; hsa-miR-32-5p; hsa-miR-30d-5p; hsa-miR-302c-3p; hsa-miR-302b-3p; hsa-miR-302a-3p; hsa-miR-26a-5p; hsa-miR-24-3p; hsa-miR-221-3p; hsa-miR-214-3p; hsa-miR-21-5p; hsa-miR-20a-5p; hsa-miR-204-5p; hsa-miR-200c-3p; hsa-miR-200b-3p; hsa-miR-200a-3p; hsa-miR-199a-3p; hsa-miR-195-5p; hsa-miR-185-5p; hsa-miR-181b-5p; hsa-miR-181a-5p; hsa-miR-17…
Gene Ontology (miRWalk)	GO0005741 mitochondrial outer membrane	over-represented	8.43047e-08	17.4035	38	hsa-miR-93-5p; hsa-miR-449a; hsa-miR-429; hsa-miR-34c-5p; hsa-miR-34b-5p; hsa-miR-34a-5p; hsa-miR-342-3p; hsa-miR-32-5p; hsa-miR-30d-5p; hsa-miR-30b-5p; hsa-miR-26a-5p; hsa-miR-25-3p; hsa-miR-24-3p; hsa-miR-222-3p; hsa-miR-221-3p; hsa-miR-21-5p; hsa-miR-20a-5p; hsa-miR-204-5p; hsa-miR-200c-3p; hsa-miR-200b-3p; hsa-miR-195-5p; hsa-miR-185-5p; hsa-miR-182-5p; hsa-miR-181c-5p; hsa-miR-181b-5p; hsa-m…
Gene Ontology (miRWalk)	GO0003779 actin binding	over-represented	1.35122e-06	19.0877	38	hsa-miR-93-5p; hsa-miR-503-5p; hsa-miR-429; hsa-miR-373-3p; hsa-miR-34a-5p; hsa-miR-342-3p; hsa-miR-328-3p; hsa-miR-32-5p; hsa-miR-30d-5p; hsa-miR-30b-5p; hsa-miR-26a-5p; hsa-miR-25-3p; hsa-miR-24-3p; hsa-miR-222-3p; hsa-miR-221-3p; hsa-miR-21-5p; hsa-miR-20a-5p; hsa-miR-205-5p; hsa-miR-200c-3p; hsa-miR-200b-3p; hsa-miR-200a-3p; hsa-miR-195-5p; hsa-miR-185-5p; hsa-miR-182-5p; hsa-miR-181b-5p; hsa…
Gene Ontology (miRWalk)	GO0004842 ubiquitin protein ligase activity	over-represented	1.9266e-06	19.3123	38	hsa-miR-93-5p; hsa-miR-708-5p; hsa-miR-503-5p; hsa-miR-429; hsa-miR-373-3p; hsa-miR-34a-5p; hsa-miR-342-3p; hsa-miR-328-3p; hsa-miR-32-5p; hsa-miR-30d-5p; hsa-miR-30b-5p; hsa-miR-26a-5p; hsa-miR-25-3p; hsa-miR-24-3p; hsa-miR-222-3p; hsa-miR-221-3p; hsa-miR-21-5p; hsa-miR-20a-5p; hsa-miR-204-5p; hsa-miR-200c-3p; hsa-miR-200b-3p; hsa-miR-200a-3p; hsa-miR-185-5p; hsa-miR-181c-5p; hsa-miR-181b-5p; hs…
Gene Ontology (miRWalk)	GO0005975 carbohydrate metabolic process	over-represented	5.14908e-06	19.986	38	hsa-miR-93-5p; hsa-miR-708-5p; hsa-miR-608; hsa-miR-520c-3p; hsa-miR-503-5p; hsa-miR-373-3p; hsa-miR-34a-5p; hsa-miR-342-3p; hsa-miR-330-3p; hsa-miR-328-3p; hsa-miR-32-5p; hsa-miR-30d-5p; hsa-miR-30b-5p; hsa-miR-26a-5p; hsa-miR-25-3p; hsa-miR-24-3p; hsa-miR-222-3p; hsa-miR-221-3p; hsa-miR-216a-5p; hsa-miR-214-3p; hsa-miR-21-5p; hsa-miR-20a-5p; hsa-miR-204-5p; hsa-miR-199a-3p; hsa-miR-195-5p; hsa-…
Gene Ontology (miRWalk)	GO0006281 dna repair	over-represented	9.48236e-06	20.4351	38	hsa-miR-93-5p; hsa-miR-708-5p; hsa-miR-503-5p; hsa-miR-449b-5p; hsa-miR-449a; hsa-miR-373-3p; hsa-miR-34c-5p; hsa-miR-34a-5p; hsa-miR-342-3p; hsa-miR-328-3p; hsa-miR-32-5p; hsa-miR-30b-5p; hsa-miR-26a-5p; hsa-miR-25-3p; hsa-miR-24-3p; hsa-miR-222-3p; hsa-miR-221-3p; hsa-miR-216a-5p; hsa-miR-21-5p; hsa-miR-20a-5p; hsa-miR-185-5p; hsa-miR-182-5p; hsa-miR-181c-5p; hsa-miR-181b-5p; hsa-miR-181a-5p; h…
Gene Ontology (miRWalk)	GO0000086 g2 m transition of mitotic cell cycle	over-represented	2.26097e-05	21.1088	38	hsa-miR-93-5p; hsa-miR-708-5p; hsa-miR-503-5p; hsa-miR-449b-5p; hsa-miR-449a; hsa-miR-372-3p; hsa-miR-34a-5p; hsa-miR-330-3p; hsa-miR-328-3p; hsa-miR-30b-5p; hsa-miR-302a-3p; hsa-miR-26a-5p; hsa-miR-25-3p; hsa-miR-24-3p; hsa-miR-222-3p; hsa-miR-221-3p; hsa-miR-21-5p; hsa-miR-20a-5p; hsa-miR-204-5p; hsa-miR-195-5p; hsa-miR-185-5p; hsa-miR-182-5p; hsa-miR-181b-5p; hsa-miR-181a-5p; hsa-miR-17-5p; hs…
Diseases (published studies about miRNA profiles from peripheral blood)	sarcoidosis deregulated	over-represented	0.00100647	22.8033	38	hsa-miR-93-5p; hsa-miR-590-5p; hsa-miR-520c-3p; hsa-miR-503-5p; hsa-miR-449b-5p; hsa-miR-373-3p; hsa-miR-372-3p; hsa-miR-342-3p; hsa-miR-328-3p; hsa-miR-32-5p; hsa-miR-30d-5p; hsa-miR-302c-3p; hsa-miR-302b-3p; hsa-miR-302a-3p; hsa-miR-26a-5p; hsa-miR-25-3p; hsa-miR-24-3p; hsa-miR-222-3p; hsa-miR-221-3p; hsa-miR-21-5p; hsa-miR-20a-5p; hsa-miR-204-5p; hsa-miR-199a-3p; hsa-miR-195-5p; hsa-miR-182-5p…
Gene Ontology (miRWalk)	GO0001569 patterning of blood vessels	over-represented	5.26585e-15	9.8807	37	hsa-miR-93-5p; hsa-miR-590-5p; hsa-miR-503-5p; hsa-miR-373-3p; hsa-miR-372-3p; hsa-miR-34c-5p; hsa-miR-34b-3p; hsa-miR-34a-5p; hsa-miR-330-3p; hsa-miR-30b-5p; hsa-miR-302b-3p; hsa-miR-221-3p; hsa-miR-214-3p; hsa-miR-21-5p; hsa-miR-20a-5p; hsa-miR-205-5p; hsa-miR-204-5p; hsa-miR-200c-3p; hsa-miR-200b-3p; hsa-miR-200a-3p; hsa-miR-195-5p; hsa-miR-181c-5p; hsa-miR-17-5p; hsa-miR-16-5p; hsa-miR-15b-5p…
Gene Ontology (miRWalk)	GO0001047 core promoter binding	over-represented	4.93146e-13	11.3404	37	hsa-miR-93-5p; hsa-miR-449b-5p; hsa-miR-449a; hsa-miR-429; hsa-miR-34c-5p; hsa-miR-34b-3p; hsa-miR-34a-5p; hsa-miR-330-3p; hsa-miR-32-5p; hsa-miR-30d-5p; hsa-miR-26a-5p; hsa-miR-25-3p; hsa-miR-24-3p; hsa-miR-221-3p; hsa-miR-214-3p; hsa-miR-21-5p; hsa-miR-20a-5p; hsa-miR-205-5p; hsa-miR-200c-3p; hsa-miR-200b-3p; hsa-miR-195-5p; hsa-miR-185-5p; hsa-miR-182-5p; hsa-miR-181b-5p; hsa-miR-181a-5p; hsa-…
Gene Ontology (miRWalk)	GO0033077 t cell differentiation in thymus	over-represented	8.47014e-13	11.5649	37	hsa-miR-93-5p; hsa-miR-608; hsa-miR-449a; hsa-miR-429; hsa-miR-34c-5p; hsa-miR-34b-5p; hsa-miR-34a-5p; hsa-miR-328-3p; hsa-miR-32-5p; hsa-miR-30d-5p; hsa-miR-25-3p; hsa-miR-24-3p; hsa-miR-222-3p; hsa-miR-221-3p; hsa-miR-214-3p; hsa-miR-21-5p; hsa-miR-20a-5p; hsa-miR-204-5p; hsa-miR-200c-3p; hsa-miR-200b-3p; hsa-miR-200a-3p; hsa-miR-195-5p; hsa-miR-182-5p; hsa-miR-181c-5p; hsa-miR-181b-5p; hsa-miR…
Gene Ontology (miRWalk)	GO0046332 smad binding	over-represented	2.23006e-12	11.9018	37	hsa-miR-93-5p; hsa-miR-590-5p; hsa-miR-429; hsa-miR-372-3p; hsa-miR-34a-5p; hsa-miR-30b-5p; hsa-miR-302b-3p; hsa-miR-26a-5p; hsa-miR-24-3p; hsa-miR-222-3p; hsa-miR-221-3p; hsa-miR-214-3p; hsa-miR-21-5p; hsa-miR-20a-5p; hsa-miR-205-5p; hsa-miR-204-5p; hsa-miR-200c-3p; hsa-miR-200b-3p; hsa-miR-200a-3p; hsa-miR-195-5p; hsa-miR-185-5p; hsa-miR-182-5p; hsa-miR-181a-5p; hsa-miR-17-5p; hsa-miR-16-5p; hs…
Gene Ontology (miRWalk)	GO0005901 caveola	over-represented	1.32548e-11	12.5754	37	hsa-miR-93-5p; hsa-miR-590-5p; hsa-miR-372-3p; hsa-miR-34c-5p; hsa-miR-34b-5p; hsa-miR-34a-5p; hsa-miR-342-3p; hsa-miR-30d-5p; hsa-miR-30b-5p; hsa-miR-302c-3p; hsa-miR-302b-3p; hsa-miR-26a-5p; hsa-miR-222-3p; hsa-miR-221-3p; hsa-miR-214-3p; hsa-miR-21-5p; hsa-miR-20a-5p; hsa-miR-205-5p; hsa-miR-204-5p; hsa-miR-199a-3p; hsa-miR-195-5p; hsa-miR-185-5p; hsa-miR-182-5p; hsa-miR-181c-5p; hsa-miR-181a-…
Gene Ontology (miRWalk)	GO0009887 organ morphogenesis	over-represented	2.04289e-10	13.6982	37	hsa-miR-93-5p; hsa-miR-503-5p; hsa-miR-449b-5p; hsa-miR-449a; hsa-miR-429; hsa-miR-34c-5p; hsa-miR-34b-5p; hsa-miR-34a-5p; hsa-miR-32-5p; hsa-miR-26a-5p; hsa-miR-25-3p; hsa-miR-24-3p; hsa-miR-222-3p; hsa-miR-221-3p; hsa-miR-21-5p; hsa-miR-20a-5p; hsa-miR-204-5p; hsa-miR-200c-3p; hsa-miR-200b-3p; hsa-miR-195-5p; hsa-miR-182-5p; hsa-miR-181c-5p; hsa-miR-181b-5p; hsa-miR-181a-5p; hsa-miR-17-5p; hsa-…
Gene Ontology (miRWalk)	GO0008201 heparin binding	over-represented	7.39085e-10	14.2596	37	hsa-miR-93-5p; hsa-miR-520c-3p; hsa-miR-503-5p; hsa-miR-373-3p; hsa-miR-372-3p; hsa-miR-34b-3p; hsa-miR-34a-5p; hsa-miR-330-3p; hsa-miR-328-3p; hsa-miR-32-5p; hsa-miR-26a-5p; hsa-miR-24-3p; hsa-miR-222-3p; hsa-miR-221-3p; hsa-miR-21-5p; hsa-miR-20a-5p; hsa-miR-205-5p; hsa-miR-204-5p; hsa-miR-200c-3p; hsa-miR-200b-3p; hsa-miR-195-5p; hsa-miR-182-5p; hsa-miR-181b-5p; hsa-miR-181a-5p; hsa-miR-17-5p;…
Gene Ontology (miRWalk)	GO0002756 myd88 independent toll like receptor signaling pathway	over-represented	2.02784e-09	14.7088	37	hsa-miR-93-5p; hsa-miR-503-5p; hsa-miR-373-3p; hsa-miR-34b-5p; hsa-miR-34a-5p; hsa-miR-342-3p; hsa-miR-328-3p; hsa-miR-30d-5p; hsa-miR-30b-5p; hsa-miR-26a-5p; hsa-miR-24-3p; hsa-miR-222-3p; hsa-miR-221-3p; hsa-miR-214-3p; hsa-miR-21-5p; hsa-miR-20a-5p; hsa-miR-200c-3p; hsa-miR-200b-3p; hsa-miR-200a-3p; hsa-miR-199a-3p; hsa-miR-195-5p; hsa-miR-185-5p; hsa-miR-182-5p; hsa-miR-181b-5p; hsa-miR-181a-…
Gene Ontology (miRWalk)	GO0034138 toll like receptor 3 signaling pathway	over-represented	2.02784e-09	14.7088	37	hsa-miR-93-5p; hsa-miR-503-5p; hsa-miR-373-3p; hsa-miR-34b-5p; hsa-miR-34a-5p; hsa-miR-342-3p; hsa-miR-328-3p; hsa-miR-30d-5p; hsa-miR-30b-5p; hsa-miR-26a-5p; hsa-miR-24-3p; hsa-miR-222-3p; hsa-miR-221-3p; hsa-miR-214-3p; hsa-miR-21-5p; hsa-miR-20a-5p; hsa-miR-200c-3p; hsa-miR-200b-3p; hsa-miR-200a-3p; hsa-miR-199a-3p; hsa-miR-195-5p; hsa-miR-185-5p; hsa-miR-182-5p; hsa-miR-181b-5p; hsa-miR-181a-…
Gene Ontology (miRWalk)	GO0035666 trif dependent toll like receptor signaling pathway	over-represented	2.02784e-09	14.7088	37	hsa-miR-93-5p; hsa-miR-503-5p; hsa-miR-373-3p; hsa-miR-34b-5p; hsa-miR-34a-5p; hsa-miR-342-3p; hsa-miR-328-3p; hsa-miR-30d-5p; hsa-miR-30b-5p; hsa-miR-26a-5p; hsa-miR-24-3p; hsa-miR-222-3p; hsa-miR-221-3p; hsa-miR-214-3p; hsa-miR-21-5p; hsa-miR-20a-5p; hsa-miR-200c-3p; hsa-miR-200b-3p; hsa-miR-200a-3p; hsa-miR-199a-3p; hsa-miR-195-5p; hsa-miR-185-5p; hsa-miR-182-5p; hsa-miR-181b-5p; hsa-miR-181a-…
Gene Ontology (miRWalk)	GO0002224 toll like receptor signaling pathway	over-represented	6.54143e-09	15.2702	37	hsa-miR-93-5p; hsa-miR-503-5p; hsa-miR-373-3p; hsa-miR-34b-5p; hsa-miR-34a-5p; hsa-miR-342-3p; hsa-miR-328-3p; hsa-miR-30d-5p; hsa-miR-30b-5p; hsa-miR-26a-5p; hsa-miR-24-3p; hsa-miR-222-3p; hsa-miR-221-3p; hsa-miR-214-3p; hsa-miR-21-5p; hsa-miR-20a-5p; hsa-miR-200c-3p; hsa-miR-200b-3p; hsa-miR-200a-3p; hsa-miR-199a-3p; hsa-miR-195-5p; hsa-miR-185-5p; hsa-miR-182-5p; hsa-miR-181b-5p; hsa-miR-181a-…
Gene Ontology (miRWalk)	GO0034130 toll like receptor 1 signaling pathway	over-represented	6.54143e-09	15.2702	37	hsa-miR-93-5p; hsa-miR-503-5p; hsa-miR-373-3p; hsa-miR-34b-5p; hsa-miR-34a-5p; hsa-miR-342-3p; hsa-miR-328-3p; hsa-miR-30d-5p; hsa-miR-30b-5p; hsa-miR-26a-5p; hsa-miR-24-3p; hsa-miR-222-3p; hsa-miR-221-3p; hsa-miR-214-3p; hsa-miR-21-5p; hsa-miR-20a-5p; hsa-miR-200c-3p; hsa-miR-200b-3p; hsa-miR-200a-3p; hsa-miR-199a-3p; hsa-miR-195-5p; hsa-miR-185-5p; hsa-miR-182-5p; hsa-miR-181b-5p; hsa-miR-181a-…
Gene Ontology (miRWalk)	GO0034134 toll like receptor 2 signaling pathway	over-represented	6.54143e-09	15.2702	37	hsa-miR-93-5p; hsa-miR-503-5p; hsa-miR-373-3p; hsa-miR-34b-5p; hsa-miR-34a-5p; hsa-miR-342-3p; hsa-miR-328-3p; hsa-miR-30d-5p; hsa-miR-30b-5p; hsa-miR-26a-5p; hsa-miR-24-3p; hsa-miR-222-3p; hsa-miR-221-3p; hsa-miR-214-3p; hsa-miR-21-5p; hsa-miR-20a-5p; hsa-miR-200c-3p; hsa-miR-200b-3p; hsa-miR-200a-3p; hsa-miR-199a-3p; hsa-miR-195-5p; hsa-miR-185-5p; hsa-miR-182-5p; hsa-miR-181b-5p; hsa-miR-181a-…
Gene Ontology (miRWalk)	GO0008063 toll signaling pathway	over-represented	1.01228e-08	15.4947	37	hsa-miR-93-5p; hsa-miR-503-5p; hsa-miR-373-3p; hsa-miR-34b-5p; hsa-miR-34a-5p; hsa-miR-342-3p; hsa-miR-328-3p; hsa-miR-30d-5p; hsa-miR-30b-5p; hsa-miR-26a-5p; hsa-miR-24-3p; hsa-miR-222-3p; hsa-miR-221-3p; hsa-miR-214-3p; hsa-miR-21-5p; hsa-miR-20a-5p; hsa-miR-200c-3p; hsa-miR-200b-3p; hsa-miR-200a-3p; hsa-miR-199a-3p; hsa-miR-195-5p; hsa-miR-185-5p; hsa-miR-182-5p; hsa-miR-181b-5p; hsa-miR-181a-…
Gene Ontology (miRWalk)	GO0010008 endosome membrane	over-represented	1.01228e-08	15.4947	37	hsa-miR-93-5p; hsa-miR-708-5p; hsa-miR-429; hsa-miR-373-3p; hsa-miR-34a-5p; hsa-miR-328-3p; hsa-miR-32-5p; hsa-miR-30d-5p; hsa-miR-30b-5p; hsa-miR-26a-5p; hsa-miR-25-3p; hsa-miR-24-3p; hsa-miR-222-3p; hsa-miR-221-3p; hsa-miR-21-5p; hsa-miR-20a-5p; hsa-miR-205-5p; hsa-miR-204-5p; hsa-miR-200c-3p; hsa-miR-200b-3p; hsa-miR-200a-3p; hsa-miR-195-5p; hsa-miR-185-5p; hsa-miR-181b-5p; hsa-miR-181a-5p; hs…
Gene Ontology (miRWalk)	GO0016323 basolateral plasma membrane	over-represented	1.01228e-08	15.4947	37	hsa-miR-93-5p; hsa-miR-708-5p; hsa-miR-608; hsa-miR-520c-3p; hsa-miR-373-3p; hsa-miR-372-3p; hsa-miR-34c-5p; hsa-miR-34b-5p; hsa-miR-34a-5p; hsa-miR-342-3p; hsa-miR-330-3p; hsa-miR-328-3p; hsa-miR-32-5p; hsa-miR-30d-5p; hsa-miR-30b-5p; hsa-miR-26a-5p; hsa-miR-25-3p; hsa-miR-24-3p; hsa-miR-222-3p; hsa-miR-221-3p; hsa-miR-216a-5p; hsa-miR-21-5p; hsa-miR-205-5p; hsa-miR-204-5p; hsa-miR-199a-3p; hsa-…
Gene Ontology (miRWalk)	GO0034142 toll like receptor 4 signaling pathway	over-represented	1.01228e-08	15.4947	37	hsa-miR-93-5p; hsa-miR-503-5p; hsa-miR-373-3p; hsa-miR-34b-5p; hsa-miR-34a-5p; hsa-miR-342-3p; hsa-miR-328-3p; hsa-miR-30d-5p; hsa-miR-30b-5p; hsa-miR-26a-5p; hsa-miR-24-3p; hsa-miR-222-3p; hsa-miR-221-3p; hsa-miR-214-3p; hsa-miR-21-5p; hsa-miR-20a-5p; hsa-miR-200c-3p; hsa-miR-200b-3p; hsa-miR-200a-3p; hsa-miR-199a-3p; hsa-miR-195-5p; hsa-miR-185-5p; hsa-miR-182-5p; hsa-miR-181b-5p; hsa-miR-181a-…
Gene Ontology (miRWalk)	GO0002755 myd88 dependent toll like receptor signaling pathway	over-represented	1.2447e-08	15.607	37	hsa-miR-93-5p; hsa-miR-503-5p; hsa-miR-373-3p; hsa-miR-34b-5p; hsa-miR-34a-5p; hsa-miR-342-3p; hsa-miR-328-3p; hsa-miR-30d-5p; hsa-miR-30b-5p; hsa-miR-26a-5p; hsa-miR-24-3p; hsa-miR-222-3p; hsa-miR-221-3p; hsa-miR-214-3p; hsa-miR-21-5p; hsa-miR-20a-5p; hsa-miR-200c-3p; hsa-miR-200b-3p; hsa-miR-200a-3p; hsa-miR-199a-3p; hsa-miR-195-5p; hsa-miR-185-5p; hsa-miR-182-5p; hsa-miR-181b-5p; hsa-miR-181a-…
Gene Ontology (miRWalk)	GO0043123 positive regulation of i kappab kinase nf kappab cascade	over-represented	1.92603e-08	15.8316	37	hsa-miR-93-5p; hsa-miR-373-3p; hsa-miR-372-3p; hsa-miR-34a-5p; hsa-miR-342-3p; hsa-miR-328-3p; hsa-miR-30b-5p; hsa-miR-302b-3p; hsa-miR-26a-5p; hsa-miR-24-3p; hsa-miR-222-3p; hsa-miR-221-3p; hsa-miR-214-3p; hsa-miR-21-5p; hsa-miR-20a-5p; hsa-miR-205-5p; hsa-miR-204-5p; hsa-miR-200c-3p; hsa-miR-200a-3p; hsa-miR-195-5p; hsa-miR-185-5p; hsa-miR-181b-5p; hsa-miR-181a-5p; hsa-miR-17-5p; hsa-miR-16-5p;…
Gene Ontology (miRWalk)	GO0006954 inflammatory response	over-represented	2.93576e-08	16.0561	37	hsa-miR-93-5p; hsa-miR-373-3p; hsa-miR-34a-5p; hsa-miR-30d-5p; hsa-miR-30b-5p; hsa-miR-302c-3p; hsa-miR-302b-3p; hsa-miR-302a-3p; hsa-miR-26a-5p; hsa-miR-25-3p; hsa-miR-24-3p; hsa-miR-222-3p; hsa-miR-221-3p; hsa-miR-214-3p; hsa-miR-21-5p; hsa-miR-20a-5p; hsa-miR-205-5p; hsa-miR-204-5p; hsa-miR-200c-3p; hsa-miR-195-5p; hsa-miR-185-5p; hsa-miR-181c-5p; hsa-miR-181a-5p; hsa-miR-17-5p; hsa-miR-16-5p;…
Gene Ontology (miRWalk)	GO0051412 response to corticosterone stimulus	over-represented	3.66649e-08	16.1684	37	hsa-miR-93-5p; hsa-miR-708-5p; hsa-miR-503-5p; hsa-miR-449a; hsa-miR-429; hsa-miR-372-3p; hsa-miR-34c-5p; hsa-miR-34b-5p; hsa-miR-34b-3p; hsa-miR-34a-5p; hsa-miR-32-5p; hsa-miR-302c-3p; hsa-miR-302a-3p; hsa-miR-26a-5p; hsa-miR-222-3p; hsa-miR-21-5p; hsa-miR-20a-5p; hsa-miR-204-5p; hsa-miR-200c-3p; hsa-miR-200b-3p; hsa-miR-199a-3p; hsa-miR-195-5p; hsa-miR-185-5p; hsa-miR-182-5p; hsa-miR-181c-5p; h…
Gene Ontology (miRWalk)	GO0006260 dna replication	over-represented	1.07089e-07	16.7298	37	hsa-miR-93-5p; hsa-miR-708-5p; hsa-miR-503-5p; hsa-miR-449b-5p; hsa-miR-449a; hsa-miR-373-3p; hsa-miR-34a-5p; hsa-miR-342-3p; hsa-miR-32-5p; hsa-miR-30b-5p; hsa-miR-26a-5p; hsa-miR-25-3p; hsa-miR-24-3p; hsa-miR-222-3p; hsa-miR-221-3p; hsa-miR-216a-5p; hsa-miR-21-5p; hsa-miR-20a-5p; hsa-miR-205-5p; hsa-miR-199a-3p; hsa-miR-195-5p; hsa-miR-185-5p; hsa-miR-181c-5p; hsa-miR-181b-5p; hsa-miR-181a-5p; …
Gene Ontology (miRWalk)	GO0015630 microtubule cytoskeleton	over-represented	1.94657e-07	17.0667	37	hsa-miR-93-5p; hsa-miR-708-5p; hsa-miR-429; hsa-miR-373-3p; hsa-miR-34a-5p; hsa-miR-342-3p; hsa-miR-330-3p; hsa-miR-328-3p; hsa-miR-32-5p; hsa-miR-302c-3p; hsa-miR-302b-3p; hsa-miR-302a-3p; hsa-miR-26a-5p; hsa-miR-25-3p; hsa-miR-24-3p; hsa-miR-222-3p; hsa-miR-221-3p; hsa-miR-21-5p; hsa-miR-20a-5p; hsa-miR-204-5p; hsa-miR-200c-3p; hsa-miR-200b-3p; hsa-miR-200a-3p; hsa-miR-199a-3p; hsa-miR-185-5p; …
Pathways (miRWalk)	hsa04666 Fc gamma R mediated phagocytosis	over-represented	2.7113e-07	17.8842	37	hsa-miR-93-5p; hsa-miR-708-5p; hsa-miR-608; hsa-miR-429; hsa-miR-373-3p; hsa-miR-34a-5p; hsa-miR-342-3p; hsa-miR-330-3p; hsa-miR-328-3p; hsa-miR-32-5p; hsa-miR-302c-3p; hsa-miR-302b-3p; hsa-miR-302a-3p; hsa-miR-26a-5p; hsa-miR-25-3p; hsa-miR-24-3p; hsa-miR-222-3p; hsa-miR-216a-5p; hsa-miR-21-5p; hsa-miR-20a-5p; hsa-miR-205-5p; hsa-miR-200b-3p; hsa-miR-200a-3p; hsa-miR-199a-3p; hsa-miR-195-5p; hsa…
Gene Ontology (miRWalk)	GO0006397 mrna processing	over-represented	4.17309e-07	17.5158	37	hsa-miR-93-5p; hsa-miR-708-5p; hsa-miR-503-5p; hsa-miR-372-3p; hsa-miR-34c-5p; hsa-miR-34b-5p; hsa-miR-34a-5p; hsa-miR-342-3p; hsa-miR-330-3p; hsa-miR-32-5p; hsa-miR-30d-5p; hsa-miR-26a-5p; hsa-miR-25-3p; hsa-miR-24-3p; hsa-miR-222-3p; hsa-miR-221-3p; hsa-miR-214-3p; hsa-miR-21-5p; hsa-miR-20a-5p; hsa-miR-200c-3p; hsa-miR-200a-3p; hsa-miR-195-5p; hsa-miR-182-5p; hsa-miR-181b-5p; hsa-miR-181a-5p; …
Gene Ontology (miRWalk)	GO0016607 nuclear speck	over-represented	8.72585e-07	17.9649	37	hsa-miR-93-5p; hsa-miR-503-5p; hsa-miR-373-3p; hsa-miR-34c-5p; hsa-miR-34b-5p; hsa-miR-34a-5p; hsa-miR-342-3p; hsa-miR-328-3p; hsa-miR-32-5p; hsa-miR-30d-5p; hsa-miR-30b-5p; hsa-miR-26a-5p; hsa-miR-25-3p; hsa-miR-24-3p; hsa-miR-222-3p; hsa-miR-221-3p; hsa-miR-214-3p; hsa-miR-21-5p; hsa-miR-20a-5p; hsa-miR-199a-3p; hsa-miR-195-5p; hsa-miR-185-5p; hsa-miR-182-5p; hsa-miR-181b-5p; hsa-miR-181a-5p; h…
Gene Ontology (miRWalk)	GO0019904 protein domain specific binding	over-represented	2.11335e-06	18.5263	37	hsa-miR-93-5p; hsa-miR-373-3p; hsa-miR-372-3p; hsa-miR-34a-5p; hsa-miR-342-3p; hsa-miR-330-3p; hsa-miR-328-3p; hsa-miR-32-5p; hsa-miR-30b-5p; hsa-miR-302b-3p; hsa-miR-26a-5p; hsa-miR-25-3p; hsa-miR-24-3p; hsa-miR-222-3p; hsa-miR-221-3p; hsa-miR-214-3p; hsa-miR-21-5p; hsa-miR-20a-5p; hsa-miR-204-5p; hsa-miR-199a-3p; hsa-miR-195-5p; hsa-miR-181b-5p; hsa-miR-181a-5p; hsa-miR-17-5p; hsa-miR-16-5p; hs…
Gene Ontology (miRWalk)	GO0006977 dna damage response signal transduction by p53 class mediator resulting in cell cycle arrest	over-represented	2.5061e-06	18.6386	37	hsa-miR-93-5p; hsa-miR-608; hsa-miR-503-5p; hsa-miR-372-3p; hsa-miR-34a-5p; hsa-miR-32-5p; hsa-miR-30d-5p; hsa-miR-30b-5p; hsa-miR-302a-3p; hsa-miR-26a-5p; hsa-miR-25-3p; hsa-miR-24-3p; hsa-miR-222-3p; hsa-miR-221-3p; hsa-miR-214-3p; hsa-miR-21-5p; hsa-miR-20a-5p; hsa-miR-204-5p; hsa-miR-200a-3p; hsa-miR-185-5p; hsa-miR-182-5p; hsa-miR-181b-5p; hsa-miR-181a-5p; hsa-miR-17-5p; hsa-miR-16-5p; hsa-m…
Gene Ontology (miRWalk)	GO0055085 transmembrane transport	over-represented	5.77054e-06	19.2	37	hsa-miR-93-5p; hsa-miR-708-5p; hsa-miR-503-5p; hsa-miR-373-3p; hsa-miR-34a-5p; hsa-miR-342-3p; hsa-miR-330-3p; hsa-miR-328-3p; hsa-miR-32-5p; hsa-miR-30d-5p; hsa-miR-26a-5p; hsa-miR-25-3p; hsa-miR-24-3p; hsa-miR-222-3p; hsa-miR-221-3p; hsa-miR-21-5p; hsa-miR-20a-5p; hsa-miR-204-5p; hsa-miR-200c-3p; hsa-miR-200a-3p; hsa-miR-195-5p; hsa-miR-185-5p; hsa-miR-182-5p; hsa-miR-181a-5p; hsa-miR-17-5p; hs…
Gene Ontology (miRWalk)	GO0006412 translation	over-represented	0.000425412	22.793	37	hsa-miR-93-5p; hsa-miR-503-5p; hsa-miR-34a-5p; hsa-miR-342-3p; hsa-miR-330-3p; hsa-miR-328-3p; hsa-miR-32-5p; hsa-miR-30d-5p; hsa-miR-30b-5p; hsa-miR-302c-3p; hsa-miR-302b-3p; hsa-miR-302a-3p; hsa-miR-26a-5p; hsa-miR-25-3p; hsa-miR-24-3p; hsa-miR-222-3p; hsa-miR-221-3p; hsa-miR-21-5p; hsa-miR-20a-5p; hsa-miR-204-5p; hsa-miR-195-5p; hsa-miR-185-5p; hsa-miR-182-5p; hsa-miR-181b-5p; hsa-miR-181a-5p;…
Immune cells	CD14 expressed	over-represented	0.00125814	28.1319	37	hsa-miR-93-5p; hsa-miR-590-5p; hsa-miR-34a-5p; hsa-miR-342-3p; hsa-miR-328-3p; hsa-miR-32-5p; hsa-miR-30d-5p; hsa-miR-30b-5p; hsa-miR-26a-5p; hsa-miR-25-3p; hsa-miR-24-3p; hsa-miR-222-3p; hsa-miR-221-3p; hsa-miR-21-5p; hsa-miR-20a-5p; hsa-miR-200c-3p; hsa-miR-199a-3p; hsa-miR-195-5p; hsa-miR-185-5p; hsa-miR-181c-5p; hsa-miR-181b-5p; hsa-miR-181a-5p; hsa-miR-17-5p; hsa-miR-16-5p; hsa-miR-15b-5p; h…
Gene Ontology (miRWalk)	GO0044267 cellular protein metabolic process	over-represented	0.00165485	24.2526	37	hsa-miR-93-5p; hsa-miR-503-5p; hsa-miR-34a-5p; hsa-miR-342-3p; hsa-miR-330-3p; hsa-miR-328-3p; hsa-miR-32-5p; hsa-miR-30d-5p; hsa-miR-30b-5p; hsa-miR-26a-5p; hsa-miR-25-3p; hsa-miR-24-3p; hsa-miR-222-3p; hsa-miR-221-3p; hsa-miR-214-3p; hsa-miR-21-5p; hsa-miR-20a-5p; hsa-miR-204-5p; hsa-miR-200c-3p; hsa-miR-195-5p; hsa-miR-185-5p; hsa-miR-182-5p; hsa-miR-181b-5p; hsa-miR-181a-5p; hsa-miR-17-5p; hs…
Gene Ontology (miRWalk)	GO0030855 epithelial cell differentiation	over-represented	9.94863e-15	9.54386	36	hsa-miR-93-5p; hsa-miR-503-5p; hsa-miR-373-3p; hsa-miR-372-3p; hsa-miR-34b-3p; hsa-miR-34a-5p; hsa-miR-330-3p; hsa-miR-328-3p; hsa-miR-25-3p; hsa-miR-222-3p; hsa-miR-21-5p; hsa-miR-20a-5p; hsa-miR-205-5p; hsa-miR-204-5p; hsa-miR-200c-3p; hsa-miR-200b-3p; hsa-miR-200a-3p; hsa-miR-195-5p; hsa-miR-185-5p; hsa-miR-181a-5p; hsa-miR-17-5p; hsa-miR-16-5p; hsa-miR-15b-5p; hsa-miR-15a-5p; hsa-miR-150-5p; …
Gene Ontology (miRWalk)	GO0009314 response to radiation	over-represented	1.49114e-12	11.1158	36	hsa-miR-93-5p; hsa-miR-503-5p; hsa-miR-449b-5p; hsa-miR-449a; hsa-miR-429; hsa-miR-34c-5p; hsa-miR-34b-5p; hsa-miR-34a-5p; hsa-miR-342-3p; hsa-miR-328-3p; hsa-miR-32-5p; hsa-miR-24-3p; hsa-miR-222-3p; hsa-miR-221-3p; hsa-miR-21-5p; hsa-miR-20a-5p; hsa-miR-204-5p; hsa-miR-200c-3p; hsa-miR-200b-3p; hsa-miR-195-5p; hsa-miR-182-5p; hsa-miR-181c-5p; hsa-miR-181b-5p; hsa-miR-181a-5p; hsa-miR-17-5p; hsa…
Gene Ontology (miRWalk)	GO0018107 peptidyl threonine phosphorylation	over-represented	1.77054e-11	12.014	36	hsa-miR-93-5p; hsa-miR-590-5p; hsa-miR-503-5p; hsa-miR-449a; hsa-miR-429; hsa-miR-372-3p; hsa-miR-34c-5p; hsa-miR-34b-5p; hsa-miR-34a-5p; hsa-miR-302b-3p; hsa-miR-24-3p; hsa-miR-222-3p; hsa-miR-214-3p; hsa-miR-21-5p; hsa-miR-20a-5p; hsa-miR-205-5p; hsa-miR-204-5p; hsa-miR-200c-3p; hsa-miR-200b-3p; hsa-miR-195-5p; hsa-miR-185-5p; hsa-miR-182-5p; hsa-miR-181c-5p; hsa-miR-181b-5p; hsa-miR-181a-5p; h…
Pathways (miRWalk)	WP400 p38 MAPK Signaling Pathway	over-represented	2.51487e-11	12.7745	36	hsa-miR-93-5p; hsa-miR-608; hsa-miR-429; hsa-miR-34c-5p; hsa-miR-34b-5p; hsa-miR-34b-3p; hsa-miR-34a-5p; hsa-miR-330-3p; hsa-miR-30b-5p; hsa-miR-26a-5p; hsa-miR-24-3p; hsa-miR-222-3p; hsa-miR-216a-5p; hsa-miR-21-5p; hsa-miR-20a-5p; hsa-miR-204-5p; hsa-miR-200c-3p; hsa-miR-200b-3p; hsa-miR-200a-3p; hsa-miR-195-5p; hsa-miR-185-5p; hsa-miR-182-5p; hsa-miR-181a-5p; hsa-miR-17-5p; hsa-miR-16-5p; hsa-m…
Gene Ontology (miRWalk)	GO0031093 platelet alpha granule lumen	over-represented	7.33926e-11	12.5754	36	hsa-miR-93-5p; hsa-miR-520c-3p; hsa-miR-503-5p; hsa-miR-373-3p; hsa-miR-372-3p; hsa-miR-34b-3p; hsa-miR-34a-5p; hsa-miR-330-3p; hsa-miR-328-3p; hsa-miR-302a-3p; hsa-miR-26a-5p; hsa-miR-24-3p; hsa-miR-222-3p; hsa-miR-21-5p; hsa-miR-20a-5p; hsa-miR-205-5p; hsa-miR-204-5p; hsa-miR-200c-3p; hsa-miR-200b-3p; hsa-miR-195-5p; hsa-miR-185-5p; hsa-miR-182-5p; hsa-miR-17-5p; hsa-miR-16-5p; hsa-miR-15b-5p; …
Gene Ontology (miRWalk)	GO0001938 positive regulation of endothelial cell proliferation	over-represented	9.63645e-11	12.6877	36	hsa-miR-93-5p; hsa-miR-503-5p; hsa-miR-373-3p; hsa-miR-372-3p; hsa-miR-34b-3p; hsa-miR-34a-5p; hsa-miR-342-3p; hsa-miR-330-3p; hsa-miR-32-5p; hsa-miR-302c-3p; hsa-miR-25-3p; hsa-miR-24-3p; hsa-miR-21-5p; hsa-miR-20a-5p; hsa-miR-205-5p; hsa-miR-204-5p; hsa-miR-200c-3p; hsa-miR-200b-3p; hsa-miR-195-5p; hsa-miR-181c-5p; hsa-miR-181b-5p; hsa-miR-181a-5p; hsa-miR-17-5p; hsa-miR-16-5p; hsa-miR-15b-5p; …
Gene Ontology (miRWalk)	GO0006661 phosphatidylinositol biosynthetic process	over-represented	9.63645e-11	12.6877	36	hsa-miR-93-5p; hsa-miR-503-5p; hsa-miR-429; hsa-miR-34a-5p; hsa-miR-330-3p; hsa-miR-328-3p; hsa-miR-32-5p; hsa-miR-30d-5p; hsa-miR-30b-5p; hsa-miR-26a-5p; hsa-miR-222-3p; hsa-miR-221-3p; hsa-miR-216a-5p; hsa-miR-214-3p; hsa-miR-21-5p; hsa-miR-20a-5p; hsa-miR-205-5p; hsa-miR-200c-3p; hsa-miR-200b-3p; hsa-miR-200a-3p; hsa-miR-182-5p; hsa-miR-181b-5p; hsa-miR-181a-5p; hsa-miR-17-5p; hsa-miR-16-5p; h…
Gene Ontology (miRWalk)	GO0005578 proteinaceous extracellular matrix	over-represented	6.43559e-10	13.4737	36	hsa-miR-93-5p; hsa-miR-503-5p; hsa-miR-373-3p; hsa-miR-372-3p; hsa-miR-34b-3p; hsa-miR-34a-5p; hsa-miR-330-3p; hsa-miR-30d-5p; hsa-miR-26a-5p; hsa-miR-25-3p; hsa-miR-24-3p; hsa-miR-222-3p; hsa-miR-221-3p; hsa-miR-21-5p; hsa-miR-20a-5p; hsa-miR-205-5p; hsa-miR-200c-3p; hsa-miR-200b-3p; hsa-miR-195-5p; hsa-miR-185-5p; hsa-miR-181a-5p; hsa-miR-17-5p; hsa-miR-16-5p; hsa-miR-15b-5p; hsa-miR-15a-5p; hs…
Gene Ontology (miRWalk)	GO0008584 male gonad development	over-represented	6.43559e-10	13.4737	36	hsa-miR-449b-5p; hsa-miR-449a; hsa-miR-429; hsa-miR-34c-5p; hsa-miR-34b-5p; hsa-miR-34b-3p; hsa-miR-34a-5p; hsa-miR-32-5p; hsa-miR-25-3p; hsa-miR-24-3p; hsa-miR-222-3p; hsa-miR-221-3p; hsa-miR-21-5p; hsa-miR-20a-5p; hsa-miR-204-5p; hsa-miR-200c-3p; hsa-miR-200b-3p; hsa-miR-200a-3p; hsa-miR-199a-3p; hsa-miR-195-5p; hsa-miR-185-5p; hsa-miR-182-5p; hsa-miR-181c-5p; hsa-miR-181b-5p; hsa-miR-181a-5p; …
Gene Ontology (miRWalk)	GO0043005 neuron projection	over-represented	8.44991e-10	13.586	36	hsa-miR-93-5p; hsa-miR-708-5p; hsa-miR-608; hsa-miR-34a-5p; hsa-miR-342-3p; hsa-miR-330-3p; hsa-miR-328-3p; hsa-miR-32-5p; hsa-miR-30b-5p; hsa-miR-26a-5p; hsa-miR-25-3p; hsa-miR-24-3p; hsa-miR-222-3p; hsa-miR-221-3p; hsa-miR-216a-5p; hsa-miR-214-3p; hsa-miR-21-5p; hsa-miR-20a-5p; hsa-miR-205-5p; hsa-miR-200c-3p; hsa-miR-195-5p; hsa-miR-185-5p; hsa-miR-181b-5p; hsa-miR-181a-5p; hsa-miR-17-5p; hsa-…
Gene Ontology (miRWalk)	GO0009897 external side of plasma membrane	over-represented	1.41695e-09	13.8105	36	hsa-miR-93-5p; hsa-miR-708-5p; hsa-miR-608; hsa-miR-590-5p; hsa-miR-520c-3p; hsa-miR-373-3p; hsa-miR-372-3p; hsa-miR-34a-5p; hsa-miR-330-3p; hsa-miR-328-3p; hsa-miR-32-5p; hsa-miR-302b-3p; hsa-miR-25-3p; hsa-miR-24-3p; hsa-miR-222-3p; hsa-miR-221-3p; hsa-miR-216a-5p; hsa-miR-21-5p; hsa-miR-20a-5p; hsa-miR-204-5p; hsa-miR-200b-3p; hsa-miR-200a-3p; hsa-miR-199a-3p; hsa-miR-181c-5p; hsa-miR-181a-5p;…
Gene Ontology (miRWalk)	GO0051056 regulation of small gtpase mediated signal transduction	over-represented	1.85637e-09	13.9228	36	hsa-miR-93-5p; hsa-miR-608; hsa-miR-373-3p; hsa-miR-372-3p; hsa-miR-34a-5p; hsa-miR-330-3p; hsa-miR-328-3p; hsa-miR-32-5p; hsa-miR-302b-3p; hsa-miR-26a-5p; hsa-miR-25-3p; hsa-miR-24-3p; hsa-miR-222-3p; hsa-miR-221-3p; hsa-miR-216a-5p; hsa-miR-214-3p; hsa-miR-21-5p; hsa-miR-20a-5p; hsa-miR-204-5p; hsa-miR-200c-3p; hsa-miR-200a-3p; hsa-miR-195-5p; hsa-miR-185-5p; hsa-miR-181b-5p; hsa-miR-181a-5p; h…
Gene Ontology (miRWalk)	GO0002039 p53 binding	over-represented	2.35011e-09	14.0351	36	hsa-miR-93-5p; hsa-miR-608; hsa-miR-449b-5p; hsa-miR-449a; hsa-miR-429; hsa-miR-34a-5p; hsa-miR-32-5p; hsa-miR-30d-5p; hsa-miR-26a-5p; hsa-miR-25-3p; hsa-miR-24-3p; hsa-miR-222-3p; hsa-miR-221-3p; hsa-miR-216a-5p; hsa-miR-214-3p; hsa-miR-21-5p; hsa-miR-20a-5p; hsa-miR-205-5p; hsa-miR-200c-3p; hsa-miR-200b-3p; hsa-miR-182-5p; hsa-miR-181c-5p; hsa-miR-181b-5p; hsa-miR-181a-5p; hsa-miR-17-5p; hsa-mi…
Gene Ontology (miRWalk)	GO0006338 chromatin remodeling	over-represented	3.01935e-09	14.1474	36	hsa-miR-93-5p; hsa-miR-449b-5p; hsa-miR-449a; hsa-miR-429; hsa-miR-373-3p; hsa-miR-34c-5p; hsa-miR-34b-5p; hsa-miR-34b-3p; hsa-miR-34a-5p; hsa-miR-342-3p; hsa-miR-328-3p; hsa-miR-32-5p; hsa-miR-30b-5p; hsa-miR-26a-5p; hsa-miR-25-3p; hsa-miR-24-3p; hsa-miR-222-3p; hsa-miR-221-3p; hsa-miR-21-5p; hsa-miR-20a-5p; hsa-miR-204-5p; hsa-miR-199a-3p; hsa-miR-181b-5p; hsa-miR-181a-5p; hsa-miR-17-5p; hsa-mi…
Pathways (miRWalk)	WP127 IL 5 signaling pathway	over-represented	3.3464e-09	14.8184	36	hsa-miR-93-5p; hsa-miR-429; hsa-miR-34c-5p; hsa-miR-34b-5p; hsa-miR-34b-3p; hsa-miR-34a-5p; hsa-miR-342-3p; hsa-miR-30b-5p; hsa-miR-302c-3p; hsa-miR-302b-3p; hsa-miR-302a-3p; hsa-miR-26a-5p; hsa-miR-24-3p; hsa-miR-222-3p; hsa-miR-221-3p; hsa-miR-21-5p; hsa-miR-20a-5p; hsa-miR-200c-3p; hsa-miR-200b-3p; hsa-miR-200a-3p; hsa-miR-199a-3p; hsa-miR-195-5p; hsa-miR-185-5p; hsa-miR-182-5p; hsa-miR-181c-5…
Gene Ontology (miRWalk)	GO0005768 endosome	over-represented	1.47968e-08	14.9333	36	hsa-miR-93-5p; hsa-miR-708-5p; hsa-miR-373-3p; hsa-miR-34c-5p; hsa-miR-34b-5p; hsa-miR-34a-5p; hsa-miR-342-3p; hsa-miR-328-3p; hsa-miR-32-5p; hsa-miR-30d-5p; hsa-miR-30b-5p; hsa-miR-25-3p; hsa-miR-24-3p; hsa-miR-222-3p; hsa-miR-221-3p; hsa-miR-214-3p; hsa-miR-21-5p; hsa-miR-20a-5p; hsa-miR-204-5p; hsa-miR-200c-3p; hsa-miR-200b-3p; hsa-miR-200a-3p; hsa-miR-182-5p; hsa-miR-181a-5p; hsa-miR-17-5p; h…
Pathways (miRWalk)	hsa04916 Melanogenesis	over-represented	4.68895e-08	16.0958	36	hsa-miR-93-5p; hsa-miR-429; hsa-miR-34b-5p; hsa-miR-34a-5p; hsa-miR-30d-5p; hsa-miR-26a-5p; hsa-miR-25-3p; hsa-miR-24-3p; hsa-miR-222-3p; hsa-miR-221-3p; hsa-miR-214-3p; hsa-miR-21-5p; hsa-miR-20a-5p; hsa-miR-204-5p; hsa-miR-200c-3p; hsa-miR-200b-3p; hsa-miR-200a-3p; hsa-miR-199a-3p; hsa-miR-185-5p; hsa-miR-182-5p; hsa-miR-181c-5p; hsa-miR-181b-5p; hsa-miR-181a-5p; hsa-miR-17-5p; hsa-miR-16-5p; h…
Gene Ontology (miRWalk)	GO0016324 apical plasma membrane	over-represented	7.1736e-08	15.7193	36	hsa-miR-93-5p; hsa-miR-429; hsa-miR-373-3p; hsa-miR-34c-5p; hsa-miR-34b-5p; hsa-miR-34a-5p; hsa-miR-328-3p; hsa-miR-30d-5p; hsa-miR-30b-5p; hsa-miR-302c-3p; hsa-miR-26a-5p; hsa-miR-25-3p; hsa-miR-24-3p; hsa-miR-222-3p; hsa-miR-221-3p; hsa-miR-21-5p; hsa-miR-20a-5p; hsa-miR-205-5p; hsa-miR-204-5p; hsa-miR-200c-3p; hsa-miR-200b-3p; hsa-miR-200a-3p; hsa-miR-182-5p; hsa-miR-181c-5p; hsa-miR-17-5p; hs…
Gene Ontology (miRWalk)	GO0004872 receptor activity	over-represented	1.08836e-07	15.9439	36	hsa-miR-93-5p; hsa-miR-449a; hsa-miR-429; hsa-miR-34c-5p; hsa-miR-34b-3p; hsa-miR-34a-5p; hsa-miR-32-5p; hsa-miR-25-3p; hsa-miR-24-3p; hsa-miR-222-3p; hsa-miR-221-3p; hsa-miR-214-3p; hsa-miR-21-5p; hsa-miR-20a-5p; hsa-miR-205-5p; hsa-miR-204-5p; hsa-miR-200c-3p; hsa-miR-200b-3p; hsa-miR-200a-3p; hsa-miR-195-5p; hsa-miR-185-5p; hsa-miR-181c-5p; hsa-miR-181b-5p; hsa-miR-181a-5p; hsa-miR-17-5p; hsa-…
Pathways (miRWalk)	hsa04620 Toll like receptor signaling pathway	over-represented	2.978e-07	17.1178	36	hsa-miR-93-5p; hsa-miR-708-5p; hsa-miR-373-3p; hsa-miR-34a-5p; hsa-miR-342-3p; hsa-miR-328-3p; hsa-miR-30d-5p; hsa-miR-302c-3p; hsa-miR-302b-3p; hsa-miR-302a-3p; hsa-miR-26a-5p; hsa-miR-24-3p; hsa-miR-222-3p; hsa-miR-221-3p; hsa-miR-214-3p; hsa-miR-21-5p; hsa-miR-20a-5p; hsa-miR-204-5p; hsa-miR-200c-3p; hsa-miR-200a-3p; hsa-miR-199a-3p; hsa-miR-195-5p; hsa-miR-185-5p; hsa-miR-181a-5p; hsa-miR-17-…
Gene Ontology (miRWalk)	GO0016477 cell migration	over-represented	2.98052e-07	16.5053	36	hsa-miR-93-5p; hsa-miR-373-3p; hsa-miR-372-3p; hsa-miR-34a-5p; hsa-miR-342-3p; hsa-miR-32-5p; hsa-miR-26a-5p; hsa-miR-25-3p; hsa-miR-24-3p; hsa-miR-222-3p; hsa-miR-221-3p; hsa-miR-216a-5p; hsa-miR-214-3p; hsa-miR-21-5p; hsa-miR-20a-5p; hsa-miR-205-5p; hsa-miR-204-5p; hsa-miR-200c-3p; hsa-miR-200b-3p; hsa-miR-182-5p; hsa-miR-181b-5p; hsa-miR-181a-5p; hsa-miR-17-5p; hsa-miR-16-5p; hsa-miR-15b-5p; h…
Pathways (miRWalk)	WP75 Toll Like Receptor signaling	over-represented	3.66523e-07	17.2455	36	hsa-miR-93-5p; hsa-miR-708-5p; hsa-miR-373-3p; hsa-miR-34a-5p; hsa-miR-342-3p; hsa-miR-328-3p; hsa-miR-30d-5p; hsa-miR-302c-3p; hsa-miR-302b-3p; hsa-miR-302a-3p; hsa-miR-26a-5p; hsa-miR-24-3p; hsa-miR-222-3p; hsa-miR-221-3p; hsa-miR-214-3p; hsa-miR-21-5p; hsa-miR-20a-5p; hsa-miR-204-5p; hsa-miR-200c-3p; hsa-miR-200a-3p; hsa-miR-199a-3p; hsa-miR-195-5p; hsa-miR-185-5p; hsa-miR-181a-5p; hsa-miR-17-…
Gene Ontology (miRWalk)	GO0030054 cell junction	over-represented	5.37191e-07	16.8421	36	hsa-miR-93-5p; hsa-miR-373-3p; hsa-miR-34a-5p; hsa-miR-342-3p; hsa-miR-330-3p; hsa-miR-328-3p; hsa-miR-30d-5p; hsa-miR-30b-5p; hsa-miR-26a-5p; hsa-miR-25-3p; hsa-miR-24-3p; hsa-miR-222-3p; hsa-miR-221-3p; hsa-miR-214-3p; hsa-miR-21-5p; hsa-miR-20a-5p; hsa-miR-205-5p; hsa-miR-200c-3p; hsa-miR-200b-3p; hsa-miR-200a-3p; hsa-miR-185-5p; hsa-miR-181b-5p; hsa-miR-181a-5p; hsa-miR-17-5p; hsa-miR-16-5p; …
Pathways (miRWalk)	hsa04670 Leukocyte transendothelial migration	over-represented	3.73586e-06	18.6507	36	hsa-miR-93-5p; hsa-miR-608; hsa-miR-34a-5p; hsa-miR-342-3p; hsa-miR-330-3p; hsa-miR-328-3p; hsa-miR-30d-5p; hsa-miR-26a-5p; hsa-miR-25-3p; hsa-miR-24-3p; hsa-miR-222-3p; hsa-miR-221-3p; hsa-miR-216a-5p; hsa-miR-214-3p; hsa-miR-21-5p; hsa-miR-204-5p; hsa-miR-200c-3p; hsa-miR-200a-3p; hsa-miR-195-5p; hsa-miR-185-5p; hsa-miR-182-5p; hsa-miR-181b-5p; hsa-miR-181a-5p; hsa-miR-17-5p; hsa-miR-16-5p; hsa…
Gene Ontology (miRWalk)	GO0005575 cellular component	over-represented	1.1868e-05	18.8632	36	hsa-miR-93-5p; hsa-miR-503-5p; hsa-miR-429; hsa-miR-373-3p; hsa-miR-34b-3p; hsa-miR-34a-5p; hsa-miR-342-3p; hsa-miR-328-3p; hsa-miR-32-5p; hsa-miR-30b-5p; hsa-miR-26a-5p; hsa-miR-25-3p; hsa-miR-24-3p; hsa-miR-222-3p; hsa-miR-221-3p; hsa-miR-21-5p; hsa-miR-20a-5p; hsa-miR-200c-3p; hsa-miR-200b-3p; hsa-miR-200a-3p; hsa-miR-181b-5p; hsa-miR-181a-5p; hsa-miR-17-5p; hsa-miR-16-5p; hsa-miR-15b-5p; hsa-…
Gene Ontology (miRWalk)	GO0005874 microtubule	over-represented	1.88402e-05	19.2	36	hsa-miR-93-5p; hsa-miR-708-5p; hsa-miR-373-3p; hsa-miR-34c-5p; hsa-miR-34a-5p; hsa-miR-342-3p; hsa-miR-330-3p; hsa-miR-328-3p; hsa-miR-32-5p; hsa-miR-30d-5p; hsa-miR-30b-5p; hsa-miR-26a-5p; hsa-miR-25-3p; hsa-miR-24-3p; hsa-miR-222-3p; hsa-miR-221-3p; hsa-miR-21-5p; hsa-miR-20a-5p; hsa-miR-204-5p; hsa-miR-200c-3p; hsa-miR-195-5p; hsa-miR-185-5p; hsa-miR-182-5p; hsa-miR-181b-5p; hsa-miR-181a-5p; h…
Gene Ontology (miRWalk)	GO0005759 mitochondrial matrix	over-represented	3.81781e-05	19.7614	36	hsa-miR-93-5p; hsa-miR-503-5p; hsa-miR-429; hsa-miR-372-3p; hsa-miR-34a-5p; hsa-miR-342-3p; hsa-miR-328-3p; hsa-miR-32-5p; hsa-miR-30d-5p; hsa-miR-30b-5p; hsa-miR-26a-5p; hsa-miR-25-3p; hsa-miR-24-3p; hsa-miR-222-3p; hsa-miR-214-3p; hsa-miR-21-5p; hsa-miR-20a-5p; hsa-miR-200c-3p; hsa-miR-200b-3p; hsa-miR-200a-3p; hsa-miR-185-5p; hsa-miR-181b-5p; hsa-miR-181a-5p; hsa-miR-17-5p; hsa-miR-16-5p; hsa-…
Gene Ontology (miRWalk)	GO0010468 regulation of gene expression	over-represented	4.93146e-13	10.1053	35	hsa-miR-449b-5p; hsa-miR-449a; hsa-miR-429; hsa-miR-34c-5p; hsa-miR-34b-5p; hsa-miR-34b-3p; hsa-miR-34a-5p; hsa-miR-328-3p; hsa-miR-302b-3p; hsa-miR-302a-3p; hsa-miR-26a-5p; hsa-miR-25-3p; hsa-miR-24-3p; hsa-miR-222-3p; hsa-miR-221-3p; hsa-miR-21-5p; hsa-miR-20a-5p; hsa-miR-200c-3p; hsa-miR-195-5p; hsa-miR-185-5p; hsa-miR-181a-5p; hsa-miR-17-5p; hsa-miR-16-5p; hsa-miR-15b-5p; hsa-miR-15a-5p; hsa-…
Gene Ontology (miRWalk)	GO0051721 protein phosphatase 2a binding	over-represented	1.27446e-12	10.4421	35	hsa-miR-93-5p; hsa-miR-708-5p; hsa-miR-608; hsa-miR-449a; hsa-miR-429; hsa-miR-34c-5p; hsa-miR-34b-5p; hsa-miR-34a-5p; hsa-miR-342-3p; hsa-miR-30d-5p; hsa-miR-25-3p; hsa-miR-222-3p; hsa-miR-221-3p; hsa-miR-214-3p; hsa-miR-21-5p; hsa-miR-20a-5p; hsa-miR-204-5p; hsa-miR-200c-3p; hsa-miR-200b-3p; hsa-miR-195-5p; hsa-miR-185-5p; hsa-miR-182-5p; hsa-miR-181c-5p; hsa-miR-181b-5p; hsa-miR-181a-5p; hsa-m…
Gene Ontology (miRWalk)	GO0048754 branching morphogenesis of a tube	over-represented	1.70509e-11	11.3404	35	hsa-miR-93-5p; hsa-miR-503-5p; hsa-miR-449b-5p; hsa-miR-449a; hsa-miR-373-3p; hsa-miR-372-3p; hsa-miR-34c-5p; hsa-miR-34b-5p; hsa-miR-34b-3p; hsa-miR-34a-5p; hsa-miR-330-3p; hsa-miR-222-3p; hsa-miR-221-3p; hsa-miR-21-5p; hsa-miR-20a-5p; hsa-miR-205-5p; hsa-miR-200c-3p; hsa-miR-200b-3p; hsa-miR-199a-3p; hsa-miR-195-5p; hsa-miR-181a-5p; hsa-miR-17-5p; hsa-miR-16-5p; hsa-miR-15b-5p; hsa-miR-15a-5p; …
Gene Ontology (miRWalk)	GO0010332 response to gamma radiation	over-represented	3.16588e-11	11.5649	35	hsa-miR-608; hsa-miR-449a; hsa-miR-429; hsa-miR-34c-5p; hsa-miR-34b-5p; hsa-miR-34b-3p; hsa-miR-34a-5p; hsa-miR-30d-5p; hsa-miR-26a-5p; hsa-miR-25-3p; hsa-miR-24-3p; hsa-miR-222-3p; hsa-miR-221-3p; hsa-miR-214-3p; hsa-miR-21-5p; hsa-miR-20a-5p; hsa-miR-205-5p; hsa-miR-204-5p; hsa-miR-200c-3p; hsa-miR-200b-3p; hsa-miR-195-5p; hsa-miR-182-5p; hsa-miR-181c-5p; hsa-miR-181b-5p; hsa-miR-181a-5p; hsa-m…
Gene Ontology (miRWalk)	GO0048538 thymus development	over-represented	5.64132e-11	11.7895	35	hsa-miR-449a; hsa-miR-429; hsa-miR-34c-5p; hsa-miR-34b-5p; hsa-miR-34a-5p; hsa-miR-328-3p; hsa-miR-32-5p; hsa-miR-25-3p; hsa-miR-24-3p; hsa-miR-222-3p; hsa-miR-221-3p; hsa-miR-214-3p; hsa-miR-21-5p; hsa-miR-20a-5p; hsa-miR-204-5p; hsa-miR-200c-3p; hsa-miR-200b-3p; hsa-miR-200a-3p; hsa-miR-195-5p; hsa-miR-185-5p; hsa-miR-182-5p; hsa-miR-181c-5p; hsa-miR-181b-5p; hsa-miR-181a-5p; hsa-miR-17-5p; hsa…
Gene Ontology (miRWalk)	GO0050680 negative regulation of epithelial cell proliferation	over-represented	1.31218e-10	12.1263	35	hsa-miR-93-5p; hsa-miR-449b-5p; hsa-miR-449a; hsa-miR-429; hsa-miR-34c-5p; hsa-miR-34b-5p; hsa-miR-34b-3p; hsa-miR-34a-5p; hsa-miR-26a-5p; hsa-miR-25-3p; hsa-miR-24-3p; hsa-miR-222-3p; hsa-miR-221-3p; hsa-miR-216a-5p; hsa-miR-214-3p; hsa-miR-21-5p; hsa-miR-20a-5p; hsa-miR-195-5p; hsa-miR-185-5p; hsa-miR-182-5p; hsa-miR-181b-5p; hsa-miR-181a-5p; hsa-miR-17-5p; hsa-miR-16-5p; hsa-miR-148a-3p; hsa-m…
Gene Ontology (miRWalk)	GO0043433 negative regulation of sequence specific dna binding transcription factor activity	over-represented	2.31628e-10	12.3509	35	hsa-miR-93-5p; hsa-miR-449b-5p; hsa-miR-449a; hsa-miR-34c-5p; hsa-miR-34b-5p; hsa-miR-34a-5p; hsa-miR-302c-3p; hsa-miR-26a-5p; hsa-miR-25-3p; hsa-miR-24-3p; hsa-miR-222-3p; hsa-miR-221-3p; hsa-miR-216a-5p; hsa-miR-214-3p; hsa-miR-21-5p; hsa-miR-20a-5p; hsa-miR-200c-3p; hsa-miR-181c-5p; hsa-miR-181b-5p; hsa-miR-181a-5p; hsa-miR-17-5p; hsa-miR-16-5p; hsa-miR-15b-5p; hsa-miR-15a-5p; hsa-miR-148a-3p;…
Gene Ontology (miRWalk)	GO0006464 cellular protein modification process	over-represented	4.02445e-10	12.5754	35	hsa-miR-93-5p; hsa-miR-708-5p; hsa-miR-429; hsa-miR-373-3p; hsa-miR-34a-5p; hsa-miR-342-3p; hsa-miR-32-5p; hsa-miR-30d-5p; hsa-miR-30b-5p; hsa-miR-302c-3p; hsa-miR-302b-3p; hsa-miR-302a-3p; hsa-miR-26a-5p; hsa-miR-222-3p; hsa-miR-221-3p; hsa-miR-21-5p; hsa-miR-20a-5p; hsa-miR-205-5p; hsa-miR-204-5p; hsa-miR-200c-3p; hsa-miR-200b-3p; hsa-miR-200a-3p; hsa-miR-185-5p; hsa-miR-182-5p; hsa-miR-181a-5p…
Gene Ontology (miRWalk)	GO0043085 positive regulation of catalytic activity	over-represented	4.02445e-10	12.5754	35	hsa-miR-93-5p; hsa-miR-503-5p; hsa-miR-449a; hsa-miR-429; hsa-miR-34c-5p; hsa-miR-34b-5p; hsa-miR-34a-5p; hsa-miR-32-5p; hsa-miR-30b-5p; hsa-miR-26a-5p; hsa-miR-24-3p; hsa-miR-222-3p; hsa-miR-221-3p; hsa-miR-21-5p; hsa-miR-20a-5p; hsa-miR-204-5p; hsa-miR-200c-3p; hsa-miR-200b-3p; hsa-miR-195-5p; hsa-miR-182-5p; hsa-miR-181c-5p; hsa-miR-181b-5p; hsa-miR-181a-5p; hsa-miR-17-5p; hsa-miR-16-5p; hsa-m…
Pathways (miRWalk)	hsa04621 NOD like receptor signaling pathway	over-represented	4.21281e-09	14.1796	35	hsa-miR-93-5p; hsa-miR-429; hsa-miR-373-3p; hsa-miR-34a-5p; hsa-miR-32-5p; hsa-miR-30d-5p; hsa-miR-26a-5p; hsa-miR-25-3p; hsa-miR-24-3p; hsa-miR-222-3p; hsa-miR-221-3p; hsa-miR-214-3p; hsa-miR-21-5p; hsa-miR-20a-5p; hsa-miR-204-5p; hsa-miR-200c-3p; hsa-miR-200b-3p; hsa-miR-200a-3p; hsa-miR-199a-3p; hsa-miR-195-5p; hsa-miR-185-5p; hsa-miR-181b-5p; hsa-miR-181a-5p; hsa-miR-17-5p; hsa-miR-16-5p; hsa…
Gene Ontology (miRWalk)	GO0006897 endocytosis	over-represented	4.35312e-09	13.586	35	hsa-miR-93-5p; hsa-miR-520c-3p; hsa-miR-429; hsa-miR-373-3p; hsa-miR-34a-5p; hsa-miR-342-3p; hsa-miR-328-3p; hsa-miR-30b-5p; hsa-miR-26a-5p; hsa-miR-25-3p; hsa-miR-24-3p; hsa-miR-222-3p; hsa-miR-221-3p; hsa-miR-214-3p; hsa-miR-21-5p; hsa-miR-20a-5p; hsa-miR-205-5p; hsa-miR-204-5p; hsa-miR-200c-3p; hsa-miR-200b-3p; hsa-miR-200a-3p; hsa-miR-182-5p; hsa-miR-181a-5p; hsa-miR-17-5p; hsa-miR-16-5p; hsa…
Gene Ontology (miRWalk)	GO0051403 stress activated mapk cascade	over-represented	4.35312e-09	13.586	35	hsa-miR-93-5p; hsa-miR-503-5p; hsa-miR-34b-5p; hsa-miR-34a-5p; hsa-miR-342-3p; hsa-miR-328-3p; hsa-miR-30d-5p; hsa-miR-30b-5p; hsa-miR-26a-5p; hsa-miR-24-3p; hsa-miR-222-3p; hsa-miR-221-3p; hsa-miR-214-3p; hsa-miR-21-5p; hsa-miR-20a-5p; hsa-miR-200b-3p; hsa-miR-200a-3p; hsa-miR-199a-3p; hsa-miR-195-5p; hsa-miR-185-5p; hsa-miR-182-5p; hsa-miR-181b-5p; hsa-miR-181a-5p; hsa-miR-17-5p; hsa-miR-16-5p;…
Gene Ontology (miRWalk)	GO0051592 response to calcium ion	over-represented	4.35312e-09	13.586	35	hsa-miR-93-5p; hsa-miR-503-5p; hsa-miR-449a; hsa-miR-429; hsa-miR-373-3p; hsa-miR-34c-5p; hsa-miR-34b-5p; hsa-miR-34b-3p; hsa-miR-34a-5p; hsa-miR-302c-3p; hsa-miR-302a-3p; hsa-miR-26a-5p; hsa-miR-25-3p; hsa-miR-222-3p; hsa-miR-221-3p; hsa-miR-20a-5p; hsa-miR-200c-3p; hsa-miR-200b-3p; hsa-miR-195-5p; hsa-miR-182-5p; hsa-miR-181b-5p; hsa-miR-17-5p; hsa-miR-16-5p; hsa-miR-15b-5p; hsa-miR-15a-5p; hsa…
Gene Ontology (miRWalk)	GO0009791 post embryonic development	over-represented	7.05944e-09	13.8105	35	hsa-miR-93-5p; hsa-miR-449a; hsa-miR-429; hsa-miR-34c-5p; hsa-miR-34b-5p; hsa-miR-34a-5p; hsa-miR-32-5p; hsa-miR-30d-5p; hsa-miR-222-3p; hsa-miR-221-3p; hsa-miR-21-5p; hsa-miR-20a-5p; hsa-miR-205-5p; hsa-miR-204-5p; hsa-miR-200c-3p; hsa-miR-200b-3p; hsa-miR-200a-3p; hsa-miR-199a-3p; hsa-miR-195-5p; hsa-miR-182-5p; hsa-miR-181c-5p; hsa-miR-181b-5p; hsa-miR-181a-5p; hsa-miR-17-5p; hsa-miR-16-5p; hs…
Gene Ontology (miRWalk)	GO0017124 sh3 domain binding	over-represented	7.05944e-09	13.8105	35	hsa-miR-93-5p; hsa-miR-429; hsa-miR-373-3p; hsa-miR-34c-5p; hsa-miR-34a-5p; hsa-miR-342-3p; hsa-miR-32-5p; hsa-miR-30b-5p; hsa-miR-26a-5p; hsa-miR-25-3p; hsa-miR-222-3p; hsa-miR-221-3p; hsa-miR-214-3p; hsa-miR-21-5p; hsa-miR-20a-5p; hsa-miR-205-5p; hsa-miR-200c-3p; hsa-miR-200b-3p; hsa-miR-200a-3p; hsa-miR-195-5p; hsa-miR-182-5p; hsa-miR-181a-5p; hsa-miR-17-5p; hsa-miR-16-5p; hsa-miR-15b-5p; hsa-…
Gene Ontology (miRWalk)	GO0000165 mapk cascade	over-represented	8.93106e-09	13.9228	35	hsa-miR-429; hsa-miR-34c-5p; hsa-miR-34b-5p; hsa-miR-34b-3p; hsa-miR-34a-5p; hsa-miR-30d-5p; hsa-miR-30b-5p; hsa-miR-26a-5p; hsa-miR-24-3p; hsa-miR-222-3p; hsa-miR-221-3p; hsa-miR-214-3p; hsa-miR-21-5p; hsa-miR-20a-5p; hsa-miR-205-5p; hsa-miR-204-5p; hsa-miR-200c-3p; hsa-miR-200b-3p; hsa-miR-200a-3p; hsa-miR-199a-3p; hsa-miR-185-5p; hsa-miR-181c-5p; hsa-miR-181b-5p; hsa-miR-181a-5p; hsa-miR-17-5p…
Gene Ontology (miRWalk)	GO0030496 midbody	over-represented	1.38966e-08	14.1474	35	hsa-miR-93-5p; hsa-miR-608; hsa-miR-429; hsa-miR-373-3p; hsa-miR-34a-5p; hsa-miR-330-3p; hsa-miR-30d-5p; hsa-miR-26a-5p; hsa-miR-25-3p; hsa-miR-24-3p; hsa-miR-222-3p; hsa-miR-221-3p; hsa-miR-216a-5p; hsa-miR-21-5p; hsa-miR-20a-5p; hsa-miR-200c-3p; hsa-miR-200b-3p; hsa-miR-200a-3p; hsa-miR-195-5p; hsa-miR-185-5p; hsa-miR-182-5p; hsa-miR-181b-5p; hsa-miR-181a-5p; hsa-miR-17-5p; hsa-miR-16-5p; hsa-m…
Gene Ontology (miRWalk)	GO0009790 embryo development	over-represented	2.74953e-08	14.4842	35	hsa-miR-93-5p; hsa-miR-373-3p; hsa-miR-34c-5p; hsa-miR-34b-3p; hsa-miR-34a-5p; hsa-miR-328-3p; hsa-miR-32-5p; hsa-miR-30d-5p; hsa-miR-26a-5p; hsa-miR-24-3p; hsa-miR-222-3p; hsa-miR-221-3p; hsa-miR-214-3p; hsa-miR-21-5p; hsa-miR-20a-5p; hsa-miR-204-5p; hsa-miR-200c-3p; hsa-miR-199a-3p; hsa-miR-195-5p; hsa-miR-182-5p; hsa-miR-181c-5p; hsa-miR-17-5p; hsa-miR-16-5p; hsa-miR-15b-5p; hsa-miR-15a-5p; hs…
Gene Ontology (miRWalk)	GO0010629 negative regulation of gene expression	over-represented	1.07737e-07	15.1579	35	hsa-miR-93-5p; hsa-miR-608; hsa-miR-503-5p; hsa-miR-372-3p; hsa-miR-34a-5p; hsa-miR-342-3p; hsa-miR-330-3p; hsa-miR-328-3p; hsa-miR-32-5p; hsa-miR-302c-3p; hsa-miR-302a-3p; hsa-miR-26a-5p; hsa-miR-24-3p; hsa-miR-222-3p; hsa-miR-221-3p; hsa-miR-216a-5p; hsa-miR-21-5p; hsa-miR-20a-5p; hsa-miR-205-5p; hsa-miR-204-5p; hsa-miR-200c-3p; hsa-miR-200a-3p; hsa-miR-195-5p; hsa-miR-185-5p; hsa-miR-182-5p; h…
Gene Ontology (miRWalk)	GO0005635 nuclear envelope	over-represented	2.47667e-07	15.607	35	hsa-miR-93-5p; hsa-miR-708-5p; hsa-miR-503-5p; hsa-miR-449b-5p; hsa-miR-449a; hsa-miR-373-3p; hsa-miR-34a-5p; hsa-miR-328-3p; hsa-miR-32-5p; hsa-miR-30b-5p; hsa-miR-26a-5p; hsa-miR-25-3p; hsa-miR-24-3p; hsa-miR-222-3p; hsa-miR-221-3p; hsa-miR-216a-5p; hsa-miR-21-5p; hsa-miR-20a-5p; hsa-miR-205-5p; hsa-miR-185-5p; hsa-miR-182-5p; hsa-miR-181c-5p; hsa-miR-181b-5p; hsa-miR-181a-5p; hsa-miR-16-5p; hs…
Pathways (miRWalk)	hsa04650 Natural killer cell mediated cytotoxicity	over-represented	3.94644e-07	16.479	35	hsa-miR-93-5p; hsa-miR-429; hsa-miR-34c-5p; hsa-miR-34b-3p; hsa-miR-34a-5p; hsa-miR-30d-5p; hsa-miR-30b-5p; hsa-miR-26a-5p; hsa-miR-24-3p; hsa-miR-222-3p; hsa-miR-221-3p; hsa-miR-21-5p; hsa-miR-20a-5p; hsa-miR-200c-3p; hsa-miR-200b-3p; hsa-miR-200a-3p; hsa-miR-199a-3p; hsa-miR-181c-5p; hsa-miR-181b-5p; hsa-miR-181a-5p; hsa-miR-17-5p; hsa-miR-16-5p; hsa-miR-15b-5p; hsa-miR-15a-5p; hsa-miR-152-3p; …
Gene Ontology (miRWalk)	GO0005925 focal adhesion	over-represented	8.05599e-07	16.2807	35	hsa-miR-93-5p; hsa-miR-34c-5p; hsa-miR-34b-5p; hsa-miR-34a-5p; hsa-miR-342-3p; hsa-miR-328-3p; hsa-miR-32-5p; hsa-miR-30d-5p; hsa-miR-30b-5p; hsa-miR-26a-5p; hsa-miR-25-3p; hsa-miR-24-3p; hsa-miR-222-3p; hsa-miR-221-3p; hsa-miR-21-5p; hsa-miR-20a-5p; hsa-miR-204-5p; hsa-miR-200c-3p; hsa-miR-200a-3p; hsa-miR-199a-3p; hsa-miR-185-5p; hsa-miR-181a-5p; hsa-miR-17-5p; hsa-miR-16-5p; hsa-miR-15b-5p; hs…
Gene Ontology (miRWalk)	GO0047485 protein n terminus binding	over-represented	2.05576e-06	16.8421	35	hsa-miR-93-5p; hsa-miR-608; hsa-miR-373-3p; hsa-miR-34a-5p; hsa-miR-342-3p; hsa-miR-328-3p; hsa-miR-32-5p; hsa-miR-30d-5p; hsa-miR-30b-5p; hsa-miR-26a-5p; hsa-miR-25-3p; hsa-miR-24-3p; hsa-miR-222-3p; hsa-miR-221-3p; hsa-miR-214-3p; hsa-miR-21-5p; hsa-miR-20a-5p; hsa-miR-204-5p; hsa-miR-199a-3p; hsa-miR-195-5p; hsa-miR-185-5p; hsa-miR-182-5p; hsa-miR-181b-5p; hsa-miR-181a-5p; hsa-miR-17-5p; hsa-m…
Gene Ontology (miRWalk)	GO0015031 protein transport	over-represented	3.20338e-05	18.7509	35	hsa-miR-93-5p; hsa-miR-708-5p; hsa-miR-373-3p; hsa-miR-34a-5p; hsa-miR-342-3p; hsa-miR-330-3p; hsa-miR-328-3p; hsa-miR-32-5p; hsa-miR-30d-5p; hsa-miR-30b-5p; hsa-miR-26a-5p; hsa-miR-25-3p; hsa-miR-24-3p; hsa-miR-222-3p; hsa-miR-221-3p; hsa-miR-21-5p; hsa-miR-20a-5p; hsa-miR-204-5p; hsa-miR-200a-3p; hsa-miR-185-5p; hsa-miR-182-5p; hsa-miR-181b-5p; hsa-miR-181a-5p; hsa-miR-17-5p; hsa-miR-16-5p; hsa…
Pathways (miRWalk)	WP673 ErbB signaling pathway	over-represented	6.2875e-05	19.8004	35	hsa-miR-93-5p; hsa-miR-503-5p; hsa-miR-429; hsa-miR-372-3p; hsa-miR-34c-5p; hsa-miR-34b-5p; hsa-miR-34b-3p; hsa-miR-34a-5p; hsa-miR-342-3p; hsa-miR-302a-3p; hsa-miR-26a-5p; hsa-miR-24-3p; hsa-miR-222-3p; hsa-miR-221-3p; hsa-miR-214-3p; hsa-miR-21-5p; hsa-miR-20a-5p; hsa-miR-205-5p; hsa-miR-199a-3p; hsa-miR-182-5p; hsa-miR-181b-5p; hsa-miR-181a-5p; hsa-miR-17-5p; hsa-miR-16-5p; hsa-miR-15b-5p; hsa…
Pathways (miRWalk)	hsa05010 Alzheimers disease	over-represented	7.35716e-05	19.9281	35	hsa-miR-93-5p; hsa-miR-520c-3p; hsa-miR-503-5p; hsa-miR-34c-5p; hsa-miR-34a-5p; hsa-miR-328-3p; hsa-miR-32-5p; hsa-miR-30d-5p; hsa-miR-30b-5p; hsa-miR-26a-5p; hsa-miR-25-3p; hsa-miR-24-3p; hsa-miR-222-3p; hsa-miR-221-3p; hsa-miR-21-5p; hsa-miR-20a-5p; hsa-miR-205-5p; hsa-miR-204-5p; hsa-miR-199a-3p; hsa-miR-185-5p; hsa-miR-182-5p; hsa-miR-17-5p; hsa-miR-16-5p; hsa-miR-15b-5p; hsa-miR-15a-5p; hsa-…
Gene Ontology (miRWalk)	GO0008150 biological process	over-represented	8.50964e-05	19.5368	35	hsa-miR-93-5p; hsa-miR-503-5p; hsa-miR-373-3p; hsa-miR-34b-3p; hsa-miR-34a-5p; hsa-miR-342-3p; hsa-miR-328-3p; hsa-miR-32-5p; hsa-miR-30d-5p; hsa-miR-30b-5p; hsa-miR-26a-5p; hsa-miR-25-3p; hsa-miR-24-3p; hsa-miR-222-3p; hsa-miR-221-3p; hsa-miR-21-5p; hsa-miR-20a-5p; hsa-miR-204-5p; hsa-miR-182-5p; hsa-miR-181c-5p; hsa-miR-181b-5p; hsa-miR-181a-5p; hsa-miR-17-5p; hsa-miR-16-5p; hsa-miR-15b-5p; hsa…
Diseases (published studies about miRNA profiles from peripheral blood)	lung cancer deregulated	over-represented	0.00684846	22.9402	35	hsa-miR-93-5p; hsa-miR-708-5p; hsa-miR-590-5p; hsa-miR-503-5p; hsa-miR-373-3p; hsa-miR-34b-5p; hsa-miR-34a-5p; hsa-miR-330-3p; hsa-miR-328-3p; hsa-miR-32-5p; hsa-miR-30d-5p; hsa-miR-30b-5p; hsa-miR-302c-3p; hsa-miR-302a-3p; hsa-miR-26a-5p; hsa-miR-222-3p; hsa-miR-221-3p; hsa-miR-20a-5p; hsa-miR-204-5p; hsa-miR-200b-3p; hsa-miR-199a-3p; hsa-miR-195-5p; hsa-miR-185-5p; hsa-miR-181c-5p; hsa-miR-181a…
Gene Ontology (miRWalk)	GO0002052 positive regulation of neuroblast proliferation	over-represented	5.01265e-13	9.54386	34	hsa-miR-93-5p; hsa-miR-503-5p; hsa-miR-449a; hsa-miR-429; hsa-miR-373-3p; hsa-miR-372-3p; hsa-miR-34c-5p; hsa-miR-34b-3p; hsa-miR-34a-5p; hsa-miR-330-3p; hsa-miR-24-3p; hsa-miR-221-3p; hsa-miR-214-3p; hsa-miR-21-5p; hsa-miR-20a-5p; hsa-miR-205-5p; hsa-miR-200c-3p; hsa-miR-200b-3p; hsa-miR-200a-3p; hsa-miR-195-5p; hsa-miR-181a-5p; hsa-miR-17-5p; hsa-miR-16-5p; hsa-miR-15b-5p; hsa-miR-15a-5p; hsa-m…
Gene Ontology (miRWalk)	GO0043491 protein kinase b signaling cascade	over-represented	2.09528e-12	9.99298	34	hsa-miR-93-5p; hsa-miR-429; hsa-miR-34a-5p; hsa-miR-302c-3p; hsa-miR-302b-3p; hsa-miR-302a-3p; hsa-miR-26a-5p; hsa-miR-25-3p; hsa-miR-24-3p; hsa-miR-222-3p; hsa-miR-221-3p; hsa-miR-216a-5p; hsa-miR-214-3p; hsa-miR-21-5p; hsa-miR-20a-5p; hsa-miR-204-5p; hsa-miR-200c-3p; hsa-miR-200b-3p; hsa-miR-185-5p; hsa-miR-182-5p; hsa-miR-181b-5p; hsa-miR-17-5p; hsa-miR-16-5p; hsa-miR-15b-5p; hsa-miR-152-3p; h…
Gene Ontology (miRWalk)	GO0042542 response to hydrogen peroxide	over-represented	4.12318e-12	10.2175	34	hsa-miR-93-5p; hsa-miR-449a; hsa-miR-429; hsa-miR-373-3p; hsa-miR-372-3p; hsa-miR-34c-5p; hsa-miR-34b-5p; hsa-miR-34a-5p; hsa-miR-342-3p; hsa-miR-30b-5p; hsa-miR-221-3p; hsa-miR-21-5p; hsa-miR-20a-5p; hsa-miR-204-5p; hsa-miR-200c-3p; hsa-miR-200b-3p; hsa-miR-200a-3p; hsa-miR-195-5p; hsa-miR-182-5p; hsa-miR-181c-5p; hsa-miR-181b-5p; hsa-miR-181a-5p; hsa-miR-17-5p; hsa-miR-16-5p; hsa-miR-15b-5p; hs…
Gene Ontology (miRWalk)	GO0048469 cell maturation	over-represented	8.10485e-12	10.4421	34	hsa-miR-93-5p; hsa-miR-503-5p; hsa-miR-373-3p; hsa-miR-372-3p; hsa-miR-34b-3p; hsa-miR-34a-5p; hsa-miR-342-3p; hsa-miR-330-3p; hsa-miR-24-3p; hsa-miR-222-3p; hsa-miR-221-3p; hsa-miR-214-3p; hsa-miR-21-5p; hsa-miR-20a-5p; hsa-miR-205-5p; hsa-miR-200c-3p; hsa-miR-200b-3p; hsa-miR-200a-3p; hsa-miR-195-5p; hsa-miR-185-5p; hsa-miR-181b-5p; hsa-miR-17-5p; hsa-miR-16-5p; hsa-miR-15b-5p; hsa-miR-15a-5p; …
Gene Ontology (miRWalk)	GO0051607 defense response to virus	over-represented	1.1144e-11	10.5544	34	hsa-miR-93-5p; hsa-miR-449a; hsa-miR-429; hsa-miR-373-3p; hsa-miR-34c-5p; hsa-miR-34b-5p; hsa-miR-34a-5p; hsa-miR-342-3p; hsa-miR-26a-5p; hsa-miR-25-3p; hsa-miR-222-3p; hsa-miR-221-3p; hsa-miR-21-5p; hsa-miR-20a-5p; hsa-miR-204-5p; hsa-miR-200c-3p; hsa-miR-200b-3p; hsa-miR-195-5p; hsa-miR-182-5p; hsa-miR-181c-5p; hsa-miR-181b-5p; hsa-miR-181a-5p; hsa-miR-17-5p; hsa-miR-16-5p; hsa-miR-15b-5p; hsa-…
Gene Ontology (miRWalk)	GO0051781 positive regulation of cell division	over-represented	1.1144e-11	10.5544	34	hsa-miR-93-5p; hsa-miR-503-5p; hsa-miR-373-3p; hsa-miR-372-3p; hsa-miR-34b-3p; hsa-miR-34a-5p; hsa-miR-330-3p; hsa-miR-328-3p; hsa-miR-32-5p; hsa-miR-30b-5p; hsa-miR-25-3p; hsa-miR-24-3p; hsa-miR-21-5p; hsa-miR-20a-5p; hsa-miR-205-5p; hsa-miR-204-5p; hsa-miR-200c-3p; hsa-miR-200b-3p; hsa-miR-195-5p; hsa-miR-181b-5p; hsa-miR-17-5p; hsa-miR-16-5p; hsa-miR-15b-5p; hsa-miR-15a-5p; hsa-miR-152-3p; hsa…
Gene Ontology (miRWalk)	GO0045666 positive regulation of neuron differentiation	over-represented	5.39162e-11	11.1158	34	hsa-miR-93-5p; hsa-miR-708-5p; hsa-miR-429; hsa-miR-34c-5p; hsa-miR-34b-3p; hsa-miR-34a-5p; hsa-miR-342-3p; hsa-miR-30d-5p; hsa-miR-26a-5p; hsa-miR-25-3p; hsa-miR-222-3p; hsa-miR-221-3p; hsa-miR-21-5p; hsa-miR-20a-5p; hsa-miR-205-5p; hsa-miR-204-5p; hsa-miR-200c-3p; hsa-miR-200b-3p; hsa-miR-200a-3p; hsa-miR-185-5p; hsa-miR-181b-5p; hsa-miR-17-5p; hsa-miR-16-5p; hsa-miR-15b-5p; hsa-miR-15a-5p; hsa…
Gene Ontology (miRWalk)	GO0009408 response to heat	over-represented	7.14874e-11	11.2281	34	hsa-miR-93-5p; hsa-miR-449a; hsa-miR-429; hsa-miR-373-3p; hsa-miR-34c-5p; hsa-miR-34b-5p; hsa-miR-34a-5p; hsa-miR-328-3p; hsa-miR-30d-5p; hsa-miR-30b-5p; hsa-miR-302c-3p; hsa-miR-302b-3p; hsa-miR-302a-3p; hsa-miR-24-3p; hsa-miR-222-3p; hsa-miR-21-5p; hsa-miR-20a-5p; hsa-miR-204-5p; hsa-miR-200c-3p; hsa-miR-200b-3p; hsa-miR-195-5p; hsa-miR-185-5p; hsa-miR-182-5p; hsa-miR-181c-5p; hsa-miR-181b-5p; …
Gene Ontology (miRWalk)	GO0007160 cell matrix adhesion	over-represented	4.08876e-10	11.9018	34	hsa-miR-93-5p; hsa-miR-708-5p; hsa-miR-608; hsa-miR-520c-3p; hsa-miR-373-3p; hsa-miR-34a-5p; hsa-miR-330-3p; hsa-miR-328-3p; hsa-miR-32-5p; hsa-miR-26a-5p; hsa-miR-25-3p; hsa-miR-24-3p; hsa-miR-222-3p; hsa-miR-221-3p; hsa-miR-216a-5p; hsa-miR-214-3p; hsa-miR-21-5p; hsa-miR-205-5p; hsa-miR-204-5p; hsa-miR-200c-3p; hsa-miR-200a-3p; hsa-miR-199a-3p; hsa-miR-195-5p; hsa-miR-185-5p; hsa-miR-181a-5p; h…
Gene Ontology (miRWalk)	GO0007243 intracellular protein kinase cascade	over-represented	4.80742e-09	12.9123	34	hsa-miR-93-5p; hsa-miR-373-3p; hsa-miR-372-3p; hsa-miR-34c-5p; hsa-miR-34b-3p; hsa-miR-34a-5p; hsa-miR-342-3p; hsa-miR-32-5p; hsa-miR-30d-5p; hsa-miR-30b-5p; hsa-miR-24-3p; hsa-miR-222-3p; hsa-miR-221-3p; hsa-miR-214-3p; hsa-miR-21-5p; hsa-miR-20a-5p; hsa-miR-205-5p; hsa-miR-204-5p; hsa-miR-200a-3p; hsa-miR-195-5p; hsa-miR-181c-5p; hsa-miR-181b-5p; hsa-miR-181a-5p; hsa-miR-17-5p; hsa-miR-16-5p; h…
Gene Ontology (miRWalk)	GO0007417 central nervous system development	over-represented	1.57437e-08	13.4737	34	hsa-miR-93-5p; hsa-miR-708-5p; hsa-miR-608; hsa-miR-503-5p; hsa-miR-373-3p; hsa-miR-34a-5p; hsa-miR-330-3p; hsa-miR-30d-5p; hsa-miR-30b-5p; hsa-miR-26a-5p; hsa-miR-25-3p; hsa-miR-24-3p; hsa-miR-222-3p; hsa-miR-221-3p; hsa-miR-216a-5p; hsa-miR-214-3p; hsa-miR-21-5p; hsa-miR-20a-5p; hsa-miR-204-5p; hsa-miR-182-5p; hsa-miR-181b-5p; hsa-miR-181a-5p; hsa-miR-17-5p; hsa-miR-16-5p; hsa-miR-15a-5p; hsa-m…
Pathways (miRWalk)	WP364 IL 6 signaling pathway	over-represented	4.77626e-08	14.5629	34	hsa-miR-93-5p; hsa-miR-449b-5p; hsa-miR-449a; hsa-miR-429; hsa-miR-34a-5p; hsa-miR-30d-5p; hsa-miR-30b-5p; hsa-miR-302c-3p; hsa-miR-302b-3p; hsa-miR-302a-3p; hsa-miR-26a-5p; hsa-miR-24-3p; hsa-miR-21-5p; hsa-miR-20a-5p; hsa-miR-200c-3p; hsa-miR-200b-3p; hsa-miR-200a-3p; hsa-miR-199a-3p; hsa-miR-195-5p; hsa-miR-185-5p; hsa-miR-181c-5p; hsa-miR-181b-5p; hsa-miR-181a-5p; hsa-miR-17-5p; hsa-miR-16-5p…
Gene Ontology (miRWalk)	GO0006886 intracellular protein transport	over-represented	1.27507e-07	14.4842	34	hsa-miR-93-5p; hsa-miR-503-5p; hsa-miR-373-3p; hsa-miR-34a-5p; hsa-miR-342-3p; hsa-miR-328-3p; hsa-miR-32-5p; hsa-miR-30b-5p; hsa-miR-26a-5p; hsa-miR-25-3p; hsa-miR-24-3p; hsa-miR-222-3p; hsa-miR-221-3p; hsa-miR-214-3p; hsa-miR-21-5p; hsa-miR-20a-5p; hsa-miR-204-5p; hsa-miR-195-5p; hsa-miR-185-5p; hsa-miR-181b-5p; hsa-miR-181a-5p; hsa-miR-17-5p; hsa-miR-16-5p; hsa-miR-15b-5p; hsa-miR-15a-5p; hsa-…
Pathways (miRWalk)	WP195 IL 1 signaling pathway	over-represented	2.69244e-07	15.4571	34	hsa-miR-93-5p; hsa-miR-373-3p; hsa-miR-34a-5p; hsa-miR-342-3p; hsa-miR-328-3p; hsa-miR-30d-5p; hsa-miR-302c-3p; hsa-miR-302b-3p; hsa-miR-302a-3p; hsa-miR-26a-5p; hsa-miR-24-3p; hsa-miR-222-3p; hsa-miR-221-3p; hsa-miR-214-3p; hsa-miR-21-5p; hsa-miR-20a-5p; hsa-miR-204-5p; hsa-miR-200c-3p; hsa-miR-200a-3p; hsa-miR-199a-3p; hsa-miR-195-5p; hsa-miR-185-5p; hsa-miR-181a-5p; hsa-miR-17-5p; hsa-miR-16-5…
Gene Ontology (miRWalk)	GO0003705 rna polymerase ii distal enhancer sequence specific dna binding transcription factor activity	over-represented	2.98052e-07	14.9333	34	hsa-miR-93-5p; hsa-miR-449a; hsa-miR-373-3p; hsa-miR-34c-5p; hsa-miR-34b-5p; hsa-miR-34a-5p; hsa-miR-342-3p; hsa-miR-32-5p; hsa-miR-30b-5p; hsa-miR-26a-5p; hsa-miR-24-3p; hsa-miR-222-3p; hsa-miR-221-3p; hsa-miR-21-5p; hsa-miR-20a-5p; hsa-miR-204-5p; hsa-miR-200b-3p; hsa-miR-200a-3p; hsa-miR-182-5p; hsa-miR-181c-5p; hsa-miR-181b-5p; hsa-miR-181a-5p; hsa-miR-16-5p; hsa-miR-15b-5p; hsa-miR-15a-5p; h…
Gene Ontology (miRWalk)	GO0050821 protein stabilization	over-represented	2.98052e-07	14.9333	34	hsa-miR-93-5p; hsa-miR-34b-5p; hsa-miR-34a-5p; hsa-miR-342-3p; hsa-miR-328-3p; hsa-miR-32-5p; hsa-miR-30b-5p; hsa-miR-26a-5p; hsa-miR-25-3p; hsa-miR-24-3p; hsa-miR-222-3p; hsa-miR-221-3p; hsa-miR-216a-5p; hsa-miR-214-3p; hsa-miR-21-5p; hsa-miR-20a-5p; hsa-miR-204-5p; hsa-miR-200c-3p; hsa-miR-200b-3p; hsa-miR-200a-3p; hsa-miR-182-5p; hsa-miR-181b-5p; hsa-miR-17-5p; hsa-miR-16-5p; hsa-miR-15b-5p; h…
Gene Ontology (miRWalk)	GO0006511 ubiquitin dependent protein catabolic process	over-represented	5.54933e-07	15.2702	34	hsa-miR-93-5p; hsa-miR-503-5p; hsa-miR-429; hsa-miR-373-3p; hsa-miR-34a-5p; hsa-miR-330-3p; hsa-miR-32-5p; hsa-miR-30b-5p; hsa-miR-26a-5p; hsa-miR-25-3p; hsa-miR-24-3p; hsa-miR-222-3p; hsa-miR-221-3p; hsa-miR-21-5p; hsa-miR-20a-5p; hsa-miR-204-5p; hsa-miR-200c-3p; hsa-miR-200b-3p; hsa-miR-200a-3p; hsa-miR-182-5p; hsa-miR-181b-5p; hsa-miR-181a-5p; hsa-miR-17-5p; hsa-miR-16-5p; hsa-miR-15b-5p; hsa-…
Gene Ontology (miRWalk)	GO0006810 transport	over-represented	5.54933e-07	15.2702	34	hsa-miR-93-5p; hsa-miR-708-5p; hsa-miR-34a-5p; hsa-miR-342-3p; hsa-miR-328-3p; hsa-miR-32-5p; hsa-miR-30b-5p; hsa-miR-26a-5p; hsa-miR-25-3p; hsa-miR-24-3p; hsa-miR-222-3p; hsa-miR-221-3p; hsa-miR-214-3p; hsa-miR-21-5p; hsa-miR-20a-5p; hsa-miR-204-5p; hsa-miR-200a-3p; hsa-miR-195-5p; hsa-miR-185-5p; hsa-miR-182-5p; hsa-miR-181a-5p; hsa-miR-17-5p; hsa-miR-16-5p; hsa-miR-15b-5p; hsa-miR-15a-5p; hsa-…
Pathways (miRWalk)	P00033 Insulin IGF pathway protein kinase B signaling cascade	over-represented	6.63614e-07	15.9681	34	hsa-miR-93-5p; hsa-miR-708-5p; hsa-miR-34a-5p; hsa-miR-32-5p; hsa-miR-302c-3p; hsa-miR-302b-3p; hsa-miR-302a-3p; hsa-miR-26a-5p; hsa-miR-25-3p; hsa-miR-24-3p; hsa-miR-222-3p; hsa-miR-221-3p; hsa-miR-216a-5p; hsa-miR-214-3p; hsa-miR-21-5p; hsa-miR-20a-5p; hsa-miR-205-5p; hsa-miR-185-5p; hsa-miR-182-5p; hsa-miR-181b-5p; hsa-miR-17-5p; hsa-miR-16-5p; hsa-miR-15b-5p; hsa-miR-152-3p; hsa-miR-150-5p; h…
Gene Ontology (miRWalk)	GO0016363 nuclear matrix	over-represented	6.69778e-07	15.3825	34	hsa-miR-93-5p; hsa-miR-608; hsa-miR-373-3p; hsa-miR-34c-5p; hsa-miR-34b-5p; hsa-miR-34a-5p; hsa-miR-342-3p; hsa-miR-32-5p; hsa-miR-30d-5p; hsa-miR-30b-5p; hsa-miR-26a-5p; hsa-miR-25-3p; hsa-miR-24-3p; hsa-miR-222-3p; hsa-miR-221-3p; hsa-miR-214-3p; hsa-miR-21-5p; hsa-miR-200b-3p; hsa-miR-195-5p; hsa-miR-185-5p; hsa-miR-181a-5p; hsa-miR-17-5p; hsa-miR-16-5p; hsa-miR-15b-5p; hsa-miR-15a-5p; hsa-miR…
Pathways (miRWalk)	WP2059 Alzheimers Disease	over-represented	5.66428e-06	17.2455	34	hsa-miR-93-5p; hsa-miR-608; hsa-miR-520c-3p; hsa-miR-503-5p; hsa-miR-34c-5p; hsa-miR-34a-5p; hsa-miR-328-3p; hsa-miR-32-5p; hsa-miR-30d-5p; hsa-miR-26a-5p; hsa-miR-25-3p; hsa-miR-24-3p; hsa-miR-222-3p; hsa-miR-221-3p; hsa-miR-214-3p; hsa-miR-21-5p; hsa-miR-20a-5p; hsa-miR-205-5p; hsa-miR-204-5p; hsa-miR-199a-3p; hsa-miR-17-5p; hsa-miR-16-5p; hsa-miR-15b-5p; hsa-miR-15a-5p; hsa-miR-153-3p; hsa-miR…
Pathways (miRWalk)	WP231 TNF alpha Signaling Pathway	over-represented	7.2073e-05	19.0339	34	hsa-miR-93-5p; hsa-miR-34a-5p; hsa-miR-342-3p; hsa-miR-30d-5p; hsa-miR-302c-3p; hsa-miR-302b-3p; hsa-miR-302a-3p; hsa-miR-26a-5p; hsa-miR-25-3p; hsa-miR-24-3p; hsa-miR-222-3p; hsa-miR-221-3p; hsa-miR-214-3p; hsa-miR-21-5p; hsa-miR-20a-5p; hsa-miR-204-5p; hsa-miR-200c-3p; hsa-miR-200a-3p; hsa-miR-199a-3p; hsa-miR-195-5p; hsa-miR-185-5p; hsa-miR-181a-5p; hsa-miR-17-5p; hsa-miR-16-5p; hsa-miR-15b-5p…
Gene Ontology (miRWalk)	GO0003674 molecular function	over-represented	0.00016231	19.2	34	hsa-miR-93-5p; hsa-miR-503-5p; hsa-miR-373-3p; hsa-miR-34b-3p; hsa-miR-34a-5p; hsa-miR-342-3p; hsa-miR-328-3p; hsa-miR-32-5p; hsa-miR-30b-5p; hsa-miR-26a-5p; hsa-miR-25-3p; hsa-miR-24-3p; hsa-miR-222-3p; hsa-miR-221-3p; hsa-miR-21-5p; hsa-miR-20a-5p; hsa-miR-185-5p; hsa-miR-182-5p; hsa-miR-181c-5p; hsa-miR-181b-5p; hsa-miR-181a-5p; hsa-miR-17-5p; hsa-miR-16-5p; hsa-miR-15b-5p; hsa-miR-15a-5p; hsa…
Gene Ontology (miRWalk)	GO0030529 ribonucleoprotein complex	over-represented	0.000306464	19.7614	34	hsa-miR-93-5p; hsa-miR-708-5p; hsa-miR-503-5p; hsa-miR-34a-5p; hsa-miR-342-3p; hsa-miR-330-3p; hsa-miR-328-3p; hsa-miR-30d-5p; hsa-miR-30b-5p; hsa-miR-26a-5p; hsa-miR-25-3p; hsa-miR-24-3p; hsa-miR-222-3p; hsa-miR-221-3p; hsa-miR-21-5p; hsa-miR-20a-5p; hsa-miR-205-5p; hsa-miR-200c-3p; hsa-miR-195-5p; hsa-miR-185-5p; hsa-miR-182-5p; hsa-miR-181b-5p; hsa-miR-181a-5p; hsa-miR-17-5p; hsa-miR-16-5p; hs…
Immune cells	CD3 expressed	over-represented	0.00125814	24.3956	34	hsa-miR-93-5p; hsa-miR-590-5p; hsa-miR-34a-5p; hsa-miR-342-3p; hsa-miR-32-5p; hsa-miR-30d-5p; hsa-miR-30b-5p; hsa-miR-26a-5p; hsa-miR-25-3p; hsa-miR-24-3p; hsa-miR-222-3p; hsa-miR-221-3p; hsa-miR-21-5p; hsa-miR-20a-5p; hsa-miR-200c-3p; hsa-miR-199a-3p; hsa-miR-195-5p; hsa-miR-185-5p; hsa-miR-181c-5p; hsa-miR-181b-5p; hsa-miR-181a-5p; hsa-miR-17-5p; hsa-miR-16-5p; hsa-miR-15b-5p; hsa-miR-15a-5p; h…
Gene Ontology (miRWalk)	GO0032147 activation of protein kinase activity	over-represented	7.54484e-13	9.09474	33	hsa-miR-93-5p; hsa-miR-590-5p; hsa-miR-503-5p; hsa-miR-373-3p; hsa-miR-372-3p; hsa-miR-34b-3p; hsa-miR-34a-5p; hsa-miR-330-3p; hsa-miR-328-3p; hsa-miR-302b-3p; hsa-miR-26a-5p; hsa-miR-25-3p; hsa-miR-24-3p; hsa-miR-21-5p; hsa-miR-20a-5p; hsa-miR-205-5p; hsa-miR-204-5p; hsa-miR-200c-3p; hsa-miR-200b-3p; hsa-miR-195-5p; hsa-miR-17-5p; hsa-miR-16-5p; hsa-miR-15b-5p; hsa-miR-15a-5p; hsa-miR-150-5p; hs…
Gene Ontology (miRWalk)	GO0051216 cartilage development	over-represented	4.86733e-11	10.4421	33	hsa-miR-93-5p; hsa-miR-708-5p; hsa-miR-608; hsa-miR-590-5p; hsa-miR-520c-3p; hsa-miR-429; hsa-miR-373-3p; hsa-miR-372-3p; hsa-miR-34a-5p; hsa-miR-342-3p; hsa-miR-330-3p; hsa-miR-328-3p; hsa-miR-302b-3p; hsa-miR-25-3p; hsa-miR-216a-5p; hsa-miR-21-5p; hsa-miR-20a-5p; hsa-miR-205-5p; hsa-miR-204-5p; hsa-miR-200c-3p; hsa-miR-200b-3p; hsa-miR-200a-3p; hsa-miR-199a-3p; hsa-miR-17-5p; hsa-miR-16-5p; hsa…
Gene Ontology (miRWalk)	GO0001649 osteoblast differentiation	over-represented	6.47902e-11	10.5544	33	hsa-miR-93-5p; hsa-miR-429; hsa-miR-34c-5p; hsa-miR-34b-3p; hsa-miR-34a-5p; hsa-miR-30d-5p; hsa-miR-30b-5p; hsa-miR-302c-3p; hsa-miR-302b-3p; hsa-miR-302a-3p; hsa-miR-214-3p; hsa-miR-21-5p; hsa-miR-20a-5p; hsa-miR-205-5p; hsa-miR-204-5p; hsa-miR-200a-3p; hsa-miR-199a-3p; hsa-miR-185-5p; hsa-miR-182-5p; hsa-miR-181a-5p; hsa-miR-17-5p; hsa-miR-16-5p; hsa-miR-15a-5p; hsa-miR-153-3p; hsa-miR-148a-3p;…
Gene Ontology (miRWalk)	GO0045177 apical part of cell	over-represented	5.45762e-10	11.3404	33	hsa-miR-93-5p; hsa-miR-608; hsa-miR-373-3p; hsa-miR-34b-3p; hsa-miR-34a-5p; hsa-miR-330-3p; hsa-miR-328-3p; hsa-miR-26a-5p; hsa-miR-25-3p; hsa-miR-24-3p; hsa-miR-222-3p; hsa-miR-221-3p; hsa-miR-216a-5p; hsa-miR-214-3p; hsa-miR-21-5p; hsa-miR-204-5p; hsa-miR-200c-3p; hsa-miR-200a-3p; hsa-miR-195-5p; hsa-miR-185-5p; hsa-miR-181a-5p; hsa-miR-17-5p; hsa-miR-16-5p; hsa-miR-15b-5p; hsa-miR-148a-3p; hsa…
Gene Ontology (miRWalk)	GO0042393 histone binding	over-represented	3.98475e-09	12.1263	33	hsa-miR-93-5p; hsa-miR-449b-5p; hsa-miR-449a; hsa-miR-34a-5p; hsa-miR-328-3p; hsa-miR-30b-5p; hsa-miR-26a-5p; hsa-miR-25-3p; hsa-miR-24-3p; hsa-miR-222-3p; hsa-miR-221-3p; hsa-miR-216a-5p; hsa-miR-214-3p; hsa-miR-21-5p; hsa-miR-204-5p; hsa-miR-200c-3p; hsa-miR-195-5p; hsa-miR-185-5p; hsa-miR-182-5p; hsa-miR-181c-5p; hsa-miR-181b-5p; hsa-miR-181a-5p; hsa-miR-17-5p; hsa-miR-16-5p; hsa-miR-15b-5p; h…
Gene Ontology (miRWalk)	GO0005815 microtubule organizing center	over-represented	8.5929e-09	12.4632	33	hsa-miR-93-5p; hsa-miR-608; hsa-miR-373-3p; hsa-miR-372-3p; hsa-miR-34a-5p; hsa-miR-342-3p; hsa-miR-330-3p; hsa-miR-30d-5p; hsa-miR-24-3p; hsa-miR-222-3p; hsa-miR-221-3p; hsa-miR-216a-5p; hsa-miR-214-3p; hsa-miR-21-5p; hsa-miR-20a-5p; hsa-miR-205-5p; hsa-miR-199a-3p; hsa-miR-195-5p; hsa-miR-185-5p; hsa-miR-182-5p; hsa-miR-181b-5p; hsa-miR-17-5p; hsa-miR-16-5p; hsa-miR-15b-5p; hsa-miR-15a-5p; hsa-…
Gene Ontology (miRWalk)	GO0051384 response to glucocorticoid stimulus	over-represented	8.5929e-09	12.4632	33	hsa-miR-429; hsa-miR-373-3p; hsa-miR-372-3p; hsa-miR-34c-5p; hsa-miR-34b-5p; hsa-miR-34a-5p; hsa-miR-328-3p; hsa-miR-30b-5p; hsa-miR-302b-3p; hsa-miR-26a-5p; hsa-miR-25-3p; hsa-miR-24-3p; hsa-miR-21-5p; hsa-miR-204-5p; hsa-miR-200c-3p; hsa-miR-200b-3p; hsa-miR-200a-3p; hsa-miR-182-5p; hsa-miR-181c-5p; hsa-miR-181b-5p; hsa-miR-181a-5p; hsa-miR-17-5p; hsa-miR-16-5p; hsa-miR-150-5p; hsa-miR-148a-3p;…
Gene Ontology (miRWalk)	GO0060021 palate development	over-represented	2.82163e-08	13.0246	33	hsa-miR-93-5p; hsa-miR-590-5p; hsa-miR-373-3p; hsa-miR-372-3p; hsa-miR-34a-5p; hsa-miR-328-3p; hsa-miR-32-5p; hsa-miR-302b-3p; hsa-miR-26a-5p; hsa-miR-25-3p; hsa-miR-221-3p; hsa-miR-21-5p; hsa-miR-20a-5p; hsa-miR-204-5p; hsa-miR-200c-3p; hsa-miR-200b-3p; hsa-miR-200a-3p; hsa-miR-195-5p; hsa-miR-182-5p; hsa-miR-181a-5p; hsa-miR-17-5p; hsa-miR-16-5p; hsa-miR-15a-5p; hsa-miR-153-3p; hsa-miR-148a-3p;…
Gene Ontology (miRWalk)	GO0071479 cellular response to ionizing radiation	over-represented	5.92868e-08	13.3614	33	hsa-miR-93-5p; hsa-miR-608; hsa-miR-503-5p; hsa-miR-449b-5p; hsa-miR-449a; hsa-miR-372-3p; hsa-miR-34a-5p; hsa-miR-30d-5p; hsa-miR-302a-3p; hsa-miR-25-3p; hsa-miR-24-3p; hsa-miR-222-3p; hsa-miR-221-3p; hsa-miR-216a-5p; hsa-miR-214-3p; hsa-miR-21-5p; hsa-miR-20a-5p; hsa-miR-204-5p; hsa-miR-200a-3p; hsa-miR-182-5p; hsa-miR-181c-5p; hsa-miR-181b-5p; hsa-miR-181a-5p; hsa-miR-17-5p; hsa-miR-16-5p; hsa…
Gene Ontology (miRWalk)	GO0005938 cell cortex	over-represented	1.19174e-07	13.6982	33	hsa-miR-93-5p; hsa-miR-373-3p; hsa-miR-34c-5p; hsa-miR-34b-5p; hsa-miR-34a-5p; hsa-miR-32-5p; hsa-miR-30b-5p; hsa-miR-26a-5p; hsa-miR-25-3p; hsa-miR-24-3p; hsa-miR-222-3p; hsa-miR-221-3p; hsa-miR-214-3p; hsa-miR-21-5p; hsa-miR-20a-5p; hsa-miR-205-5p; hsa-miR-200c-3p; hsa-miR-200a-3p; hsa-miR-185-5p; hsa-miR-181b-5p; hsa-miR-181a-5p; hsa-miR-17-5p; hsa-miR-16-5p; hsa-miR-15b-5p; hsa-miR-153-3p; hs…
Gene Ontology (miRWalk)	GO0007166 cell surface receptor signaling pathway	over-represented	1.19174e-07	13.6982	33	hsa-miR-93-5p; hsa-miR-449b-5p; hsa-miR-449a; hsa-miR-34c-5p; hsa-miR-34b-5p; hsa-miR-34b-3p; hsa-miR-34a-5p; hsa-miR-328-3p; hsa-miR-26a-5p; hsa-miR-25-3p; hsa-miR-24-3p; hsa-miR-221-3p; hsa-miR-21-5p; hsa-miR-205-5p; hsa-miR-204-5p; hsa-miR-200a-3p; hsa-miR-199a-3p; hsa-miR-195-5p; hsa-miR-182-5p; hsa-miR-181a-5p; hsa-miR-17-5p; hsa-miR-16-5p; hsa-miR-15b-5p; hsa-miR-15a-5p; hsa-miR-150-5p; hsa…
Gene Ontology (miRWalk)	GO0005200 structural constituent of cytoskeleton	over-represented	1.48776e-07	13.8105	33	hsa-miR-93-5p; hsa-miR-708-5p; hsa-miR-429; hsa-miR-34c-5p; hsa-miR-34a-5p; hsa-miR-342-3p; hsa-miR-330-3p; hsa-miR-32-5p; hsa-miR-30b-5p; hsa-miR-26a-5p; hsa-miR-25-3p; hsa-miR-24-3p; hsa-miR-222-3p; hsa-miR-221-3p; hsa-miR-21-5p; hsa-miR-20a-5p; hsa-miR-200c-3p; hsa-miR-200b-3p; hsa-miR-200a-3p; hsa-miR-195-5p; hsa-miR-185-5p; hsa-miR-182-5p; hsa-miR-181a-5p; hsa-miR-17-5p; hsa-miR-16-5p; hsa-m…
Gene Ontology (miRWalk)	GO0006919 activation of cysteine type endopeptidase activity involved in apoptotic process	over-represented	1.48776e-07	13.8105	33	hsa-miR-93-5p; hsa-miR-429; hsa-miR-34c-5p; hsa-miR-34b-5p; hsa-miR-34b-3p; hsa-miR-34a-5p; hsa-miR-330-3p; hsa-miR-328-3p; hsa-miR-32-5p; hsa-miR-26a-5p; hsa-miR-25-3p; hsa-miR-24-3p; hsa-miR-222-3p; hsa-miR-221-3p; hsa-miR-214-3p; hsa-miR-21-5p; hsa-miR-20a-5p; hsa-miR-200c-3p; hsa-miR-200a-3p; hsa-miR-195-5p; hsa-miR-182-5p; hsa-miR-181a-5p; hsa-miR-17-5p; hsa-miR-16-5p; hsa-miR-15b-5p; hsa-mi…
Gene Ontology (miRWalk)	GO0004725 protein tyrosine phosphatase activity	over-represented	2.30058e-07	14.0351	33	hsa-miR-93-5p; hsa-miR-503-5p; hsa-miR-449b-5p; hsa-miR-449a; hsa-miR-34a-5p; hsa-miR-328-3p; hsa-miR-30b-5p; hsa-miR-26a-5p; hsa-miR-25-3p; hsa-miR-24-3p; hsa-miR-222-3p; hsa-miR-221-3p; hsa-miR-216a-5p; hsa-miR-214-3p; hsa-miR-21-5p; hsa-miR-20a-5p; hsa-miR-200c-3p; hsa-miR-181b-5p; hsa-miR-181a-5p; hsa-miR-17-5p; hsa-miR-16-5p; hsa-miR-15b-5p; hsa-miR-15a-5p; hsa-miR-150-5p; hsa-miR-148a-3p; h…
Gene Ontology (miRWalk)	GO0050900 leukocyte migration	over-represented	2.8792e-07	14.1474	33	hsa-miR-93-5p; hsa-miR-429; hsa-miR-34c-5p; hsa-miR-34b-5p; hsa-miR-34a-5p; hsa-miR-342-3p; hsa-miR-328-3p; hsa-miR-32-5p; hsa-miR-30b-5p; hsa-miR-26a-5p; hsa-miR-25-3p; hsa-miR-24-3p; hsa-miR-222-3p; hsa-miR-221-3p; hsa-miR-21-5p; hsa-miR-20a-5p; hsa-miR-205-5p; hsa-miR-204-5p; hsa-miR-200c-3p; hsa-miR-200b-3p; hsa-miR-200a-3p; hsa-miR-181c-5p; hsa-miR-181a-5p; hsa-miR-17-5p; hsa-miR-16-5p; hsa-…
Gene Ontology (miRWalk)	GO0001077 rna polymerase ii binding in positive regulation of transcription	over-represented	3.52131e-07	14.2596	33	hsa-miR-608; hsa-miR-503-5p; hsa-miR-449a; hsa-miR-34c-5p; hsa-miR-34b-5p; hsa-miR-34a-5p; hsa-miR-328-3p; hsa-miR-32-5p; hsa-miR-30d-5p; hsa-miR-30b-5p; hsa-miR-26a-5p; hsa-miR-25-3p; hsa-miR-24-3p; hsa-miR-222-3p; hsa-miR-221-3p; hsa-miR-214-3p; hsa-miR-21-5p; hsa-miR-20a-5p; hsa-miR-204-5p; hsa-miR-185-5p; hsa-miR-182-5p; hsa-miR-181a-5p; hsa-miR-17-5p; hsa-miR-16-5p; hsa-miR-15b-5p; hsa-miR-1…
Pathways (miRWalk)	hsa04920 Adipocytokine signaling pathway	over-represented	3.34954e-06	16.0958	33	hsa-miR-93-5p; hsa-miR-708-5p; hsa-miR-373-3p; hsa-miR-34a-5p; hsa-miR-302c-3p; hsa-miR-302b-3p; hsa-miR-302a-3p; hsa-miR-24-3p; hsa-miR-222-3p; hsa-miR-221-3p; hsa-miR-214-3p; hsa-miR-21-5p; hsa-miR-20a-5p; hsa-miR-200c-3p; hsa-miR-199a-3p; hsa-miR-195-5p; hsa-miR-185-5p; hsa-miR-182-5p; hsa-miR-181b-5p; hsa-miR-181a-5p; hsa-miR-17-5p; hsa-miR-16-5p; hsa-miR-15a-5p; hsa-miR-152-3p; hsa-miR-148a-…
Gene Ontology (miRWalk)	GO0030036 actin cytoskeleton organization	over-represented	3.76358e-06	15.607	33	hsa-miR-93-5p; hsa-miR-608; hsa-miR-34a-5p; hsa-miR-342-3p; hsa-miR-330-3p; hsa-miR-328-3p; hsa-miR-32-5p; hsa-miR-30b-5p; hsa-miR-26a-5p; hsa-miR-24-3p; hsa-miR-222-3p; hsa-miR-221-3p; hsa-miR-216a-5p; hsa-miR-21-5p; hsa-miR-20a-5p; hsa-miR-200c-3p; hsa-miR-200b-3p; hsa-miR-195-5p; hsa-miR-185-5p; hsa-miR-182-5p; hsa-miR-181c-5p; hsa-miR-181a-5p; hsa-miR-17-5p; hsa-miR-16-5p; hsa-miR-145-5p; hsa…
Pathways (miRWalk)	hsa04912 GnRH signaling pathway	over-represented	7.47028e-06	16.6068	33	hsa-miR-93-5p; hsa-miR-608; hsa-miR-34a-5p; hsa-miR-342-3p; hsa-miR-330-3p; hsa-miR-32-5p; hsa-miR-26a-5p; hsa-miR-24-3p; hsa-miR-216a-5p; hsa-miR-214-3p; hsa-miR-21-5p; hsa-miR-20a-5p; hsa-miR-205-5p; hsa-miR-200a-3p; hsa-miR-199a-3p; hsa-miR-195-5p; hsa-miR-185-5p; hsa-miR-182-5p; hsa-miR-181c-5p; hsa-miR-181a-5p; hsa-miR-17-5p; hsa-miR-16-5p; hsa-miR-15b-5p; hsa-miR-15a-5p; hsa-miR-148a-3p; hs…
Gene Ontology (miRWalk)	GO0010243 response to organic nitrogen	over-represented	1.48101e-05	16.5053	33	hsa-miR-93-5p; hsa-miR-708-5p; hsa-miR-503-5p; hsa-miR-449a; hsa-miR-372-3p; hsa-miR-34b-3p; hsa-miR-34a-5p; hsa-miR-30d-5p; hsa-miR-30b-5p; hsa-miR-302c-3p; hsa-miR-302a-3p; hsa-miR-26a-5p; hsa-miR-24-3p; hsa-miR-222-3p; hsa-miR-21-5p; hsa-miR-20a-5p; hsa-miR-205-5p; hsa-miR-204-5p; hsa-miR-195-5p; hsa-miR-185-5p; hsa-miR-182-5p; hsa-miR-181a-5p; hsa-miR-17-5p; hsa-miR-16-5p; hsa-miR-15b-5p; hsa…
Gene Ontology (miRWalk)	GO0007268 synaptic transmission	over-represented	3.2235e-05	17.0667	33	hsa-miR-93-5p; hsa-miR-503-5p; hsa-miR-34b-5p; hsa-miR-34a-5p; hsa-miR-342-3p; hsa-miR-32-5p; hsa-miR-30d-5p; hsa-miR-30b-5p; hsa-miR-302a-3p; hsa-miR-26a-5p; hsa-miR-25-3p; hsa-miR-24-3p; hsa-miR-222-3p; hsa-miR-221-3p; hsa-miR-21-5p; hsa-miR-204-5p; hsa-miR-200b-3p; hsa-miR-200a-3p; hsa-miR-199a-3p; hsa-miR-185-5p; hsa-miR-182-5p; hsa-miR-181b-5p; hsa-miR-181a-5p; hsa-miR-17-5p; hsa-miR-16-5p; …
Gene Ontology (miRWalk)	GO0005743 mitochondrial inner membrane	over-represented	3.74413e-05	17.1789	33	hsa-miR-93-5p; hsa-miR-503-5p; hsa-miR-373-3p; hsa-miR-34a-5p; hsa-miR-342-3p; hsa-miR-328-3p; hsa-miR-32-5p; hsa-miR-30d-5p; hsa-miR-30b-5p; hsa-miR-26a-5p; hsa-miR-25-3p; hsa-miR-24-3p; hsa-miR-222-3p; hsa-miR-221-3p; hsa-miR-214-3p; hsa-miR-21-5p; hsa-miR-20a-5p; hsa-miR-205-5p; hsa-miR-195-5p; hsa-miR-185-5p; hsa-miR-182-5p; hsa-miR-17-5p; hsa-miR-16-5p; hsa-miR-15b-5p; hsa-miR-15a-5p; hsa-mi…
Pathways (miRWalk)	hsa03040 Spliceosome	over-represented	0.000270268	19.2894	33	hsa-miR-93-5p; hsa-miR-503-5p; hsa-miR-34c-5p; hsa-miR-34b-5p; hsa-miR-34a-5p; hsa-miR-342-3p; hsa-miR-330-3p; hsa-miR-328-3p; hsa-miR-32-5p; hsa-miR-30d-5p; hsa-miR-30b-5p; hsa-miR-26a-5p; hsa-miR-25-3p; hsa-miR-24-3p; hsa-miR-222-3p; hsa-miR-221-3p; hsa-miR-21-5p; hsa-miR-20a-5p; hsa-miR-205-5p; hsa-miR-182-5p; hsa-miR-181b-5p; hsa-miR-181a-5p; hsa-miR-17-5p; hsa-miR-16-5p; hsa-miR-15b-5p; hsa-…
Gene Ontology (miRWalk)	GO0000398 mrna splicing via spliceosome	over-represented	0.000427099	19.2	33	hsa-miR-93-5p; hsa-miR-708-5p; hsa-miR-503-5p; hsa-miR-34c-5p; hsa-miR-34b-5p; hsa-miR-34a-5p; hsa-miR-342-3p; hsa-miR-330-3p; hsa-miR-328-3p; hsa-miR-30d-5p; hsa-miR-30b-5p; hsa-miR-26a-5p; hsa-miR-25-3p; hsa-miR-24-3p; hsa-miR-222-3p; hsa-miR-221-3p; hsa-miR-21-5p; hsa-miR-20a-5p; hsa-miR-205-5p; hsa-miR-185-5p; hsa-miR-182-5p; hsa-miR-181b-5p; hsa-miR-181a-5p; hsa-miR-17-5p; hsa-miR-16-5p; hsa…
Pathways (miRWalk)	WP411 mRNA processing	over-represented	0.000561416	19.9281	33	hsa-miR-93-5p; hsa-miR-708-5p; hsa-miR-503-5p; hsa-miR-34c-5p; hsa-miR-34b-5p; hsa-miR-34a-5p; hsa-miR-342-3p; hsa-miR-330-3p; hsa-miR-328-3p; hsa-miR-32-5p; hsa-miR-30d-5p; hsa-miR-26a-5p; hsa-miR-25-3p; hsa-miR-24-3p; hsa-miR-222-3p; hsa-miR-221-3p; hsa-miR-21-5p; hsa-miR-20a-5p; hsa-miR-185-5p; hsa-miR-182-5p; hsa-miR-181b-5p; hsa-miR-181a-5p; hsa-miR-17-5p; hsa-miR-16-5p; hsa-miR-15b-5p; hsa-…
Gene Ontology (miRWalk)	GO0006325 chromatin organization	over-represented	5.09644e-13	8.42105	32	hsa-miR-93-5p; hsa-miR-429; hsa-miR-34c-5p; hsa-miR-34b-3p; hsa-miR-34a-5p; hsa-miR-328-3p; hsa-miR-30d-5p; hsa-miR-30b-5p; hsa-miR-26a-5p; hsa-miR-25-3p; hsa-miR-24-3p; hsa-miR-222-3p; hsa-miR-214-3p; hsa-miR-21-5p; hsa-miR-20a-5p; hsa-miR-204-5p; hsa-miR-200c-3p; hsa-miR-200b-3p; hsa-miR-200a-3p; hsa-miR-185-5p; hsa-miR-181b-5p; hsa-miR-181a-5p; hsa-miR-17-5p; hsa-miR-145-5p; hsa-miR-141-3p; hs…
Gene Ontology (miRWalk)	GO0005637 nuclear inner membrane	over-represented	5.05736e-12	9.09474	32	hsa-miR-93-5p; hsa-miR-449b-5p; hsa-miR-449a; hsa-miR-373-3p; hsa-miR-34a-5p; hsa-miR-32-5p; hsa-miR-30d-5p; hsa-miR-30b-5p; hsa-miR-26a-5p; hsa-miR-25-3p; hsa-miR-24-3p; hsa-miR-222-3p; hsa-miR-216a-5p; hsa-miR-21-5p; hsa-miR-205-5p; hsa-miR-200b-3p; hsa-miR-200a-3p; hsa-miR-185-5p; hsa-miR-181c-5p; hsa-miR-181b-5p; hsa-miR-181a-5p; hsa-miR-17-5p; hsa-miR-16-5p; hsa-miR-15b-5p; hsa-miR-148a-3p; …
Gene Ontology (miRWalk)	GO0048536 spleen development	over-represented	5.05736e-12	9.09474	32	hsa-miR-93-5p; hsa-miR-449a; hsa-miR-429; hsa-miR-34c-5p; hsa-miR-34b-5p; hsa-miR-34a-5p; hsa-miR-32-5p; hsa-miR-26a-5p; hsa-miR-25-3p; hsa-miR-24-3p; hsa-miR-222-3p; hsa-miR-221-3p; hsa-miR-21-5p; hsa-miR-20a-5p; hsa-miR-204-5p; hsa-miR-200c-3p; hsa-miR-200b-3p; hsa-miR-195-5p; hsa-miR-182-5p; hsa-miR-181c-5p; hsa-miR-181b-5p; hsa-miR-181a-5p; hsa-miR-17-5p; hsa-miR-16-5p; hsa-miR-15b-5p; hsa-mi…
Gene Ontology (miRWalk)	GO0050918 positive chemotaxis	over-represented	5.05736e-12	9.09474	32	hsa-miR-93-5p; hsa-miR-503-5p; hsa-miR-373-3p; hsa-miR-372-3p; hsa-miR-34b-3p; hsa-miR-34a-5p; hsa-miR-330-3p; hsa-miR-328-3p; hsa-miR-32-5p; hsa-miR-24-3p; hsa-miR-222-3p; hsa-miR-221-3p; hsa-miR-21-5p; hsa-miR-20a-5p; hsa-miR-205-5p; hsa-miR-200c-3p; hsa-miR-200b-3p; hsa-miR-195-5p; hsa-miR-181a-5p; hsa-miR-17-5p; hsa-miR-16-5p; hsa-miR-15b-5p; hsa-miR-15a-5p; hsa-miR-150-5p; hsa-miR-148a-3p; h…
Gene Ontology (miRWalk)	GO0048010 vascular endothelial growth factor receptor signaling pathway	over-represented	7.33958e-12	9.20702	32	hsa-miR-93-5p; hsa-miR-503-5p; hsa-miR-373-3p; hsa-miR-372-3p; hsa-miR-34b-3p; hsa-miR-34a-5p; hsa-miR-330-3p; hsa-miR-302c-3p; hsa-miR-24-3p; hsa-miR-21-5p; hsa-miR-20a-5p; hsa-miR-205-5p; hsa-miR-204-5p; hsa-miR-200c-3p; hsa-miR-200b-3p; hsa-miR-200a-3p; hsa-miR-195-5p; hsa-miR-181c-5p; hsa-miR-181a-5p; hsa-miR-17-5p; hsa-miR-16-5p; hsa-miR-15b-5p; hsa-miR-15a-5p; hsa-miR-150-5p; hsa-miR-145-5p…
Gene Ontology (miRWalk)	GO0060749 mammary gland alveolus development	over-represented	1.05224e-11	9.3193	32	hsa-miR-93-5p; hsa-miR-503-5p; hsa-miR-449a; hsa-miR-373-3p; hsa-miR-372-3p; hsa-miR-34b-3p; hsa-miR-34a-5p; hsa-miR-330-3p; hsa-miR-302c-3p; hsa-miR-302a-3p; hsa-miR-25-3p; hsa-miR-21-5p; hsa-miR-20a-5p; hsa-miR-205-5p; hsa-miR-200c-3p; hsa-miR-200b-3p; hsa-miR-195-5p; hsa-miR-185-5p; hsa-miR-181a-5p; hsa-miR-17-5p; hsa-miR-16-5p; hsa-miR-15b-5p; hsa-miR-15a-5p; hsa-miR-152-3p; hsa-miR-150-5p; h…
Gene Ontology (miRWalk)	GO0046902 regulation of mitochondrial membrane permeability	over-represented	2.09471e-11	9.54386	32	hsa-miR-608; hsa-miR-449a; hsa-miR-429; hsa-miR-34c-5p; hsa-miR-34b-5p; hsa-miR-34a-5p; hsa-miR-30d-5p; hsa-miR-25-3p; hsa-miR-222-3p; hsa-miR-221-3p; hsa-miR-214-3p; hsa-miR-21-5p; hsa-miR-20a-5p; hsa-miR-204-5p; hsa-miR-200c-3p; hsa-miR-200b-3p; hsa-miR-195-5p; hsa-miR-182-5p; hsa-miR-181c-5p; hsa-miR-181b-5p; hsa-miR-181a-5p; hsa-miR-17-5p; hsa-miR-16-5p; hsa-miR-15b-5p; hsa-miR-15a-5p; hsa-mi…
Gene Ontology (miRWalk)	GO0030900 forebrain development	over-represented	7.84821e-11	9.99298	32	hsa-miR-93-5p; hsa-miR-429; hsa-miR-34c-5p; hsa-miR-34b-3p; hsa-miR-34a-5p; hsa-miR-330-3p; hsa-miR-302a-3p; hsa-miR-26a-5p; hsa-miR-24-3p; hsa-miR-222-3p; hsa-miR-221-3p; hsa-miR-214-3p; hsa-miR-21-5p; hsa-miR-20a-5p; hsa-miR-205-5p; hsa-miR-200c-3p; hsa-miR-200b-3p; hsa-miR-200a-3p; hsa-miR-181b-5p; hsa-miR-181a-5p; hsa-miR-17-5p; hsa-miR-16-5p; hsa-miR-150-5p; hsa-miR-145-5p; hsa-miR-141-3p; h…
Gene Ontology (miRWalk)	GO0003007 heart morphogenesis	over-represented	3.79796e-10	10.5544	32	hsa-miR-93-5p; hsa-miR-503-5p; hsa-miR-373-3p; hsa-miR-372-3p; hsa-miR-34b-3p; hsa-miR-34a-5p; hsa-miR-330-3p; hsa-miR-30b-5p; hsa-miR-302a-3p; hsa-miR-26a-5p; hsa-miR-221-3p; hsa-miR-21-5p; hsa-miR-20a-5p; hsa-miR-205-5p; hsa-miR-200c-3p; hsa-miR-200b-3p; hsa-miR-195-5p; hsa-miR-181a-5p; hsa-miR-17-5p; hsa-miR-16-5p; hsa-miR-15b-5p; hsa-miR-15a-5p; hsa-miR-150-5p; hsa-miR-145-5p; hsa-miR-141-3p;…
Gene Ontology (miRWalk)	GO0003151 outflow tract morphogenesis	over-represented	5.18703e-10	10.6667	32	hsa-miR-93-5p; hsa-miR-503-5p; hsa-miR-373-3p; hsa-miR-372-3p; hsa-miR-34b-3p; hsa-miR-34a-5p; hsa-miR-342-3p; hsa-miR-330-3p; hsa-miR-30b-5p; hsa-miR-222-3p; hsa-miR-221-3p; hsa-miR-21-5p; hsa-miR-20a-5p; hsa-miR-205-5p; hsa-miR-204-5p; hsa-miR-200c-3p; hsa-miR-200b-3p; hsa-miR-195-5p; hsa-miR-185-5p; hsa-miR-181a-5p; hsa-miR-17-5p; hsa-miR-16-5p; hsa-miR-15b-5p; hsa-miR-15a-5p; hsa-miR-150-5p; …
Gene Ontology (miRWalk)	GO0043410 positive regulation of mapk cascade	over-represented	5.18703e-10	10.6667	32	hsa-miR-93-5p; hsa-miR-429; hsa-miR-34c-5p; hsa-miR-34b-3p; hsa-miR-34a-5p; hsa-miR-342-3p; hsa-miR-26a-5p; hsa-miR-25-3p; hsa-miR-222-3p; hsa-miR-221-3p; hsa-miR-214-3p; hsa-miR-21-5p; hsa-miR-20a-5p; hsa-miR-205-5p; hsa-miR-204-5p; hsa-miR-200c-3p; hsa-miR-200b-3p; hsa-miR-200a-3p; hsa-miR-185-5p; hsa-miR-181c-5p; hsa-miR-181b-5p; hsa-miR-181a-5p; hsa-miR-16-5p; hsa-miR-150-5p; hsa-miR-145-5p; …
Gene Ontology (miRWalk)	GO0043280 positive regulation of cysteine type endopeptidase activity involved in apoptotic process	over-represented	6.99921e-10	10.7789	32	hsa-miR-449b-5p; hsa-miR-449a; hsa-miR-429; hsa-miR-372-3p; hsa-miR-34c-5p; hsa-miR-34b-5p; hsa-miR-34b-3p; hsa-miR-34a-5p; hsa-miR-328-3p; hsa-miR-302b-3p; hsa-miR-26a-5p; hsa-miR-24-3p; hsa-miR-222-3p; hsa-miR-221-3p; hsa-miR-216a-5p; hsa-miR-21-5p; hsa-miR-20a-5p; hsa-miR-205-5p; hsa-miR-200c-3p; hsa-miR-181c-5p; hsa-miR-181b-5p; hsa-miR-181a-5p; hsa-miR-17-5p; hsa-miR-16-5p; hsa-miR-15b-5p; h…
Gene Ontology (miRWalk)	GO0043406 positive regulation of map kinase activity	over-represented	9.47818e-10	10.8912	32	hsa-miR-93-5p; hsa-miR-503-5p; hsa-miR-373-3p; hsa-miR-372-3p; hsa-miR-34b-3p; hsa-miR-34a-5p; hsa-miR-330-3p; hsa-miR-30b-5p; hsa-miR-24-3p; hsa-miR-222-3p; hsa-miR-21-5p; hsa-miR-20a-5p; hsa-miR-205-5p; hsa-miR-200c-3p; hsa-miR-200b-3p; hsa-miR-195-5p; hsa-miR-185-5p; hsa-miR-181c-5p; hsa-miR-181b-5p; hsa-miR-181a-5p; hsa-miR-17-5p; hsa-miR-16-5p; hsa-miR-15b-5p; hsa-miR-15a-5p; hsa-miR-150-5p;…
Gene Ontology (miRWalk)	GO0030182 neuron differentiation	over-represented	1.28732e-09	11.0035	32	hsa-miR-93-5p; hsa-miR-708-5p; hsa-miR-503-5p; hsa-miR-429; hsa-miR-34a-5p; hsa-miR-342-3p; hsa-miR-330-3p; hsa-miR-26a-5p; hsa-miR-25-3p; hsa-miR-24-3p; hsa-miR-222-3p; hsa-miR-221-3p; hsa-miR-214-3p; hsa-miR-21-5p; hsa-miR-20a-5p; hsa-miR-204-5p; hsa-miR-200c-3p; hsa-miR-200b-3p; hsa-miR-200a-3p; hsa-miR-185-5p; hsa-miR-182-5p; hsa-miR-181a-5p; hsa-miR-17-5p; hsa-miR-16-5p; hsa-miR-15a-5p; hsa-…
Gene Ontology (miRWalk)	GO0045444 fat cell differentiation	over-represented	8.93106e-09	11.7895	32	hsa-miR-93-5p; hsa-miR-708-5p; hsa-miR-503-5p; hsa-miR-449a; hsa-miR-34b-3p; hsa-miR-34a-5p; hsa-miR-32-5p; hsa-miR-30b-5p; hsa-miR-302c-3p; hsa-miR-302a-3p; hsa-miR-26a-5p; hsa-miR-25-3p; hsa-miR-21-5p; hsa-miR-20a-5p; hsa-miR-205-5p; hsa-miR-204-5p; hsa-miR-195-5p; hsa-miR-185-5p; hsa-miR-182-5p; hsa-miR-17-5p; hsa-miR-16-5p; hsa-miR-15b-5p; hsa-miR-15a-5p; hsa-miR-153-3p; hsa-miR-150-5p; hsa-m…
Gene Ontology (miRWalk)	GO0050681 androgen receptor binding	over-represented	1.14185e-08	11.9018	32	hsa-miR-93-5p; hsa-miR-503-5p; hsa-miR-429; hsa-miR-34a-5p; hsa-miR-26a-5p; hsa-miR-25-3p; hsa-miR-24-3p; hsa-miR-222-3p; hsa-miR-221-3p; hsa-miR-214-3p; hsa-miR-21-5p; hsa-miR-20a-5p; hsa-miR-205-5p; hsa-miR-200c-3p; hsa-miR-200b-3p; hsa-miR-200a-3p; hsa-miR-195-5p; hsa-miR-185-5p; hsa-miR-182-5p; hsa-miR-181b-5p; hsa-miR-181a-5p; hsa-miR-17-5p; hsa-miR-16-5p; hsa-miR-15b-5p; hsa-miR-15a-5p; hsa…
Gene Ontology (miRWalk)	GO0016023 cytoplasmic membrane bounded vesicle	over-represented	1.44547e-08	12.014	32	hsa-miR-93-5p; hsa-miR-373-3p; hsa-miR-34a-5p; hsa-miR-342-3p; hsa-miR-32-5p; hsa-miR-30b-5p; hsa-miR-26a-5p; hsa-miR-25-3p; hsa-miR-24-3p; hsa-miR-222-3p; hsa-miR-221-3p; hsa-miR-21-5p; hsa-miR-20a-5p; hsa-miR-204-5p; hsa-miR-200c-3p; hsa-miR-200b-3p; hsa-miR-200a-3p; hsa-miR-185-5p; hsa-miR-181b-5p; hsa-miR-181a-5p; hsa-miR-17-5p; hsa-miR-16-5p; hsa-miR-15a-5p; hsa-miR-150-5p; hsa-miR-148a-3p; …
Gene Ontology (miRWalk)	GO0001764 neuron migration	over-represented	2.43888e-08	12.2386	32	hsa-miR-93-5p; hsa-miR-708-5p; hsa-miR-449b-5p; hsa-miR-449a; hsa-miR-34c-5p; hsa-miR-34b-5p; hsa-miR-34b-3p; hsa-miR-34a-5p; hsa-miR-342-3p; hsa-miR-328-3p; hsa-miR-30b-5p; hsa-miR-302a-3p; hsa-miR-26a-5p; hsa-miR-25-3p; hsa-miR-222-3p; hsa-miR-221-3p; hsa-miR-214-3p; hsa-miR-21-5p; hsa-miR-200c-3p; hsa-miR-200a-3p; hsa-miR-199a-3p; hsa-miR-181b-5p; hsa-miR-181a-5p; hsa-miR-17-5p; hsa-miR-150-5p…
Gene Ontology (miRWalk)	GO0032869 cellular response to insulin stimulus	over-represented	2.43888e-08	12.2386	32	hsa-miR-93-5p; hsa-miR-708-5p; hsa-miR-34a-5p; hsa-miR-342-3p; hsa-miR-32-5p; hsa-miR-30b-5p; hsa-miR-302c-3p; hsa-miR-302b-3p; hsa-miR-302a-3p; hsa-miR-26a-5p; hsa-miR-25-3p; hsa-miR-24-3p; hsa-miR-21-5p; hsa-miR-20a-5p; hsa-miR-205-5p; hsa-miR-185-5p; hsa-miR-182-5p; hsa-miR-181b-5p; hsa-miR-181a-5p; hsa-miR-17-5p; hsa-miR-16-5p; hsa-miR-15a-5p; hsa-miR-152-3p; hsa-miR-148a-3p; hsa-miR-145-5p; …
Gene Ontology (miRWalk)	GO0007267 cell cell signaling	over-represented	1.33994e-07	13.0246	32	hsa-miR-93-5p; hsa-miR-449a; hsa-miR-373-3p; hsa-miR-34a-5p; hsa-miR-342-3p; hsa-miR-328-3p; hsa-miR-30b-5p; hsa-miR-302a-3p; hsa-miR-26a-5p; hsa-miR-25-3p; hsa-miR-222-3p; hsa-miR-221-3p; hsa-miR-21-5p; hsa-miR-204-5p; hsa-miR-200c-3p; hsa-miR-200b-3p; hsa-miR-200a-3p; hsa-miR-195-5p; hsa-miR-185-5p; hsa-miR-181c-5p; hsa-miR-181a-5p; hsa-miR-17-5p; hsa-miR-16-5p; hsa-miR-15b-5p; hsa-miR-15a-5p; …
Gene Ontology (miRWalk)	GO0009749 response to glucose stimulus	over-represented	1.33994e-07	13.0246	32	hsa-miR-449a; hsa-miR-429; hsa-miR-373-3p; hsa-miR-372-3p; hsa-miR-34c-5p; hsa-miR-34b-5p; hsa-miR-34a-5p; hsa-miR-30b-5p; hsa-miR-302b-3p; hsa-miR-26a-5p; hsa-miR-25-3p; hsa-miR-24-3p; hsa-miR-21-5p; hsa-miR-20a-5p; hsa-miR-205-5p; hsa-miR-200c-3p; hsa-miR-200b-3p; hsa-miR-200a-3p; hsa-miR-185-5p; hsa-miR-182-5p; hsa-miR-181b-5p; hsa-miR-181a-5p; hsa-miR-17-5p; hsa-miR-16-5p; hsa-miR-150-5p; hsa…
Gene Ontology (miRWalk)	GO0006950 response to stress	over-represented	1.69407e-07	13.1368	32	hsa-miR-93-5p; hsa-miR-503-5p; hsa-miR-429; hsa-miR-34a-5p; hsa-miR-26a-5p; hsa-miR-25-3p; hsa-miR-24-3p; hsa-miR-222-3p; hsa-miR-221-3p; hsa-miR-214-3p; hsa-miR-21-5p; hsa-miR-20a-5p; hsa-miR-204-5p; hsa-miR-200c-3p; hsa-miR-200a-3p; hsa-miR-199a-3p; hsa-miR-182-5p; hsa-miR-181a-5p; hsa-miR-17-5p; hsa-miR-16-5p; hsa-miR-15b-5p; hsa-miR-15a-5p; hsa-miR-148a-3p; hsa-miR-145-5p; hsa-miR-141-3p; hsa…
Gene Ontology (miRWalk)	GO0030027 lamellipodium	over-represented	2.11335e-06	14.4842	32	hsa-miR-93-5p; hsa-miR-34a-5p; hsa-miR-32-5p; hsa-miR-302c-3p; hsa-miR-302b-3p; hsa-miR-302a-3p; hsa-miR-26a-5p; hsa-miR-25-3p; hsa-miR-24-3p; hsa-miR-222-3p; hsa-miR-221-3p; hsa-miR-214-3p; hsa-miR-21-5p; hsa-miR-205-5p; hsa-miR-204-5p; hsa-miR-200c-3p; hsa-miR-200a-3p; hsa-miR-185-5p; hsa-miR-182-5p; hsa-miR-181b-5p; hsa-miR-181a-5p; hsa-miR-17-5p; hsa-miR-16-5p; hsa-miR-15b-5p; hsa-miR-148a-3p…
Gene Ontology (miRWalk)	GO0005769 early endosome	over-represented	9.23781e-06	15.3825	32	hsa-miR-93-5p; hsa-miR-373-3p; hsa-miR-34a-5p; hsa-miR-342-3p; hsa-miR-32-5p; hsa-miR-30b-5p; hsa-miR-26a-5p; hsa-miR-24-3p; hsa-miR-222-3p; hsa-miR-221-3p; hsa-miR-214-3p; hsa-miR-21-5p; hsa-miR-20a-5p; hsa-miR-204-5p; hsa-miR-200b-3p; hsa-miR-199a-3p; hsa-miR-185-5p; hsa-miR-181b-5p; hsa-miR-181a-5p; hsa-miR-17-5p; hsa-miR-16-5p; hsa-miR-15b-5p; hsa-miR-15a-5p; hsa-miR-148a-3p; hsa-miR-145-5p; …
Gene Ontology (miRWalk)	GO0051092 positive regulation of nf kappab transcription factor activity	over-represented	9.23781e-06	15.3825	32	hsa-miR-93-5p; hsa-miR-503-5p; hsa-miR-373-3p; hsa-miR-34a-5p; hsa-miR-328-3p; hsa-miR-30d-5p; hsa-miR-30b-5p; hsa-miR-26a-5p; hsa-miR-25-3p; hsa-miR-24-3p; hsa-miR-222-3p; hsa-miR-221-3p; hsa-miR-21-5p; hsa-miR-204-5p; hsa-miR-200c-3p; hsa-miR-195-5p; hsa-miR-185-5p; hsa-miR-181c-5p; hsa-miR-181b-5p; hsa-miR-181a-5p; hsa-miR-17-5p; hsa-miR-16-5p; hsa-miR-15b-5p; hsa-miR-15a-5p; hsa-miR-148a-3p; …
Gene Ontology (miRWalk)	GO0006928 cellular component movement	over-represented	2.4784e-05	16.0561	32	hsa-miR-93-5p; hsa-miR-708-5p; hsa-miR-34a-5p; hsa-miR-342-3p; hsa-miR-330-3p; hsa-miR-30b-5p; hsa-miR-25-3p; hsa-miR-24-3p; hsa-miR-222-3p; hsa-miR-221-3p; hsa-miR-21-5p; hsa-miR-20a-5p; hsa-miR-204-5p; hsa-miR-200c-3p; hsa-miR-200a-3p; hsa-miR-195-5p; hsa-miR-185-5p; hsa-miR-182-5p; hsa-miR-181a-5p; hsa-miR-17-5p; hsa-miR-16-5p; hsa-miR-15b-5p; hsa-miR-15a-5p; hsa-miR-145-5p; hsa-miR-141-3p; hs…
Gene Ontology (miRWalk)	GO0042470 melanosome	over-represented	5.32127e-05	16.6175	32	hsa-miR-93-5p; hsa-miR-503-5p; hsa-miR-34a-5p; hsa-miR-342-3p; hsa-miR-328-3p; hsa-miR-30d-5p; hsa-miR-30b-5p; hsa-miR-26a-5p; hsa-miR-25-3p; hsa-miR-222-3p; hsa-miR-221-3p; hsa-miR-214-3p; hsa-miR-21-5p; hsa-miR-20a-5p; hsa-miR-204-5p; hsa-miR-200a-3p; hsa-miR-185-5p; hsa-miR-182-5p; hsa-miR-181b-5p; hsa-miR-181a-5p; hsa-miR-17-5p; hsa-miR-16-5p; hsa-miR-15b-5p; hsa-miR-15a-5p; hsa-miR-148a-3p; …
Pathways (miRWalk)	P00016 Cytoskeletal regulation by Rho GTPase	over-represented	7.5987e-05	17.3733	32	hsa-miR-93-5p; hsa-miR-708-5p; hsa-miR-608; hsa-miR-373-3p; hsa-miR-372-3p; hsa-miR-34a-5p; hsa-miR-342-3p; hsa-miR-330-3p; hsa-miR-328-3p; hsa-miR-302b-3p; hsa-miR-26a-5p; hsa-miR-25-3p; hsa-miR-24-3p; hsa-miR-222-3p; hsa-miR-221-3p; hsa-miR-216a-5p; hsa-miR-21-5p; hsa-miR-20a-5p; hsa-miR-200c-3p; hsa-miR-195-5p; hsa-miR-185-5p; hsa-miR-182-5p; hsa-miR-17-5p; hsa-miR-16-5p; hsa-miR-145-5p; hsa-m…
Pathways (miRWalk)	WP289 Myometrial Relaxation and Contraction Pathways	over-represented	0.000821196	19.4172	32	hsa-miR-93-5p; hsa-miR-34b-5p; hsa-miR-34a-5p; hsa-miR-342-3p; hsa-miR-328-3p; hsa-miR-32-5p; hsa-miR-26a-5p; hsa-miR-25-3p; hsa-miR-222-3p; hsa-miR-221-3p; hsa-miR-214-3p; hsa-miR-21-5p; hsa-miR-205-5p; hsa-miR-204-5p; hsa-miR-200c-3p; hsa-miR-200b-3p; hsa-miR-199a-3p; hsa-miR-182-5p; hsa-miR-181a-5p; hsa-miR-17-5p; hsa-miR-16-5p; hsa-miR-15b-5p; hsa-miR-15a-5p; hsa-miR-148a-3p; hsa-miR-141-3p; …
Gene Ontology (miRWalk)	GO0072593 reactive oxygen species metabolic process	over-represented	1.05725e-12	8.08421	31	hsa-miR-449a; hsa-miR-429; hsa-miR-34c-5p; hsa-miR-34b-5p; hsa-miR-34a-5p; hsa-miR-26a-5p; hsa-miR-221-3p; hsa-miR-21-5p; hsa-miR-20a-5p; hsa-miR-205-5p; hsa-miR-204-5p; hsa-miR-200c-3p; hsa-miR-200b-3p; hsa-miR-195-5p; hsa-miR-185-5p; hsa-miR-182-5p; hsa-miR-181c-5p; hsa-miR-181b-5p; hsa-miR-181a-5p; hsa-miR-17-5p; hsa-miR-16-5p; hsa-miR-15b-5p; hsa-miR-15a-5p; hsa-miR-153-3p; hsa-miR-150-5p; hs…
Gene Ontology (miRWalk)	GO0043029 t cell homeostasis	over-represented	1.1144e-11	8.75789	31	hsa-miR-449a; hsa-miR-429; hsa-miR-34c-5p; hsa-miR-34b-5p; hsa-miR-34a-5p; hsa-miR-32-5p; hsa-miR-30d-5p; hsa-miR-25-3p; hsa-miR-24-3p; hsa-miR-222-3p; hsa-miR-221-3p; hsa-miR-21-5p; hsa-miR-20a-5p; hsa-miR-204-5p; hsa-miR-200c-3p; hsa-miR-200b-3p; hsa-miR-195-5p; hsa-miR-182-5p; hsa-miR-181c-5p; hsa-miR-181b-5p; hsa-miR-181a-5p; hsa-miR-17-5p; hsa-miR-16-5p; hsa-miR-15b-5p; hsa-miR-15a-5p; hsa-m…
Gene Ontology (miRWalk)	GO0071310 cellular response to organic substance	over-represented	3.28506e-11	9.09474	31	hsa-miR-93-5p; hsa-miR-449a; hsa-miR-429; hsa-miR-34c-5p; hsa-miR-34b-5p; hsa-miR-34a-5p; hsa-miR-30d-5p; hsa-miR-222-3p; hsa-miR-221-3p; hsa-miR-21-5p; hsa-miR-20a-5p; hsa-miR-204-5p; hsa-miR-200c-3p; hsa-miR-200b-3p; hsa-miR-195-5p; hsa-miR-182-5p; hsa-miR-181c-5p; hsa-miR-181b-5p; hsa-miR-181a-5p; hsa-miR-17-5p; hsa-miR-16-5p; hsa-miR-15b-5p; hsa-miR-15a-5p; hsa-miR-153-3p; hsa-miR-150-5p; hsa…
Pathways (miRWalk)	WP34 Ovarian Infertility Genes	over-represented	6.09902e-11	9.83633	31	hsa-miR-449b-5p; hsa-miR-449a; hsa-miR-34c-5p; hsa-miR-34b-5p; hsa-miR-34b-3p; hsa-miR-34a-5p; hsa-miR-342-3p; hsa-miR-302b-3p; hsa-miR-302a-3p; hsa-miR-26a-5p; hsa-miR-25-3p; hsa-miR-24-3p; hsa-miR-222-3p; hsa-miR-221-3p; hsa-miR-21-5p; hsa-miR-20a-5p; hsa-miR-200a-3p; hsa-miR-195-5p; hsa-miR-182-5p; hsa-miR-181a-5p; hsa-miR-17-5p; hsa-miR-16-5p; hsa-miR-15b-5p; hsa-miR-15a-5p; hsa-miR-145-5p; h…
Gene Ontology (miRWalk)	GO0007498 mesoderm development	over-represented	6.37666e-11	9.3193	31	hsa-miR-93-5p; hsa-miR-503-5p; hsa-miR-373-3p; hsa-miR-372-3p; hsa-miR-34b-3p; hsa-miR-34a-5p; hsa-miR-330-3p; hsa-miR-30b-5p; hsa-miR-26a-5p; hsa-miR-222-3p; hsa-miR-221-3p; hsa-miR-21-5p; hsa-miR-20a-5p; hsa-miR-205-5p; hsa-miR-200c-3p; hsa-miR-200b-3p; hsa-miR-195-5p; hsa-miR-182-5p; hsa-miR-17-5p; hsa-miR-16-5p; hsa-miR-15b-5p; hsa-miR-15a-5p; hsa-miR-150-5p; hsa-miR-145-5p; hsa-miR-141-3p; h…
Gene Ontology (miRWalk)	GO0030141 secretory granule	over-represented	2.43103e-10	9.76842	31	hsa-miR-93-5p; hsa-miR-608; hsa-miR-503-5p; hsa-miR-373-3p; hsa-miR-372-3p; hsa-miR-34b-3p; hsa-miR-34a-5p; hsa-miR-330-3p; hsa-miR-30b-5p; hsa-miR-216a-5p; hsa-miR-214-3p; hsa-miR-21-5p; hsa-miR-20a-5p; hsa-miR-205-5p; hsa-miR-204-5p; hsa-miR-200c-3p; hsa-miR-200b-3p; hsa-miR-195-5p; hsa-miR-185-5p; hsa-miR-17-5p; hsa-miR-16-5p; hsa-miR-15b-5p; hsa-miR-15a-5p; hsa-miR-150-5p; hsa-miR-145-5p; hsa…
Pathways (miRWalk)	WP581 EPO Receptor Signaling	over-represented	2.80445e-10	10.3473	31	hsa-miR-93-5p; hsa-miR-429; hsa-miR-34a-5p; hsa-miR-30b-5p; hsa-miR-302c-3p; hsa-miR-302b-3p; hsa-miR-302a-3p; hsa-miR-26a-5p; hsa-miR-222-3p; hsa-miR-214-3p; hsa-miR-21-5p; hsa-miR-20a-5p; hsa-miR-205-5p; hsa-miR-200c-3p; hsa-miR-200b-3p; hsa-miR-200a-3p; hsa-miR-199a-3p; hsa-miR-195-5p; hsa-miR-185-5p; hsa-miR-181a-5p; hsa-miR-16-5p; hsa-miR-15b-5p; hsa-miR-152-3p; hsa-miR-148a-3p; hsa-miR-145-…
Gene Ontology (miRWalk)	GO0009611 response to wounding	over-represented	3.33298e-10	9.8807	31	hsa-miR-449b-5p; hsa-miR-449a; hsa-miR-429; hsa-miR-34c-5p; hsa-miR-34b-5p; hsa-miR-34b-3p; hsa-miR-34a-5p; hsa-miR-32-5p; hsa-miR-30d-5p; hsa-miR-26a-5p; hsa-miR-24-3p; hsa-miR-222-3p; hsa-miR-221-3p; hsa-miR-21-5p; hsa-miR-20a-5p; hsa-miR-205-5p; hsa-miR-200c-3p; hsa-miR-200b-3p; hsa-miR-199a-3p; hsa-miR-195-5p; hsa-miR-17-5p; hsa-miR-16-5p; hsa-miR-145-5p; hsa-miR-141-3p; hsa-miR-140-5p; hsa-m…
Gene Ontology (miRWalk)	GO0051272 positive regulation of cellular component movement	over-represented	3.33298e-10	9.8807	31	hsa-miR-93-5p; hsa-miR-503-5p; hsa-miR-373-3p; hsa-miR-372-3p; hsa-miR-34b-3p; hsa-miR-34a-5p; hsa-miR-330-3p; hsa-miR-30b-5p; hsa-miR-26a-5p; hsa-miR-222-3p; hsa-miR-21-5p; hsa-miR-20a-5p; hsa-miR-205-5p; hsa-miR-204-5p; hsa-miR-200c-3p; hsa-miR-200b-3p; hsa-miR-195-5p; hsa-miR-185-5p; hsa-miR-182-5p; hsa-miR-17-5p; hsa-miR-16-5p; hsa-miR-15b-5p; hsa-miR-15a-5p; hsa-miR-150-5p; hsa-miR-145-5p; h…
Gene Ontology (miRWalk)	GO0090090 negative regulation of canonical wnt receptor signaling pathway	over-represented	3.33298e-10	9.8807	31	hsa-miR-93-5p; hsa-miR-503-5p; hsa-miR-429; hsa-miR-373-3p; hsa-miR-372-3p; hsa-miR-34c-5p; hsa-miR-34b-5p; hsa-miR-34b-3p; hsa-miR-34a-5p; hsa-miR-30b-5p; hsa-miR-26a-5p; hsa-miR-24-3p; hsa-miR-221-3p; hsa-miR-21-5p; hsa-miR-204-5p; hsa-miR-185-5p; hsa-miR-182-5p; hsa-miR-181b-5p; hsa-miR-181a-5p; hsa-miR-17-5p; hsa-miR-16-5p; hsa-miR-148a-3p; hsa-miR-145-5p; hsa-miR-141-3p; hsa-miR-140-5p; hsa-…
Gene Ontology (miRWalk)	GO0010039 response to iron ion	over-represented	8.67669e-10	10.2175	31	hsa-miR-93-5p; hsa-miR-503-5p; hsa-miR-449a; hsa-miR-429; hsa-miR-34c-5p; hsa-miR-34b-5p; hsa-miR-34b-3p; hsa-miR-34a-5p; hsa-miR-302c-3p; hsa-miR-302a-3p; hsa-miR-24-3p; hsa-miR-21-5p; hsa-miR-20a-5p; hsa-miR-204-5p; hsa-miR-200c-3p; hsa-miR-200b-3p; hsa-miR-195-5p; hsa-miR-182-5p; hsa-miR-181c-5p; hsa-miR-181b-5p; hsa-miR-181a-5p; hsa-miR-17-5p; hsa-miR-16-5p; hsa-miR-15b-5p; hsa-miR-15a-5p; hs…
Gene Ontology (miRWalk)	GO0010595 positive regulation of endothelial cell migration	over-represented	8.67669e-10	10.2175	31	hsa-miR-93-5p; hsa-miR-503-5p; hsa-miR-373-3p; hsa-miR-372-3p; hsa-miR-34b-3p; hsa-miR-34a-5p; hsa-miR-330-3p; hsa-miR-302c-3p; hsa-miR-24-3p; hsa-miR-21-5p; hsa-miR-20a-5p; hsa-miR-205-5p; hsa-miR-204-5p; hsa-miR-200c-3p; hsa-miR-200b-3p; hsa-miR-195-5p; hsa-miR-185-5p; hsa-miR-181c-5p; hsa-miR-181a-5p; hsa-miR-17-5p; hsa-miR-16-5p; hsa-miR-15b-5p; hsa-miR-15a-5p; hsa-miR-150-5p; hsa-miR-145-5p;…
Gene Ontology (miRWalk)	GO0030509 bmp signaling pathway	over-represented	1.63278e-09	10.4421	31	hsa-miR-93-5p; hsa-miR-34a-5p; hsa-miR-342-3p; hsa-miR-330-3p; hsa-miR-30d-5p; hsa-miR-30b-5p; hsa-miR-302c-3p; hsa-miR-26a-5p; hsa-miR-25-3p; hsa-miR-222-3p; hsa-miR-221-3p; hsa-miR-216a-5p; hsa-miR-21-5p; hsa-miR-20a-5p; hsa-miR-200c-3p; hsa-miR-200b-3p; hsa-miR-195-5p; hsa-miR-182-5p; hsa-miR-181c-5p; hsa-miR-181a-5p; hsa-miR-17-5p; hsa-miR-16-5p; hsa-miR-15b-5p; hsa-miR-148a-3p; hsa-miR-141-3…
Gene Ontology (miRWalk)	GO0045669 positive regulation of osteoblast differentiation	over-represented	1.16035e-08	11.2281	31	hsa-miR-93-5p; hsa-miR-503-5p; hsa-miR-34a-5p; hsa-miR-342-3p; hsa-miR-328-3p; hsa-miR-32-5p; hsa-miR-30d-5p; hsa-miR-30b-5p; hsa-miR-302c-3p; hsa-miR-26a-5p; hsa-miR-24-3p; hsa-miR-222-3p; hsa-miR-221-3p; hsa-miR-214-3p; hsa-miR-21-5p; hsa-miR-20a-5p; hsa-miR-205-5p; hsa-miR-200c-3p; hsa-miR-200a-3p; hsa-miR-181c-5p; hsa-miR-17-5p; hsa-miR-16-5p; hsa-miR-148a-3p; hsa-miR-145-5p; hsa-miR-141-3p; …
Gene Ontology (miRWalk)	GO0042475 odontogenesis of dentin containing tooth	over-represented	2.50601e-08	11.5649	31	hsa-miR-93-5p; hsa-miR-449b-5p; hsa-miR-449a; hsa-miR-34a-5p; hsa-miR-328-3p; hsa-miR-32-5p; hsa-miR-26a-5p; hsa-miR-25-3p; hsa-miR-24-3p; hsa-miR-221-3p; hsa-miR-214-3p; hsa-miR-21-5p; hsa-miR-20a-5p; hsa-miR-204-5p; hsa-miR-200c-3p; hsa-miR-200a-3p; hsa-miR-195-5p; hsa-miR-181c-5p; hsa-miR-181b-5p; hsa-miR-181a-5p; hsa-miR-17-5p; hsa-miR-16-5p; hsa-miR-15b-5p; hsa-miR-15a-5p; hsa-miR-148a-3p; h…
Pathways (miRWalk)	WP244 Alpha 6 Beta 4 signaling pathway	over-represented	8.96649e-08	12.6467	31	hsa-miR-93-5p; hsa-miR-429; hsa-miR-34a-5p; hsa-miR-32-5p; hsa-miR-30b-5p; hsa-miR-302c-3p; hsa-miR-302b-3p; hsa-miR-302a-3p; hsa-miR-24-3p; hsa-miR-221-3p; hsa-miR-21-5p; hsa-miR-205-5p; hsa-miR-200c-3p; hsa-miR-200b-3p; hsa-miR-200a-3p; hsa-miR-199a-3p; hsa-miR-185-5p; hsa-miR-181b-5p; hsa-miR-181a-5p; hsa-miR-16-5p; hsa-miR-15b-5p; hsa-miR-152-3p; hsa-miR-148a-3p; hsa-miR-145-5p; hsa-miR-141-3…
Gene Ontology (miRWalk)	GO0005516 calmodulin binding	over-represented	9.2019e-08	12.1263	31	hsa-miR-93-5p; hsa-miR-708-5p; hsa-miR-34a-5p; hsa-miR-342-3p; hsa-miR-328-3p; hsa-miR-32-5p; hsa-miR-30b-5p; hsa-miR-26a-5p; hsa-miR-25-3p; hsa-miR-24-3p; hsa-miR-222-3p; hsa-miR-221-3p; hsa-miR-214-3p; hsa-miR-21-5p; hsa-miR-20a-5p; hsa-miR-205-5p; hsa-miR-204-5p; hsa-miR-195-5p; hsa-miR-185-5p; hsa-miR-181b-5p; hsa-miR-17-5p; hsa-miR-16-5p; hsa-miR-15b-5p; hsa-miR-15a-5p; hsa-miR-145-5p; hsa-m…
Gene Ontology (miRWalk)	GO0042593 glucose homeostasis	over-represented	9.2019e-08	12.1263	31	hsa-miR-93-5p; hsa-miR-449a; hsa-miR-373-3p; hsa-miR-34c-5p; hsa-miR-34b-5p; hsa-miR-34a-5p; hsa-miR-30b-5p; hsa-miR-302c-3p; hsa-miR-302b-3p; hsa-miR-302a-3p; hsa-miR-26a-5p; hsa-miR-24-3p; hsa-miR-222-3p; hsa-miR-221-3p; hsa-miR-21-5p; hsa-miR-20a-5p; hsa-miR-204-5p; hsa-miR-185-5p; hsa-miR-182-5p; hsa-miR-181a-5p; hsa-miR-17-5p; hsa-miR-16-5p; hsa-miR-15b-5p; hsa-miR-152-3p; hsa-miR-148a-3p; h…
Pathways (miRWalk)	WP205 IL 7 signaling pathway	over-represented	1.51687e-07	12.9022	31	hsa-miR-93-5p; hsa-miR-503-5p; hsa-miR-449a; hsa-miR-429; hsa-miR-34c-5p; hsa-miR-34b-5p; hsa-miR-34b-3p; hsa-miR-34a-5p; hsa-miR-302c-3p; hsa-miR-302b-3p; hsa-miR-302a-3p; hsa-miR-26a-5p; hsa-miR-24-3p; hsa-miR-222-3p; hsa-miR-221-3p; hsa-miR-21-5p; hsa-miR-20a-5p; hsa-miR-199a-3p; hsa-miR-195-5p; hsa-miR-185-5p; hsa-miR-181a-5p; hsa-miR-17-5p; hsa-miR-16-5p; hsa-miR-15b-5p; hsa-miR-15a-5p; hsa-…
Gene Ontology (miRWalk)	GO0006184 gtp catabolic process	over-represented	5.81794e-07	13.0246	31	hsa-miR-93-5p; hsa-miR-608; hsa-miR-34a-5p; hsa-miR-330-3p; hsa-miR-30d-5p; hsa-miR-30b-5p; hsa-miR-26a-5p; hsa-miR-24-3p; hsa-miR-221-3p; hsa-miR-216a-5p; hsa-miR-214-3p; hsa-miR-21-5p; hsa-miR-20a-5p; hsa-miR-205-5p; hsa-miR-200b-3p; hsa-miR-200a-3p; hsa-miR-195-5p; hsa-miR-185-5p; hsa-miR-182-5p; hsa-miR-181a-5p; hsa-miR-17-5p; hsa-miR-16-5p; hsa-miR-15b-5p; hsa-miR-15a-5p; hsa-miR-148a-3p; hs…
Gene Ontology (miRWalk)	GO0030890 positive regulation of b cell proliferation	over-represented	7.17141e-07	13.1368	31	hsa-miR-93-5p; hsa-miR-503-5p; hsa-miR-449a; hsa-miR-429; hsa-miR-372-3p; hsa-miR-34c-5p; hsa-miR-34b-5p; hsa-miR-34a-5p; hsa-miR-342-3p; hsa-miR-30b-5p; hsa-miR-302a-3p; hsa-miR-221-3p; hsa-miR-21-5p; hsa-miR-20a-5p; hsa-miR-204-5p; hsa-miR-200c-3p; hsa-miR-200b-3p; hsa-miR-195-5p; hsa-miR-182-5p; hsa-miR-181c-5p; hsa-miR-181b-5p; hsa-miR-181a-5p; hsa-miR-17-5p; hsa-miR-16-5p; hsa-miR-15b-5p; hs…
Gene Ontology (miRWalk)	GO0016044 cellular membrane organization	over-represented	4.49012e-06	14.1474	31	hsa-miR-93-5p; hsa-miR-503-5p; hsa-miR-34a-5p; hsa-miR-342-3p; hsa-miR-330-3p; hsa-miR-328-3p; hsa-miR-32-5p; hsa-miR-30b-5p; hsa-miR-26a-5p; hsa-miR-25-3p; hsa-miR-24-3p; hsa-miR-222-3p; hsa-miR-221-3p; hsa-miR-21-5p; hsa-miR-20a-5p; hsa-miR-205-5p; hsa-miR-204-5p; hsa-miR-195-5p; hsa-miR-185-5p; hsa-miR-181b-5p; hsa-miR-181a-5p; hsa-miR-17-5p; hsa-miR-16-5p; hsa-miR-15b-5p; hsa-miR-15a-5p; hsa-…
Gene Ontology (miRWalk)	GO0043687 post translational protein modification	over-represented	4.49012e-06	14.1474	31	hsa-miR-93-5p; hsa-miR-503-5p; hsa-miR-34a-5p; hsa-miR-342-3p; hsa-miR-328-3p; hsa-miR-32-5p; hsa-miR-30d-5p; hsa-miR-30b-5p; hsa-miR-26a-5p; hsa-miR-25-3p; hsa-miR-24-3p; hsa-miR-222-3p; hsa-miR-221-3p; hsa-miR-214-3p; hsa-miR-21-5p; hsa-miR-20a-5p; hsa-miR-204-5p; hsa-miR-185-5p; hsa-miR-181b-5p; hsa-miR-181a-5p; hsa-miR-17-5p; hsa-miR-16-5p; hsa-miR-15b-5p; hsa-miR-15a-5p; hsa-miR-145-5p; hsa-…
Gene Ontology (miRWalk)	GO0032496 response to lipopolysaccharide	over-represented	5.39733e-06	14.2596	31	hsa-miR-93-5p; hsa-miR-503-5p; hsa-miR-449a; hsa-miR-34c-5p; hsa-miR-34b-3p; hsa-miR-34a-5p; hsa-miR-342-3p; hsa-miR-328-3p; hsa-miR-30b-5p; hsa-miR-302a-3p; hsa-miR-26a-5p; hsa-miR-24-3p; hsa-miR-222-3p; hsa-miR-221-3p; hsa-miR-21-5p; hsa-miR-204-5p; hsa-miR-200c-3p; hsa-miR-195-5p; hsa-miR-181a-5p; hsa-miR-17-5p; hsa-miR-16-5p; hsa-miR-15b-5p; hsa-miR-15a-5p; hsa-miR-153-3p; hsa-miR-150-5p; hsa…
Gene Ontology (miRWalk)	GO0008624 induction of apoptosis by extracellular signals	over-represented	1.11254e-05	14.7088	31	hsa-miR-373-3p; hsa-miR-34c-5p; hsa-miR-34b-5p; hsa-miR-34a-5p; hsa-miR-330-3p; hsa-miR-32-5p; hsa-miR-30d-5p; hsa-miR-30b-5p; hsa-miR-26a-5p; hsa-miR-25-3p; hsa-miR-24-3p; hsa-miR-222-3p; hsa-miR-221-3p; hsa-miR-214-3p; hsa-miR-21-5p; hsa-miR-20a-5p; hsa-miR-195-5p; hsa-miR-185-5p; hsa-miR-181b-5p; hsa-miR-181a-5p; hsa-miR-17-5p; hsa-miR-16-5p; hsa-miR-15b-5p; hsa-miR-145-5p; hsa-miR-138-5p; hsa…
Pathways (miRWalk)	hsa04662 B cell receptor signaling pathway	over-represented	2.83839e-05	15.8403	31	hsa-miR-93-5p; hsa-miR-708-5p; hsa-miR-373-3p; hsa-miR-34a-5p; hsa-miR-342-3p; hsa-miR-302c-3p; hsa-miR-302b-3p; hsa-miR-302a-3p; hsa-miR-26a-5p; hsa-miR-24-3p; hsa-miR-222-3p; hsa-miR-221-3p; hsa-miR-21-5p; hsa-miR-20a-5p; hsa-miR-200c-3p; hsa-miR-199a-3p; hsa-miR-195-5p; hsa-miR-185-5p; hsa-miR-181c-5p; hsa-miR-181a-5p; hsa-miR-17-5p; hsa-miR-16-5p; hsa-miR-15b-5p; hsa-miR-15a-5p; hsa-miR-145-5…
Pathways (miRWalk)	hsa05416 Viral myocarditis	over-represented	8.27851e-05	16.6068	31	hsa-miR-93-5p; hsa-miR-503-5p; hsa-miR-449a; hsa-miR-34c-5p; hsa-miR-34b-5p; hsa-miR-34b-3p; hsa-miR-34a-5p; hsa-miR-342-3p; hsa-miR-30d-5p; hsa-miR-302c-3p; hsa-miR-302a-3p; hsa-miR-26a-5p; hsa-miR-25-3p; hsa-miR-24-3p; hsa-miR-222-3p; hsa-miR-221-3p; hsa-miR-21-5p; hsa-miR-20a-5p; hsa-miR-195-5p; hsa-miR-17-5p; hsa-miR-16-5p; hsa-miR-15b-5p; hsa-miR-15a-5p; hsa-miR-152-3p; hsa-miR-148a-3p; hsa-…
Pathways (miRWalk)	P00012 Cadherin signaling pathway	over-represented	9.73218e-05	16.7345	31	hsa-miR-93-5p; hsa-miR-429; hsa-miR-372-3p; hsa-miR-34a-5p; hsa-miR-342-3p; hsa-miR-26a-5p; hsa-miR-25-3p; hsa-miR-24-3p; hsa-miR-222-3p; hsa-miR-221-3p; hsa-miR-214-3p; hsa-miR-21-5p; hsa-miR-205-5p; hsa-miR-204-5p; hsa-miR-200c-3p; hsa-miR-200b-3p; hsa-miR-200a-3p; hsa-miR-185-5p; hsa-miR-181a-5p; hsa-miR-17-5p; hsa-miR-16-5p; hsa-miR-15a-5p; hsa-miR-145-5p; hsa-miR-141-3p; hsa-miR-138-5p; hsa-…
Pathways (miRWalk)	hsa04540 Gap junction	over-represented	0.000155124	17.1178	31	hsa-miR-93-5p; hsa-miR-708-5p; hsa-miR-34a-5p; hsa-miR-342-3p; hsa-miR-330-3p; hsa-miR-32-5p; hsa-miR-30d-5p; hsa-miR-26a-5p; hsa-miR-25-3p; hsa-miR-24-3p; hsa-miR-221-3p; hsa-miR-214-3p; hsa-miR-21-5p; hsa-miR-20a-5p; hsa-miR-205-5p; hsa-miR-200c-3p; hsa-miR-199a-3p; hsa-miR-185-5p; hsa-miR-182-5p; hsa-miR-181c-5p; hsa-miR-181a-5p; hsa-miR-17-5p; hsa-miR-16-5p; hsa-miR-15b-5p; hsa-miR-145-5p; hs…
Gene Ontology (miRWalk)	GO0006508 proteolysis	over-represented	0.000270987	17.0667	31	hsa-miR-93-5p; hsa-miR-503-5p; hsa-miR-34a-5p; hsa-miR-328-3p; hsa-miR-32-5p; hsa-miR-30d-5p; hsa-miR-30b-5p; hsa-miR-26a-5p; hsa-miR-25-3p; hsa-miR-24-3p; hsa-miR-222-3p; hsa-miR-221-3p; hsa-miR-21-5p; hsa-miR-20a-5p; hsa-miR-204-5p; hsa-miR-200a-3p; hsa-miR-181b-5p; hsa-miR-181a-5p; hsa-miR-17-5p; hsa-miR-16-5p; hsa-miR-15a-5p; hsa-miR-145-5p; hsa-miR-140-5p; hsa-miR-138-5p; hsa-miR-130b-3p; hs…
Gene Ontology (miRWalk)	GO0006413 translational initiation	over-represented	0.00394104	19.7614	31	hsa-miR-93-5p; hsa-miR-503-5p; hsa-miR-34a-5p; hsa-miR-342-3p; hsa-miR-330-3p; hsa-miR-328-3p; hsa-miR-32-5p; hsa-miR-30d-5p; hsa-miR-30b-5p; hsa-miR-26a-5p; hsa-miR-25-3p; hsa-miR-24-3p; hsa-miR-222-3p; hsa-miR-221-3p; hsa-miR-21-5p; hsa-miR-20a-5p; hsa-miR-204-5p; hsa-miR-195-5p; hsa-miR-185-5p; hsa-miR-182-5p; hsa-miR-181b-5p; hsa-miR-181a-5p; hsa-miR-17-5p; hsa-miR-16-5p; hsa-miR-15b-5p; hsa-…
Gene Ontology (miRWalk)	GO0002326 b cell lineage commitment	over-represented	4.46574e-13	7.29825	30	hsa-miR-608; hsa-miR-449a; hsa-miR-429; hsa-miR-34c-5p; hsa-miR-34b-5p; hsa-miR-34a-5p; hsa-miR-342-3p; hsa-miR-30d-5p; hsa-miR-25-3p; hsa-miR-222-3p; hsa-miR-221-3p; hsa-miR-214-3p; hsa-miR-21-5p; hsa-miR-20a-5p; hsa-miR-204-5p; hsa-miR-200c-3p; hsa-miR-200b-3p; hsa-miR-195-5p; hsa-miR-182-5p; hsa-miR-181c-5p; hsa-miR-181b-5p; hsa-miR-181a-5p; hsa-miR-17-5p; hsa-miR-16-5p; hsa-miR-15b-5p; hsa-mi…
Gene Ontology (miRWalk)	GO0030225 macrophage differentiation	over-represented	7.54699e-12	8.08421	30	hsa-miR-93-5p; hsa-miR-608; hsa-miR-503-5p; hsa-miR-373-3p; hsa-miR-372-3p; hsa-miR-34b-3p; hsa-miR-34a-5p; hsa-miR-330-3p; hsa-miR-30b-5p; hsa-miR-216a-5p; hsa-miR-21-5p; hsa-miR-20a-5p; hsa-miR-205-5p; hsa-miR-200c-3p; hsa-miR-200b-3p; hsa-miR-195-5p; hsa-miR-185-5p; hsa-miR-17-5p; hsa-miR-16-5p; hsa-miR-15b-5p; hsa-miR-15a-5p; hsa-miR-150-5p; hsa-miR-145-5p; hsa-miR-140-5p; hsa-miR-138-5p; hsa…
Gene Ontology (miRWalk)	GO0043536 positive regulation of blood vessel endothelial cell migration	over-represented	2.78062e-10	9.20702	30	hsa-miR-93-5p; hsa-miR-503-5p; hsa-miR-373-3p; hsa-miR-372-3p; hsa-miR-34b-3p; hsa-miR-34a-5p; hsa-miR-330-3p; hsa-miR-32-5p; hsa-miR-302c-3p; hsa-miR-302b-3p; hsa-miR-302a-3p; hsa-miR-24-3p; hsa-miR-221-3p; hsa-miR-21-5p; hsa-miR-20a-5p; hsa-miR-205-5p; hsa-miR-200c-3p; hsa-miR-200b-3p; hsa-miR-195-5p; hsa-miR-185-5p; hsa-miR-17-5p; hsa-miR-16-5p; hsa-miR-15b-5p; hsa-miR-15a-5p; hsa-miR-150-5p; …
Gene Ontology (miRWalk)	GO0045785 positive regulation of cell adhesion	over-represented	2.78062e-10	9.20702	30	hsa-miR-93-5p; hsa-miR-503-5p; hsa-miR-373-3p; hsa-miR-372-3p; hsa-miR-34b-3p; hsa-miR-34a-5p; hsa-miR-330-3p; hsa-miR-328-3p; hsa-miR-32-5p; hsa-miR-302b-3p; hsa-miR-25-3p; hsa-miR-21-5p; hsa-miR-20a-5p; hsa-miR-205-5p; hsa-miR-200c-3p; hsa-miR-200b-3p; hsa-miR-195-5p; hsa-miR-17-5p; hsa-miR-16-5p; hsa-miR-15b-5p; hsa-miR-15a-5p; hsa-miR-150-5p; hsa-miR-148a-3p; hsa-miR-145-5p; hsa-miR-140-5p; h…
Gene Ontology (miRWalk)	GO0071230 cellular response to amino acid stimulus	over-represented	2.78062e-10	9.20702	30	hsa-miR-93-5p; hsa-miR-429; hsa-miR-34a-5p; hsa-miR-342-3p; hsa-miR-30b-5p; hsa-miR-26a-5p; hsa-miR-25-3p; hsa-miR-24-3p; hsa-miR-222-3p; hsa-miR-221-3p; hsa-miR-21-5p; hsa-miR-20a-5p; hsa-miR-205-5p; hsa-miR-200c-3p; hsa-miR-200b-3p; hsa-miR-200a-3p; hsa-miR-185-5p; hsa-miR-16-5p; hsa-miR-152-3p; hsa-miR-150-5p; hsa-miR-148a-3p; hsa-miR-141-3p; hsa-miR-140-5p; hsa-miR-138-5p; hsa-miR-130b-3p; hs…
Gene Ontology (miRWalk)	GO0040008 regulation of growth	over-represented	1.05226e-09	9.65614	30	hsa-miR-93-5p; hsa-miR-590-5p; hsa-miR-503-5p; hsa-miR-429; hsa-miR-372-3p; hsa-miR-34a-5p; hsa-miR-30b-5p; hsa-miR-302b-3p; hsa-miR-26a-5p; hsa-miR-25-3p; hsa-miR-24-3p; hsa-miR-222-3p; hsa-miR-21-5p; hsa-miR-20a-5p; hsa-miR-204-5p; hsa-miR-200c-3p; hsa-miR-200b-3p; hsa-miR-200a-3p; hsa-miR-185-5p; hsa-miR-181a-5p; hsa-miR-17-5p; hsa-miR-16-5p; hsa-miR-145-5p; hsa-miR-141-3p; hsa-miR-130b-3p; hs…
Gene Ontology (miRWalk)	GO0060333 interferon gamma mediated signaling pathway	over-represented	1.05226e-09	9.65614	30	hsa-miR-93-5p; hsa-miR-708-5p; hsa-miR-608; hsa-miR-520c-3p; hsa-miR-373-3p; hsa-miR-34a-5p; hsa-miR-330-3p; hsa-miR-328-3p; hsa-miR-30d-5p; hsa-miR-30b-5p; hsa-miR-222-3p; hsa-miR-221-3p; hsa-miR-216a-5p; hsa-miR-21-5p; hsa-miR-200a-3p; hsa-miR-199a-3p; hsa-miR-195-5p; hsa-miR-181b-5p; hsa-miR-181a-5p; hsa-miR-17-5p; hsa-miR-16-5p; hsa-miR-15b-5p; hsa-miR-15a-5p; hsa-miR-152-3p; hsa-miR-148a-3p;…
Gene Ontology (miRWalk)	GO0006959 humoral immune response	over-represented	2.00852e-09	9.8807	30	hsa-miR-449a; hsa-miR-429; hsa-miR-373-3p; hsa-miR-34c-5p; hsa-miR-34b-5p; hsa-miR-34a-5p; hsa-miR-26a-5p; hsa-miR-25-3p; hsa-miR-24-3p; hsa-miR-21-5p; hsa-miR-20a-5p; hsa-miR-204-5p; hsa-miR-200c-3p; hsa-miR-200b-3p; hsa-miR-195-5p; hsa-miR-182-5p; hsa-miR-181c-5p; hsa-miR-181b-5p; hsa-miR-181a-5p; hsa-miR-17-5p; hsa-miR-16-5p; hsa-miR-15b-5p; hsa-miR-15a-5p; hsa-miR-153-3p; hsa-miR-148a-3p; hsa…
Gene Ontology (miRWalk)	GO0018108 peptidyl tyrosine phosphorylation	over-represented	2.72066e-09	9.99298	30	hsa-miR-93-5p; hsa-miR-503-5p; hsa-miR-372-3p; hsa-miR-34c-5p; hsa-miR-34b-3p; hsa-miR-34a-5p; hsa-miR-342-3p; hsa-miR-26a-5p; hsa-miR-222-3p; hsa-miR-221-3p; hsa-miR-21-5p; hsa-miR-20a-5p; hsa-miR-205-5p; hsa-miR-200c-3p; hsa-miR-200b-3p; hsa-miR-195-5p; hsa-miR-181c-5p; hsa-miR-181b-5p; hsa-miR-17-5p; hsa-miR-16-5p; hsa-miR-15b-5p; hsa-miR-150-5p; hsa-miR-148a-3p; hsa-miR-140-5p; hsa-miR-138-5p…
Gene Ontology (miRWalk)	GO0001756 somitogenesis	over-represented	4.91136e-09	10.2175	30	hsa-miR-608; hsa-miR-429; hsa-miR-34a-5p; hsa-miR-30d-5p; hsa-miR-25-3p; hsa-miR-222-3p; hsa-miR-221-3p; hsa-miR-214-3p; hsa-miR-21-5p; hsa-miR-205-5p; hsa-miR-204-5p; hsa-miR-200c-3p; hsa-miR-200b-3p; hsa-miR-200a-3p; hsa-miR-182-5p; hsa-miR-181b-5p; hsa-miR-181a-5p; hsa-miR-17-5p; hsa-miR-16-5p; hsa-miR-15a-5p; hsa-miR-153-3p; hsa-miR-150-5p; hsa-miR-148a-3p; hsa-miR-141-3p; hsa-miR-140-5p; hsa…
Gene Ontology (miRWalk)	GO0034644 cellular response to uv	over-represented	1.45922e-08	10.6667	30	hsa-miR-93-5p; hsa-miR-608; hsa-miR-503-5p; hsa-miR-449b-5p; hsa-miR-449a; hsa-miR-429; hsa-miR-34c-5p; hsa-miR-34b-5p; hsa-miR-34b-3p; hsa-miR-34a-5p; hsa-miR-30d-5p; hsa-miR-26a-5p; hsa-miR-25-3p; hsa-miR-24-3p; hsa-miR-222-3p; hsa-miR-221-3p; hsa-miR-214-3p; hsa-miR-21-5p; hsa-miR-20a-5p; hsa-miR-205-5p; hsa-miR-181a-5p; hsa-miR-17-5p; hsa-miR-16-5p; hsa-miR-15a-5p; hsa-miR-150-5p; hsa-miR-148…
Gene Ontology (miRWalk)	GO0005096 gtpase activator activity	over-represented	2.50601e-08	10.8912	30	hsa-miR-93-5p; hsa-miR-429; hsa-miR-373-3p; hsa-miR-34a-5p; hsa-miR-32-5p; hsa-miR-30d-5p; hsa-miR-26a-5p; hsa-miR-25-3p; hsa-miR-24-3p; hsa-miR-222-3p; hsa-miR-221-3p; hsa-miR-214-3p; hsa-miR-21-5p; hsa-miR-20a-5p; hsa-miR-205-5p; hsa-miR-200c-3p; hsa-miR-200b-3p; hsa-miR-200a-3p; hsa-miR-181b-5p; hsa-miR-181a-5p; hsa-miR-17-5p; hsa-miR-16-5p; hsa-miR-141-3p; hsa-miR-138-5p; hsa-miR-130b-3p; hsa…
Pathways (miRWalk)	WP170 Nuclear Receptors	over-represented	3.31139e-08	11.497	30	hsa-miR-93-5p; hsa-miR-449a; hsa-miR-372-3p; hsa-miR-34c-5p; hsa-miR-34b-5p; hsa-miR-34a-5p; hsa-miR-330-3p; hsa-miR-32-5p; hsa-miR-30d-5p; hsa-miR-302c-3p; hsa-miR-302a-3p; hsa-miR-26a-5p; hsa-miR-24-3p; hsa-miR-222-3p; hsa-miR-221-3p; hsa-miR-21-5p; hsa-miR-204-5p; hsa-miR-185-5p; hsa-miR-182-5p; hsa-miR-181b-5p; hsa-miR-16-5p; hsa-miR-15b-5p; hsa-miR-148a-3p; hsa-miR-141-3p; hsa-miR-138-5p; hs…
Gene Ontology (miRWalk)	GO2000379 positive regulation of reactive oxygen species metabolic process	over-represented	7.5149e-08	11.3404	30	hsa-miR-93-5p; hsa-miR-608; hsa-miR-590-5p; hsa-miR-503-5p; hsa-miR-372-3p; hsa-miR-34a-5p; hsa-miR-30d-5p; hsa-miR-302b-3p; hsa-miR-302a-3p; hsa-miR-25-3p; hsa-miR-24-3p; hsa-miR-222-3p; hsa-miR-221-3p; hsa-miR-214-3p; hsa-miR-21-5p; hsa-miR-20a-5p; hsa-miR-204-5p; hsa-miR-200a-3p; hsa-miR-182-5p; hsa-miR-17-5p; hsa-miR-16-5p; hsa-miR-15a-5p; hsa-miR-153-3p; hsa-miR-150-5p; hsa-miR-145-5p; hsa-m…
Gene Ontology (miRWalk)	GO0045202 synapse	over-represented	1.23753e-07	11.5649	30	hsa-miR-93-5p; hsa-miR-708-5p; hsa-miR-520c-3p; hsa-miR-34a-5p; hsa-miR-328-3p; hsa-miR-26a-5p; hsa-miR-25-3p; hsa-miR-24-3p; hsa-miR-222-3p; hsa-miR-221-3p; hsa-miR-214-3p; hsa-miR-21-5p; hsa-miR-20a-5p; hsa-miR-204-5p; hsa-miR-200c-3p; hsa-miR-200a-3p; hsa-miR-185-5p; hsa-miR-182-5p; hsa-miR-181a-5p; hsa-miR-17-5p; hsa-miR-16-5p; hsa-miR-15a-5p; hsa-miR-153-3p; hsa-miR-148a-3p; hsa-miR-130b-3p;…
Pathways (miRWalk)	WP410 Diurnally regulated genes with circadian orthologs	over-represented	1.38795e-07	12.1357	30	hsa-miR-93-5p; hsa-miR-373-3p; hsa-miR-34a-5p; hsa-miR-32-5p; hsa-miR-30b-5p; hsa-miR-302a-3p; hsa-miR-26a-5p; hsa-miR-25-3p; hsa-miR-24-3p; hsa-miR-222-3p; hsa-miR-221-3p; hsa-miR-214-3p; hsa-miR-21-5p; hsa-miR-20a-5p; hsa-miR-200c-3p; hsa-miR-182-5p; hsa-miR-181a-5p; hsa-miR-17-5p; hsa-miR-16-5p; hsa-miR-15b-5p; hsa-miR-15a-5p; hsa-miR-148a-3p; hsa-miR-145-5p; hsa-miR-141-3p; hsa-miR-130b-3p; h…
Gene Ontology (miRWalk)	GO0043161 proteasomal ubiquitin dependent protein catabolic process	over-represented	1.57973e-07	11.6772	30	hsa-miR-449b-5p; hsa-miR-449a; hsa-miR-429; hsa-miR-373-3p; hsa-miR-34a-5p; hsa-miR-32-5p; hsa-miR-26a-5p; hsa-miR-24-3p; hsa-miR-222-3p; hsa-miR-221-3p; hsa-miR-216a-5p; hsa-miR-21-5p; hsa-miR-204-5p; hsa-miR-200c-3p; hsa-miR-200b-3p; hsa-miR-200a-3p; hsa-miR-181c-5p; hsa-miR-181b-5p; hsa-miR-181a-5p; hsa-miR-17-5p; hsa-miR-16-5p; hsa-miR-15b-5p; hsa-miR-141-3p; hsa-miR-138-5p; hsa-miR-130b-3p; …
Pathways (miRWalk)	hsa04330 Notch signaling pathway	over-represented	1.80534e-07	12.2635	30	hsa-miR-93-5p; hsa-miR-449b-5p; hsa-miR-449a; hsa-miR-429; hsa-miR-34c-5p; hsa-miR-34b-3p; hsa-miR-34a-5p; hsa-miR-32-5p; hsa-miR-26a-5p; hsa-miR-25-3p; hsa-miR-24-3p; hsa-miR-222-3p; hsa-miR-221-3p; hsa-miR-21-5p; hsa-miR-20a-5p; hsa-miR-200c-3p; hsa-miR-200b-3p; hsa-miR-182-5p; hsa-miR-181c-5p; hsa-miR-181b-5p; hsa-miR-181a-5p; hsa-miR-17-5p; hsa-miR-16-5p; hsa-miR-150-5p; hsa-miR-145-5p; hsa-m…
Gene Ontology (miRWalk)	GO0016604 nuclear body	over-represented	3.23295e-07	12.014	30	hsa-miR-93-5p; hsa-miR-608; hsa-miR-429; hsa-miR-34c-5p; hsa-miR-34b-5p; hsa-miR-34b-3p; hsa-miR-34a-5p; hsa-miR-32-5p; hsa-miR-30d-5p; hsa-miR-30b-5p; hsa-miR-26a-5p; hsa-miR-25-3p; hsa-miR-24-3p; hsa-miR-222-3p; hsa-miR-221-3p; hsa-miR-214-3p; hsa-miR-21-5p; hsa-miR-20a-5p; hsa-miR-195-5p; hsa-miR-185-5p; hsa-miR-181a-5p; hsa-miR-17-5p; hsa-miR-16-5p; hsa-miR-15a-5p; hsa-miR-150-5p; hsa-miR-145…
Gene Ontology (miRWalk)	GO0009653 anatomical structure morphogenesis	over-represented	4.06375e-07	12.1263	30	hsa-miR-93-5p; hsa-miR-429; hsa-miR-34a-5p; hsa-miR-328-3p; hsa-miR-30d-5p; hsa-miR-30b-5p; hsa-miR-25-3p; hsa-miR-24-3p; hsa-miR-222-3p; hsa-miR-221-3p; hsa-miR-21-5p; hsa-miR-205-5p; hsa-miR-204-5p; hsa-miR-200c-3p; hsa-miR-200b-3p; hsa-miR-200a-3p; hsa-miR-195-5p; hsa-miR-185-5p; hsa-miR-181a-5p; hsa-miR-17-5p; hsa-miR-16-5p; hsa-miR-15b-5p; hsa-miR-15a-5p; hsa-miR-145-5p; hsa-miR-141-3p; hsa-…
Gene Ontology (miRWalk)	GO0006987 activation of signaling protein activity involved in unfolded protein response	over-represented	6.37364e-07	12.3509	30	hsa-miR-93-5p; hsa-miR-503-5p; hsa-miR-429; hsa-miR-373-3p; hsa-miR-34a-5p; hsa-miR-342-3p; hsa-miR-32-5p; hsa-miR-30b-5p; hsa-miR-26a-5p; hsa-miR-25-3p; hsa-miR-24-3p; hsa-miR-222-3p; hsa-miR-221-3p; hsa-miR-214-3p; hsa-miR-21-5p; hsa-miR-204-5p; hsa-miR-200c-3p; hsa-miR-200b-3p; hsa-miR-200a-3p; hsa-miR-181b-5p; hsa-miR-17-5p; hsa-miR-16-5p; hsa-miR-15a-5p; hsa-miR-148a-3p; hsa-miR-141-3p; hsa-…
Gene Ontology (miRWalk)	GO0035264 multicellular organism growth	over-represented	6.37364e-07	12.3509	30	hsa-miR-93-5p; hsa-miR-608; hsa-miR-34a-5p; hsa-miR-330-3p; hsa-miR-32-5p; hsa-miR-30d-5p; hsa-miR-30b-5p; hsa-miR-26a-5p; hsa-miR-25-3p; hsa-miR-222-3p; hsa-miR-221-3p; hsa-miR-216a-5p; hsa-miR-214-3p; hsa-miR-21-5p; hsa-miR-20a-5p; hsa-miR-195-5p; hsa-miR-185-5p; hsa-miR-182-5p; hsa-miR-181b-5p; hsa-miR-181a-5p; hsa-miR-17-5p; hsa-miR-16-5p; hsa-miR-15a-5p; hsa-miR-150-5p; hsa-miR-148a-3p; hsa-…
Gene Ontology (miRWalk)	GO0005911 cell cell junction	over-represented	9.89349e-07	12.5754	30	hsa-miR-93-5p; hsa-miR-34a-5p; hsa-miR-342-3p; hsa-miR-328-3p; hsa-miR-32-5p; hsa-miR-30b-5p; hsa-miR-26a-5p; hsa-miR-25-3p; hsa-miR-24-3p; hsa-miR-222-3p; hsa-miR-221-3p; hsa-miR-214-3p; hsa-miR-21-5p; hsa-miR-204-5p; hsa-miR-200a-3p; hsa-miR-181a-5p; hsa-miR-17-5p; hsa-miR-16-5p; hsa-miR-15b-5p; hsa-miR-15a-5p; hsa-miR-150-5p; hsa-miR-145-5p; hsa-miR-140-5p; hsa-miR-138-5p; hsa-miR-130b-3p; hsa…
Gene Ontology (miRWalk)	GO0007186 g protein coupled receptor signaling pathway	over-represented	9.89349e-07	12.5754	30	hsa-miR-93-5p; hsa-miR-373-3p; hsa-miR-34a-5p; hsa-miR-328-3p; hsa-miR-30d-5p; hsa-miR-30b-5p; hsa-miR-302c-3p; hsa-miR-302b-3p; hsa-miR-302a-3p; hsa-miR-26a-5p; hsa-miR-24-3p; hsa-miR-222-3p; hsa-miR-221-3p; hsa-miR-21-5p; hsa-miR-20a-5p; hsa-miR-204-5p; hsa-miR-200c-3p; hsa-miR-195-5p; hsa-miR-185-5p; hsa-miR-181a-5p; hsa-miR-17-5p; hsa-miR-16-5p; hsa-miR-150-5p; hsa-miR-148a-3p; hsa-miR-130b-3…
Gene Ontology (miRWalk)	GO0009952 anterior posterior pattern specification	over-represented	9.89349e-07	12.5754	30	hsa-miR-93-5p; hsa-miR-429; hsa-miR-34a-5p; hsa-miR-32-5p; hsa-miR-30d-5p; hsa-miR-302c-3p; hsa-miR-302a-3p; hsa-miR-26a-5p; hsa-miR-221-3p; hsa-miR-21-5p; hsa-miR-20a-5p; hsa-miR-204-5p; hsa-miR-200c-3p; hsa-miR-200b-3p; hsa-miR-200a-3p; hsa-miR-185-5p; hsa-miR-182-5p; hsa-miR-181c-5p; hsa-miR-181b-5p; hsa-miR-181a-5p; hsa-miR-17-5p; hsa-miR-16-5p; hsa-miR-148a-3p; hsa-miR-141-3p; hsa-miR-140-5p…
Gene Ontology (miRWalk)	GO0007568 aging	over-represented	3.48446e-06	13.2491	30	hsa-miR-93-5p; hsa-miR-708-5p; hsa-miR-429; hsa-miR-34a-5p; hsa-miR-342-3p; hsa-miR-32-5p; hsa-miR-30b-5p; hsa-miR-26a-5p; hsa-miR-25-3p; hsa-miR-24-3p; hsa-miR-222-3p; hsa-miR-221-3p; hsa-miR-21-5p; hsa-miR-204-5p; hsa-miR-200c-3p; hsa-miR-200b-3p; hsa-miR-200a-3p; hsa-miR-181b-5p; hsa-miR-17-5p; hsa-miR-16-5p; hsa-miR-15a-5p; hsa-miR-145-5p; hsa-miR-141-3p; hsa-miR-130b-3p; hsa-miR-126-3p; hsa-…
Gene Ontology (miRWalk)	GO0050852 t cell receptor signaling pathway	over-represented	5.18378e-06	13.4737	30	hsa-miR-93-5p; hsa-miR-373-3p; hsa-miR-34c-5p; hsa-miR-34b-3p; hsa-miR-34a-5p; hsa-miR-30b-5p; hsa-miR-26a-5p; hsa-miR-24-3p; hsa-miR-222-3p; hsa-miR-221-3p; hsa-miR-216a-5p; hsa-miR-214-3p; hsa-miR-21-5p; hsa-miR-20a-5p; hsa-miR-200c-3p; hsa-miR-195-5p; hsa-miR-185-5p; hsa-miR-181b-5p; hsa-miR-181a-5p; hsa-miR-17-5p; hsa-miR-16-5p; hsa-miR-15b-5p; hsa-miR-15a-5p; hsa-miR-141-3p; hsa-miR-140-5p; …
Gene Ontology (miRWalk)	GO0000307 cyclin dependent protein kinase holoenzyme complex	over-represented	6.24867e-06	13.586	30	hsa-miR-93-5p; hsa-miR-503-5p; hsa-miR-449b-5p; hsa-miR-449a; hsa-miR-372-3p; hsa-miR-34c-5p; hsa-miR-34b-5p; hsa-miR-34b-3p; hsa-miR-34a-5p; hsa-miR-342-3p; hsa-miR-302c-3p; hsa-miR-302b-3p; hsa-miR-302a-3p; hsa-miR-26a-5p; hsa-miR-25-3p; hsa-miR-24-3p; hsa-miR-21-5p; hsa-miR-20a-5p; hsa-miR-195-5p; hsa-miR-185-5p; hsa-miR-182-5p; hsa-miR-17-5p; hsa-miR-16-5p; hsa-miR-15b-5p; hsa-miR-15a-5p; hsa…
Pathways (miRWalk)	WP35 G Protein Signaling Pathways	over-represented	1.08194e-05	14.4351	30	hsa-miR-93-5p; hsa-miR-34a-5p; hsa-miR-342-3p; hsa-miR-32-5p; hsa-miR-30d-5p; hsa-miR-30b-5p; hsa-miR-26a-5p; hsa-miR-25-3p; hsa-miR-24-3p; hsa-miR-221-3p; hsa-miR-21-5p; hsa-miR-20a-5p; hsa-miR-205-5p; hsa-miR-204-5p; hsa-miR-200c-3p; hsa-miR-185-5p; hsa-miR-182-5p; hsa-miR-181c-5p; hsa-miR-181a-5p; hsa-miR-17-5p; hsa-miR-16-5p; hsa-miR-148a-3p; hsa-miR-145-5p; hsa-miR-130b-3p; hsa-miR-126-3p; h…
Gene Ontology (miRWalk)	GO0042826 histone deacetylase binding	over-represented	1.09543e-05	13.9228	30	hsa-miR-93-5p; hsa-miR-708-5p; hsa-miR-449b-5p; hsa-miR-449a; hsa-miR-373-3p; hsa-miR-34a-5p; hsa-miR-342-3p; hsa-miR-328-3p; hsa-miR-32-5p; hsa-miR-30b-5p; hsa-miR-26a-5p; hsa-miR-25-3p; hsa-miR-24-3p; hsa-miR-222-3p; hsa-miR-221-3p; hsa-miR-214-3p; hsa-miR-21-5p; hsa-miR-20a-5p; hsa-miR-181b-5p; hsa-miR-181a-5p; hsa-miR-17-5p; hsa-miR-16-5p; hsa-miR-15b-5p; hsa-miR-148a-3p; hsa-miR-140-5p; hsa-…
Pathways (miRWalk)	hsa04720 Long term potentiation	over-represented	1.33077e-05	14.5629	30	hsa-miR-93-5p; hsa-miR-503-5p; hsa-miR-429; hsa-miR-34a-5p; hsa-miR-342-3p; hsa-miR-32-5p; hsa-miR-26a-5p; hsa-miR-25-3p; hsa-miR-24-3p; hsa-miR-214-3p; hsa-miR-21-5p; hsa-miR-20a-5p; hsa-miR-200c-3p; hsa-miR-200b-3p; hsa-miR-199a-3p; hsa-miR-185-5p; hsa-miR-182-5p; hsa-miR-181c-5p; hsa-miR-181b-5p; hsa-miR-181a-5p; hsa-miR-17-5p; hsa-miR-16-5p; hsa-miR-15b-5p; hsa-miR-150-5p; hsa-miR-145-5p; hsa…
Gene Ontology (miRWalk)	GO0006364 rrna processing	over-represented	1.54134e-05	14.1474	30	hsa-miR-449b-5p; hsa-miR-449a; hsa-miR-34a-5p; hsa-miR-342-3p; hsa-miR-328-3p; hsa-miR-30d-5p; hsa-miR-26a-5p; hsa-miR-25-3p; hsa-miR-24-3p; hsa-miR-222-3p; hsa-miR-221-3p; hsa-miR-216a-5p; hsa-miR-21-5p; hsa-miR-20a-5p; hsa-miR-204-5p; hsa-miR-195-5p; hsa-miR-182-5p; hsa-miR-181c-5p; hsa-miR-181b-5p; hsa-miR-181a-5p; hsa-miR-17-5p; hsa-miR-16-5p; hsa-miR-15b-5p; hsa-miR-15a-5p; hsa-miR-148a-3p; …
Pathways (miRWalk)	hsa04664 Fc epsilon RI signaling pathway	over-represented	2.47624e-05	14.9461	30	hsa-miR-93-5p; hsa-miR-708-5p; hsa-miR-34a-5p; hsa-miR-342-3p; hsa-miR-302c-3p; hsa-miR-302b-3p; hsa-miR-302a-3p; hsa-miR-24-3p; hsa-miR-222-3p; hsa-miR-214-3p; hsa-miR-21-5p; hsa-miR-20a-5p; hsa-miR-205-5p; hsa-miR-200a-3p; hsa-miR-199a-3p; hsa-miR-185-5p; hsa-miR-181c-5p; hsa-miR-181a-5p; hsa-miR-17-5p; hsa-miR-16-5p; hsa-miR-15b-5p; hsa-miR-15a-5p; hsa-miR-145-5p; hsa-miR-141-3p; hsa-miR-126-3…
Gene Ontology (miRWalk)	GO0009615 response to virus	over-represented	6.72483e-05	15.1579	30	hsa-miR-449b-5p; hsa-miR-449a; hsa-miR-34b-5p; hsa-miR-34b-3p; hsa-miR-34a-5p; hsa-miR-30d-5p; hsa-miR-26a-5p; hsa-miR-25-3p; hsa-miR-24-3p; hsa-miR-222-3p; hsa-miR-221-3p; hsa-miR-21-5p; hsa-miR-204-5p; hsa-miR-200c-3p; hsa-miR-195-5p; hsa-miR-185-5p; hsa-miR-181b-5p; hsa-miR-181a-5p; hsa-miR-17-5p; hsa-miR-16-5p; hsa-miR-15b-5p; hsa-miR-15a-5p; hsa-miR-150-5p; hsa-miR-145-5p; hsa-miR-130b-3p; h…
Gene Ontology (miRWalk)	GO0006457 protein folding	over-represented	0.000994853	17.4035	30	hsa-miR-93-5p; hsa-miR-708-5p; hsa-miR-503-5p; hsa-miR-34a-5p; hsa-miR-342-3p; hsa-miR-328-3p; hsa-miR-32-5p; hsa-miR-26a-5p; hsa-miR-25-3p; hsa-miR-24-3p; hsa-miR-222-3p; hsa-miR-221-3p; hsa-miR-214-3p; hsa-miR-21-5p; hsa-miR-204-5p; hsa-miR-200c-3p; hsa-miR-185-5p; hsa-miR-182-5p; hsa-miR-181b-5p; hsa-miR-181a-5p; hsa-miR-17-5p; hsa-miR-16-5p; hsa-miR-15b-5p; hsa-miR-15a-5p; hsa-miR-148a-3p; hs…
Gene Ontology (miRWalk)	GO0003735 structural constituent of ribosome	over-represented	0.00293947	18.5263	30	hsa-miR-93-5p; hsa-miR-503-5p; hsa-miR-34a-5p; hsa-miR-342-3p; hsa-miR-330-3p; hsa-miR-328-3p; hsa-miR-32-5p; hsa-miR-30d-5p; hsa-miR-30b-5p; hsa-miR-26a-5p; hsa-miR-25-3p; hsa-miR-24-3p; hsa-miR-222-3p; hsa-miR-221-3p; hsa-miR-21-5p; hsa-miR-20a-5p; hsa-miR-204-5p; hsa-miR-195-5p; hsa-miR-185-5p; hsa-miR-182-5p; hsa-miR-181b-5p; hsa-miR-181a-5p; hsa-miR-17-5p; hsa-miR-16-5p; hsa-miR-15b-5p; hsa-…
Gene Ontology (miRWalk)	GO0000184 nuclear transcribed mrna catabolic process nonsense mediated decay	over-represented	0.00394104	18.8632	30	hsa-miR-93-5p; hsa-miR-708-5p; hsa-miR-503-5p; hsa-miR-34a-5p; hsa-miR-342-3p; hsa-miR-330-3p; hsa-miR-328-3p; hsa-miR-32-5p; hsa-miR-30d-5p; hsa-miR-30b-5p; hsa-miR-26a-5p; hsa-miR-25-3p; hsa-miR-24-3p; hsa-miR-222-3p; hsa-miR-221-3p; hsa-miR-21-5p; hsa-miR-20a-5p; hsa-miR-204-5p; hsa-miR-195-5p; hsa-miR-185-5p; hsa-miR-182-5p; hsa-miR-181b-5p; hsa-miR-181a-5p; hsa-miR-17-5p; hsa-miR-16-5p; hsa-…
Gene Ontology (miRWalk)	GO0006614 srp dependent cotranslational protein targeting to membrane	over-represented	0.00426471	18.9754	30	hsa-miR-93-5p; hsa-miR-503-5p; hsa-miR-34a-5p; hsa-miR-342-3p; hsa-miR-330-3p; hsa-miR-328-3p; hsa-miR-32-5p; hsa-miR-30d-5p; hsa-miR-30b-5p; hsa-miR-26a-5p; hsa-miR-25-3p; hsa-miR-24-3p; hsa-miR-222-3p; hsa-miR-221-3p; hsa-miR-21-5p; hsa-miR-20a-5p; hsa-miR-204-5p; hsa-miR-195-5p; hsa-miR-185-5p; hsa-miR-182-5p; hsa-miR-181b-5p; hsa-miR-181a-5p; hsa-miR-17-5p; hsa-miR-16-5p; hsa-miR-15b-5p; hsa-…
Immune cells	CD19 expressed	over-represented	0.00474233	21.4286	30	hsa-miR-93-5p; hsa-miR-590-5p; hsa-miR-34a-5p; hsa-miR-342-3p; hsa-miR-30d-5p; hsa-miR-30b-5p; hsa-miR-26a-5p; hsa-miR-25-3p; hsa-miR-24-3p; hsa-miR-222-3p; hsa-miR-221-3p; hsa-miR-21-5p; hsa-miR-20a-5p; hsa-miR-199a-3p; hsa-miR-195-5p; hsa-miR-185-5p; hsa-miR-181b-5p; hsa-miR-181a-5p; hsa-miR-17-5p; hsa-miR-16-5p; hsa-miR-15b-5p; hsa-miR-15a-5p; hsa-miR-150-5p; hsa-miR-148a-3p; hsa-miR-141-3p; h…
Pathways (miRWalk)	hsa04120 Ubiquitin mediated proteolysis	over-represented	0.00574998	19.6727	30	hsa-miR-93-5p; hsa-miR-429; hsa-miR-34a-5p; hsa-miR-328-3p; hsa-miR-32-5p; hsa-miR-30b-5p; hsa-miR-26a-5p; hsa-miR-25-3p; hsa-miR-24-3p; hsa-miR-222-3p; hsa-miR-221-3p; hsa-miR-21-5p; hsa-miR-20a-5p; hsa-miR-204-5p; hsa-miR-200c-3p; hsa-miR-200b-3p; hsa-miR-200a-3p; hsa-miR-182-5p; hsa-miR-181b-5p; hsa-miR-181a-5p; hsa-miR-17-5p; hsa-miR-16-5p; hsa-miR-15b-5p; hsa-miR-15a-5p; hsa-miR-145-5p; hsa-…
Gene Ontology (miRWalk)	GO0032793 positive regulation of creb transcription factor activity	over-represented	4.98978e-13	6.84912	29	hsa-miR-93-5p; hsa-miR-503-5p; hsa-miR-373-3p; hsa-miR-372-3p; hsa-miR-34b-3p; hsa-miR-34a-5p; hsa-miR-330-3p; hsa-miR-30b-5p; hsa-miR-21-5p; hsa-miR-20a-5p; hsa-miR-205-5p; hsa-miR-200c-3p; hsa-miR-200b-3p; hsa-miR-195-5p; hsa-miR-181a-5p; hsa-miR-17-5p; hsa-miR-16-5p; hsa-miR-15b-5p; hsa-miR-15a-5p; hsa-miR-150-5p; hsa-miR-148a-3p; hsa-miR-145-5p; hsa-miR-140-5p; hsa-miR-138-5p; hsa-miR-130b-3p…
Gene Ontology (miRWalk)	GO0030949 positive regulation of vascular endothelial growth factor receptor signaling pathway	over-represented	1.57427e-11	7.74737	29	hsa-miR-93-5p; hsa-miR-503-5p; hsa-miR-373-3p; hsa-miR-372-3p; hsa-miR-34b-3p; hsa-miR-34a-5p; hsa-miR-330-3p; hsa-miR-222-3p; hsa-miR-21-5p; hsa-miR-20a-5p; hsa-miR-205-5p; hsa-miR-204-5p; hsa-miR-200c-3p; hsa-miR-200b-3p; hsa-miR-195-5p; hsa-miR-17-5p; hsa-miR-16-5p; hsa-miR-15b-5p; hsa-miR-15a-5p; hsa-miR-150-5p; hsa-miR-145-5p; hsa-miR-140-5p; hsa-miR-138-5p; hsa-miR-130b-3p; hsa-miR-126-3p; …
Gene Ontology (miRWalk)	GO0043498 cell surface binding	over-represented	1.57427e-11	7.74737	29	hsa-miR-93-5p; hsa-miR-503-5p; hsa-miR-373-3p; hsa-miR-372-3p; hsa-miR-34b-3p; hsa-miR-34a-5p; hsa-miR-330-3p; hsa-miR-222-3p; hsa-miR-221-3p; hsa-miR-214-3p; hsa-miR-21-5p; hsa-miR-20a-5p; hsa-miR-205-5p; hsa-miR-200c-3p; hsa-miR-200b-3p; hsa-miR-195-5p; hsa-miR-17-5p; hsa-miR-16-5p; hsa-miR-15b-5p; hsa-miR-15a-5p; hsa-miR-150-5p; hsa-miR-148a-3p; hsa-miR-145-5p; hsa-miR-140-5p; hsa-miR-130b-3p;…
Gene Ontology (miRWalk)	GO0040018 positive regulation of multicellular organism growth	over-represented	2.3609e-11	7.85965	29	hsa-miR-449a; hsa-miR-429; hsa-miR-34c-5p; hsa-miR-34b-5p; hsa-miR-34a-5p; hsa-miR-30b-5p; hsa-miR-25-3p; hsa-miR-222-3p; hsa-miR-221-3p; hsa-miR-21-5p; hsa-miR-20a-5p; hsa-miR-204-5p; hsa-miR-200c-3p; hsa-miR-200b-3p; hsa-miR-195-5p; hsa-miR-182-5p; hsa-miR-181c-5p; hsa-miR-181b-5p; hsa-miR-181a-5p; hsa-miR-17-5p; hsa-miR-16-5p; hsa-miR-15b-5p; hsa-miR-15a-5p; hsa-miR-153-3p; hsa-miR-148a-3p; hs…
Gene Ontology (miRWalk)	GO0001782 b cell homeostasis	over-represented	5.02988e-11	8.08421	29	hsa-miR-449a; hsa-miR-429; hsa-miR-34c-5p; hsa-miR-34b-5p; hsa-miR-34a-5p; hsa-miR-32-5p; hsa-miR-30d-5p; hsa-miR-25-3p; hsa-miR-24-3p; hsa-miR-222-3p; hsa-miR-221-3p; hsa-miR-21-5p; hsa-miR-20a-5p; hsa-miR-204-5p; hsa-miR-200c-3p; hsa-miR-200b-3p; hsa-miR-195-5p; hsa-miR-182-5p; hsa-miR-181c-5p; hsa-miR-181b-5p; hsa-miR-181a-5p; hsa-miR-17-5p; hsa-miR-16-5p; hsa-miR-15b-5p; hsa-miR-15a-5p; hsa-m…
Gene Ontology (miRWalk)	GO0042056 chemoattractant activity	over-represented	5.02988e-11	8.08421	29	hsa-miR-93-5p; hsa-miR-503-5p; hsa-miR-373-3p; hsa-miR-372-3p; hsa-miR-34b-3p; hsa-miR-34a-5p; hsa-miR-330-3p; hsa-miR-328-3p; hsa-miR-32-5p; hsa-miR-24-3p; hsa-miR-21-5p; hsa-miR-20a-5p; hsa-miR-205-5p; hsa-miR-200c-3p; hsa-miR-200b-3p; hsa-miR-195-5p; hsa-miR-181a-5p; hsa-miR-17-5p; hsa-miR-16-5p; hsa-miR-15b-5p; hsa-miR-15a-5p; hsa-miR-150-5p; hsa-miR-148a-3p; hsa-miR-145-5p; hsa-miR-140-5p; h…
Gene Ontology (miRWalk)	GO0000085 g2 phase of mitotic cell cycle	over-represented	1.50865e-10	8.42105	29	hsa-miR-93-5p; hsa-miR-520c-3p; hsa-miR-373-3p; hsa-miR-34c-5p; hsa-miR-34a-5p; hsa-miR-342-3p; hsa-miR-330-3p; hsa-miR-328-3p; hsa-miR-32-5p; hsa-miR-24-3p; hsa-miR-222-3p; hsa-miR-221-3p; hsa-miR-21-5p; hsa-miR-20a-5p; hsa-miR-205-5p; hsa-miR-200b-3p; hsa-miR-195-5p; hsa-miR-181b-5p; hsa-miR-17-5p; hsa-miR-16-5p; hsa-miR-15a-5p; hsa-miR-141-3p; hsa-miR-130b-3p; hsa-miR-126-3p; hsa-miR-124-3p; h…
Gene Ontology (miRWalk)	GO0048844 artery morphogenesis	over-represented	6.15948e-10	8.87018	29	hsa-miR-93-5p; hsa-miR-503-5p; hsa-miR-373-3p; hsa-miR-372-3p; hsa-miR-34b-3p; hsa-miR-34a-5p; hsa-miR-330-3p; hsa-miR-25-3p; hsa-miR-222-3p; hsa-miR-216a-5p; hsa-miR-21-5p; hsa-miR-20a-5p; hsa-miR-205-5p; hsa-miR-204-5p; hsa-miR-200c-3p; hsa-miR-200b-3p; hsa-miR-195-5p; hsa-miR-17-5p; hsa-miR-16-5p; hsa-miR-15b-5p; hsa-miR-15a-5p; hsa-miR-150-5p; hsa-miR-145-5p; hsa-miR-140-5p; hsa-miR-126-3p; h…
Gene Ontology (miRWalk)	GO0045930 negative regulation of mitotic cell cycle	over-represented	8.67669e-10	8.98246	29	hsa-miR-93-5p; hsa-miR-449a; hsa-miR-429; hsa-miR-34c-5p; hsa-miR-34b-5p; hsa-miR-34a-5p; hsa-miR-24-3p; hsa-miR-222-3p; hsa-miR-221-3p; hsa-miR-21-5p; hsa-miR-20a-5p; hsa-miR-204-5p; hsa-miR-200c-3p; hsa-miR-200b-3p; hsa-miR-200a-3p; hsa-miR-195-5p; hsa-miR-182-5p; hsa-miR-181c-5p; hsa-miR-181b-5p; hsa-miR-181a-5p; hsa-miR-17-5p; hsa-miR-16-5p; hsa-miR-15b-5p; hsa-miR-15a-5p; hsa-miR-153-3p; hsa…
Gene Ontology (miRWalk)	GO0007015 actin filament organization	over-represented	4.38691e-09	9.54386	29	hsa-miR-93-5p; hsa-miR-449a; hsa-miR-429; hsa-miR-34c-5p; hsa-miR-34b-5p; hsa-miR-34a-5p; hsa-miR-25-3p; hsa-miR-24-3p; hsa-miR-222-3p; hsa-miR-221-3p; hsa-miR-21-5p; hsa-miR-20a-5p; hsa-miR-205-5p; hsa-miR-204-5p; hsa-miR-200c-3p; hsa-miR-200b-3p; hsa-miR-195-5p; hsa-miR-182-5p; hsa-miR-181c-5p; hsa-miR-181b-5p; hsa-miR-181a-5p; hsa-miR-17-5p; hsa-miR-16-5p; hsa-miR-15b-5p; hsa-miR-15a-5p; hsa-m…
Gene Ontology (miRWalk)	GO0007565 female pregnancy	over-represented	5.98291e-09	9.65614	29	hsa-miR-93-5p; hsa-miR-449a; hsa-miR-429; hsa-miR-34c-5p; hsa-miR-34b-5p; hsa-miR-34a-5p; hsa-miR-26a-5p; hsa-miR-24-3p; hsa-miR-222-3p; hsa-miR-21-5p; hsa-miR-20a-5p; hsa-miR-204-5p; hsa-miR-200c-3p; hsa-miR-200b-3p; hsa-miR-195-5p; hsa-miR-182-5p; hsa-miR-181c-5p; hsa-miR-181b-5p; hsa-miR-181a-5p; hsa-miR-17-5p; hsa-miR-16-5p; hsa-miR-15b-5p; hsa-miR-15a-5p; hsa-miR-153-3p; hsa-miR-148a-3p; hsa…
Gene Ontology (miRWalk)	GO0001656 metanephros development	over-represented	1.05941e-08	9.8807	29	hsa-miR-93-5p; hsa-miR-449a; hsa-miR-429; hsa-miR-34c-5p; hsa-miR-34b-5p; hsa-miR-34a-5p; hsa-miR-342-3p; hsa-miR-330-3p; hsa-miR-30d-5p; hsa-miR-30b-5p; hsa-miR-25-3p; hsa-miR-21-5p; hsa-miR-20a-5p; hsa-miR-204-5p; hsa-miR-200c-3p; hsa-miR-200b-3p; hsa-miR-195-5p; hsa-miR-182-5p; hsa-miR-181c-5p; hsa-miR-181b-5p; hsa-miR-181a-5p; hsa-miR-17-5p; hsa-miR-16-5p; hsa-miR-15b-5p; hsa-miR-15a-5p; hsa-…
Gene Ontology (miRWalk)	GO0003707 steroid hormone receptor activity	over-represented	1.05941e-08	9.8807	29	hsa-miR-93-5p; hsa-miR-449a; hsa-miR-372-3p; hsa-miR-34c-5p; hsa-miR-34b-5p; hsa-miR-34a-5p; hsa-miR-330-3p; hsa-miR-30d-5p; hsa-miR-302c-3p; hsa-miR-302a-3p; hsa-miR-26a-5p; hsa-miR-24-3p; hsa-miR-222-3p; hsa-miR-221-3p; hsa-miR-21-5p; hsa-miR-204-5p; hsa-miR-182-5p; hsa-miR-181b-5p; hsa-miR-181a-5p; hsa-miR-16-5p; hsa-miR-15b-5p; hsa-miR-148a-3p; hsa-miR-141-3p; hsa-miR-138-5p; hsa-miR-130b-3p;…
Gene Ontology (miRWalk)	GO0043525 positive regulation of neuron apoptotic process	over-represented	1.38966e-08	9.99298	29	hsa-miR-93-5p; hsa-miR-608; hsa-miR-372-3p; hsa-miR-34a-5p; hsa-miR-342-3p; hsa-miR-32-5p; hsa-miR-30d-5p; hsa-miR-302b-3p; hsa-miR-25-3p; hsa-miR-24-3p; hsa-miR-222-3p; hsa-miR-221-3p; hsa-miR-214-3p; hsa-miR-21-5p; hsa-miR-195-5p; hsa-miR-182-5p; hsa-miR-181a-5p; hsa-miR-17-5p; hsa-miR-16-5p; hsa-miR-15a-5p; hsa-miR-150-5p; hsa-miR-141-3p; hsa-miR-138-5p; hsa-miR-130b-3p; hsa-miR-124-3p; hsa-mi…
Gene Ontology (miRWalk)	GO0035019 somatic stem cell maintenance	over-represented	2.4563e-08	10.2175	29	hsa-miR-429; hsa-miR-34c-5p; hsa-miR-34b-3p; hsa-miR-34a-5p; hsa-miR-30b-5p; hsa-miR-24-3p; hsa-miR-222-3p; hsa-miR-221-3p; hsa-miR-21-5p; hsa-miR-204-5p; hsa-miR-200c-3p; hsa-miR-200b-3p; hsa-miR-200a-3p; hsa-miR-195-5p; hsa-miR-181c-5p; hsa-miR-181b-5p; hsa-miR-181a-5p; hsa-miR-17-5p; hsa-miR-16-5p; hsa-miR-148a-3p; hsa-miR-145-5p; hsa-miR-141-3p; hsa-miR-140-5p; hsa-miR-138-5p; hsa-miR-126-3p;…
Gene Ontology (miRWalk)	GO0048589 developmental growth	over-represented	2.4563e-08	10.2175	29	hsa-miR-93-5p; hsa-miR-449a; hsa-miR-429; hsa-miR-34c-5p; hsa-miR-34b-5p; hsa-miR-34a-5p; hsa-miR-30d-5p; hsa-miR-30b-5p; hsa-miR-26a-5p; hsa-miR-21-5p; hsa-miR-20a-5p; hsa-miR-204-5p; hsa-miR-200c-3p; hsa-miR-200b-3p; hsa-miR-200a-3p; hsa-miR-195-5p; hsa-miR-182-5p; hsa-miR-181c-5p; hsa-miR-181b-5p; hsa-miR-181a-5p; hsa-miR-17-5p; hsa-miR-16-5p; hsa-miR-15b-5p; hsa-miR-15a-5p; hsa-miR-153-3p; hs…
Gene Ontology (miRWalk)	GO0070374 positive regulation of erk1 and erk2 cascade	over-represented	2.4563e-08	10.2175	29	hsa-miR-708-5p; hsa-miR-608; hsa-miR-520c-3p; hsa-miR-503-5p; hsa-miR-373-3p; hsa-miR-372-3p; hsa-miR-34a-5p; hsa-miR-330-3p; hsa-miR-328-3p; hsa-miR-32-5p; hsa-miR-26a-5p; hsa-miR-216a-5p; hsa-miR-21-5p; hsa-miR-205-5p; hsa-miR-204-5p; hsa-miR-200c-3p; hsa-miR-200b-3p; hsa-miR-199a-3p; hsa-miR-181a-5p; hsa-miR-16-5p; hsa-miR-15b-5p; hsa-miR-148a-3p; hsa-miR-145-5p; hsa-miR-140-5p; hsa-miR-126-3p…
Pathways (miRWalk)	hsa04622 RIG I like receptor signaling pathway	over-represented	4.84779e-08	10.986	29	hsa-miR-93-5p; hsa-miR-373-3p; hsa-miR-34a-5p; hsa-miR-328-3p; hsa-miR-30b-5p; hsa-miR-26a-5p; hsa-miR-25-3p; hsa-miR-24-3p; hsa-miR-221-3p; hsa-miR-214-3p; hsa-miR-21-5p; hsa-miR-20a-5p; hsa-miR-204-5p; hsa-miR-200c-3p; hsa-miR-200a-3p; hsa-miR-199a-3p; hsa-miR-195-5p; hsa-miR-182-5p; hsa-miR-181b-5p; hsa-miR-181a-5p; hsa-miR-17-5p; hsa-miR-16-5p; hsa-miR-15b-5p; hsa-miR-15a-5p; hsa-miR-145-5p; …
Gene Ontology (miRWalk)	GO0004221 ubiquitin thiolesterase activity	over-represented	9.79634e-08	10.7789	29	hsa-miR-93-5p; hsa-miR-429; hsa-miR-373-3p; hsa-miR-34a-5p; hsa-miR-330-3p; hsa-miR-32-5p; hsa-miR-30b-5p; hsa-miR-26a-5p; hsa-miR-24-3p; hsa-miR-222-3p; hsa-miR-221-3p; hsa-miR-21-5p; hsa-miR-20a-5p; hsa-miR-204-5p; hsa-miR-200c-3p; hsa-miR-200b-3p; hsa-miR-200a-3p; hsa-miR-182-5p; hsa-miR-181b-5p; hsa-miR-181a-5p; hsa-miR-17-5p; hsa-miR-16-5p; hsa-miR-148a-3p; hsa-miR-141-3p; hsa-miR-124-3p; hs…
Gene Ontology (miRWalk)	GO0003684 damaged dna binding	over-represented	2.10556e-07	11.1158	29	hsa-miR-93-5p; hsa-miR-608; hsa-miR-373-3p; hsa-miR-34a-5p; hsa-miR-342-3p; hsa-miR-328-3p; hsa-miR-30d-5p; hsa-miR-26a-5p; hsa-miR-25-3p; hsa-miR-24-3p; hsa-miR-222-3p; hsa-miR-221-3p; hsa-miR-214-3p; hsa-miR-21-5p; hsa-miR-205-5p; hsa-miR-185-5p; hsa-miR-182-5p; hsa-miR-181a-5p; hsa-miR-17-5p; hsa-miR-16-5p; hsa-miR-15b-5p; hsa-miR-15a-5p; hsa-miR-150-5p; hsa-miR-148a-3p; hsa-miR-138-5p; hsa-mi…
Gene Ontology (miRWalk)	GO0031295 t cell costimulation	over-represented	2.10556e-07	11.1158	29	hsa-miR-93-5p; hsa-miR-608; hsa-miR-373-3p; hsa-miR-34c-5p; hsa-miR-34b-5p; hsa-miR-34a-5p; hsa-miR-330-3p; hsa-miR-302c-3p; hsa-miR-302b-3p; hsa-miR-302a-3p; hsa-miR-24-3p; hsa-miR-222-3p; hsa-miR-216a-5p; hsa-miR-21-5p; hsa-miR-205-5p; hsa-miR-195-5p; hsa-miR-185-5p; hsa-miR-181b-5p; hsa-miR-181a-5p; hsa-miR-17-5p; hsa-miR-16-5p; hsa-miR-145-5p; hsa-miR-140-5p; hsa-miR-126-3p; hsa-miR-124-3p; h…
Pathways (miRWalk)	P00020 FAS signaling pathway	over-represented	3.58414e-07	11.8802	29	hsa-miR-93-5p; hsa-miR-708-5p; hsa-miR-373-3p; hsa-miR-34a-5p; hsa-miR-342-3p; hsa-miR-30d-5p; hsa-miR-30b-5p; hsa-miR-302c-3p; hsa-miR-302b-3p; hsa-miR-302a-3p; hsa-miR-26a-5p; hsa-miR-24-3p; hsa-miR-222-3p; hsa-miR-221-3p; hsa-miR-214-3p; hsa-miR-21-5p; hsa-miR-20a-5p; hsa-miR-199a-3p; hsa-miR-185-5p; hsa-miR-17-5p; hsa-miR-16-5p; hsa-miR-15b-5p; hsa-miR-15a-5p; hsa-miR-141-3p; hsa-miR-138-5p; …
Gene Ontology (miRWalk)	GO0015758 glucose transport	over-represented	2.11031e-06	12.2386	29	hsa-miR-93-5p; hsa-miR-708-5p; hsa-miR-373-3p; hsa-miR-34a-5p; hsa-miR-330-3p; hsa-miR-328-3p; hsa-miR-32-5p; hsa-miR-302c-3p; hsa-miR-302b-3p; hsa-miR-302a-3p; hsa-miR-26a-5p; hsa-miR-24-3p; hsa-miR-222-3p; hsa-miR-221-3p; hsa-miR-20a-5p; hsa-miR-205-5p; hsa-miR-200c-3p; hsa-miR-195-5p; hsa-miR-185-5p; hsa-miR-181a-5p; hsa-miR-17-5p; hsa-miR-16-5p; hsa-miR-15b-5p; hsa-miR-148a-3p; hsa-miR-145-5p…
Gene Ontology (miRWalk)	GO0000932 cytoplasmic mrna processing body	over-represented	3.20644e-06	12.4632	29	hsa-miR-93-5p; hsa-miR-503-5p; hsa-miR-34a-5p; hsa-miR-330-3p; hsa-miR-328-3p; hsa-miR-32-5p; hsa-miR-30d-5p; hsa-miR-26a-5p; hsa-miR-25-3p; hsa-miR-24-3p; hsa-miR-222-3p; hsa-miR-221-3p; hsa-miR-21-5p; hsa-miR-20a-5p; hsa-miR-195-5p; hsa-miR-185-5p; hsa-miR-182-5p; hsa-miR-181b-5p; hsa-miR-17-5p; hsa-miR-16-5p; hsa-miR-15b-5p; hsa-miR-148a-3p; hsa-miR-145-5p; hsa-miR-141-3p; hsa-miR-138-5p; hsa-…
Gene Ontology (miRWalk)	GO0019886 antigen processing and presentation of exogenous peptide antigen via mhc class ii	over-represented	5.87653e-06	12.8	29	hsa-miR-93-5p; hsa-miR-503-5p; hsa-miR-373-3p; hsa-miR-34a-5p; hsa-miR-342-3p; hsa-miR-330-3p; hsa-miR-30b-5p; hsa-miR-26a-5p; hsa-miR-25-3p; hsa-miR-222-3p; hsa-miR-221-3p; hsa-miR-21-5p; hsa-miR-20a-5p; hsa-miR-204-5p; hsa-miR-185-5p; hsa-miR-181b-5p; hsa-miR-181a-5p; hsa-miR-17-5p; hsa-miR-16-5p; hsa-miR-15b-5p; hsa-miR-15a-5p; hsa-miR-148a-3p; hsa-miR-145-5p; hsa-miR-130b-3p; hsa-miR-124-3p; …
Gene Ontology (miRWalk)	GO0051260 protein homooligomerization	over-represented	5.87653e-06	12.8	29	hsa-miR-93-5p; hsa-miR-373-3p; hsa-miR-34c-5p; hsa-miR-34b-5p; hsa-miR-34a-5p; hsa-miR-342-3p; hsa-miR-32-5p; hsa-miR-30d-5p; hsa-miR-30b-5p; hsa-miR-26a-5p; hsa-miR-25-3p; hsa-miR-222-3p; hsa-miR-221-3p; hsa-miR-21-5p; hsa-miR-20a-5p; hsa-miR-185-5p; hsa-miR-181b-5p; hsa-miR-181a-5p; hsa-miR-17-5p; hsa-miR-16-5p; hsa-miR-148a-3p; hsa-miR-138-5p; hsa-miR-130b-3p; hsa-miR-126-3p; hsa-miR-124-3p; h…
Pathways (miRWalk)	WP706 SIDS Susceptibility Pathways	over-represented	7.06228e-06	13.4132	29	hsa-miR-429; hsa-miR-34b-5p; hsa-miR-34a-5p; hsa-miR-32-5p; hsa-miR-26a-5p; hsa-miR-25-3p; hsa-miR-24-3p; hsa-miR-222-3p; hsa-miR-221-3p; hsa-miR-214-3p; hsa-miR-21-5p; hsa-miR-20a-5p; hsa-miR-204-5p; hsa-miR-200c-3p; hsa-miR-200b-3p; hsa-miR-185-5p; hsa-miR-182-5p; hsa-miR-181b-5p; hsa-miR-181a-5p; hsa-miR-17-5p; hsa-miR-16-5p; hsa-miR-15a-5p; hsa-miR-150-5p; hsa-miR-140-5p; hsa-miR-130b-3p; hsa…
Gene Ontology (miRWalk)	GO0001726 ruffle	over-represented	8.71859e-06	13.0246	29	hsa-miR-449b-5p; hsa-miR-449a; hsa-miR-34b-5p; hsa-miR-34b-3p; hsa-miR-34a-5p; hsa-miR-328-3p; hsa-miR-32-5p; hsa-miR-30b-5p; hsa-miR-26a-5p; hsa-miR-25-3p; hsa-miR-24-3p; hsa-miR-222-3p; hsa-miR-221-3p; hsa-miR-214-3p; hsa-miR-21-5p; hsa-miR-20a-5p; hsa-miR-204-5p; hsa-miR-195-5p; hsa-miR-185-5p; hsa-miR-182-5p; hsa-miR-181a-5p; hsa-miR-17-5p; hsa-miR-16-5p; hsa-miR-15a-5p; hsa-miR-145-5p; hsa-m…
Gene Ontology (miRWalk)	GO0030521 androgen receptor signaling pathway	over-represented	1.25195e-05	13.2491	29	hsa-miR-93-5p; hsa-miR-503-5p; hsa-miR-34a-5p; hsa-miR-328-3p; hsa-miR-26a-5p; hsa-miR-24-3p; hsa-miR-222-3p; hsa-miR-221-3p; hsa-miR-214-3p; hsa-miR-21-5p; hsa-miR-20a-5p; hsa-miR-205-5p; hsa-miR-200c-3p; hsa-miR-200a-3p; hsa-miR-195-5p; hsa-miR-185-5p; hsa-miR-181b-5p; hsa-miR-181a-5p; hsa-miR-17-5p; hsa-miR-16-5p; hsa-miR-15b-5p; hsa-miR-15a-5p; hsa-miR-141-3p; hsa-miR-130b-3p; hsa-miR-124-3p;…
Gene Ontology (miRWalk)	GO0005764 lysosome	over-represented	1.50572e-05	13.3614	29	hsa-miR-93-5p; hsa-miR-503-5p; hsa-miR-373-3p; hsa-miR-34a-5p; hsa-miR-342-3p; hsa-miR-330-3p; hsa-miR-32-5p; hsa-miR-30b-5p; hsa-miR-25-3p; hsa-miR-24-3p; hsa-miR-221-3p; hsa-miR-21-5p; hsa-miR-20a-5p; hsa-miR-205-5p; hsa-miR-185-5p; hsa-miR-181c-5p; hsa-miR-181b-5p; hsa-miR-181a-5p; hsa-miR-17-5p; hsa-miR-16-5p; hsa-miR-15b-5p; hsa-miR-150-5p; hsa-miR-145-5p; hsa-miR-130b-3p; hsa-miR-124-3p; hs…
Pathways (miRWalk)	WP176 Folate Metabolism	over-represented	1.68189e-05	13.9242	29	hsa-miR-93-5p; hsa-miR-608; hsa-miR-503-5p; hsa-miR-373-3p; hsa-miR-34a-5p; hsa-miR-342-3p; hsa-miR-30d-5p; hsa-miR-30b-5p; hsa-miR-26a-5p; hsa-miR-25-3p; hsa-miR-24-3p; hsa-miR-222-3p; hsa-miR-221-3p; hsa-miR-214-3p; hsa-miR-21-5p; hsa-miR-204-5p; hsa-miR-185-5p; hsa-miR-181c-5p; hsa-miR-181b-5p; hsa-miR-17-5p; hsa-miR-16-5p; hsa-miR-15b-5p; hsa-miR-15a-5p; hsa-miR-150-5p; hsa-miR-145-5p; hsa-mi…
Gene Ontology (miRWalk)	GO0006979 response to oxidative stress	over-represented	3.56529e-05	13.9228	29	hsa-miR-93-5p; hsa-miR-708-5p; hsa-miR-449b-5p; hsa-miR-449a; hsa-miR-373-3p; hsa-miR-34a-5p; hsa-miR-32-5p; hsa-miR-26a-5p; hsa-miR-24-3p; hsa-miR-222-3p; hsa-miR-221-3p; hsa-miR-216a-5p; hsa-miR-21-5p; hsa-miR-205-5p; hsa-miR-181c-5p; hsa-miR-181b-5p; hsa-miR-181a-5p; hsa-miR-17-5p; hsa-miR-16-5p; hsa-miR-15b-5p; hsa-miR-15a-5p; hsa-miR-148a-3p; hsa-miR-138-5p; hsa-miR-130b-3p; hsa-miR-124-3p; …
Gene Ontology (miRWalk)	GO0008289 lipid binding	over-represented	3.56529e-05	13.9228	29	hsa-miR-93-5p; hsa-miR-708-5p; hsa-miR-373-3p; hsa-miR-34a-5p; hsa-miR-330-3p; hsa-miR-26a-5p; hsa-miR-25-3p; hsa-miR-222-3p; hsa-miR-221-3p; hsa-miR-216a-5p; hsa-miR-214-3p; hsa-miR-21-5p; hsa-miR-20a-5p; hsa-miR-185-5p; hsa-miR-181b-5p; hsa-miR-181a-5p; hsa-miR-17-5p; hsa-miR-16-5p; hsa-miR-15b-5p; hsa-miR-15a-5p; hsa-miR-145-5p; hsa-miR-141-3p; hsa-miR-130b-3p; hsa-miR-126-3p; hsa-miR-124-3p; …
Gene Ontology (miRWalk)	GO0006629 lipid metabolic process	over-represented	5.76142e-05	14.2596	29	hsa-miR-93-5p; hsa-miR-708-5p; hsa-miR-449a; hsa-miR-34c-5p; hsa-miR-34b-5p; hsa-miR-34a-5p; hsa-miR-32-5p; hsa-miR-30b-5p; hsa-miR-302a-3p; hsa-miR-26a-5p; hsa-miR-25-3p; hsa-miR-24-3p; hsa-miR-222-3p; hsa-miR-221-3p; hsa-miR-214-3p; hsa-miR-21-5p; hsa-miR-20a-5p; hsa-miR-185-5p; hsa-miR-181a-5p; hsa-miR-17-5p; hsa-miR-16-5p; hsa-miR-15b-5p; hsa-miR-15a-5p; hsa-miR-141-3p; hsa-miR-138-5p; hsa-mi…
Gene Ontology (miRWalk)	GO0071013 catalytic step 2 spliceosome	over-represented	6.82847e-05	14.3719	29	hsa-miR-93-5p; hsa-miR-503-5p; hsa-miR-34a-5p; hsa-miR-342-3p; hsa-miR-330-3p; hsa-miR-328-3p; hsa-miR-30d-5p; hsa-miR-30b-5p; hsa-miR-26a-5p; hsa-miR-25-3p; hsa-miR-24-3p; hsa-miR-222-3p; hsa-miR-221-3p; hsa-miR-21-5p; hsa-miR-20a-5p; hsa-miR-205-5p; hsa-miR-182-5p; hsa-miR-181b-5p; hsa-miR-181a-5p; hsa-miR-17-5p; hsa-miR-16-5p; hsa-miR-15b-5p; hsa-miR-15a-5p; hsa-miR-140-5p; hsa-miR-130b-3p; hs…
Gene Ontology (miRWalk)	GO0030425 dendrite	over-represented	7.94014e-05	14.4842	29	hsa-miR-93-5p; hsa-miR-373-3p; hsa-miR-34a-5p; hsa-miR-328-3p; hsa-miR-302c-3p; hsa-miR-25-3p; hsa-miR-24-3p; hsa-miR-222-3p; hsa-miR-221-3p; hsa-miR-21-5p; hsa-miR-20a-5p; hsa-miR-200c-3p; hsa-miR-200a-3p; hsa-miR-185-5p; hsa-miR-181c-5p; hsa-miR-181b-5p; hsa-miR-181a-5p; hsa-miR-17-5p; hsa-miR-16-5p; hsa-miR-15b-5p; hsa-miR-15a-5p; hsa-miR-145-5p; hsa-miR-138-5p; hsa-miR-130b-3p; hsa-miR-126-3p…
Gene Ontology (miRWalk)	GO0051082 unfolded protein binding	over-represented	0.000503826	15.9439	29	hsa-miR-93-5p; hsa-miR-503-5p; hsa-miR-34a-5p; hsa-miR-342-3p; hsa-miR-328-3p; hsa-miR-32-5p; hsa-miR-30d-5p; hsa-miR-26a-5p; hsa-miR-25-3p; hsa-miR-24-3p; hsa-miR-222-3p; hsa-miR-221-3p; hsa-miR-214-3p; hsa-miR-21-5p; hsa-miR-20a-5p; hsa-miR-204-5p; hsa-miR-185-5p; hsa-miR-181b-5p; hsa-miR-181a-5p; hsa-miR-17-5p; hsa-miR-16-5p; hsa-miR-15b-5p; hsa-miR-15a-5p; hsa-miR-148a-3p; hsa-miR-130b-3p; hs…
Gene Ontology (miRWalk)	GO0006415 translational termination	over-represented	0.00210996	17.2912	29	hsa-miR-93-5p; hsa-miR-503-5p; hsa-miR-34a-5p; hsa-miR-342-3p; hsa-miR-330-3p; hsa-miR-328-3p; hsa-miR-32-5p; hsa-miR-30d-5p; hsa-miR-30b-5p; hsa-miR-26a-5p; hsa-miR-25-3p; hsa-miR-24-3p; hsa-miR-222-3p; hsa-miR-221-3p; hsa-miR-21-5p; hsa-miR-20a-5p; hsa-miR-204-5p; hsa-miR-195-5p; hsa-miR-185-5p; hsa-miR-182-5p; hsa-miR-181b-5p; hsa-miR-181a-5p; hsa-miR-17-5p; hsa-miR-16-5p; hsa-miR-15b-5p; hsa-…
Gene Ontology (miRWalk)	GO0019083 viral transcription	over-represented	0.00210996	17.2912	29	hsa-miR-93-5p; hsa-miR-503-5p; hsa-miR-34a-5p; hsa-miR-342-3p; hsa-miR-330-3p; hsa-miR-328-3p; hsa-miR-32-5p; hsa-miR-30d-5p; hsa-miR-30b-5p; hsa-miR-26a-5p; hsa-miR-25-3p; hsa-miR-24-3p; hsa-miR-222-3p; hsa-miR-221-3p; hsa-miR-21-5p; hsa-miR-20a-5p; hsa-miR-204-5p; hsa-miR-195-5p; hsa-miR-185-5p; hsa-miR-182-5p; hsa-miR-181b-5p; hsa-miR-181a-5p; hsa-miR-17-5p; hsa-miR-16-5p; hsa-miR-15b-5p; hsa-…
Gene Ontology (miRWalk)	GO0006414 translational elongation	over-represented	0.00388215	17.9649	29	hsa-miR-93-5p; hsa-miR-503-5p; hsa-miR-34a-5p; hsa-miR-342-3p; hsa-miR-330-3p; hsa-miR-328-3p; hsa-miR-32-5p; hsa-miR-30d-5p; hsa-miR-30b-5p; hsa-miR-26a-5p; hsa-miR-25-3p; hsa-miR-24-3p; hsa-miR-222-3p; hsa-miR-221-3p; hsa-miR-21-5p; hsa-miR-20a-5p; hsa-miR-204-5p; hsa-miR-195-5p; hsa-miR-185-5p; hsa-miR-182-5p; hsa-miR-181b-5p; hsa-miR-181a-5p; hsa-miR-17-5p; hsa-miR-16-5p; hsa-miR-15b-5p; hsa-…
Gene Ontology (miRWalk)	GO0019058 viral infectious cycle	over-represented	0.00466156	18.1895	29	hsa-miR-93-5p; hsa-miR-503-5p; hsa-miR-34a-5p; hsa-miR-342-3p; hsa-miR-330-3p; hsa-miR-328-3p; hsa-miR-32-5p; hsa-miR-30d-5p; hsa-miR-30b-5p; hsa-miR-26a-5p; hsa-miR-25-3p; hsa-miR-24-3p; hsa-miR-222-3p; hsa-miR-221-3p; hsa-miR-21-5p; hsa-miR-20a-5p; hsa-miR-204-5p; hsa-miR-195-5p; hsa-miR-185-5p; hsa-miR-182-5p; hsa-miR-181b-5p; hsa-miR-181a-5p; hsa-miR-17-5p; hsa-miR-16-5p; hsa-miR-15b-5p; hsa-…
Pathways (miRWalk)	hsa03010 Ribosome	over-represented	0.0132383	19.8004	29	hsa-miR-93-5p; hsa-miR-503-5p; hsa-miR-34a-5p; hsa-miR-342-3p; hsa-miR-330-3p; hsa-miR-328-3p; hsa-miR-32-5p; hsa-miR-30d-5p; hsa-miR-30b-5p; hsa-miR-26a-5p; hsa-miR-25-3p; hsa-miR-24-3p; hsa-miR-222-3p; hsa-miR-221-3p; hsa-miR-21-5p; hsa-miR-20a-5p; hsa-miR-204-5p; hsa-miR-195-5p; hsa-miR-185-5p; hsa-miR-182-5p; hsa-miR-181b-5p; hsa-miR-181a-5p; hsa-miR-17-5p; hsa-miR-16-5p; hsa-miR-15b-5p; hsa-…
Pathways (miRWalk)	WP477 Cytoplasmic Ribosomal Proteins	over-represented	0.026972	20.8224	29	hsa-miR-93-5p; hsa-miR-503-5p; hsa-miR-34a-5p; hsa-miR-342-3p; hsa-miR-330-3p; hsa-miR-328-3p; hsa-miR-32-5p; hsa-miR-30d-5p; hsa-miR-30b-5p; hsa-miR-26a-5p; hsa-miR-25-3p; hsa-miR-24-3p; hsa-miR-222-3p; hsa-miR-221-3p; hsa-miR-21-5p; hsa-miR-20a-5p; hsa-miR-204-5p; hsa-miR-195-5p; hsa-miR-185-5p; hsa-miR-182-5p; hsa-miR-181b-5p; hsa-miR-181a-5p; hsa-miR-17-5p; hsa-miR-16-5p; hsa-miR-15b-5p; hsa-…
Gene Ontology (miRWalk)	GO0031077 post embryonic camera type eye development	over-represented	4.00902e-13	6.28772	28	hsa-miR-93-5p; hsa-miR-503-5p; hsa-miR-373-3p; hsa-miR-372-3p; hsa-miR-34b-3p; hsa-miR-34a-5p; hsa-miR-330-3p; hsa-miR-32-5p; hsa-miR-30b-5p; hsa-miR-25-3p; hsa-miR-24-3p; hsa-miR-21-5p; hsa-miR-20a-5p; hsa-miR-205-5p; hsa-miR-200c-3p; hsa-miR-200b-3p; hsa-miR-195-5p; hsa-miR-17-5p; hsa-miR-16-5p; hsa-miR-15b-5p; hsa-miR-15a-5p; hsa-miR-150-5p; hsa-miR-145-5p; hsa-miR-140-5p; hsa-miR-126-3p; hsa-…
Gene Ontology (miRWalk)	GO0051894 positive regulation of focal adhesion assembly	over-represented	4.00902e-13	6.28772	28	hsa-miR-93-5p; hsa-miR-503-5p; hsa-miR-373-3p; hsa-miR-372-3p; hsa-miR-34b-3p; hsa-miR-34a-5p; hsa-miR-330-3p; hsa-miR-328-3p; hsa-miR-32-5p; hsa-miR-24-3p; hsa-miR-21-5p; hsa-miR-20a-5p; hsa-miR-205-5p; hsa-miR-200c-3p; hsa-miR-200b-3p; hsa-miR-200a-3p; hsa-miR-195-5p; hsa-miR-17-5p; hsa-miR-16-5p; hsa-miR-15b-5p; hsa-miR-15a-5p; hsa-miR-150-5p; hsa-miR-145-5p; hsa-miR-140-5p; hsa-miR-126-3p; hs…
Gene Ontology (miRWalk)	GO0043497 regulation of protein heterodimerization activity	over-represented	9.24469e-13	6.51228	28	hsa-miR-608; hsa-miR-449a; hsa-miR-429; hsa-miR-34c-5p; hsa-miR-34b-5p; hsa-miR-34a-5p; hsa-miR-330-3p; hsa-miR-216a-5p; hsa-miR-21-5p; hsa-miR-20a-5p; hsa-miR-204-5p; hsa-miR-200c-3p; hsa-miR-200b-3p; hsa-miR-195-5p; hsa-miR-185-5p; hsa-miR-182-5p; hsa-miR-181c-5p; hsa-miR-181b-5p; hsa-miR-181a-5p; hsa-miR-17-5p; hsa-miR-16-5p; hsa-miR-15b-5p; hsa-miR-15a-5p; hsa-miR-153-3p; hsa-miR-148a-3p; hsa…
Gene Ontology (miRWalk)	GO0031334 positive regulation of protein complex assembly	over-represented	3.26202e-11	7.41053	28	hsa-miR-93-5p; hsa-miR-503-5p; hsa-miR-373-3p; hsa-miR-372-3p; hsa-miR-34b-3p; hsa-miR-34a-5p; hsa-miR-330-3p; hsa-miR-32-5p; hsa-miR-26a-5p; hsa-miR-24-3p; hsa-miR-222-3p; hsa-miR-21-5p; hsa-miR-20a-5p; hsa-miR-205-5p; hsa-miR-200c-3p; hsa-miR-200b-3p; hsa-miR-195-5p; hsa-miR-17-5p; hsa-miR-16-5p; hsa-miR-15b-5p; hsa-miR-15a-5p; hsa-miR-150-5p; hsa-miR-145-5p; hsa-miR-140-5p; hsa-miR-126-3p; hsa…
Gene Ontology (miRWalk)	GO0048873 homeostasis of number of cells within a tissue	over-represented	4.86517e-11	7.52281	28	hsa-miR-449a; hsa-miR-429; hsa-miR-34c-5p; hsa-miR-34b-5p; hsa-miR-34a-5p; hsa-miR-30b-5p; hsa-miR-24-3p; hsa-miR-222-3p; hsa-miR-221-3p; hsa-miR-21-5p; hsa-miR-20a-5p; hsa-miR-204-5p; hsa-miR-200c-3p; hsa-miR-200b-3p; hsa-miR-195-5p; hsa-miR-182-5p; hsa-miR-181c-5p; hsa-miR-181b-5p; hsa-miR-181a-5p; hsa-miR-17-5p; hsa-miR-16-5p; hsa-miR-15b-5p; hsa-miR-15a-5p; hsa-miR-153-3p; hsa-miR-150-5p; hsa…
Gene Ontology (miRWalk)	GO0070888 e box binding	over-represented	4.86517e-11	7.52281	28	hsa-miR-429; hsa-miR-373-3p; hsa-miR-34c-5p; hsa-miR-34b-5p; hsa-miR-34b-3p; hsa-miR-34a-5p; hsa-miR-342-3p; hsa-miR-26a-5p; hsa-miR-24-3p; hsa-miR-214-3p; hsa-miR-21-5p; hsa-miR-20a-5p; hsa-miR-205-5p; hsa-miR-204-5p; hsa-miR-200c-3p; hsa-miR-200b-3p; hsa-miR-200a-3p; hsa-miR-182-5p; hsa-miR-181a-5p; hsa-miR-17-5p; hsa-miR-16-5p; hsa-miR-150-5p; hsa-miR-145-5p; hsa-miR-141-3p; hsa-miR-130b-3p; h…
Gene Ontology (miRWalk)	GO0071542 dopaminergic neuron differentiation	over-represented	4.86517e-11	7.52281	28	hsa-miR-93-5p; hsa-miR-503-5p; hsa-miR-373-3p; hsa-miR-372-3p; hsa-miR-34b-3p; hsa-miR-34a-5p; hsa-miR-330-3p; hsa-miR-26a-5p; hsa-miR-221-3p; hsa-miR-21-5p; hsa-miR-20a-5p; hsa-miR-205-5p; hsa-miR-200c-3p; hsa-miR-200b-3p; hsa-miR-195-5p; hsa-miR-181a-5p; hsa-miR-17-5p; hsa-miR-16-5p; hsa-miR-15b-5p; hsa-miR-15a-5p; hsa-miR-150-5p; hsa-miR-145-5p; hsa-miR-140-5p; hsa-miR-138-5p; hsa-miR-126-3p; …
Gene Ontology (miRWalk)	GO0030318 melanocyte differentiation	over-represented	1.02992e-10	7.74737	28	hsa-miR-93-5p; hsa-miR-449a; hsa-miR-429; hsa-miR-34c-5p; hsa-miR-34b-5p; hsa-miR-34a-5p; hsa-miR-30b-5p; hsa-miR-222-3p; hsa-miR-221-3p; hsa-miR-21-5p; hsa-miR-20a-5p; hsa-miR-204-5p; hsa-miR-200c-3p; hsa-miR-200b-3p; hsa-miR-195-5p; hsa-miR-182-5p; hsa-miR-181c-5p; hsa-miR-181b-5p; hsa-miR-181a-5p; hsa-miR-17-5p; hsa-miR-16-5p; hsa-miR-15b-5p; hsa-miR-15a-5p; hsa-miR-153-3p; hsa-miR-148a-3p; hs…
Gene Ontology (miRWalk)	GO0043552 positive regulation of phosphatidylinositol 3 kinase activity	over-represented	1.52395e-10	7.85965	28	hsa-miR-608; hsa-miR-503-5p; hsa-miR-372-3p; hsa-miR-34a-5p; hsa-miR-330-3p; hsa-miR-32-5p; hsa-miR-24-3p; hsa-miR-222-3p; hsa-miR-221-3p; hsa-miR-216a-5p; hsa-miR-21-5p; hsa-miR-200c-3p; hsa-miR-200b-3p; hsa-miR-195-5p; hsa-miR-185-5p; hsa-miR-181c-5p; hsa-miR-16-5p; hsa-miR-152-3p; hsa-miR-150-5p; hsa-miR-148a-3p; hsa-miR-145-5p; hsa-miR-140-5p; hsa-miR-138-5p; hsa-miR-126-3p; hsa-miR-122-5p; h…
Gene Ontology (miRWalk)	GO0006270 dna replication initiation	over-represented	2.21882e-10	7.97193	28	hsa-miR-93-5p; hsa-miR-503-5p; hsa-miR-449b-5p; hsa-miR-449a; hsa-miR-34c-5p; hsa-miR-34b-5p; hsa-miR-34a-5p; hsa-miR-32-5p; hsa-miR-30b-5p; hsa-miR-26a-5p; hsa-miR-25-3p; hsa-miR-24-3p; hsa-miR-222-3p; hsa-miR-21-5p; hsa-miR-20a-5p; hsa-miR-200c-3p; hsa-miR-200b-3p; hsa-miR-200a-3p; hsa-miR-195-5p; hsa-miR-185-5p; hsa-miR-16-5p; hsa-miR-15b-5p; hsa-miR-15a-5p; hsa-miR-126-3p; hsa-miR-124-3p; hsa…
Gene Ontology (miRWalk)	GO0002042 cell migration involved in sprouting angiogenesis	over-represented	6.64458e-10	8.30877	28	hsa-miR-93-5p; hsa-miR-503-5p; hsa-miR-373-3p; hsa-miR-372-3p; hsa-miR-34b-3p; hsa-miR-34a-5p; hsa-miR-330-3p; hsa-miR-32-5p; hsa-miR-25-3p; hsa-miR-21-5p; hsa-miR-20a-5p; hsa-miR-205-5p; hsa-miR-204-5p; hsa-miR-200c-3p; hsa-miR-200b-3p; hsa-miR-195-5p; hsa-miR-17-5p; hsa-miR-16-5p; hsa-miR-15b-5p; hsa-miR-15a-5p; hsa-miR-150-5p; hsa-miR-145-5p; hsa-miR-140-5p; hsa-miR-126-3p; hsa-miR-124-3p; hsa…
Gene Ontology (miRWalk)	GO0032526 response to retinoic acid	over-represented	1.3596e-09	8.53333	28	hsa-miR-93-5p; hsa-miR-429; hsa-miR-34c-5p; hsa-miR-34b-3p; hsa-miR-34a-5p; hsa-miR-32-5p; hsa-miR-30b-5p; hsa-miR-26a-5p; hsa-miR-25-3p; hsa-miR-21-5p; hsa-miR-200c-3p; hsa-miR-200b-3p; hsa-miR-200a-3p; hsa-miR-182-5p; hsa-miR-181b-5p; hsa-miR-17-5p; hsa-miR-16-5p; hsa-miR-15b-5p; hsa-miR-150-5p; hsa-miR-145-5p; hsa-miR-141-3p; hsa-miR-140-5p; hsa-miR-138-5p; hsa-miR-130b-3p; hsa-miR-126-3p; hsa…
Gene Ontology (miRWalk)	GO0040007 growth	over-represented	1.3596e-09	8.53333	28	hsa-miR-93-5p; hsa-miR-503-5p; hsa-miR-373-3p; hsa-miR-372-3p; hsa-miR-34b-3p; hsa-miR-34a-5p; hsa-miR-342-3p; hsa-miR-330-3p; hsa-miR-21-5p; hsa-miR-20a-5p; hsa-miR-205-5p; hsa-miR-200c-3p; hsa-miR-200b-3p; hsa-miR-195-5p; hsa-miR-181b-5p; hsa-miR-17-5p; hsa-miR-16-5p; hsa-miR-15b-5p; hsa-miR-15a-5p; hsa-miR-150-5p; hsa-miR-145-5p; hsa-miR-140-5p; hsa-miR-126-3p; hsa-miR-124-3p; hsa-miR-122-5p; …
Gene Ontology (miRWalk)	GO0035265 organ growth	over-represented	2.70907e-09	8.75789	28	hsa-miR-93-5p; hsa-miR-449a; hsa-miR-429; hsa-miR-34c-5p; hsa-miR-34b-5p; hsa-miR-34a-5p; hsa-miR-26a-5p; hsa-miR-21-5p; hsa-miR-20a-5p; hsa-miR-204-5p; hsa-miR-200c-3p; hsa-miR-200b-3p; hsa-miR-200a-3p; hsa-miR-195-5p; hsa-miR-182-5p; hsa-miR-181c-5p; hsa-miR-181b-5p; hsa-miR-181a-5p; hsa-miR-17-5p; hsa-miR-16-5p; hsa-miR-15b-5p; hsa-miR-15a-5p; hsa-miR-153-3p; hsa-miR-148a-3p; hsa-miR-141-3p; h…
Gene Ontology (miRWalk)	GO0045599 negative regulation of fat cell differentiation	over-represented	2.70907e-09	8.75789	28	hsa-miR-449b-5p; hsa-miR-449a; hsa-miR-429; hsa-miR-34b-3p; hsa-miR-34a-5p; hsa-miR-32-5p; hsa-miR-26a-5p; hsa-miR-24-3p; hsa-miR-221-3p; hsa-miR-216a-5p; hsa-miR-21-5p; hsa-miR-20a-5p; hsa-miR-200c-3p; hsa-miR-200b-3p; hsa-miR-200a-3p; hsa-miR-182-5p; hsa-miR-181c-5p; hsa-miR-181b-5p; hsa-miR-181a-5p; hsa-miR-16-5p; hsa-miR-15a-5p; hsa-miR-153-3p; hsa-miR-141-3p; hsa-miR-138-5p; hsa-miR-124-3p; …
Gene Ontology (miRWalk)	GO0001102 rna polymerase ii activating transcription factor binding	over-represented	9.50276e-09	9.20702	28	hsa-miR-93-5p; hsa-miR-429; hsa-miR-34b-5p; hsa-miR-342-3p; hsa-miR-26a-5p; hsa-miR-25-3p; hsa-miR-24-3p; hsa-miR-222-3p; hsa-miR-21-5p; hsa-miR-20a-5p; hsa-miR-200c-3p; hsa-miR-200b-3p; hsa-miR-200a-3p; hsa-miR-182-5p; hsa-miR-181b-5p; hsa-miR-181a-5p; hsa-miR-17-5p; hsa-miR-16-5p; hsa-miR-15b-5p; hsa-miR-15a-5p; hsa-miR-150-5p; hsa-miR-140-5p; hsa-miR-130b-3p; hsa-miR-124-3p; hsa-miR-122-5p; hs…
Gene Ontology (miRWalk)	GO0005518 collagen binding	over-represented	9.50276e-09	9.20702	28	hsa-miR-93-5p; hsa-miR-708-5p; hsa-miR-608; hsa-miR-520c-3p; hsa-miR-373-3p; hsa-miR-34a-5p; hsa-miR-330-3p; hsa-miR-328-3p; hsa-miR-26a-5p; hsa-miR-25-3p; hsa-miR-216a-5p; hsa-miR-21-5p; hsa-miR-20a-5p; hsa-miR-204-5p; hsa-miR-200c-3p; hsa-miR-200b-3p; hsa-miR-200a-3p; hsa-miR-199a-3p; hsa-miR-182-5p; hsa-miR-17-5p; hsa-miR-16-5p; hsa-miR-15b-5p; hsa-miR-130b-3p; hsa-miR-126-3p; hsa-miR-124-3p; …
Gene Ontology (miRWalk)	GO0051591 response to camp	over-represented	2.2873e-08	9.54386	28	hsa-miR-93-5p; hsa-miR-449a; hsa-miR-34c-5p; hsa-miR-34b-5p; hsa-miR-34a-5p; hsa-miR-342-3p; hsa-miR-328-3p; hsa-miR-302b-3p; hsa-miR-26a-5p; hsa-miR-24-3p; hsa-miR-222-3p; hsa-miR-21-5p; hsa-miR-20a-5p; hsa-miR-204-5p; hsa-miR-200a-3p; hsa-miR-199a-3p; hsa-miR-182-5p; hsa-miR-181c-5p; hsa-miR-181b-5p; hsa-miR-181a-5p; hsa-miR-17-5p; hsa-miR-16-5p; hsa-miR-15a-5p; hsa-miR-145-5p; hsa-miR-140-5p; …
Gene Ontology (miRWalk)	GO0007254 jnk cascade	over-represented	9.59572e-08	10.1053	28	hsa-miR-93-5p; hsa-miR-34a-5p; hsa-miR-328-3p; hsa-miR-32-5p; hsa-miR-30d-5p; hsa-miR-30b-5p; hsa-miR-26a-5p; hsa-miR-24-3p; hsa-miR-222-3p; hsa-miR-221-3p; hsa-miR-214-3p; hsa-miR-21-5p; hsa-miR-20a-5p; hsa-miR-199a-3p; hsa-miR-195-5p; hsa-miR-185-5p; hsa-miR-181b-5p; hsa-miR-181a-5p; hsa-miR-17-5p; hsa-miR-16-5p; hsa-miR-15b-5p; hsa-miR-15a-5p; hsa-miR-148a-3p; hsa-miR-141-3p; hsa-miR-124-3p; h…
Gene Ontology (miRWalk)	GO0031175 neuron projection development	over-represented	1.6357e-07	10.3298	28	hsa-miR-93-5p; hsa-miR-520c-3p; hsa-miR-503-5p; hsa-miR-429; hsa-miR-328-3p; hsa-miR-30b-5p; hsa-miR-26a-5p; hsa-miR-25-3p; hsa-miR-222-3p; hsa-miR-21-5p; hsa-miR-20a-5p; hsa-miR-200c-3p; hsa-miR-200b-3p; hsa-miR-200a-3p; hsa-miR-195-5p; hsa-miR-185-5p; hsa-miR-17-5p; hsa-miR-16-5p; hsa-miR-15a-5p; hsa-miR-148a-3p; hsa-miR-141-3p; hsa-miR-138-5p; hsa-miR-130b-3p; hsa-miR-124-3p; hsa-miR-122-5p; h…
Gene Ontology (miRWalk)	GO0005158 insulin receptor binding	over-represented	2.11738e-07	10.4421	28	hsa-miR-93-5p; hsa-miR-429; hsa-miR-34a-5p; hsa-miR-30b-5p; hsa-miR-25-3p; hsa-miR-24-3p; hsa-miR-222-3p; hsa-miR-21-5p; hsa-miR-200c-3p; hsa-miR-200b-3p; hsa-miR-200a-3p; hsa-miR-185-5p; hsa-miR-181b-5p; hsa-miR-181a-5p; hsa-miR-17-5p; hsa-miR-16-5p; hsa-miR-152-3p; hsa-miR-150-5p; hsa-miR-148a-3p; hsa-miR-145-5p; hsa-miR-141-3p; hsa-miR-138-5p; hsa-miR-130b-3p; hsa-miR-126-3p; hsa-miR-124-3p; h…
Pathways (miRWalk)	hsa05217 Basal cell carcinoma	over-represented	3.11342e-07	11.1138	28	hsa-miR-93-5p; hsa-miR-608; hsa-miR-429; hsa-miR-34a-5p; hsa-miR-30d-5p; hsa-miR-26a-5p; hsa-miR-25-3p; hsa-miR-24-3p; hsa-miR-222-3p; hsa-miR-221-3p; hsa-miR-214-3p; hsa-miR-21-5p; hsa-miR-204-5p; hsa-miR-200c-3p; hsa-miR-200b-3p; hsa-miR-200a-3p; hsa-miR-185-5p; hsa-miR-181a-5p; hsa-miR-16-5p; hsa-miR-15a-5p; hsa-miR-150-5p; hsa-miR-148a-3p; hsa-miR-145-5p; hsa-miR-141-3p; hsa-miR-124-3p; hsa-m…
Gene Ontology (miRWalk)	GO0032088 negative regulation of nf kappab transcription factor activity	over-represented	3.50738e-07	10.6667	28	hsa-miR-93-5p; hsa-miR-449b-5p; hsa-miR-449a; hsa-miR-34a-5p; hsa-miR-342-3p; hsa-miR-328-3p; hsa-miR-30b-5p; hsa-miR-26a-5p; hsa-miR-25-3p; hsa-miR-24-3p; hsa-miR-222-3p; hsa-miR-216a-5p; hsa-miR-214-3p; hsa-miR-21-5p; hsa-miR-182-5p; hsa-miR-181c-5p; hsa-miR-181b-5p; hsa-miR-181a-5p; hsa-miR-17-5p; hsa-miR-16-5p; hsa-miR-15b-5p; hsa-miR-145-5p; hsa-miR-138-5p; hsa-miR-130b-3p; hsa-miR-124-3p; h…
Pathways (miRWalk)	WP524 G13 Signaling Pathway	over-represented	4.04379e-07	11.2415	28	hsa-miR-93-5p; hsa-miR-608; hsa-miR-373-3p; hsa-miR-34a-5p; hsa-miR-330-3p; hsa-miR-328-3p; hsa-miR-32-5p; hsa-miR-30b-5p; hsa-miR-26a-5p; hsa-miR-222-3p; hsa-miR-221-3p; hsa-miR-216a-5p; hsa-miR-200c-3p; hsa-miR-195-5p; hsa-miR-185-5p; hsa-miR-182-5p; hsa-miR-17-5p; hsa-miR-16-5p; hsa-miR-15b-5p; hsa-miR-148a-3p; hsa-miR-145-5p; hsa-miR-138-5p; hsa-miR-126-3p; hsa-miR-124-3p; hsa-miR-122-5p; hsa…
Gene Ontology (miRWalk)	GO0017053 transcriptional repressor complex	over-represented	7.27905e-07	11.0035	28	hsa-miR-93-5p; hsa-miR-373-3p; hsa-miR-34a-5p; hsa-miR-342-3p; hsa-miR-328-3p; hsa-miR-26a-5p; hsa-miR-25-3p; hsa-miR-24-3p; hsa-miR-221-3p; hsa-miR-21-5p; hsa-miR-20a-5p; hsa-miR-204-5p; hsa-miR-195-5p; hsa-miR-182-5p; hsa-miR-181c-5p; hsa-miR-181b-5p; hsa-miR-181a-5p; hsa-miR-17-5p; hsa-miR-16-5p; hsa-miR-15b-5p; hsa-miR-15a-5p; hsa-miR-148a-3p; hsa-miR-140-5p; hsa-miR-124-3p; hsa-miR-122-5p; h…
Gene Ontology (miRWalk)	GO0030097 hemopoiesis	over-represented	7.27905e-07	11.0035	28	hsa-miR-93-5p; hsa-miR-34c-5p; hsa-miR-34b-3p; hsa-miR-34a-5p; hsa-miR-32-5p; hsa-miR-30b-5p; hsa-miR-302b-3p; hsa-miR-26a-5p; hsa-miR-25-3p; hsa-miR-24-3p; hsa-miR-222-3p; hsa-miR-221-3p; hsa-miR-21-5p; hsa-miR-20a-5p; hsa-miR-200c-3p; hsa-miR-185-5p; hsa-miR-181c-5p; hsa-miR-181a-5p; hsa-miR-17-5p; hsa-miR-16-5p; hsa-miR-15a-5p; hsa-miR-150-5p; hsa-miR-141-3p; hsa-miR-130b-3p; hsa-miR-124-3p; h…
Gene Ontology (miRWalk)	GO0051090 regulation of sequence specific dna binding transcription factor activity	over-represented	7.27905e-07	11.0035	28	hsa-miR-93-5p; hsa-miR-34a-5p; hsa-miR-342-3p; hsa-miR-32-5p; hsa-miR-26a-5p; hsa-miR-24-3p; hsa-miR-222-3p; hsa-miR-221-3p; hsa-miR-214-3p; hsa-miR-21-5p; hsa-miR-20a-5p; hsa-miR-204-5p; hsa-miR-200a-3p; hsa-miR-199a-3p; hsa-miR-182-5p; hsa-miR-181a-5p; hsa-miR-17-5p; hsa-miR-16-5p; hsa-miR-15b-5p; hsa-miR-15a-5p; hsa-miR-153-3p; hsa-miR-141-3p; hsa-miR-130b-3p; hsa-miR-124-3p; hsa-miR-122-5p; h…
Gene Ontology (miRWalk)	GO0042771 dna damage response signal transduction by p53 class mediator resulting in induction of apoptosis	over-represented	9.25651e-07	11.1158	28	hsa-miR-93-5p; hsa-miR-608; hsa-miR-449b-5p; hsa-miR-449a; hsa-miR-429; hsa-miR-34a-5p; hsa-miR-30d-5p; hsa-miR-25-3p; hsa-miR-222-3p; hsa-miR-221-3p; hsa-miR-216a-5p; hsa-miR-214-3p; hsa-miR-21-5p; hsa-miR-205-5p; hsa-miR-200c-3p; hsa-miR-200b-3p; hsa-miR-182-5p; hsa-miR-181c-5p; hsa-miR-181b-5p; hsa-miR-181a-5p; hsa-miR-16-5p; hsa-miR-15a-5p; hsa-miR-150-5p; hsa-miR-140-5p; hsa-miR-138-5p; hsa-…
Pathways (miRWalk)	P00030 Hypoxia response via HIF activation	over-represented	2.09448e-06	12.008	28	hsa-miR-93-5p; hsa-miR-708-5p; hsa-miR-302c-3p; hsa-miR-302b-3p; hsa-miR-302a-3p; hsa-miR-26a-5p; hsa-miR-24-3p; hsa-miR-222-3p; hsa-miR-221-3p; hsa-miR-216a-5p; hsa-miR-214-3p; hsa-miR-21-5p; hsa-miR-20a-5p; hsa-miR-185-5p; hsa-miR-182-5p; hsa-miR-181b-5p; hsa-miR-17-5p; hsa-miR-16-5p; hsa-miR-15b-5p; hsa-miR-15a-5p; hsa-miR-141-3p; hsa-miR-138-5p; hsa-miR-130b-3p; hsa-miR-126-3p; hsa-miR-124-3p…
Gene Ontology (miRWalk)	GO0000777 condensed chromosome kinetochore	over-represented	2.28863e-06	11.5649	28	hsa-miR-93-5p; hsa-miR-429; hsa-miR-373-3p; hsa-miR-34a-5p; hsa-miR-328-3p; hsa-miR-32-5p; hsa-miR-26a-5p; hsa-miR-25-3p; hsa-miR-222-3p; hsa-miR-221-3p; hsa-miR-21-5p; hsa-miR-20a-5p; hsa-miR-200c-3p; hsa-miR-200b-3p; hsa-miR-200a-3p; hsa-miR-185-5p; hsa-miR-182-5p; hsa-miR-181b-5p; hsa-miR-181a-5p; hsa-miR-17-5p; hsa-miR-16-5p; hsa-miR-15b-5p; hsa-miR-141-3p; hsa-miR-130b-3p; hsa-miR-124-3p; hs…
Gene Ontology (miRWalk)	GO0006921 cellular component disassembly involved in apoptotic process	over-represented	2.85388e-06	11.6772	28	hsa-miR-93-5p; hsa-miR-373-3p; hsa-miR-34c-5p; hsa-miR-34a-5p; hsa-miR-328-3p; hsa-miR-30d-5p; hsa-miR-25-3p; hsa-miR-24-3p; hsa-miR-222-3p; hsa-miR-221-3p; hsa-miR-214-3p; hsa-miR-21-5p; hsa-miR-204-5p; hsa-miR-200c-3p; hsa-miR-200a-3p; hsa-miR-181b-5p; hsa-miR-181a-5p; hsa-miR-17-5p; hsa-miR-16-5p; hsa-miR-15b-5p; hsa-miR-148a-3p; hsa-miR-145-5p; hsa-miR-138-5p; hsa-miR-124-3p; hsa-miR-122-5p; …
Gene Ontology (miRWalk)	GO0018279 protein n linked glycosylation via asparagine	over-represented	4.4219e-06	11.9018	28	hsa-miR-93-5p; hsa-miR-503-5p; hsa-miR-34a-5p; hsa-miR-342-3p; hsa-miR-328-3p; hsa-miR-32-5p; hsa-miR-30d-5p; hsa-miR-30b-5p; hsa-miR-26a-5p; hsa-miR-25-3p; hsa-miR-24-3p; hsa-miR-222-3p; hsa-miR-221-3p; hsa-miR-21-5p; hsa-miR-20a-5p; hsa-miR-204-5p; hsa-miR-185-5p; hsa-miR-181b-5p; hsa-miR-181a-5p; hsa-miR-17-5p; hsa-miR-16-5p; hsa-miR-15b-5p; hsa-miR-15a-5p; hsa-miR-130b-3p; hsa-miR-124-3p; hsa…
Pathways (miRWalk)	hsa04512 ECM receptor interaction	over-represented	5.52292e-06	12.519	28	hsa-miR-93-5p; hsa-miR-708-5p; hsa-miR-608; hsa-miR-520c-3p; hsa-miR-373-3p; hsa-miR-34a-5p; hsa-miR-330-3p; hsa-miR-328-3p; hsa-miR-32-5p; hsa-miR-25-3p; hsa-miR-222-3p; hsa-miR-216a-5p; hsa-miR-21-5p; hsa-miR-20a-5p; hsa-miR-205-5p; hsa-miR-204-5p; hsa-miR-200c-3p; hsa-miR-200b-3p; hsa-miR-199a-3p; hsa-miR-181a-5p; hsa-miR-17-5p; hsa-miR-16-5p; hsa-miR-15b-5p; hsa-miR-145-5p; hsa-miR-138-5p; hs…
Pathways (miRWalk)	P00054 Toll receptor signaling pathway	over-represented	1.08194e-05	12.9022	28	hsa-miR-93-5p; hsa-miR-373-3p; hsa-miR-34a-5p; hsa-miR-342-3p; hsa-miR-328-3p; hsa-miR-30d-5p; hsa-miR-26a-5p; hsa-miR-24-3p; hsa-miR-222-3p; hsa-miR-221-3p; hsa-miR-214-3p; hsa-miR-21-5p; hsa-miR-20a-5p; hsa-miR-200c-3p; hsa-miR-200a-3p; hsa-miR-199a-3p; hsa-miR-195-5p; hsa-miR-181a-5p; hsa-miR-17-5p; hsa-miR-16-5p; hsa-miR-15a-5p; hsa-miR-145-5p; hsa-miR-141-3p; hsa-miR-130b-3p; hsa-miR-124-3p;…
Gene Ontology (miRWalk)	GO0000186 activation of mapkk activity	over-represented	1.43523e-05	12.5754	28	hsa-miR-93-5p; hsa-miR-503-5p; hsa-miR-373-3p; hsa-miR-34a-5p; hsa-miR-32-5p; hsa-miR-30d-5p; hsa-miR-25-3p; hsa-miR-24-3p; hsa-miR-221-3p; hsa-miR-21-5p; hsa-miR-20a-5p; hsa-miR-205-5p; hsa-miR-204-5p; hsa-miR-200c-3p; hsa-miR-200b-3p; hsa-miR-199a-3p; hsa-miR-195-5p; hsa-miR-181c-5p; hsa-miR-181a-5p; hsa-miR-16-5p; hsa-miR-15b-5p; hsa-miR-148a-3p; hsa-miR-145-5p; hsa-miR-140-5p; hsa-miR-126-3p;…
Gene Ontology (miRWalk)	GO0045211 postsynaptic membrane	over-represented	1.43523e-05	12.5754	28	hsa-miR-93-5p; hsa-miR-449b-5p; hsa-miR-449a; hsa-miR-34c-5p; hsa-miR-34b-5p; hsa-miR-34b-3p; hsa-miR-34a-5p; hsa-miR-342-3p; hsa-miR-330-3p; hsa-miR-328-3p; hsa-miR-32-5p; hsa-miR-30d-5p; hsa-miR-24-3p; hsa-miR-222-3p; hsa-miR-214-3p; hsa-miR-21-5p; hsa-miR-20a-5p; hsa-miR-205-5p; hsa-miR-200a-3p; hsa-miR-199a-3p; hsa-miR-181b-5p; hsa-miR-181a-5p; hsa-miR-17-5p; hsa-miR-16-5p; hsa-miR-130b-3p; h…
Gene Ontology (miRWalk)	GO0014069 postsynaptic density	over-represented	2.93399e-05	13.0246	28	hsa-miR-93-5p; hsa-miR-449b-5p; hsa-miR-449a; hsa-miR-372-3p; hsa-miR-34c-5p; hsa-miR-34b-5p; hsa-miR-34b-3p; hsa-miR-34a-5p; hsa-miR-342-3p; hsa-miR-330-3p; hsa-miR-328-3p; hsa-miR-32-5p; hsa-miR-30d-5p; hsa-miR-222-3p; hsa-miR-214-3p; hsa-miR-21-5p; hsa-miR-20a-5p; hsa-miR-200c-3p; hsa-miR-199a-3p; hsa-miR-181b-5p; hsa-miR-17-5p; hsa-miR-16-5p; hsa-miR-15a-5p; hsa-miR-130b-3p; hsa-miR-124-3p; h…
Gene Ontology (miRWalk)	GO0006302 double strand break repair	over-represented	3.47766e-05	13.1368	28	hsa-miR-93-5p; hsa-miR-608; hsa-miR-373-3p; hsa-miR-34a-5p; hsa-miR-342-3p; hsa-miR-328-3p; hsa-miR-32-5p; hsa-miR-30d-5p; hsa-miR-30b-5p; hsa-miR-25-3p; hsa-miR-24-3p; hsa-miR-222-3p; hsa-miR-221-3p; hsa-miR-214-3p; hsa-miR-21-5p; hsa-miR-20a-5p; hsa-miR-182-5p; hsa-miR-181b-5p; hsa-miR-181a-5p; hsa-miR-16-5p; hsa-miR-15a-5p; hsa-miR-150-5p; hsa-miR-138-5p; hsa-miR-130b-3p; hsa-miR-124-3p; hsa-m…
Gene Ontology (miRWalk)	GO0097193 intrinsic apoptotic signaling pathway	over-represented	5.72364e-05	13.4737	28	hsa-miR-93-5p; hsa-miR-608; hsa-miR-503-5p; hsa-miR-373-3p; hsa-miR-372-3p; hsa-miR-34a-5p; hsa-miR-30d-5p; hsa-miR-302a-3p; hsa-miR-26a-5p; hsa-miR-25-3p; hsa-miR-24-3p; hsa-miR-222-3p; hsa-miR-221-3p; hsa-miR-214-3p; hsa-miR-21-5p; hsa-miR-20a-5p; hsa-miR-200c-3p; hsa-miR-182-5p; hsa-miR-181a-5p; hsa-miR-17-5p; hsa-miR-16-5p; hsa-miR-15a-5p; hsa-miR-150-5p; hsa-miR-145-5p; hsa-miR-124-3p; hsa-m…
Gene Ontology (miRWalk)	GO0030198 extracellular matrix organization	over-represented	7.94014e-05	13.6982	28	hsa-miR-93-5p; hsa-miR-520c-3p; hsa-miR-373-3p; hsa-miR-34a-5p; hsa-miR-328-3p; hsa-miR-30b-5p; hsa-miR-24-3p; hsa-miR-222-3p; hsa-miR-221-3p; hsa-miR-21-5p; hsa-miR-20a-5p; hsa-miR-205-5p; hsa-miR-204-5p; hsa-miR-182-5p; hsa-miR-181a-5p; hsa-miR-17-5p; hsa-miR-16-5p; hsa-miR-15b-5p; hsa-miR-15a-5p; hsa-miR-145-5p; hsa-miR-140-5p; hsa-miR-138-5p; hsa-miR-126-3p; hsa-miR-124-3p; hsa-miR-122-5p; hs…
Pathways (miRWalk)	WP313 Signaling of Hepatocyte Growth Factor Receptor	over-represented	8.30192e-05	14.1796	28	hsa-miR-93-5p; hsa-miR-34a-5p; hsa-miR-342-3p; hsa-miR-32-5p; hsa-miR-26a-5p; hsa-miR-25-3p; hsa-miR-222-3p; hsa-miR-221-3p; hsa-miR-216a-5p; hsa-miR-214-3p; hsa-miR-21-5p; hsa-miR-20a-5p; hsa-miR-205-5p; hsa-miR-199a-3p; hsa-miR-181b-5p; hsa-miR-181a-5p; hsa-miR-17-5p; hsa-miR-16-5p; hsa-miR-15b-5p; hsa-miR-15a-5p; hsa-miR-141-3p; hsa-miR-138-5p; hsa-miR-126-3p; hsa-miR-124-3p; hsa-miR-122-5p; h…
Pathways (miRWalk)	hsa04142 Lysosome	over-represented	9.90264e-05	14.3074	28	hsa-miR-93-5p; hsa-miR-503-5p; hsa-miR-34a-5p; hsa-miR-342-3p; hsa-miR-26a-5p; hsa-miR-25-3p; hsa-miR-24-3p; hsa-miR-222-3p; hsa-miR-221-3p; hsa-miR-214-3p; hsa-miR-21-5p; hsa-miR-20a-5p; hsa-miR-204-5p; hsa-miR-200c-3p; hsa-miR-185-5p; hsa-miR-181a-5p; hsa-miR-17-5p; hsa-miR-16-5p; hsa-miR-15b-5p; hsa-miR-15a-5p; hsa-miR-150-5p; hsa-miR-145-5p; hsa-miR-130b-3p; hsa-miR-124-3p; hsa-miR-122-5p; hs…
Pathways (miRWalk)	P00026 Heterotrimeric G protein signaling pathway Gi alpha and Gs alpha mediated pathway	over-represented	0.000117796	14.4351	28	hsa-miR-93-5p; hsa-miR-503-5p; hsa-miR-429; hsa-miR-373-3p; hsa-miR-34b-5p; hsa-miR-34a-5p; hsa-miR-32-5p; hsa-miR-30d-5p; hsa-miR-26a-5p; hsa-miR-25-3p; hsa-miR-20a-5p; hsa-miR-204-5p; hsa-miR-200c-3p; hsa-miR-200b-3p; hsa-miR-182-5p; hsa-miR-181b-5p; hsa-miR-181a-5p; hsa-miR-17-5p; hsa-miR-16-5p; hsa-miR-15a-5p; hsa-miR-150-5p; hsa-miR-140-5p; hsa-miR-138-5p; hsa-miR-124-3p; hsa-miR-122-5p; hsa…
Gene Ontology (miRWalk)	GO0006334 nucleosome assembly	over-represented	0.000271039	14.5965	28	hsa-miR-93-5p; hsa-miR-34a-5p; hsa-miR-330-3p; hsa-miR-328-3p; hsa-miR-32-5p; hsa-miR-30b-5p; hsa-miR-26a-5p; hsa-miR-25-3p; hsa-miR-24-3p; hsa-miR-222-3p; hsa-miR-221-3p; hsa-miR-214-3p; hsa-miR-21-5p; hsa-miR-20a-5p; hsa-miR-204-5p; hsa-miR-185-5p; hsa-miR-181b-5p; hsa-miR-181a-5p; hsa-miR-17-5p; hsa-miR-16-5p; hsa-miR-15b-5p; hsa-miR-15a-5p; hsa-miR-138-5p; hsa-miR-130b-3p; hsa-miR-124-3p; hsa…
Gene Ontology (miRWalk)	GO0044255 cellular lipid metabolic process	over-represented	0.000358343	14.8211	28	hsa-miR-93-5p; hsa-miR-34a-5p; hsa-miR-32-5p; hsa-miR-30d-5p; hsa-miR-30b-5p; hsa-miR-26a-5p; hsa-miR-24-3p; hsa-miR-222-3p; hsa-miR-221-3p; hsa-miR-21-5p; hsa-miR-20a-5p; hsa-miR-205-5p; hsa-miR-204-5p; hsa-miR-182-5p; hsa-miR-181a-5p; hsa-miR-17-5p; hsa-miR-16-5p; hsa-miR-15b-5p; hsa-miR-15a-5p; hsa-miR-152-3p; hsa-miR-145-5p; hsa-miR-141-3p; hsa-miR-130b-3p; hsa-miR-124-3p; hsa-miR-122-5p; hsa…
Gene Ontology (miRWalk)	GO0003676 nucleic acid binding	over-represented	0.000599349	15.2702	28	hsa-miR-93-5p; hsa-miR-503-5p; hsa-miR-373-3p; hsa-miR-34a-5p; hsa-miR-342-3p; hsa-miR-32-5p; hsa-miR-30d-5p; hsa-miR-30b-5p; hsa-miR-26a-5p; hsa-miR-25-3p; hsa-miR-24-3p; hsa-miR-222-3p; hsa-miR-221-3p; hsa-miR-21-5p; hsa-miR-20a-5p; hsa-miR-200c-3p; hsa-miR-181b-5p; hsa-miR-181a-5p; hsa-miR-17-5p; hsa-miR-16-5p; hsa-miR-15b-5p; hsa-miR-148a-3p; hsa-miR-130b-3p; hsa-miR-124-3p; hsa-miR-122-5p; h…
Pathways (miRWalk)	WP536 Calcium Regulation in the Cardiac Cell	over-represented	0.00143199	16.479	28	hsa-miR-93-5p; hsa-miR-34a-5p; hsa-miR-342-3p; hsa-miR-328-3p; hsa-miR-32-5p; hsa-miR-30d-5p; hsa-miR-30b-5p; hsa-miR-26a-5p; hsa-miR-25-3p; hsa-miR-222-3p; hsa-miR-221-3p; hsa-miR-214-3p; hsa-miR-21-5p; hsa-miR-205-5p; hsa-miR-204-5p; hsa-miR-182-5p; hsa-miR-181a-5p; hsa-miR-17-5p; hsa-miR-16-5p; hsa-miR-15b-5p; hsa-miR-148a-3p; hsa-miR-141-3p; hsa-miR-130b-3p; hsa-miR-126-3p; hsa-miR-124-3p; hs…
Gene Ontology (miRWalk)	GO0060982 coronary artery morphogenesis	over-represented	2.85357e-12	6.28772	27	hsa-miR-93-5p; hsa-miR-503-5p; hsa-miR-449a; hsa-miR-373-3p; hsa-miR-372-3p; hsa-miR-34c-5p; hsa-miR-34b-3p; hsa-miR-34a-5p; hsa-miR-330-3p; hsa-miR-24-3p; hsa-miR-21-5p; hsa-miR-20a-5p; hsa-miR-205-5p; hsa-miR-200c-3p; hsa-miR-200b-3p; hsa-miR-195-5p; hsa-miR-181a-5p; hsa-miR-17-5p; hsa-miR-16-5p; hsa-miR-15b-5p; hsa-miR-15a-5p; hsa-miR-150-5p; hsa-miR-145-5p; hsa-miR-140-5p; hsa-miR-126-3p; hsa…
Gene Ontology (miRWalk)	GO0035924 cellular response to vascular endothelial growth factor stimulus	over-represented	1.15028e-11	6.62456	27	hsa-miR-93-5p; hsa-miR-503-5p; hsa-miR-373-3p; hsa-miR-372-3p; hsa-miR-34b-3p; hsa-miR-34a-5p; hsa-miR-330-3p; hsa-miR-21-5p; hsa-miR-20a-5p; hsa-miR-205-5p; hsa-miR-200c-3p; hsa-miR-200b-3p; hsa-miR-195-5p; hsa-miR-17-5p; hsa-miR-16-5p; hsa-miR-15b-5p; hsa-miR-15a-5p; hsa-miR-150-5p; hsa-miR-148a-3p; hsa-miR-145-5p; hsa-miR-140-5p; hsa-miR-130b-3p; hsa-miR-126-3p; hsa-miR-124-3p; hsa-miR-106b-5p…
Gene Ontology (miRWalk)	GO0016538 cyclin dependent protein kinase regulator activity	over-represented	4.35239e-11	6.9614	27	hsa-miR-93-5p; hsa-miR-503-5p; hsa-miR-449b-5p; hsa-miR-449a; hsa-miR-34c-5p; hsa-miR-34b-5p; hsa-miR-34b-3p; hsa-miR-34a-5p; hsa-miR-32-5p; hsa-miR-30b-5p; hsa-miR-302c-3p; hsa-miR-302a-3p; hsa-miR-26a-5p; hsa-miR-25-3p; hsa-miR-20a-5p; hsa-miR-200c-3p; hsa-miR-200b-3p; hsa-miR-200a-3p; hsa-miR-195-5p; hsa-miR-185-5p; hsa-miR-17-5p; hsa-miR-16-5p; hsa-miR-15b-5p; hsa-miR-15a-5p; hsa-miR-126-3p; …
Gene Ontology (miRWalk)	GO0002092 positive regulation of receptor internalization	over-represented	6.37666e-11	7.07368	27	hsa-miR-93-5p; hsa-miR-503-5p; hsa-miR-373-3p; hsa-miR-372-3p; hsa-miR-34b-3p; hsa-miR-34a-5p; hsa-miR-330-3p; hsa-miR-222-3p; hsa-miR-221-3p; hsa-miR-21-5p; hsa-miR-20a-5p; hsa-miR-205-5p; hsa-miR-200c-3p; hsa-miR-200b-3p; hsa-miR-195-5p; hsa-miR-181a-5p; hsa-miR-17-5p; hsa-miR-16-5p; hsa-miR-15b-5p; hsa-miR-15a-5p; hsa-miR-150-5p; hsa-miR-145-5p; hsa-miR-140-5p; hsa-miR-126-3p; hsa-miR-124-3p; …
Gene Ontology (miRWalk)	GO0035094 response to nicotine	over-represented	6.37666e-11	7.07368	27	hsa-miR-449a; hsa-miR-429; hsa-miR-34c-5p; hsa-miR-34b-5p; hsa-miR-34a-5p; hsa-miR-32-5p; hsa-miR-30b-5p; hsa-miR-21-5p; hsa-miR-20a-5p; hsa-miR-204-5p; hsa-miR-200c-3p; hsa-miR-200b-3p; hsa-miR-200a-3p; hsa-miR-195-5p; hsa-miR-182-5p; hsa-miR-181c-5p; hsa-miR-181b-5p; hsa-miR-181a-5p; hsa-miR-17-5p; hsa-miR-16-5p; hsa-miR-15b-5p; hsa-miR-15a-5p; hsa-miR-153-3p; hsa-miR-148a-3p; hsa-miR-141-3p; h…
Gene Ontology (miRWalk)	GO0043518 negative regulation of dna damage response signal transduction by p53 class mediator	over-represented	6.37666e-11	7.07368	27	hsa-miR-708-5p; hsa-miR-608; hsa-miR-520c-3p; hsa-miR-449b-5p; hsa-miR-449a; hsa-miR-373-3p; hsa-miR-34a-5p; hsa-miR-330-3p; hsa-miR-328-3p; hsa-miR-32-5p; hsa-miR-25-3p; hsa-miR-216a-5p; hsa-miR-214-3p; hsa-miR-204-5p; hsa-miR-199a-3p; hsa-miR-182-5p; hsa-miR-181c-5p; hsa-miR-181b-5p; hsa-miR-181a-5p; hsa-miR-16-5p; hsa-miR-15b-5p; hsa-miR-153-3p; hsa-miR-148a-3p; hsa-miR-145-5p; hsa-miR-138-5p;…
Gene Ontology (miRWalk)	GO0005161 platelet derived growth factor receptor binding	over-represented	2.15891e-10	7.41053	27	hsa-miR-93-5p; hsa-miR-503-5p; hsa-miR-373-3p; hsa-miR-372-3p; hsa-miR-34b-3p; hsa-miR-34a-5p; hsa-miR-330-3p; hsa-miR-328-3p; hsa-miR-222-3p; hsa-miR-21-5p; hsa-miR-20a-5p; hsa-miR-205-5p; hsa-miR-204-5p; hsa-miR-200c-3p; hsa-miR-200b-3p; hsa-miR-195-5p; hsa-miR-17-5p; hsa-miR-16-5p; hsa-miR-15b-5p; hsa-miR-15a-5p; hsa-miR-150-5p; hsa-miR-145-5p; hsa-miR-140-5p; hsa-miR-126-3p; hsa-miR-124-3p; h…
Gene Ontology (miRWalk)	GO0009925 basal plasma membrane	over-represented	2.15891e-10	7.41053	27	hsa-miR-93-5p; hsa-miR-449b-5p; hsa-miR-449a; hsa-miR-429; hsa-miR-34c-5p; hsa-miR-34b-5p; hsa-miR-34b-3p; hsa-miR-34a-5p; hsa-miR-32-5p; hsa-miR-302c-3p; hsa-miR-26a-5p; hsa-miR-24-3p; hsa-miR-21-5p; hsa-miR-20a-5p; hsa-miR-200c-3p; hsa-miR-200b-3p; hsa-miR-200a-3p; hsa-miR-199a-3p; hsa-miR-181c-5p; hsa-miR-181b-5p; hsa-miR-17-5p; hsa-miR-15b-5p; hsa-miR-141-3p; hsa-miR-126-3p; hsa-miR-124-3p; h…
Gene Ontology (miRWalk)	GO0001968 fibronectin binding	over-represented	2.9644e-09	8.19649	27	hsa-miR-93-5p; hsa-miR-503-5p; hsa-miR-373-3p; hsa-miR-372-3p; hsa-miR-34b-3p; hsa-miR-34a-5p; hsa-miR-330-3p; hsa-miR-26a-5p; hsa-miR-25-3p; hsa-miR-21-5p; hsa-miR-20a-5p; hsa-miR-205-5p; hsa-miR-200c-3p; hsa-miR-200b-3p; hsa-miR-195-5p; hsa-miR-17-5p; hsa-miR-16-5p; hsa-miR-15b-5p; hsa-miR-15a-5p; hsa-miR-150-5p; hsa-miR-145-5p; hsa-miR-140-5p; hsa-miR-126-3p; hsa-miR-124-3p; hsa-miR-122-5p; hs…
Gene Ontology (miRWalk)	GO0046688 response to copper ion	over-represented	4.17652e-09	8.30877	27	hsa-miR-449a; hsa-miR-429; hsa-miR-34c-5p; hsa-miR-34b-5p; hsa-miR-34a-5p; hsa-miR-26a-5p; hsa-miR-24-3p; hsa-miR-222-3p; hsa-miR-221-3p; hsa-miR-21-5p; hsa-miR-20a-5p; hsa-miR-204-5p; hsa-miR-200c-3p; hsa-miR-200b-3p; hsa-miR-195-5p; hsa-miR-182-5p; hsa-miR-181c-5p; hsa-miR-181b-5p; hsa-miR-181a-5p; hsa-miR-17-5p; hsa-miR-16-5p; hsa-miR-15b-5p; hsa-miR-15a-5p; hsa-miR-153-3p; hsa-miR-148a-3p; hs…
Gene Ontology (miRWalk)	GO0090190 positive regulation of branching involved in ureteric bud morphogenesis	over-represented	4.17652e-09	8.30877	27	hsa-miR-93-5p; hsa-miR-503-5p; hsa-miR-373-3p; hsa-miR-372-3p; hsa-miR-34b-3p; hsa-miR-34a-5p; hsa-miR-330-3p; hsa-miR-24-3p; hsa-miR-21-5p; hsa-miR-20a-5p; hsa-miR-205-5p; hsa-miR-200c-3p; hsa-miR-200b-3p; hsa-miR-195-5p; hsa-miR-185-5p; hsa-miR-17-5p; hsa-miR-16-5p; hsa-miR-15b-5p; hsa-miR-15a-5p; hsa-miR-150-5p; hsa-miR-145-5p; hsa-miR-140-5p; hsa-miR-130b-3p; hsa-miR-126-3p; hsa-miR-124-3p; h…
Gene Ontology (miRWalk)	GO0009898 internal side of plasma membrane	over-represented	5.77159e-09	8.42105	27	hsa-miR-93-5p; hsa-miR-34a-5p; hsa-miR-26a-5p; hsa-miR-25-3p; hsa-miR-222-3p; hsa-miR-221-3p; hsa-miR-216a-5p; hsa-miR-214-3p; hsa-miR-21-5p; hsa-miR-20a-5p; hsa-miR-204-5p; hsa-miR-200c-3p; hsa-miR-200a-3p; hsa-miR-195-5p; hsa-miR-181b-5p; hsa-miR-181a-5p; hsa-miR-17-5p; hsa-miR-16-5p; hsa-miR-15a-5p; hsa-miR-148a-3p; hsa-miR-141-3p; hsa-miR-138-5p; hsa-miR-130b-3p; hsa-miR-126-3p; hsa-miR-124-3…
Gene Ontology (miRWalk)	GO0030224 monocyte differentiation	over-represented	5.77159e-09	8.42105	27	hsa-miR-93-5p; hsa-miR-503-5p; hsa-miR-373-3p; hsa-miR-372-3p; hsa-miR-34b-3p; hsa-miR-34a-5p; hsa-miR-342-3p; hsa-miR-330-3p; hsa-miR-21-5p; hsa-miR-20a-5p; hsa-miR-205-5p; hsa-miR-200c-3p; hsa-miR-200b-3p; hsa-miR-195-5p; hsa-miR-17-5p; hsa-miR-16-5p; hsa-miR-15b-5p; hsa-miR-15a-5p; hsa-miR-150-5p; hsa-miR-145-5p; hsa-miR-140-5p; hsa-miR-138-5p; hsa-miR-130b-3p; hsa-miR-126-3p; hsa-miR-124-3p; …
Gene Ontology (miRWalk)	GO0009612 response to mechanical stimulus	over-represented	1.98515e-08	8.87018	27	hsa-miR-93-5p; hsa-miR-373-3p; hsa-miR-372-3p; hsa-miR-34c-5p; hsa-miR-34b-5p; hsa-miR-34a-5p; hsa-miR-342-3p; hsa-miR-30d-5p; hsa-miR-302b-3p; hsa-miR-24-3p; hsa-miR-222-3p; hsa-miR-221-3p; hsa-miR-21-5p; hsa-miR-204-5p; hsa-miR-200b-3p; hsa-miR-199a-3p; hsa-miR-181b-5p; hsa-miR-17-5p; hsa-miR-16-5p; hsa-miR-15a-5p; hsa-miR-150-5p; hsa-miR-138-5p; hsa-miR-130b-3p; hsa-miR-126-3p; hsa-miR-124-3p;…
Gene Ontology (miRWalk)	GO0051149 positive regulation of muscle cell differentiation	over-represented	1.98515e-08	8.87018	27	hsa-miR-93-5p; hsa-miR-608; hsa-miR-34a-5p; hsa-miR-342-3p; hsa-miR-330-3p; hsa-miR-32-5p; hsa-miR-25-3p; hsa-miR-24-3p; hsa-miR-221-3p; hsa-miR-216a-5p; hsa-miR-214-3p; hsa-miR-21-5p; hsa-miR-20a-5p; hsa-miR-204-5p; hsa-miR-200a-3p; hsa-miR-195-5p; hsa-miR-185-5p; hsa-miR-181b-5p; hsa-miR-17-5p; hsa-miR-145-5p; hsa-miR-141-3p; hsa-miR-138-5p; hsa-miR-130b-3p; hsa-miR-124-3p; hsa-miR-122-5p; hsa-…
Gene Ontology (miRWalk)	GO0007389 pattern specification process	over-represented	2.66538e-08	8.98246	27	hsa-miR-93-5p; hsa-miR-429; hsa-miR-34a-5p; hsa-miR-32-5p; hsa-miR-26a-5p; hsa-miR-24-3p; hsa-miR-222-3p; hsa-miR-221-3p; hsa-miR-21-5p; hsa-miR-20a-5p; hsa-miR-205-5p; hsa-miR-200c-3p; hsa-miR-200b-3p; hsa-miR-200a-3p; hsa-miR-185-5p; hsa-miR-182-5p; hsa-miR-16-5p; hsa-miR-15b-5p; hsa-miR-15a-5p; hsa-miR-153-3p; hsa-miR-150-5p; hsa-miR-141-3p; hsa-miR-130b-3p; hsa-miR-124-3p; hsa-miR-122-5p; hsa…
Gene Ontology (miRWalk)	GO0042692 muscle cell differentiation	over-represented	3.6476e-08	9.09474	27	hsa-miR-93-5p; hsa-miR-608; hsa-miR-34a-5p; hsa-miR-342-3p; hsa-miR-330-3p; hsa-miR-32-5p; hsa-miR-24-3p; hsa-miR-222-3p; hsa-miR-221-3p; hsa-miR-216a-5p; hsa-miR-214-3p; hsa-miR-21-5p; hsa-miR-20a-5p; hsa-miR-204-5p; hsa-miR-200a-3p; hsa-miR-195-5p; hsa-miR-185-5p; hsa-miR-17-5p; hsa-miR-16-5p; hsa-miR-145-5p; hsa-miR-141-3p; hsa-miR-138-5p; hsa-miR-130b-3p; hsa-miR-124-3p; hsa-miR-122-5p; hsa-m…
Pathways (miRWalk)	WP1539 Angiogenesis	over-represented	4.02265e-08	9.58084	27	hsa-miR-503-5p; hsa-miR-34a-5p; hsa-miR-32-5p; hsa-miR-30d-5p; hsa-miR-30b-5p; hsa-miR-302c-3p; hsa-miR-302b-3p; hsa-miR-302a-3p; hsa-miR-26a-5p; hsa-miR-222-3p; hsa-miR-221-3p; hsa-miR-21-5p; hsa-miR-20a-5p; hsa-miR-205-5p; hsa-miR-200c-3p; hsa-miR-200b-3p; hsa-miR-199a-3p; hsa-miR-185-5p; hsa-miR-181b-5p; hsa-miR-17-5p; hsa-miR-16-5p; hsa-miR-15b-5p; hsa-miR-140-5p; hsa-miR-138-5p; hsa-miR-126-…
Gene Ontology (miRWalk)	GO0004715 non membrane spanning protein tyrosine kinase activity	over-represented	4.97401e-08	9.20702	27	hsa-miR-503-5p; hsa-miR-372-3p; hsa-miR-34c-5p; hsa-miR-34b-3p; hsa-miR-34a-5p; hsa-miR-342-3p; hsa-miR-30b-5p; hsa-miR-26a-5p; hsa-miR-24-3p; hsa-miR-222-3p; hsa-miR-221-3p; hsa-miR-21-5p; hsa-miR-20a-5p; hsa-miR-205-5p; hsa-miR-204-5p; hsa-miR-195-5p; hsa-miR-17-5p; hsa-miR-16-5p; hsa-miR-15b-5p; hsa-miR-148a-3p; hsa-miR-145-5p; hsa-miR-140-5p; hsa-miR-138-5p; hsa-miR-130b-3p; hsa-miR-124-3p; h…
Gene Ontology (miRWalk)	GO0030426 growth cone	over-represented	2.06884e-07	9.76842	27	hsa-miR-93-5p; hsa-miR-34c-5p; hsa-miR-34a-5p; hsa-miR-342-3p; hsa-miR-32-5p; hsa-miR-30d-5p; hsa-miR-30b-5p; hsa-miR-26a-5p; hsa-miR-25-3p; hsa-miR-222-3p; hsa-miR-21-5p; hsa-miR-20a-5p; hsa-miR-205-5p; hsa-miR-200c-3p; hsa-miR-181b-5p; hsa-miR-181a-5p; hsa-miR-17-5p; hsa-miR-16-5p; hsa-miR-153-3p; hsa-miR-150-5p; hsa-miR-145-5p; hsa-miR-126-3p; hsa-miR-124-3p; hsa-miR-122-5p; hsa-miR-106b-5p; h…
Gene Ontology (miRWalk)	GO0004843 ubiquitin specific protease activity	over-represented	3.49591e-07	9.99298	27	hsa-miR-93-5p; hsa-miR-429; hsa-miR-373-3p; hsa-miR-34a-5p; hsa-miR-328-3p; hsa-miR-32-5p; hsa-miR-30b-5p; hsa-miR-26a-5p; hsa-miR-24-3p; hsa-miR-222-3p; hsa-miR-221-3p; hsa-miR-21-5p; hsa-miR-20a-5p; hsa-miR-204-5p; hsa-miR-200c-3p; hsa-miR-200b-3p; hsa-miR-200a-3p; hsa-miR-182-5p; hsa-miR-181b-5p; hsa-miR-181a-5p; hsa-miR-16-5p; hsa-miR-141-3p; hsa-miR-124-3p; hsa-miR-122-5p; hsa-miR-106b-5p; h…
Gene Ontology (miRWalk)	GO0070491 repressing transcription factor binding	over-represented	3.49591e-07	9.99298	27	hsa-miR-449b-5p; hsa-miR-449a; hsa-miR-429; hsa-miR-373-3p; hsa-miR-34c-5p; hsa-miR-34b-5p; hsa-miR-34b-3p; hsa-miR-34a-5p; hsa-miR-342-3p; hsa-miR-328-3p; hsa-miR-26a-5p; hsa-miR-24-3p; hsa-miR-221-3p; hsa-miR-214-3p; hsa-miR-21-5p; hsa-miR-20a-5p; hsa-miR-200a-3p; hsa-miR-195-5p; hsa-miR-181a-5p; hsa-miR-17-5p; hsa-miR-16-5p; hsa-miR-148a-3p; hsa-miR-145-5p; hsa-miR-140-5p; hsa-miR-130b-3p; hsa…
Gene Ontology (miRWalk)	GO0030178 negative regulation of wnt receptor signaling pathway	over-represented	4.51031e-07	10.1053	27	hsa-miR-93-5p; hsa-miR-503-5p; hsa-miR-449a; hsa-miR-34b-3p; hsa-miR-34a-5p; hsa-miR-30b-5p; hsa-miR-302c-3p; hsa-miR-302a-3p; hsa-miR-25-3p; hsa-miR-24-3p; hsa-miR-222-3p; hsa-miR-221-3p; hsa-miR-20a-5p; hsa-miR-205-5p; hsa-miR-195-5p; hsa-miR-181c-5p; hsa-miR-181b-5p; hsa-miR-181a-5p; hsa-miR-17-5p; hsa-miR-16-5p; hsa-miR-15b-5p; hsa-miR-15a-5p; hsa-miR-140-5p; hsa-miR-130b-3p; hsa-miR-124-3p; …
Gene Ontology (miRWalk)	GO0001843 neural tube closure	over-represented	9.53602e-07	10.4421	27	hsa-miR-93-5p; hsa-miR-429; hsa-miR-32-5p; hsa-miR-26a-5p; hsa-miR-25-3p; hsa-miR-222-3p; hsa-miR-221-3p; hsa-miR-214-3p; hsa-miR-21-5p; hsa-miR-20a-5p; hsa-miR-205-5p; hsa-miR-200c-3p; hsa-miR-200b-3p; hsa-miR-200a-3p; hsa-miR-195-5p; hsa-miR-182-5p; hsa-miR-181b-5p; hsa-miR-181a-5p; hsa-miR-17-5p; hsa-miR-16-5p; hsa-miR-153-3p; hsa-miR-141-3p; hsa-miR-138-5p; hsa-miR-124-3p; hsa-miR-106b-5p; hs…
Gene Ontology (miRWalk)	GO0032154 cleavage furrow	over-represented	1.21462e-06	10.5544	27	hsa-miR-429; hsa-miR-373-3p; hsa-miR-372-3p; hsa-miR-34a-5p; hsa-miR-302b-3p; hsa-miR-26a-5p; hsa-miR-25-3p; hsa-miR-24-3p; hsa-miR-221-3p; hsa-miR-21-5p; hsa-miR-20a-5p; hsa-miR-200c-3p; hsa-miR-200b-3p; hsa-miR-200a-3p; hsa-miR-185-5p; hsa-miR-181b-5p; hsa-miR-181a-5p; hsa-miR-17-5p; hsa-miR-16-5p; hsa-miR-15b-5p; hsa-miR-15a-5p; hsa-miR-141-3p; hsa-miR-138-5p; hsa-miR-124-3p; hsa-miR-122-5p; h…
Gene Ontology (miRWalk)	GO0045727 positive regulation of translation	over-represented	3.04936e-06	11.0035	27	hsa-miR-93-5p; hsa-miR-429; hsa-miR-372-3p; hsa-miR-330-3p; hsa-miR-30b-5p; hsa-miR-302b-3p; hsa-miR-26a-5p; hsa-miR-25-3p; hsa-miR-24-3p; hsa-miR-221-3p; hsa-miR-21-5p; hsa-miR-20a-5p; hsa-miR-205-5p; hsa-miR-204-5p; hsa-miR-200c-3p; hsa-miR-200b-3p; hsa-miR-182-5p; hsa-miR-181b-5p; hsa-miR-181a-5p; hsa-miR-17-5p; hsa-miR-16-5p; hsa-miR-150-5p; hsa-miR-140-5p; hsa-miR-138-5p; hsa-miR-130b-3p; hs…
Gene Ontology (miRWalk)	GO0090263 positive regulation of canonical wnt receptor signaling pathway	over-represented	3.04936e-06	11.0035	27	hsa-miR-93-5p; hsa-miR-429; hsa-miR-34c-5p; hsa-miR-34b-5p; hsa-miR-30b-5p; hsa-miR-26a-5p; hsa-miR-222-3p; hsa-miR-221-3p; hsa-miR-21-5p; hsa-miR-205-5p; hsa-miR-204-5p; hsa-miR-200c-3p; hsa-miR-200b-3p; hsa-miR-200a-3p; hsa-miR-181b-5p; hsa-miR-181a-5p; hsa-miR-17-5p; hsa-miR-16-5p; hsa-miR-15b-5p; hsa-miR-15a-5p; hsa-miR-145-5p; hsa-miR-141-3p; hsa-miR-140-5p; hsa-miR-138-5p; hsa-miR-124-3p; h…
Gene Ontology (miRWalk)	GO0007010 cytoskeleton organization	over-represented	4.76967e-06	11.2281	27	hsa-miR-93-5p; hsa-miR-429; hsa-miR-373-3p; hsa-miR-34a-5p; hsa-miR-330-3p; hsa-miR-328-3p; hsa-miR-32-5p; hsa-miR-26a-5p; hsa-miR-24-3p; hsa-miR-21-5p; hsa-miR-200c-3p; hsa-miR-200b-3p; hsa-miR-200a-3p; hsa-miR-199a-3p; hsa-miR-195-5p; hsa-miR-185-5p; hsa-miR-182-5p; hsa-miR-17-5p; hsa-miR-16-5p; hsa-miR-15a-5p; hsa-miR-145-5p; hsa-miR-141-3p; hsa-miR-130b-3p; hsa-miR-124-3p; hsa-miR-122-5p; hsa…
Gene Ontology (miRWalk)	GO0012505 endomembrane system	over-represented	4.76967e-06	11.2281	27	hsa-miR-93-5p; hsa-miR-503-5p; hsa-miR-34a-5p; hsa-miR-342-3p; hsa-miR-328-3p; hsa-miR-32-5p; hsa-miR-30d-5p; hsa-miR-30b-5p; hsa-miR-25-3p; hsa-miR-24-3p; hsa-miR-221-3p; hsa-miR-21-5p; hsa-miR-204-5p; hsa-miR-195-5p; hsa-miR-181b-5p; hsa-miR-181a-5p; hsa-miR-17-5p; hsa-miR-16-5p; hsa-miR-15b-5p; hsa-miR-150-5p; hsa-miR-148a-3p; hsa-miR-130b-3p; hsa-miR-124-3p; hsa-miR-122-5p; hsa-miR-106b-5p; h…
Gene Ontology (miRWalk)	GO0021987 cerebral cortex development	over-represented	7.15386e-06	11.4526	27	hsa-miR-93-5p; hsa-miR-429; hsa-miR-34c-5p; hsa-miR-34b-3p; hsa-miR-34a-5p; hsa-miR-342-3p; hsa-miR-32-5p; hsa-miR-26a-5p; hsa-miR-25-3p; hsa-miR-222-3p; hsa-miR-221-3p; hsa-miR-21-5p; hsa-miR-20a-5p; hsa-miR-200c-3p; hsa-miR-181b-5p; hsa-miR-17-5p; hsa-miR-16-5p; hsa-miR-145-5p; hsa-miR-140-5p; hsa-miR-138-5p; hsa-miR-130b-3p; hsa-miR-126-3p; hsa-miR-124-3p; hsa-miR-122-5p; hsa-miR-106b-5p; hsa-…
Gene Ontology (miRWalk)	GO0030165 pdz domain binding	over-represented	8.88739e-06	11.5649	27	hsa-miR-93-5p; hsa-miR-34a-5p; hsa-miR-342-3p; hsa-miR-32-5p; hsa-miR-30b-5p; hsa-miR-26a-5p; hsa-miR-24-3p; hsa-miR-222-3p; hsa-miR-221-3p; hsa-miR-216a-5p; hsa-miR-214-3p; hsa-miR-21-5p; hsa-miR-20a-5p; hsa-miR-204-5p; hsa-miR-200c-3p; hsa-miR-181b-5p; hsa-miR-181a-5p; hsa-miR-17-5p; hsa-miR-16-5p; hsa-miR-15a-5p; hsa-miR-145-5p; hsa-miR-141-3p; hsa-miR-124-3p; hsa-miR-122-5p; hsa-miR-106b-5p; …
Gene Ontology (miRWalk)	GO0045216 cell cell junction organization	over-represented	1.08738e-05	11.6772	27	hsa-miR-93-5p; hsa-miR-449a; hsa-miR-34c-5p; hsa-miR-34b-5p; hsa-miR-34a-5p; hsa-miR-342-3p; hsa-miR-30b-5p; hsa-miR-25-3p; hsa-miR-24-3p; hsa-miR-222-3p; hsa-miR-221-3p; hsa-miR-21-5p; hsa-miR-204-5p; hsa-miR-200a-3p; hsa-miR-17-5p; hsa-miR-16-5p; hsa-miR-15b-5p; hsa-miR-15a-5p; hsa-miR-148a-3p; hsa-miR-145-5p; hsa-miR-141-3p; hsa-miR-138-5p; hsa-miR-130b-3p; hsa-miR-124-3p; hsa-miR-122-5p; hsa-…
Gene Ontology (miRWalk)	GO0005643 nuclear pore	over-represented	2.77639e-05	12.2386	27	hsa-miR-93-5p; hsa-miR-708-5p; hsa-miR-373-3p; hsa-miR-34a-5p; hsa-miR-342-3p; hsa-miR-330-3p; hsa-miR-328-3p; hsa-miR-30d-5p; hsa-miR-26a-5p; hsa-miR-25-3p; hsa-miR-24-3p; hsa-miR-222-3p; hsa-miR-221-3p; hsa-miR-20a-5p; hsa-miR-204-5p; hsa-miR-185-5p; hsa-miR-182-5p; hsa-miR-181b-5p; hsa-miR-181a-5p; hsa-miR-16-5p; hsa-miR-15b-5p; hsa-miR-148a-3p; hsa-miR-130b-3p; hsa-miR-124-3p; hsa-miR-106b-5p…
Pathways (miRWalk)	P00010 B cell activation	over-represented	4.83389e-05	13.0299	27	hsa-miR-93-5p; hsa-miR-34a-5p; hsa-miR-342-3p; hsa-miR-32-5p; hsa-miR-26a-5p; hsa-miR-24-3p; hsa-miR-222-3p; hsa-miR-221-3p; hsa-miR-214-3p; hsa-miR-21-5p; hsa-miR-20a-5p; hsa-miR-200c-3p; hsa-miR-200a-3p; hsa-miR-199a-3p; hsa-miR-195-5p; hsa-miR-181a-5p; hsa-miR-17-5p; hsa-miR-16-5p; hsa-miR-15b-5p; hsa-miR-15a-5p; hsa-miR-145-5p; hsa-miR-141-3p; hsa-miR-124-3p; hsa-miR-122-5p; hsa-miR-106b-5p; …
Pathways (miRWalk)	P00003 Alzheimer disease amyloid secretase pathway	over-represented	5.93488e-05	13.1577	27	hsa-miR-93-5p; hsa-miR-520c-3p; hsa-miR-373-3p; hsa-miR-34a-5p; hsa-miR-342-3p; hsa-miR-328-3p; hsa-miR-24-3p; hsa-miR-222-3p; hsa-miR-214-3p; hsa-miR-21-5p; hsa-miR-20a-5p; hsa-miR-205-5p; hsa-miR-200a-3p; hsa-miR-199a-3p; hsa-miR-181a-5p; hsa-miR-17-5p; hsa-miR-16-5p; hsa-miR-15b-5p; hsa-miR-15a-5p; hsa-miR-145-5p; hsa-miR-141-3p; hsa-miR-126-3p; hsa-miR-124-3p; hsa-miR-122-5p; hsa-miR-106b-5p;…
Gene Ontology (miRWalk)	GO0008017 microtubule binding	over-represented	7.78215e-05	12.9123	27	hsa-miR-93-5p; hsa-miR-373-3p; hsa-miR-34c-5p; hsa-miR-34a-5p; hsa-miR-328-3p; hsa-miR-32-5p; hsa-miR-30d-5p; hsa-miR-25-3p; hsa-miR-24-3p; hsa-miR-222-3p; hsa-miR-221-3p; hsa-miR-21-5p; hsa-miR-20a-5p; hsa-miR-204-5p; hsa-miR-195-5p; hsa-miR-185-5p; hsa-miR-181b-5p; hsa-miR-181a-5p; hsa-miR-17-5p; hsa-miR-16-5p; hsa-miR-15b-5p; hsa-miR-148a-3p; hsa-miR-130b-3p; hsa-miR-124-3p; hsa-miR-106b-5p; h…
Pathways (miRWalk)	hsa04930 Type II diabetes mellitus	over-represented	8.49305e-05	13.4132	27	hsa-miR-93-5p; hsa-miR-34a-5p; hsa-miR-342-3p; hsa-miR-330-3p; hsa-miR-328-3p; hsa-miR-30b-5p; hsa-miR-222-3p; hsa-miR-221-3p; hsa-miR-214-3p; hsa-miR-21-5p; hsa-miR-20a-5p; hsa-miR-205-5p; hsa-miR-200c-3p; hsa-miR-199a-3p; hsa-miR-181b-5p; hsa-miR-17-5p; hsa-miR-16-5p; hsa-miR-15b-5p; hsa-miR-152-3p; hsa-miR-148a-3p; hsa-miR-145-5p; hsa-miR-141-3p; hsa-miR-130b-3p; hsa-miR-126-3p; hsa-miR-122-5p…
Gene Ontology (miRWalk)	GO0000087 m phase of mitotic cell cycle	over-represented	0.000127579	13.2491	27	hsa-miR-93-5p; hsa-miR-708-5p; hsa-miR-373-3p; hsa-miR-34a-5p; hsa-miR-328-3p; hsa-miR-32-5p; hsa-miR-30b-5p; hsa-miR-26a-5p; hsa-miR-25-3p; hsa-miR-24-3p; hsa-miR-222-3p; hsa-miR-221-3p; hsa-miR-21-5p; hsa-miR-20a-5p; hsa-miR-185-5p; hsa-miR-182-5p; hsa-miR-181b-5p; hsa-miR-181a-5p; hsa-miR-16-5p; hsa-miR-15b-5p; hsa-miR-148a-3p; hsa-miR-130b-3p; hsa-miR-124-3p; hsa-miR-122-5p; hsa-miR-106b-5p; …
Gene Ontology (miRWalk)	GO0000236 mitotic prometaphase	over-represented	0.000127579	13.2491	27	hsa-miR-93-5p; hsa-miR-708-5p; hsa-miR-373-3p; hsa-miR-34a-5p; hsa-miR-328-3p; hsa-miR-32-5p; hsa-miR-30b-5p; hsa-miR-26a-5p; hsa-miR-25-3p; hsa-miR-24-3p; hsa-miR-222-3p; hsa-miR-221-3p; hsa-miR-21-5p; hsa-miR-20a-5p; hsa-miR-185-5p; hsa-miR-182-5p; hsa-miR-181b-5p; hsa-miR-181a-5p; hsa-miR-16-5p; hsa-miR-15b-5p; hsa-miR-148a-3p; hsa-miR-130b-3p; hsa-miR-124-3p; hsa-miR-122-5p; hsa-miR-106b-5p; …
Gene Ontology (miRWalk)	GO0000216 m g1 transition of mitotic cell cycle	over-represented	0.000150035	13.3614	27	hsa-miR-93-5p; hsa-miR-503-5p; hsa-miR-449b-5p; hsa-miR-449a; hsa-miR-34a-5p; hsa-miR-30b-5p; hsa-miR-26a-5p; hsa-miR-25-3p; hsa-miR-24-3p; hsa-miR-222-3p; hsa-miR-221-3p; hsa-miR-214-3p; hsa-miR-20a-5p; hsa-miR-200a-3p; hsa-miR-185-5p; hsa-miR-181b-5p; hsa-miR-17-5p; hsa-miR-16-5p; hsa-miR-15b-5p; hsa-miR-15a-5p; hsa-miR-148a-3p; hsa-miR-130b-3p; hsa-miR-124-3p; hsa-miR-122-5p; hsa-miR-106b-5p; …
Gene Ontology (miRWalk)	GO0006112 energy reserve metabolic process	over-represented	0.000238199	13.6982	27	hsa-miR-93-5p; hsa-miR-429; hsa-miR-34c-5p; hsa-miR-34b-5p; hsa-miR-34b-3p; hsa-miR-34a-5p; hsa-miR-32-5p; hsa-miR-30b-5p; hsa-miR-26a-5p; hsa-miR-25-3p; hsa-miR-24-3p; hsa-miR-222-3p; hsa-miR-21-5p; hsa-miR-20a-5p; hsa-miR-204-5p; hsa-miR-182-5p; hsa-miR-17-5p; hsa-miR-16-5p; hsa-miR-15b-5p; hsa-miR-15a-5p; hsa-miR-145-5p; hsa-miR-130b-3p; hsa-miR-124-3p; hsa-miR-122-5p; hsa-miR-106b-5p; hsa-miR…
Pathways (miRWalk)	WP183 Proteasome Degradation	over-represented	0.000291934	14.3074	27	hsa-miR-93-5p; hsa-miR-34a-5p; hsa-miR-328-3p; hsa-miR-30d-5p; hsa-miR-26a-5p; hsa-miR-25-3p; hsa-miR-24-3p; hsa-miR-222-3p; hsa-miR-221-3p; hsa-miR-214-3p; hsa-miR-20a-5p; hsa-miR-200a-3p; hsa-miR-182-5p; hsa-miR-181b-5p; hsa-miR-181a-5p; hsa-miR-16-5p; hsa-miR-15b-5p; hsa-miR-15a-5p; hsa-miR-152-3p; hsa-miR-148a-3p; hsa-miR-138-5p; hsa-miR-130b-3p; hsa-miR-124-3p; hsa-miR-122-5p; hsa-miR-106b-5…
Gene Ontology (miRWalk)	GO0001501 skeletal system development	over-represented	0.000365667	14.0351	27	hsa-miR-93-5p; hsa-miR-503-5p; hsa-miR-372-3p; hsa-miR-34a-5p; hsa-miR-342-3p; hsa-miR-30d-5p; hsa-miR-30b-5p; hsa-miR-25-3p; hsa-miR-24-3p; hsa-miR-222-3p; hsa-miR-221-3p; hsa-miR-21-5p; hsa-miR-20a-5p; hsa-miR-204-5p; hsa-miR-200a-3p; hsa-miR-199a-3p; hsa-miR-181b-5p; hsa-miR-181a-5p; hsa-miR-17-5p; hsa-miR-16-5p; hsa-miR-150-5p; hsa-miR-141-3p; hsa-miR-140-5p; hsa-miR-138-5p; hsa-miR-124-3p; h…
Gene Ontology (miRWalk)	GO0034641 cellular nitrogen compound metabolic process	over-represented	0.00047459	14.2596	27	hsa-miR-93-5p; hsa-miR-503-5p; hsa-miR-34a-5p; hsa-miR-342-3p; hsa-miR-32-5p; hsa-miR-30d-5p; hsa-miR-30b-5p; hsa-miR-26a-5p; hsa-miR-25-3p; hsa-miR-24-3p; hsa-miR-222-3p; hsa-miR-221-3p; hsa-miR-214-3p; hsa-miR-21-5p; hsa-miR-20a-5p; hsa-miR-200a-3p; hsa-miR-185-5p; hsa-miR-17-5p; hsa-miR-16-5p; hsa-miR-15b-5p; hsa-miR-15a-5p; hsa-miR-148a-3p; hsa-miR-130b-3p; hsa-miR-124-3p; hsa-miR-122-5p; hsa…
Pathways (miRWalk)	hsa05012 Parkinsons disease	over-represented	0.000659416	14.9461	27	hsa-miR-93-5p; hsa-miR-328-3p; hsa-miR-30d-5p; hsa-miR-30b-5p; hsa-miR-26a-5p; hsa-miR-24-3p; hsa-miR-222-3p; hsa-miR-221-3p; hsa-miR-21-5p; hsa-miR-20a-5p; hsa-miR-205-5p; hsa-miR-185-5p; hsa-miR-182-5p; hsa-miR-181b-5p; hsa-miR-181a-5p; hsa-miR-17-5p; hsa-miR-16-5p; hsa-miR-15b-5p; hsa-miR-153-3p; hsa-miR-148a-3p; hsa-miR-145-5p; hsa-miR-138-5p; hsa-miR-130b-3p; hsa-miR-122-5p; hsa-miR-106b-5p;…
Pathways (miRWalk)	P00019 Endothelin signaling pathway	over-represented	0.001169	15.4571	27	hsa-miR-93-5p; hsa-miR-708-5p; hsa-miR-34a-5p; hsa-miR-342-3p; hsa-miR-32-5p; hsa-miR-302c-3p; hsa-miR-302b-3p; hsa-miR-302a-3p; hsa-miR-25-3p; hsa-miR-24-3p; hsa-miR-21-5p; hsa-miR-205-5p; hsa-miR-204-5p; hsa-miR-200c-3p; hsa-miR-199a-3p; hsa-miR-185-5p; hsa-miR-182-5p; hsa-miR-181a-5p; hsa-miR-17-5p; hsa-miR-16-5p; hsa-miR-15b-5p; hsa-miR-15a-5p; hsa-miR-126-3p; hsa-miR-124-3p; hsa-miR-122-5p; …
Gene Ontology (miRWalk)	GO0005215 transporter activity	over-represented	0.00133331	15.1579	27	hsa-miR-93-5p; hsa-miR-34a-5p; hsa-miR-330-3p; hsa-miR-328-3p; hsa-miR-32-5p; hsa-miR-30b-5p; hsa-miR-26a-5p; hsa-miR-25-3p; hsa-miR-24-3p; hsa-miR-222-3p; hsa-miR-214-3p; hsa-miR-21-5p; hsa-miR-20a-5p; hsa-miR-204-5p; hsa-miR-185-5p; hsa-miR-182-5p; hsa-miR-181a-5p; hsa-miR-17-5p; hsa-miR-16-5p; hsa-miR-15b-5p; hsa-miR-15a-5p; hsa-miR-145-5p; hsa-miR-138-5p; hsa-miR-130b-3p; hsa-miR-124-3p; hsa-…
Pathways (miRWalk)	hsa05130 Pathogenic Escherichia coli infection	over-represented	0.00393074	16.6068	27	hsa-miR-93-5p; hsa-miR-708-5p; hsa-miR-608; hsa-miR-34a-5p; hsa-miR-342-3p; hsa-miR-330-3p; hsa-miR-328-3p; hsa-miR-25-3p; hsa-miR-222-3p; hsa-miR-221-3p; hsa-miR-216a-5p; hsa-miR-214-3p; hsa-miR-21-5p; hsa-miR-20a-5p; hsa-miR-204-5p; hsa-miR-200c-3p; hsa-miR-200a-3p; hsa-miR-195-5p; hsa-miR-185-5p; hsa-miR-182-5p; hsa-miR-17-5p; hsa-miR-16-5p; hsa-miR-138-5p; hsa-miR-124-3p; hsa-miR-122-5p; hsa-…
Diseases (published studies about miRNA profiles from peripheral blood)	prostate cancer deregulated	over-represented	0.00973181	16.2293	27	hsa-miR-93-5p; hsa-miR-708-5p; hsa-miR-590-5p; hsa-miR-520c-3p; hsa-miR-449b-5p; hsa-miR-373-3p; hsa-miR-328-3p; hsa-miR-32-5p; hsa-miR-30b-5p; hsa-miR-302c-3p; hsa-miR-26a-5p; hsa-miR-24-3p; hsa-miR-222-3p; hsa-miR-21-5p; hsa-miR-20a-5p; hsa-miR-204-5p; hsa-miR-195-5p; hsa-miR-17-5p; hsa-miR-15b-5p; hsa-miR-153-3p; hsa-miR-148a-3p; hsa-miR-145-5p; hsa-miR-141-3p; hsa-miR-138-5p; hsa-miR-126-3p; …
Gene Ontology (miRWalk)	GO0050927 positive regulation of positive chemotaxis	over-represented	1.91045e-12	5.72632	26	hsa-miR-93-5p; hsa-miR-503-5p; hsa-miR-373-3p; hsa-miR-372-3p; hsa-miR-34b-3p; hsa-miR-34a-5p; hsa-miR-330-3p; hsa-miR-21-5p; hsa-miR-20a-5p; hsa-miR-205-5p; hsa-miR-200c-3p; hsa-miR-200b-3p; hsa-miR-200a-3p; hsa-miR-195-5p; hsa-miR-17-5p; hsa-miR-16-5p; hsa-miR-15b-5p; hsa-miR-15a-5p; hsa-miR-150-5p; hsa-miR-145-5p; hsa-miR-140-5p; hsa-miR-130b-3p; hsa-miR-126-3p; hsa-miR-124-3p; hsa-miR-106b-5p…
Gene Ontology (miRWalk)	GO0002687 positive regulation of leukocyte migration	over-represented	8.74041e-12	6.06316	26	hsa-miR-93-5p; hsa-miR-503-5p; hsa-miR-373-3p; hsa-miR-372-3p; hsa-miR-34b-3p; hsa-miR-34a-5p; hsa-miR-330-3p; hsa-miR-222-3p; hsa-miR-221-3p; hsa-miR-21-5p; hsa-miR-20a-5p; hsa-miR-205-5p; hsa-miR-200c-3p; hsa-miR-200b-3p; hsa-miR-195-5p; hsa-miR-17-5p; hsa-miR-16-5p; hsa-miR-15b-5p; hsa-miR-15a-5p; hsa-miR-150-5p; hsa-miR-145-5p; hsa-miR-140-5p; hsa-miR-126-3p; hsa-miR-124-3p; hsa-miR-106b-5p; …
Gene Ontology (miRWalk)	GO0030857 negative regulation of epithelial cell differentiation	over-represented	8.23842e-11	6.62456	26	hsa-miR-93-5p; hsa-miR-503-5p; hsa-miR-449a; hsa-miR-429; hsa-miR-34c-5p; hsa-miR-34b-5p; hsa-miR-34b-3p; hsa-miR-34a-5p; hsa-miR-302c-3p; hsa-miR-302a-3p; hsa-miR-21-5p; hsa-miR-20a-5p; hsa-miR-205-5p; hsa-miR-200c-3p; hsa-miR-200b-3p; hsa-miR-200a-3p; hsa-miR-195-5p; hsa-miR-17-5p; hsa-miR-16-5p; hsa-miR-15b-5p; hsa-miR-15a-5p; hsa-miR-150-5p; hsa-miR-141-3p; hsa-miR-130b-3p; hsa-miR-124-3p; hs…
Gene Ontology (miRWalk)	GO0043583 ear development	over-represented	8.23842e-11	6.62456	26	hsa-miR-449a; hsa-miR-429; hsa-miR-34c-5p; hsa-miR-34b-5p; hsa-miR-34a-5p; hsa-miR-32-5p; hsa-miR-25-3p; hsa-miR-24-3p; hsa-miR-221-3p; hsa-miR-21-5p; hsa-miR-20a-5p; hsa-miR-204-5p; hsa-miR-200c-3p; hsa-miR-200b-3p; hsa-miR-195-5p; hsa-miR-182-5p; hsa-miR-181c-5p; hsa-miR-181b-5p; hsa-miR-181a-5p; hsa-miR-17-5p; hsa-miR-16-5p; hsa-miR-15b-5p; hsa-miR-15a-5p; hsa-miR-153-3p; hsa-miR-148a-3p; hsa-…
Gene Ontology (miRWalk)	GO0048018 receptor agonist activity	over-represented	8.23842e-11	6.62456	26	hsa-miR-93-5p; hsa-miR-503-5p; hsa-miR-373-3p; hsa-miR-372-3p; hsa-miR-34b-3p; hsa-miR-34a-5p; hsa-miR-330-3p; hsa-miR-21-5p; hsa-miR-20a-5p; hsa-miR-205-5p; hsa-miR-200c-3p; hsa-miR-200b-3p; hsa-miR-195-5p; hsa-miR-181a-5p; hsa-miR-17-5p; hsa-miR-16-5p; hsa-miR-15b-5p; hsa-miR-15a-5p; hsa-miR-150-5p; hsa-miR-145-5p; hsa-miR-140-5p; hsa-miR-126-3p; hsa-miR-124-3p; hsa-miR-122-5p; hsa-miR-106b-5p;…
Gene Ontology (miRWalk)	GO0090050 positive regulation of cell migration involved in sprouting angiogenesis	over-represented	1.97811e-10	6.84912	26	hsa-miR-93-5p; hsa-miR-503-5p; hsa-miR-373-3p; hsa-miR-372-3p; hsa-miR-34b-3p; hsa-miR-34a-5p; hsa-miR-330-3p; hsa-miR-21-5p; hsa-miR-20a-5p; hsa-miR-205-5p; hsa-miR-200c-3p; hsa-miR-200b-3p; hsa-miR-195-5p; hsa-miR-181a-5p; hsa-miR-17-5p; hsa-miR-16-5p; hsa-miR-15b-5p; hsa-miR-15a-5p; hsa-miR-150-5p; hsa-miR-145-5p; hsa-miR-140-5p; hsa-miR-126-3p; hsa-miR-124-3p; hsa-miR-106b-5p; hsa-miR-101-3p;…
Gene Ontology (miRWalk)	GO0031954 positive regulation of protein autophosphorylation	over-represented	2.96247e-10	6.9614	26	hsa-miR-93-5p; hsa-miR-503-5p; hsa-miR-373-3p; hsa-miR-372-3p; hsa-miR-34b-3p; hsa-miR-34a-5p; hsa-miR-330-3p; hsa-miR-24-3p; hsa-miR-21-5p; hsa-miR-20a-5p; hsa-miR-205-5p; hsa-miR-200c-3p; hsa-miR-200b-3p; hsa-miR-195-5p; hsa-miR-17-5p; hsa-miR-16-5p; hsa-miR-15b-5p; hsa-miR-15a-5p; hsa-miR-150-5p; hsa-miR-145-5p; hsa-miR-140-5p; hsa-miR-130b-3p; hsa-miR-126-3p; hsa-miR-106b-5p; hsa-miR-101-3p; …
Gene Ontology (miRWalk)	GO0000077 dna damage checkpoint	over-represented	3.05856e-09	7.63509	26	hsa-miR-93-5p; hsa-miR-503-5p; hsa-miR-34a-5p; hsa-miR-330-3p; hsa-miR-328-3p; hsa-miR-25-3p; hsa-miR-24-3p; hsa-miR-221-3p; hsa-miR-21-5p; hsa-miR-20a-5p; hsa-miR-205-5p; hsa-miR-200a-3p; hsa-miR-182-5p; hsa-miR-181b-5p; hsa-miR-181a-5p; hsa-miR-17-5p; hsa-miR-16-5p; hsa-miR-15b-5p; hsa-miR-15a-5p; hsa-miR-141-3p; hsa-miR-138-5p; hsa-miR-130b-3p; hsa-miR-126-3p; hsa-miR-124-3p; hsa-miR-122-5p; h…
Gene Ontology (miRWalk)	GO0010165 response to x ray	over-represented	1.18919e-08	8.08421	26	hsa-miR-93-5p; hsa-miR-608; hsa-miR-503-5p; hsa-miR-449a; hsa-miR-34b-3p; hsa-miR-34a-5p; hsa-miR-30d-5p; hsa-miR-302c-3p; hsa-miR-302a-3p; hsa-miR-25-3p; hsa-miR-222-3p; hsa-miR-221-3p; hsa-miR-214-3p; hsa-miR-21-5p; hsa-miR-20a-5p; hsa-miR-205-5p; hsa-miR-195-5p; hsa-miR-17-5p; hsa-miR-16-5p; hsa-miR-15b-5p; hsa-miR-15a-5p; hsa-miR-150-5p; hsa-miR-124-3p; hsa-miR-122-5p; hsa-miR-106b-5p; hsa-mi…
Gene Ontology (miRWalk)	GO0042472 inner ear morphogenesis	over-represented	1.18919e-08	8.08421	26	hsa-miR-429; hsa-miR-373-3p; hsa-miR-34c-5p; hsa-miR-34b-3p; hsa-miR-34a-5p; hsa-miR-32-5p; hsa-miR-221-3p; hsa-miR-21-5p; hsa-miR-20a-5p; hsa-miR-200a-3p; hsa-miR-185-5p; hsa-miR-181b-5p; hsa-miR-181a-5p; hsa-miR-16-5p; hsa-miR-15a-5p; hsa-miR-148a-3p; hsa-miR-145-5p; hsa-miR-141-3p; hsa-miR-140-5p; hsa-miR-130b-3p; hsa-miR-126-3p; hsa-miR-124-3p; hsa-miR-122-5p; hsa-miR-106b-5p; hsa-miR-101-3p;…
Pathways (miRWalk)	hsa04640 Hematopoietic cell lineage	over-represented	1.32937e-08	8.55888	26	hsa-miR-708-5p; hsa-miR-608; hsa-miR-520c-3p; hsa-miR-373-3p; hsa-miR-34a-5p; hsa-miR-330-3p; hsa-miR-328-3p; hsa-miR-32-5p; hsa-miR-30b-5p; hsa-miR-26a-5p; hsa-miR-24-3p; hsa-miR-222-3p; hsa-miR-221-3p; hsa-miR-216a-5p; hsa-miR-21-5p; hsa-miR-204-5p; hsa-miR-200a-3p; hsa-miR-199a-3p; hsa-miR-185-5p; hsa-miR-181c-5p; hsa-miR-16-5p; hsa-miR-15b-5p; hsa-miR-150-5p; hsa-miR-130b-3p; hsa-miR-124-3p; …
Gene Ontology (miRWalk)	GO0004693 cyclin dependent protein kinase activity	over-represented	5.88158e-08	8.64561	26	hsa-miR-503-5p; hsa-miR-449b-5p; hsa-miR-449a; hsa-miR-373-3p; hsa-miR-34c-5p; hsa-miR-34b-5p; hsa-miR-34b-3p; hsa-miR-34a-5p; hsa-miR-302a-3p; hsa-miR-26a-5p; hsa-miR-25-3p; hsa-miR-24-3p; hsa-miR-222-3p; hsa-miR-21-5p; hsa-miR-20a-5p; hsa-miR-195-5p; hsa-miR-185-5p; hsa-miR-16-5p; hsa-miR-15b-5p; hsa-miR-148a-3p; hsa-miR-145-5p; hsa-miR-138-5p; hsa-miR-130b-3p; hsa-miR-124-3p; hsa-miR-122-5p; h…
Gene Ontology (miRWalk)	GO0048705 skeletal system morphogenesis	over-represented	5.88158e-08	8.64561	26	hsa-miR-93-5p; hsa-miR-429; hsa-miR-34c-5p; hsa-miR-34b-5p; hsa-miR-34b-3p; hsa-miR-34a-5p; hsa-miR-32-5p; hsa-miR-26a-5p; hsa-miR-24-3p; hsa-miR-221-3p; hsa-miR-21-5p; hsa-miR-20a-5p; hsa-miR-204-5p; hsa-miR-200c-3p; hsa-miR-181b-5p; hsa-miR-181a-5p; hsa-miR-17-5p; hsa-miR-15b-5p; hsa-miR-150-5p; hsa-miR-148a-3p; hsa-miR-145-5p; hsa-miR-141-3p; hsa-miR-140-5p; hsa-miR-130b-3p; hsa-miR-124-3p; hs…
Gene Ontology (miRWalk)	GO0051276 chromosome organization	over-represented	5.88158e-08	8.64561	26	hsa-miR-93-5p; hsa-miR-608; hsa-miR-429; hsa-miR-34c-5p; hsa-miR-34b-5p; hsa-miR-34b-3p; hsa-miR-34a-5p; hsa-miR-30d-5p; hsa-miR-26a-5p; hsa-miR-25-3p; hsa-miR-24-3p; hsa-miR-222-3p; hsa-miR-221-3p; hsa-miR-214-3p; hsa-miR-21-5p; hsa-miR-20a-5p; hsa-miR-182-5p; hsa-miR-181a-5p; hsa-miR-17-5p; hsa-miR-16-5p; hsa-miR-15a-5p; hsa-miR-150-5p; hsa-miR-148a-3p; hsa-miR-145-5p; hsa-miR-106b-5p; hsa-miR-…
Gene Ontology (miRWalk)	GO0030175 filopodium	over-represented	1.92764e-07	9.09474	26	hsa-miR-608; hsa-miR-34a-5p; hsa-miR-342-3p; hsa-miR-330-3p; hsa-miR-328-3p; hsa-miR-32-5p; hsa-miR-26a-5p; hsa-miR-25-3p; hsa-miR-222-3p; hsa-miR-221-3p; hsa-miR-216a-5p; hsa-miR-21-5p; hsa-miR-204-5p; hsa-miR-200c-3p; hsa-miR-200a-3p; hsa-miR-195-5p; hsa-miR-185-5p; hsa-miR-181a-5p; hsa-miR-17-5p; hsa-miR-16-5p; hsa-miR-15b-5p; hsa-miR-145-5p; hsa-miR-126-3p; hsa-miR-124-3p; hsa-miR-122-5p; hsa…
Gene Ontology (miRWalk)	GO0045665 negative regulation of neuron differentiation	over-represented	1.92764e-07	9.09474	26	hsa-miR-93-5p; hsa-miR-449a; hsa-miR-429; hsa-miR-372-3p; hsa-miR-34c-5p; hsa-miR-34b-3p; hsa-miR-34a-5p; hsa-miR-342-3p; hsa-miR-302b-3p; hsa-miR-25-3p; hsa-miR-24-3p; hsa-miR-21-5p; hsa-miR-205-5p; hsa-miR-204-5p; hsa-miR-200c-3p; hsa-miR-181a-5p; hsa-miR-17-5p; hsa-miR-16-5p; hsa-miR-150-5p; hsa-miR-145-5p; hsa-miR-140-5p; hsa-miR-138-5p; hsa-miR-126-3p; hsa-miR-124-3p; hsa-miR-122-5p; hsa-miR…
Gene Ontology (miRWalk)	GO0045668 negative regulation of osteoblast differentiation	over-represented	2.52735e-07	9.20702	26	hsa-miR-449b-5p; hsa-miR-449a; hsa-miR-429; hsa-miR-34c-5p; hsa-miR-34b-5p; hsa-miR-34b-3p; hsa-miR-34a-5p; hsa-miR-26a-5p; hsa-miR-25-3p; hsa-miR-24-3p; hsa-miR-221-3p; hsa-miR-214-3p; hsa-miR-21-5p; hsa-miR-200a-3p; hsa-miR-195-5p; hsa-miR-185-5p; hsa-miR-181b-5p; hsa-miR-181a-5p; hsa-miR-17-5p; hsa-miR-16-5p; hsa-miR-145-5p; hsa-miR-140-5p; hsa-miR-126-3p; hsa-miR-124-3p; hsa-miR-122-5p; hsa-m…
Gene Ontology (miRWalk)	GO0010212 response to ionizing radiation	over-represented	3.33173e-07	9.3193	26	hsa-miR-93-5p; hsa-miR-342-3p; hsa-miR-328-3p; hsa-miR-32-5p; hsa-miR-30b-5p; hsa-miR-26a-5p; hsa-miR-24-3p; hsa-miR-222-3p; hsa-miR-221-3p; hsa-miR-21-5p; hsa-miR-20a-5p; hsa-miR-200a-3p; hsa-miR-181b-5p; hsa-miR-181a-5p; hsa-miR-17-5p; hsa-miR-16-5p; hsa-miR-15b-5p; hsa-miR-15a-5p; hsa-miR-148a-3p; hsa-miR-138-5p; hsa-miR-130b-3p; hsa-miR-126-3p; hsa-miR-124-3p; hsa-miR-122-5p; hsa-miR-101-3p; …
Gene Ontology (miRWalk)	GO0007409 axonogenesis	over-represented	4.35271e-07	9.43158	26	hsa-miR-93-5p; hsa-miR-708-5p; hsa-miR-520c-3p; hsa-miR-34a-5p; hsa-miR-328-3p; hsa-miR-32-5p; hsa-miR-30b-5p; hsa-miR-24-3p; hsa-miR-222-3p; hsa-miR-214-3p; hsa-miR-21-5p; hsa-miR-20a-5p; hsa-miR-205-5p; hsa-miR-204-5p; hsa-miR-182-5p; hsa-miR-181a-5p; hsa-miR-17-5p; hsa-miR-16-5p; hsa-miR-15a-5p; hsa-miR-148a-3p; hsa-miR-145-5p; hsa-miR-130b-3p; hsa-miR-124-3p; hsa-miR-122-5p; hsa-miR-106b-5p; …
Gene Ontology (miRWalk)	GO0048147 negative regulation of fibroblast proliferation	over-represented	5.71461e-07	9.54386	26	hsa-miR-608; hsa-miR-429; hsa-miR-34c-5p; hsa-miR-34b-5p; hsa-miR-34b-3p; hsa-miR-34a-5p; hsa-miR-32-5p; hsa-miR-30d-5p; hsa-miR-26a-5p; hsa-miR-25-3p; hsa-miR-24-3p; hsa-miR-222-3p; hsa-miR-221-3p; hsa-miR-214-3p; hsa-miR-21-5p; hsa-miR-20a-5p; hsa-miR-195-5p; hsa-miR-17-5p; hsa-miR-16-5p; hsa-miR-15a-5p; hsa-miR-150-5p; hsa-miR-145-5p; hsa-miR-124-3p; hsa-miR-122-5p; hsa-miR-101-3p; hsa-miR-100…
Gene Ontology (miRWalk)	GO0032092 positive regulation of protein binding	over-represented	7.31134e-07	9.65614	26	hsa-miR-93-5p; hsa-miR-429; hsa-miR-373-3p; hsa-miR-34a-5p; hsa-miR-342-3p; hsa-miR-26a-5p; hsa-miR-25-3p; hsa-miR-24-3p; hsa-miR-222-3p; hsa-miR-221-3p; hsa-miR-21-5p; hsa-miR-200c-3p; hsa-miR-200b-3p; hsa-miR-182-5p; hsa-miR-181b-5p; hsa-miR-181a-5p; hsa-miR-17-5p; hsa-miR-16-5p; hsa-miR-15b-5p; hsa-miR-15a-5p; hsa-miR-150-5p; hsa-miR-148a-3p; hsa-miR-140-5p; hsa-miR-124-3p; hsa-miR-122-5p; hsa…
Gene Ontology (miRWalk)	GO0007519 skeletal muscle tissue development	over-represented	1.21937e-06	9.8807	26	hsa-miR-429; hsa-miR-34c-5p; hsa-miR-34b-5p; hsa-miR-34a-5p; hsa-miR-30b-5p; hsa-miR-302a-3p; hsa-miR-25-3p; hsa-miR-24-3p; hsa-miR-221-3p; hsa-miR-21-5p; hsa-miR-205-5p; hsa-miR-200c-3p; hsa-miR-200b-3p; hsa-miR-200a-3p; hsa-miR-185-5p; hsa-miR-182-5p; hsa-miR-181b-5p; hsa-miR-150-5p; hsa-miR-141-3p; hsa-miR-140-5p; hsa-miR-130b-3p; hsa-miR-124-3p; hsa-miR-122-5p; hsa-miR-106b-5p; hsa-miR-101-3p…
Gene Ontology (miRWalk)	GO0001837 epithelial to mesenchymal transition	over-represented	1.56823e-06	9.99298	26	hsa-miR-449a; hsa-miR-34c-5p; hsa-miR-34b-3p; hsa-miR-34a-5p; hsa-miR-342-3p; hsa-miR-26a-5p; hsa-miR-24-3p; hsa-miR-221-3p; hsa-miR-214-3p; hsa-miR-21-5p; hsa-miR-20a-5p; hsa-miR-204-5p; hsa-miR-200a-3p; hsa-miR-185-5p; hsa-miR-182-5p; hsa-miR-181a-5p; hsa-miR-17-5p; hsa-miR-16-5p; hsa-miR-15a-5p; hsa-miR-153-3p; hsa-miR-148a-3p; hsa-miR-141-3p; hsa-miR-140-5p; hsa-miR-138-5p; hsa-miR-124-3p; hs…
Gene Ontology (miRWalk)	GO0070301 cellular response to hydrogen peroxide	over-represented	1.56823e-06	9.99298	26	hsa-miR-93-5p; hsa-miR-449b-5p; hsa-miR-449a; hsa-miR-429; hsa-miR-34a-5p; hsa-miR-32-5p; hsa-miR-26a-5p; hsa-miR-25-3p; hsa-miR-24-3p; hsa-miR-222-3p; hsa-miR-221-3p; hsa-miR-216a-5p; hsa-miR-21-5p; hsa-miR-200c-3p; hsa-miR-200b-3p; hsa-miR-182-5p; hsa-miR-181c-5p; hsa-miR-181b-5p; hsa-miR-181a-5p; hsa-miR-150-5p; hsa-miR-145-5p; hsa-miR-140-5p; hsa-miR-138-5p; hsa-miR-130b-3p; hsa-miR-124-3p; h…
Gene Ontology (miRWalk)	GO0034613 cellular protein localization	over-represented	1.994e-06	10.1053	26	hsa-miR-93-5p; hsa-miR-608; hsa-miR-373-3p; hsa-miR-372-3p; hsa-miR-34a-5p; hsa-miR-330-3p; hsa-miR-30d-5p; hsa-miR-30b-5p; hsa-miR-25-3p; hsa-miR-24-3p; hsa-miR-222-3p; hsa-miR-221-3p; hsa-miR-216a-5p; hsa-miR-214-3p; hsa-miR-21-5p; hsa-miR-20a-5p; hsa-miR-195-5p; hsa-miR-185-5p; hsa-miR-181a-5p; hsa-miR-16-5p; hsa-miR-15a-5p; hsa-miR-150-5p; hsa-miR-124-3p; hsa-miR-122-5p; hsa-miR-106b-5p; hsa-…
Gene Ontology (miRWalk)	GO0032880 regulation of protein localization	over-represented	3.17417e-06	10.3298	26	hsa-miR-449a; hsa-miR-429; hsa-miR-34c-5p; hsa-miR-34b-5p; hsa-miR-34a-5p; hsa-miR-214-3p; hsa-miR-21-5p; hsa-miR-20a-5p; hsa-miR-204-5p; hsa-miR-200c-3p; hsa-miR-200b-3p; hsa-miR-195-5p; hsa-miR-182-5p; hsa-miR-181c-5p; hsa-miR-181b-5p; hsa-miR-181a-5p; hsa-miR-17-5p; hsa-miR-16-5p; hsa-miR-15b-5p; hsa-miR-15a-5p; hsa-miR-153-3p; hsa-miR-148a-3p; hsa-miR-145-5p; hsa-miR-138-5p; hsa-miR-124-3p; h…
Pathways (miRWalk)	WP268 Notch Signaling Pathway	over-represented	5.99228e-06	11.1138	26	hsa-miR-93-5p; hsa-miR-449b-5p; hsa-miR-449a; hsa-miR-34c-5p; hsa-miR-34b-3p; hsa-miR-34a-5p; hsa-miR-32-5p; hsa-miR-26a-5p; hsa-miR-25-3p; hsa-miR-24-3p; hsa-miR-222-3p; hsa-miR-221-3p; hsa-miR-21-5p; hsa-miR-20a-5p; hsa-miR-200c-3p; hsa-miR-181c-5p; hsa-miR-181b-5p; hsa-miR-181a-5p; hsa-miR-17-5p; hsa-miR-16-5p; hsa-miR-150-5p; hsa-miR-145-5p; hsa-miR-124-3p; hsa-miR-122-5p; hsa-miR-106b-5p; hs…
Gene Ontology (miRWalk)	GO0090399 replicative senescence	over-represented	6.22442e-06	10.6667	26	hsa-miR-93-5p; hsa-miR-608; hsa-miR-503-5p; hsa-miR-372-3p; hsa-miR-34a-5p; hsa-miR-30d-5p; hsa-miR-302a-3p; hsa-miR-25-3p; hsa-miR-24-3p; hsa-miR-222-3p; hsa-miR-221-3p; hsa-miR-214-3p; hsa-miR-20a-5p; hsa-miR-182-5p; hsa-miR-181a-5p; hsa-miR-17-5p; hsa-miR-16-5p; hsa-miR-15b-5p; hsa-miR-15a-5p; hsa-miR-150-5p; hsa-miR-145-5p; hsa-miR-138-5p; hsa-miR-124-3p; hsa-miR-106b-5p; hsa-miR-101-3p; hsa-…
Gene Ontology (miRWalk)	GO0032587 ruffle membrane	over-represented	9.50281e-06	10.8912	26	hsa-miR-93-5p; hsa-miR-34a-5p; hsa-miR-328-3p; hsa-miR-32-5p; hsa-miR-30d-5p; hsa-miR-25-3p; hsa-miR-222-3p; hsa-miR-221-3p; hsa-miR-21-5p; hsa-miR-20a-5p; hsa-miR-204-5p; hsa-miR-200c-3p; hsa-miR-185-5p; hsa-miR-182-5p; hsa-miR-181a-5p; hsa-miR-17-5p; hsa-miR-16-5p; hsa-miR-15b-5p; hsa-miR-148a-3p; hsa-miR-145-5p; hsa-miR-126-3p; hsa-miR-124-3p; hsa-miR-122-5p; hsa-miR-106b-5p; hsa-miR-101-3p; h…
Gene Ontology (miRWalk)	GO0006469 negative regulation of protein kinase activity	over-represented	1.16908e-05	11.0035	26	hsa-miR-93-5p; hsa-miR-34a-5p; hsa-miR-328-3p; hsa-miR-30b-5p; hsa-miR-302c-3p; hsa-miR-302b-3p; hsa-miR-302a-3p; hsa-miR-26a-5p; hsa-miR-24-3p; hsa-miR-222-3p; hsa-miR-221-3p; hsa-miR-21-5p; hsa-miR-20a-5p; hsa-miR-200c-3p; hsa-miR-185-5p; hsa-miR-181a-5p; hsa-miR-17-5p; hsa-miR-16-5p; hsa-miR-145-5p; hsa-miR-141-3p; hsa-miR-138-5p; hsa-miR-130b-3p; hsa-miR-124-3p; hsa-miR-122-5p; hsa-miR-106b-5…
Gene Ontology (miRWalk)	GO0006879 cellular iron ion homeostasis	over-represented	1.16908e-05	11.0035	26	hsa-miR-93-5p; hsa-miR-503-5p; hsa-miR-429; hsa-miR-34c-5p; hsa-miR-34b-5p; hsa-miR-34b-3p; hsa-miR-34a-5p; hsa-miR-328-3p; hsa-miR-26a-5p; hsa-miR-24-3p; hsa-miR-221-3p; hsa-miR-21-5p; hsa-miR-20a-5p; hsa-miR-200a-3p; hsa-miR-195-5p; hsa-miR-181a-5p; hsa-miR-17-5p; hsa-miR-16-5p; hsa-miR-15b-5p; hsa-miR-145-5p; hsa-miR-138-5p; hsa-miR-130b-3p; hsa-miR-124-3p; hsa-miR-122-5p; hsa-miR-106b-5p; hsa…
Gene Ontology (miRWalk)	GO0045736 negative regulation of cyclin dependent protein kinase activity	over-represented	1.16908e-05	11.0035	26	hsa-miR-93-5p; hsa-miR-503-5p; hsa-miR-373-3p; hsa-miR-372-3p; hsa-miR-34a-5p; hsa-miR-32-5p; hsa-miR-30d-5p; hsa-miR-302a-3p; hsa-miR-25-3p; hsa-miR-24-3p; hsa-miR-222-3p; hsa-miR-221-3p; hsa-miR-21-5p; hsa-miR-20a-5p; hsa-miR-182-5p; hsa-miR-181b-5p; hsa-miR-181a-5p; hsa-miR-17-5p; hsa-miR-16-5p; hsa-miR-148a-3p; hsa-miR-145-5p; hsa-miR-138-5p; hsa-miR-124-3p; hsa-miR-106b-5p; hsa-miR-101-3p; h…
Gene Ontology (miRWalk)	GO0031410 cytoplasmic vesicle	over-represented	1.43555e-05	11.1158	26	hsa-miR-93-5p; hsa-miR-373-3p; hsa-miR-34c-5p; hsa-miR-34b-5p; hsa-miR-34a-5p; hsa-miR-328-3p; hsa-miR-32-5p; hsa-miR-26a-5p; hsa-miR-25-3p; hsa-miR-24-3p; hsa-miR-221-3p; hsa-miR-21-5p; hsa-miR-20a-5p; hsa-miR-204-5p; hsa-miR-181a-5p; hsa-miR-17-5p; hsa-miR-16-5p; hsa-miR-152-3p; hsa-miR-150-5p; hsa-miR-130b-3p; hsa-miR-126-3p; hsa-miR-124-3p; hsa-miR-122-5p; hsa-miR-106b-5p; hsa-miR-101-3p; hsa…
Gene Ontology (miRWalk)	GO0035335 peptidyl tyrosine dephosphorylation	over-represented	2.12588e-05	11.3404	26	hsa-miR-93-5p; hsa-miR-34a-5p; hsa-miR-328-3p; hsa-miR-26a-5p; hsa-miR-24-3p; hsa-miR-222-3p; hsa-miR-221-3p; hsa-miR-216a-5p; hsa-miR-214-3p; hsa-miR-21-5p; hsa-miR-20a-5p; hsa-miR-200c-3p; hsa-miR-181b-5p; hsa-miR-181a-5p; hsa-miR-17-5p; hsa-miR-16-5p; hsa-miR-15b-5p; hsa-miR-15a-5p; hsa-miR-148a-3p; hsa-miR-141-3p; hsa-miR-130b-3p; hsa-miR-126-3p; hsa-miR-124-3p; hsa-miR-122-5p; hsa-miR-106b-5…
Gene Ontology (miRWalk)	GO0000910 cytokinesis	over-represented	2.53831e-05	11.4526	26	hsa-miR-93-5p; hsa-miR-503-5p; hsa-miR-429; hsa-miR-373-3p; hsa-miR-34a-5p; hsa-miR-30d-5p; hsa-miR-26a-5p; hsa-miR-25-3p; hsa-miR-24-3p; hsa-miR-222-3p; hsa-miR-221-3p; hsa-miR-214-3p; hsa-miR-200c-3p; hsa-miR-200b-3p; hsa-miR-200a-3p; hsa-miR-181a-5p; hsa-miR-17-5p; hsa-miR-16-5p; hsa-miR-141-3p; hsa-miR-138-5p; hsa-miR-130b-3p; hsa-miR-124-3p; hsa-miR-122-5p; hsa-miR-106b-5p; hsa-miR-101-3p; h…
Gene Ontology (miRWalk)	GO0006289 nucleotide excision repair	over-represented	2.53831e-05	11.4526	26	hsa-miR-93-5p; hsa-miR-608; hsa-miR-503-5p; hsa-miR-373-3p; hsa-miR-34a-5p; hsa-miR-342-3p; hsa-miR-328-3p; hsa-miR-32-5p; hsa-miR-30d-5p; hsa-miR-26a-5p; hsa-miR-25-3p; hsa-miR-24-3p; hsa-miR-222-3p; hsa-miR-221-3p; hsa-miR-214-3p; hsa-miR-20a-5p; hsa-miR-17-5p; hsa-miR-16-5p; hsa-miR-15b-5p; hsa-miR-15a-5p; hsa-miR-150-5p; hsa-miR-130b-3p; hsa-miR-124-3p; hsa-miR-122-5p; hsa-miR-106b-5p; hsa-mi…
Gene Ontology (miRWalk)	GO0007605 sensory perception of sound	over-represented	2.53831e-05	11.4526	26	hsa-miR-93-5p; hsa-miR-34a-5p; hsa-miR-328-3p; hsa-miR-30d-5p; hsa-miR-30b-5p; hsa-miR-25-3p; hsa-miR-24-3p; hsa-miR-222-3p; hsa-miR-221-3p; hsa-miR-214-3p; hsa-miR-21-5p; hsa-miR-204-5p; hsa-miR-185-5p; hsa-miR-182-5p; hsa-miR-181c-5p; hsa-miR-181b-5p; hsa-miR-181a-5p; hsa-miR-16-5p; hsa-miR-148a-3p; hsa-miR-145-5p; hsa-miR-138-5p; hsa-miR-124-3p; hsa-miR-122-5p; hsa-miR-106b-5p; hsa-miR-101-3p;…
Gene Ontology (miRWalk)	GO0000922 spindle pole	over-represented	4.38967e-05	11.7895	26	hsa-miR-93-5p; hsa-miR-373-3p; hsa-miR-372-3p; hsa-miR-34a-5p; hsa-miR-328-3p; hsa-miR-26a-5p; hsa-miR-25-3p; hsa-miR-24-3p; hsa-miR-222-3p; hsa-miR-221-3p; hsa-miR-214-3p; hsa-miR-21-5p; hsa-miR-20a-5p; hsa-miR-200a-3p; hsa-miR-17-5p; hsa-miR-16-5p; hsa-miR-15b-5p; hsa-miR-15a-5p; hsa-miR-148a-3p; hsa-miR-145-5p; hsa-miR-141-3p; hsa-miR-130b-3p; hsa-miR-124-3p; hsa-miR-122-5p; hsa-miR-101-3p; hs…
Gene Ontology (miRWalk)	GO0051028 mrna transport	over-represented	8.87828e-05	12.2386	26	hsa-miR-93-5p; hsa-miR-708-5p; hsa-miR-373-3p; hsa-miR-34a-5p; hsa-miR-330-3p; hsa-miR-328-3p; hsa-miR-32-5p; hsa-miR-30d-5p; hsa-miR-26a-5p; hsa-miR-25-3p; hsa-miR-24-3p; hsa-miR-222-3p; hsa-miR-221-3p; hsa-miR-214-3p; hsa-miR-21-5p; hsa-miR-20a-5p; hsa-miR-200a-3p; hsa-miR-182-5p; hsa-miR-181b-5p; hsa-miR-181a-5p; hsa-miR-16-5p; hsa-miR-15b-5p; hsa-miR-124-3p; hsa-miR-106b-5p; hsa-miR-101-3p; h…
Gene Ontology (miRWalk)	GO0000226 microtubule cytoskeleton organization	over-represented	0.000105234	12.3509	26	hsa-miR-93-5p; hsa-miR-503-5p; hsa-miR-372-3p; hsa-miR-34c-5p; hsa-miR-34a-5p; hsa-miR-342-3p; hsa-miR-32-5p; hsa-miR-30b-5p; hsa-miR-26a-5p; hsa-miR-25-3p; hsa-miR-24-3p; hsa-miR-222-3p; hsa-miR-221-3p; hsa-miR-21-5p; hsa-miR-20a-5p; hsa-miR-195-5p; hsa-miR-182-5p; hsa-miR-17-5p; hsa-miR-16-5p; hsa-miR-15b-5p; hsa-miR-138-5p; hsa-miR-130b-3p; hsa-miR-124-3p; hsa-miR-106b-5p; hsa-miR-101-3p; hsa-…
Pathways (miRWalk)	hsa00562 Inositol phosphate metabolism	over-represented	0.000122797	12.9022	26	hsa-miR-93-5p; hsa-miR-34a-5p; hsa-miR-328-3p; hsa-miR-32-5p; hsa-miR-30b-5p; hsa-miR-26a-5p; hsa-miR-222-3p; hsa-miR-221-3p; hsa-miR-216a-5p; hsa-miR-214-3p; hsa-miR-21-5p; hsa-miR-20a-5p; hsa-miR-205-5p; hsa-miR-195-5p; hsa-miR-182-5p; hsa-miR-181b-5p; hsa-miR-17-5p; hsa-miR-16-5p; hsa-miR-15b-5p; hsa-miR-15a-5p; hsa-miR-141-3p; hsa-miR-124-3p; hsa-miR-122-5p; hsa-miR-106b-5p; hsa-miR-101-3p; h…
Gene Ontology (miRWalk)	GO0005840 ribosome	over-represented	0.000124948	12.4632	26	hsa-miR-93-5p; hsa-miR-503-5p; hsa-miR-373-3p; hsa-miR-34a-5p; hsa-miR-342-3p; hsa-miR-330-3p; hsa-miR-328-3p; hsa-miR-32-5p; hsa-miR-30d-5p; hsa-miR-30b-5p; hsa-miR-24-3p; hsa-miR-222-3p; hsa-miR-221-3p; hsa-miR-21-5p; hsa-miR-20a-5p; hsa-miR-204-5p; hsa-miR-185-5p; hsa-miR-182-5p; hsa-miR-181b-5p; hsa-miR-17-5p; hsa-miR-16-5p; hsa-miR-148a-3p; hsa-miR-124-3p; hsa-miR-106b-5p; hsa-miR-101-3p; hs…
Pathways (miRWalk)	hsa04612 Antigen processing and presentation	over-represented	0.000178191	13.1577	26	hsa-miR-93-5p; hsa-miR-34b-5p; hsa-miR-34a-5p; hsa-miR-342-3p; hsa-miR-328-3p; hsa-miR-30d-5p; hsa-miR-26a-5p; hsa-miR-25-3p; hsa-miR-24-3p; hsa-miR-222-3p; hsa-miR-221-3p; hsa-miR-204-5p; hsa-miR-200b-3p; hsa-miR-185-5p; hsa-miR-182-5p; hsa-miR-181a-5p; hsa-miR-17-5p; hsa-miR-16-5p; hsa-miR-15b-5p; hsa-miR-15a-5p; hsa-miR-152-3p; hsa-miR-148a-3p; hsa-miR-124-3p; hsa-miR-122-5p; hsa-miR-106b-5p; …
Gene Ontology (miRWalk)	GO0002474 antigen processing and presentation of peptide antigen via mhc class i	over-represented	0.000201672	12.8	26	hsa-miR-93-5p; hsa-miR-342-3p; hsa-miR-32-5p; hsa-miR-30b-5p; hsa-miR-26a-5p; hsa-miR-25-3p; hsa-miR-24-3p; hsa-miR-222-3p; hsa-miR-221-3p; hsa-miR-214-3p; hsa-miR-20a-5p; hsa-miR-200a-3p; hsa-miR-185-5p; hsa-miR-182-5p; hsa-miR-181b-5p; hsa-miR-17-5p; hsa-miR-16-5p; hsa-miR-15b-5p; hsa-miR-15a-5p; hsa-miR-152-3p; hsa-miR-148a-3p; hsa-miR-130b-3p; hsa-miR-124-3p; hsa-miR-122-5p; hsa-miR-106b-5p; …
Gene Ontology (miRWalk)	GO0003697 single stranded dna binding	over-represented	0.00036792	13.2491	26	hsa-miR-93-5p; hsa-miR-503-5p; hsa-miR-373-3p; hsa-miR-34a-5p; hsa-miR-342-3p; hsa-miR-328-3p; hsa-miR-26a-5p; hsa-miR-25-3p; hsa-miR-24-3p; hsa-miR-222-3p; hsa-miR-221-3p; hsa-miR-214-3p; hsa-miR-21-5p; hsa-miR-20a-5p; hsa-miR-181a-5p; hsa-miR-17-5p; hsa-miR-16-5p; hsa-miR-15b-5p; hsa-miR-15a-5p; hsa-miR-148a-3p; hsa-miR-130b-3p; hsa-miR-124-3p; hsa-miR-122-5p; hsa-miR-106b-5p; hsa-miR-101-3p; h…
Pathways (miRWalk)	WP2118 Arrhythmogenic right ventricular cardiomyopathy	over-represented	0.000600334	14.0519	26	hsa-miR-93-5p; hsa-miR-429; hsa-miR-34a-5p; hsa-miR-342-3p; hsa-miR-32-5p; hsa-miR-26a-5p; hsa-miR-25-3p; hsa-miR-24-3p; hsa-miR-222-3p; hsa-miR-221-3p; hsa-miR-214-3p; hsa-miR-21-5p; hsa-miR-204-5p; hsa-miR-200c-3p; hsa-miR-200b-3p; hsa-miR-200a-3p; hsa-miR-185-5p; hsa-miR-182-5p; hsa-miR-17-5p; hsa-miR-16-5p; hsa-miR-15b-5p; hsa-miR-145-5p; hsa-miR-141-3p; hsa-miR-138-5p; hsa-miR-124-3p; hsa-mi…
Pathways (miRWalk)	hsa05412 Arrhythmogenic right ventricular cardiomyopathy ARVC	over-represented	0.000600334	14.0519	26	hsa-miR-93-5p; hsa-miR-429; hsa-miR-34a-5p; hsa-miR-342-3p; hsa-miR-32-5p; hsa-miR-26a-5p; hsa-miR-25-3p; hsa-miR-24-3p; hsa-miR-222-3p; hsa-miR-221-3p; hsa-miR-214-3p; hsa-miR-21-5p; hsa-miR-204-5p; hsa-miR-200c-3p; hsa-miR-200b-3p; hsa-miR-200a-3p; hsa-miR-185-5p; hsa-miR-182-5p; hsa-miR-17-5p; hsa-miR-16-5p; hsa-miR-15b-5p; hsa-miR-145-5p; hsa-miR-141-3p; hsa-miR-138-5p; hsa-miR-124-3p; hsa-mi…
Pathways (miRWalk)	WP15 selenium	over-represented	0.0022273	15.2016	26	hsa-miR-93-5p; hsa-miR-708-5p; hsa-miR-373-3p; hsa-miR-34a-5p; hsa-miR-342-3p; hsa-miR-30b-5p; hsa-miR-26a-5p; hsa-miR-24-3p; hsa-miR-222-3p; hsa-miR-221-3p; hsa-miR-21-5p; hsa-miR-204-5p; hsa-miR-185-5p; hsa-miR-181b-5p; hsa-miR-181a-5p; hsa-miR-17-5p; hsa-miR-16-5p; hsa-miR-15b-5p; hsa-miR-15a-5p; hsa-miR-145-5p; hsa-miR-138-5p; hsa-miR-130b-3p; hsa-miR-124-3p; hsa-miR-106b-5p; hsa-miR-101-3p; …
Gene Ontology (miRWalk)	GO0048739 cardiac muscle fiber development	over-represented	1.05725e-12	5.16491	25	hsa-miR-93-5p; hsa-miR-503-5p; hsa-miR-373-3p; hsa-miR-372-3p; hsa-miR-34b-3p; hsa-miR-34a-5p; hsa-miR-342-3p; hsa-miR-330-3p; hsa-miR-26a-5p; hsa-miR-21-5p; hsa-miR-20a-5p; hsa-miR-205-5p; hsa-miR-200c-3p; hsa-miR-200b-3p; hsa-miR-195-5p; hsa-miR-17-5p; hsa-miR-16-5p; hsa-miR-15b-5p; hsa-miR-15a-5p; hsa-miR-150-5p; hsa-miR-145-5p; hsa-miR-140-5p; hsa-miR-126-3p; hsa-miR-106b-5p; hsa-miR-101-3p
Gene Ontology (miRWalk)	GO0035767 endothelial cell chemotaxis	over-represented	5.58923e-12	5.50175	25	hsa-miR-93-5p; hsa-miR-503-5p; hsa-miR-373-3p; hsa-miR-372-3p; hsa-miR-34b-3p; hsa-miR-34a-5p; hsa-miR-330-3p; hsa-miR-21-5p; hsa-miR-20a-5p; hsa-miR-205-5p; hsa-miR-200c-3p; hsa-miR-200b-3p; hsa-miR-195-5p; hsa-miR-181a-5p; hsa-miR-17-5p; hsa-miR-16-5p; hsa-miR-15b-5p; hsa-miR-15a-5p; hsa-miR-150-5p; hsa-miR-145-5p; hsa-miR-140-5p; hsa-miR-126-3p; hsa-miR-124-3p; hsa-miR-106b-5p; hsa-miR-101-3p
Gene Ontology (miRWalk)	GO0033689 negative regulation of osteoblast proliferation	over-represented	1.57897e-11	5.72632	25	hsa-miR-449a; hsa-miR-429; hsa-miR-34c-5p; hsa-miR-34b-5p; hsa-miR-34a-5p; hsa-miR-328-3p; hsa-miR-214-3p; hsa-miR-21-5p; hsa-miR-20a-5p; hsa-miR-204-5p; hsa-miR-200c-3p; hsa-miR-200b-3p; hsa-miR-200a-3p; hsa-miR-195-5p; hsa-miR-182-5p; hsa-miR-181c-5p; hsa-miR-181b-5p; hsa-miR-181a-5p; hsa-miR-17-5p; hsa-miR-16-5p; hsa-miR-15b-5p; hsa-miR-15a-5p; hsa-miR-153-3p; hsa-miR-148a-3p; hsa-miR-124-3p
Gene Ontology (miRWalk)	GO0043184 vascular endothelial growth factor receptor 2 binding	over-represented	2.6415e-11	5.8386	25	hsa-miR-93-5p; hsa-miR-503-5p; hsa-miR-373-3p; hsa-miR-372-3p; hsa-miR-34b-3p; hsa-miR-34a-5p; hsa-miR-330-3p; hsa-miR-21-5p; hsa-miR-20a-5p; hsa-miR-205-5p; hsa-miR-204-5p; hsa-miR-200c-3p; hsa-miR-200b-3p; hsa-miR-195-5p; hsa-miR-17-5p; hsa-miR-16-5p; hsa-miR-15b-5p; hsa-miR-15a-5p; hsa-miR-150-5p; hsa-miR-145-5p; hsa-miR-140-5p; hsa-miR-126-3p; hsa-miR-124-3p; hsa-miR-106b-5p; hsa-miR-101-3p
Gene Ontology (miRWalk)	GO0050840 extracellular matrix binding	over-represented	4.2579e-11	5.95088	25	hsa-miR-93-5p; hsa-miR-503-5p; hsa-miR-373-3p; hsa-miR-372-3p; hsa-miR-34b-3p; hsa-miR-34a-5p; hsa-miR-330-3p; hsa-miR-30b-5p; hsa-miR-21-5p; hsa-miR-20a-5p; hsa-miR-205-5p; hsa-miR-200c-3p; hsa-miR-200b-3p; hsa-miR-195-5p; hsa-miR-17-5p; hsa-miR-16-5p; hsa-miR-15b-5p; hsa-miR-15a-5p; hsa-miR-150-5p; hsa-miR-145-5p; hsa-miR-140-5p; hsa-miR-126-3p; hsa-miR-124-3p; hsa-miR-106b-5p; hsa-miR-101-3p
Gene Ontology (miRWalk)	GO0048599 oocyte development	over-represented	1.03263e-10	6.17544	25	hsa-miR-449a; hsa-miR-429; hsa-miR-34c-5p; hsa-miR-34b-5p; hsa-miR-34a-5p; hsa-miR-221-3p; hsa-miR-214-3p; hsa-miR-21-5p; hsa-miR-20a-5p; hsa-miR-204-5p; hsa-miR-200c-3p; hsa-miR-200b-3p; hsa-miR-200a-3p; hsa-miR-195-5p; hsa-miR-182-5p; hsa-miR-181c-5p; hsa-miR-181b-5p; hsa-miR-181a-5p; hsa-miR-17-5p; hsa-miR-16-5p; hsa-miR-15b-5p; hsa-miR-15a-5p; hsa-miR-153-3p; hsa-miR-148a-3p; hsa-miR-124-3p
Gene Ontology (miRWalk)	GO0043129 surfactant homeostasis	over-represented	2.54949e-10	6.4	25	hsa-miR-93-5p; hsa-miR-503-5p; hsa-miR-373-3p; hsa-miR-372-3p; hsa-miR-34b-3p; hsa-miR-34a-5p; hsa-miR-330-3p; hsa-miR-21-5p; hsa-miR-20a-5p; hsa-miR-205-5p; hsa-miR-200c-3p; hsa-miR-200b-3p; hsa-miR-195-5p; hsa-miR-185-5p; hsa-miR-17-5p; hsa-miR-16-5p; hsa-miR-15b-5p; hsa-miR-15a-5p; hsa-miR-150-5p; hsa-miR-145-5p; hsa-miR-140-5p; hsa-miR-126-3p; hsa-miR-124-3p; hsa-miR-106b-5p; hsa-miR-101-3p
Gene Ontology (miRWalk)	GO0050930 induction of positive chemotaxis	over-represented	6.03368e-10	6.62456	25	hsa-miR-93-5p; hsa-miR-503-5p; hsa-miR-373-3p; hsa-miR-372-3p; hsa-miR-34b-3p; hsa-miR-34a-5p; hsa-miR-330-3p; hsa-miR-21-5p; hsa-miR-20a-5p; hsa-miR-205-5p; hsa-miR-204-5p; hsa-miR-200c-3p; hsa-miR-200b-3p; hsa-miR-195-5p; hsa-miR-17-5p; hsa-miR-16-5p; hsa-miR-15b-5p; hsa-miR-15a-5p; hsa-miR-150-5p; hsa-miR-145-5p; hsa-miR-140-5p; hsa-miR-126-3p; hsa-miR-124-3p; hsa-miR-106b-5p; hsa-miR-101-3p
Gene Ontology (miRWalk)	GO0005657 replication fork	over-represented	2.0512e-09	6.9614	25	hsa-miR-608; hsa-miR-34a-5p; hsa-miR-342-3p; hsa-miR-328-3p; hsa-miR-30d-5p; hsa-miR-30b-5p; hsa-miR-26a-5p; hsa-miR-25-3p; hsa-miR-24-3p; hsa-miR-222-3p; hsa-miR-221-3p; hsa-miR-214-3p; hsa-miR-21-5p; hsa-miR-185-5p; hsa-miR-16-5p; hsa-miR-15a-5p; hsa-miR-152-3p; hsa-miR-150-5p; hsa-miR-148a-3p; hsa-miR-140-5p; hsa-miR-138-5p; hsa-miR-126-3p; hsa-miR-124-3p; hsa-miR-101-3p; hsa-miR-100-5p
Gene Ontology (miRWalk)	GO0051593 response to folic acid	over-represented	2.0512e-09	6.9614	25	hsa-miR-449a; hsa-miR-429; hsa-miR-34c-5p; hsa-miR-34b-5p; hsa-miR-34a-5p; hsa-miR-26a-5p; hsa-miR-222-3p; hsa-miR-221-3p; hsa-miR-21-5p; hsa-miR-20a-5p; hsa-miR-204-5p; hsa-miR-200c-3p; hsa-miR-200b-3p; hsa-miR-195-5p; hsa-miR-182-5p; hsa-miR-181c-5p; hsa-miR-181b-5p; hsa-miR-181a-5p; hsa-miR-17-5p; hsa-miR-16-5p; hsa-miR-15b-5p; hsa-miR-15a-5p; hsa-miR-153-3p; hsa-miR-148a-3p; hsa-miR-124-3p
Gene Ontology (miRWalk)	GO0051146 striated muscle cell differentiation	over-represented	4.38691e-09	7.18596	25	hsa-miR-93-5p; hsa-miR-503-5p; hsa-miR-302c-3p; hsa-miR-302b-3p; hsa-miR-302a-3p; hsa-miR-26a-5p; hsa-miR-24-3p; hsa-miR-21-5p; hsa-miR-20a-5p; hsa-miR-204-5p; hsa-miR-200a-3p; hsa-miR-185-5p; hsa-miR-181c-5p; hsa-miR-181a-5p; hsa-miR-17-5p; hsa-miR-145-5p; hsa-miR-141-3p; hsa-miR-140-5p; hsa-miR-138-5p; hsa-miR-130b-3p; hsa-miR-126-3p; hsa-miR-124-3p; hsa-miR-122-5p; hsa-miR-106b-5p; hsa-miR-100…
Gene Ontology (miRWalk)	GO0014068 positive regulation of phosphatidylinositol 3 kinase cascade	over-represented	6.38474e-09	7.29825	25	hsa-miR-34a-5p; hsa-miR-30b-5p; hsa-miR-25-3p; hsa-miR-24-3p; hsa-miR-222-3p; hsa-miR-221-3p; hsa-miR-214-3p; hsa-miR-21-5p; hsa-miR-205-5p; hsa-miR-200c-3p; hsa-miR-200b-3p; hsa-miR-195-5p; hsa-miR-181c-5p; hsa-miR-181b-5p; hsa-miR-181a-5p; hsa-miR-17-5p; hsa-miR-16-5p; hsa-miR-150-5p; hsa-miR-141-3p; hsa-miR-140-5p; hsa-miR-138-5p; hsa-miR-126-3p; hsa-miR-124-3p; hsa-miR-101-3p; hsa-miR-100-5p
Gene Ontology (miRWalk)	GO0050853 b cell receptor signaling pathway	over-represented	1.2447e-08	7.52281	25	hsa-miR-93-5p; hsa-miR-449a; hsa-miR-429; hsa-miR-34c-5p; hsa-miR-34b-5p; hsa-miR-34a-5p; hsa-miR-32-5p; hsa-miR-222-3p; hsa-miR-21-5p; hsa-miR-20a-5p; hsa-miR-204-5p; hsa-miR-200c-3p; hsa-miR-200b-3p; hsa-miR-195-5p; hsa-miR-182-5p; hsa-miR-181c-5p; hsa-miR-181b-5p; hsa-miR-181a-5p; hsa-miR-17-5p; hsa-miR-16-5p; hsa-miR-15b-5p; hsa-miR-15a-5p; hsa-miR-153-3p; hsa-miR-148a-3p; hsa-miR-124-3p
Gene Ontology (miRWalk)	GO0060548 negative regulation of cell death	over-represented	1.2447e-08	7.52281	25	hsa-miR-93-5p; hsa-miR-503-5p; hsa-miR-429; hsa-miR-34a-5p; hsa-miR-342-3p; hsa-miR-32-5p; hsa-miR-30b-5p; hsa-miR-26a-5p; hsa-miR-25-3p; hsa-miR-222-3p; hsa-miR-214-3p; hsa-miR-20a-5p; hsa-miR-204-5p; hsa-miR-200c-3p; hsa-miR-200b-3p; hsa-miR-200a-3p; hsa-miR-182-5p; hsa-miR-181a-5p; hsa-miR-17-5p; hsa-miR-16-5p; hsa-miR-15a-5p; hsa-miR-141-3p; hsa-miR-140-5p; hsa-miR-138-5p; hsa-miR-130b-3p
Gene Ontology (miRWalk)	GO0007416 synapse assembly	over-represented	2.4563e-08	7.74737	25	hsa-miR-93-5p; hsa-miR-708-5p; hsa-miR-34a-5p; hsa-miR-30d-5p; hsa-miR-30b-5p; hsa-miR-26a-5p; hsa-miR-25-3p; hsa-miR-24-3p; hsa-miR-222-3p; hsa-miR-221-3p; hsa-miR-216a-5p; hsa-miR-214-3p; hsa-miR-21-5p; hsa-miR-20a-5p; hsa-miR-204-5p; hsa-miR-199a-3p; hsa-miR-195-5p; hsa-miR-181b-5p; hsa-miR-17-5p; hsa-miR-145-5p; hsa-miR-141-3p; hsa-miR-138-5p; hsa-miR-124-3p; hsa-miR-122-5p; hsa-miR-106b-5p
Gene Ontology (miRWalk)	GO0030279 negative regulation of ossification	over-represented	2.4563e-08	7.74737	25	hsa-miR-449a; hsa-miR-429; hsa-miR-34c-5p; hsa-miR-34b-5p; hsa-miR-34b-3p; hsa-miR-34a-5p; hsa-miR-24-3p; hsa-miR-21-5p; hsa-miR-20a-5p; hsa-miR-204-5p; hsa-miR-200c-3p; hsa-miR-200b-3p; hsa-miR-195-5p; hsa-miR-182-5p; hsa-miR-181c-5p; hsa-miR-181b-5p; hsa-miR-181a-5p; hsa-miR-17-5p; hsa-miR-16-5p; hsa-miR-15b-5p; hsa-miR-15a-5p; hsa-miR-153-3p; hsa-miR-148a-3p; hsa-miR-124-3p; hsa-miR-101-3p
Gene Ontology (miRWalk)	GO0051881 regulation of mitochondrial membrane potential	over-represented	2.4563e-08	7.74737	25	hsa-miR-449a; hsa-miR-429; hsa-miR-34c-5p; hsa-miR-34b-5p; hsa-miR-34a-5p; hsa-miR-221-3p; hsa-miR-21-5p; hsa-miR-20a-5p; hsa-miR-204-5p; hsa-miR-200c-3p; hsa-miR-200b-3p; hsa-miR-195-5p; hsa-miR-182-5p; hsa-miR-181c-5p; hsa-miR-181b-5p; hsa-miR-181a-5p; hsa-miR-17-5p; hsa-miR-16-5p; hsa-miR-15b-5p; hsa-miR-15a-5p; hsa-miR-153-3p; hsa-miR-148a-3p; hsa-miR-130b-3p; hsa-miR-122-5p; hsa-miR-106b-5p
Gene Ontology (miRWalk)	GO0051898 negative regulation of protein kinase b signaling cascade	over-represented	3.43518e-08	7.85965	25	hsa-miR-93-5p; hsa-miR-449b-5p; hsa-miR-449a; hsa-miR-34a-5p; hsa-miR-328-3p; hsa-miR-32-5p; hsa-miR-30b-5p; hsa-miR-26a-5p; hsa-miR-25-3p; hsa-miR-222-3p; hsa-miR-221-3p; hsa-miR-216a-5p; hsa-miR-214-3p; hsa-miR-21-5p; hsa-miR-20a-5p; hsa-miR-181c-5p; hsa-miR-181b-5p; hsa-miR-181a-5p; hsa-miR-17-5p; hsa-miR-16-5p; hsa-miR-145-5p; hsa-miR-141-3p; hsa-miR-138-5p; hsa-miR-124-3p; hsa-miR-106b-5p
Gene Ontology (miRWalk)	GO0051434 bh3 domain binding	over-represented	4.83836e-08	7.97193	25	hsa-miR-449a; hsa-miR-429; hsa-miR-34c-5p; hsa-miR-34b-5p; hsa-miR-34a-5p; hsa-miR-30d-5p; hsa-miR-26a-5p; hsa-miR-21-5p; hsa-miR-20a-5p; hsa-miR-204-5p; hsa-miR-200c-3p; hsa-miR-200b-3p; hsa-miR-195-5p; hsa-miR-182-5p; hsa-miR-181c-5p; hsa-miR-181b-5p; hsa-miR-181a-5p; hsa-miR-17-5p; hsa-miR-16-5p; hsa-miR-15b-5p; hsa-miR-15a-5p; hsa-miR-153-3p; hsa-miR-148a-3p; hsa-miR-122-5p; hsa-miR-101-3p
Gene Ontology (miRWalk)	GO0048593 camera type eye morphogenesis	over-represented	9.2388e-08	8.19649	25	hsa-miR-93-5p; hsa-miR-503-5p; hsa-miR-373-3p; hsa-miR-372-3p; hsa-miR-34b-3p; hsa-miR-34a-5p; hsa-miR-330-3p; hsa-miR-221-3p; hsa-miR-21-5p; hsa-miR-20a-5p; hsa-miR-205-5p; hsa-miR-200c-3p; hsa-miR-200b-3p; hsa-miR-195-5p; hsa-miR-17-5p; hsa-miR-16-5p; hsa-miR-15b-5p; hsa-miR-15a-5p; hsa-miR-150-5p; hsa-miR-145-5p; hsa-miR-140-5p; hsa-miR-126-3p; hsa-miR-124-3p; hsa-miR-106b-5p; hsa-miR-101-3p
Gene Ontology (miRWalk)	GO0048709 oligodendrocyte differentiation	over-represented	9.2388e-08	8.19649	25	hsa-miR-93-5p; hsa-miR-449a; hsa-miR-429; hsa-miR-34c-5p; hsa-miR-34b-5p; hsa-miR-34b-3p; hsa-miR-34a-5p; hsa-miR-24-3p; hsa-miR-21-5p; hsa-miR-20a-5p; hsa-miR-204-5p; hsa-miR-200c-3p; hsa-miR-200b-3p; hsa-miR-195-5p; hsa-miR-182-5p; hsa-miR-181c-5p; hsa-miR-181b-5p; hsa-miR-181a-5p; hsa-miR-17-5p; hsa-miR-16-5p; hsa-miR-15b-5p; hsa-miR-15a-5p; hsa-miR-153-3p; hsa-miR-148a-3p; hsa-miR-101-3p
Gene Ontology (miRWalk)	GO0001657 ureteric bud development	over-represented	1.24847e-07	8.30877	25	hsa-miR-93-5p; hsa-miR-34a-5p; hsa-miR-342-3p; hsa-miR-330-3p; hsa-miR-30d-5p; hsa-miR-30b-5p; hsa-miR-26a-5p; hsa-miR-25-3p; hsa-miR-24-3p; hsa-miR-216a-5p; hsa-miR-21-5p; hsa-miR-204-5p; hsa-miR-200b-3p; hsa-miR-200a-3p; hsa-miR-185-5p; hsa-miR-181b-5p; hsa-miR-181a-5p; hsa-miR-17-5p; hsa-miR-16-5p; hsa-miR-15b-5p; hsa-miR-15a-5p; hsa-miR-145-5p; hsa-miR-124-3p; hsa-miR-106b-5p; hsa-miR-100-5p
Gene Ontology (miRWalk)	GO0048286 lung alveolus development	over-represented	1.24847e-07	8.30877	25	hsa-miR-93-5p; hsa-miR-429; hsa-miR-34c-5p; hsa-miR-34b-3p; hsa-miR-34a-5p; hsa-miR-342-3p; hsa-miR-302c-3p; hsa-miR-26a-5p; hsa-miR-25-3p; hsa-miR-21-5p; hsa-miR-20a-5p; hsa-miR-204-5p; hsa-miR-200c-3p; hsa-miR-200b-3p; hsa-miR-181c-5p; hsa-miR-181a-5p; hsa-miR-17-5p; hsa-miR-16-5p; hsa-miR-145-5p; hsa-miR-140-5p; hsa-miR-130b-3p; hsa-miR-126-3p; hsa-miR-124-3p; hsa-miR-122-5p; hsa-miR-100-5p
Gene Ontology (miRWalk)	GO0048546 digestive tract morphogenesis	over-represented	1.24847e-07	8.30877	25	hsa-miR-449a; hsa-miR-429; hsa-miR-34c-5p; hsa-miR-34b-5p; hsa-miR-34a-5p; hsa-miR-21-5p; hsa-miR-20a-5p; hsa-miR-205-5p; hsa-miR-204-5p; hsa-miR-200c-3p; hsa-miR-200b-3p; hsa-miR-195-5p; hsa-miR-182-5p; hsa-miR-181c-5p; hsa-miR-181b-5p; hsa-miR-181a-5p; hsa-miR-17-5p; hsa-miR-16-5p; hsa-miR-15b-5p; hsa-miR-15a-5p; hsa-miR-153-3p; hsa-miR-148a-3p; hsa-miR-138-5p; hsa-miR-124-3p; hsa-miR-122-5p
Gene Ontology (miRWalk)	GO0016301 kinase activity	over-represented	2.50788e-06	9.54386	25	hsa-miR-93-5p; hsa-miR-708-5p; hsa-miR-503-5p; hsa-miR-342-3p; hsa-miR-328-3p; hsa-miR-30b-5p; hsa-miR-302c-3p; hsa-miR-302b-3p; hsa-miR-302a-3p; hsa-miR-26a-5p; hsa-miR-24-3p; hsa-miR-222-3p; hsa-miR-21-5p; hsa-miR-205-5p; hsa-miR-195-5p; hsa-miR-185-5p; hsa-miR-181b-5p; hsa-miR-17-5p; hsa-miR-16-5p; hsa-miR-15b-5p; hsa-miR-15a-5p; hsa-miR-130b-3p; hsa-miR-124-3p; hsa-miR-101-3p; hsa-miR-100-5p
Gene Ontology (miRWalk)	GO0004888 transmembrane signaling receptor activity	over-represented	5.15757e-06	9.8807	25	hsa-miR-708-5p; hsa-miR-608; hsa-miR-520c-3p; hsa-miR-373-3p; hsa-miR-34a-5p; hsa-miR-330-3p; hsa-miR-328-3p; hsa-miR-30b-5p; hsa-miR-25-3p; hsa-miR-24-3p; hsa-miR-222-3p; hsa-miR-221-3p; hsa-miR-216a-5p; hsa-miR-214-3p; hsa-miR-21-5p; hsa-miR-205-5p; hsa-miR-204-5p; hsa-miR-199a-3p; hsa-miR-195-5p; hsa-miR-17-5p; hsa-miR-16-5p; hsa-miR-15b-5p; hsa-miR-130b-3p; hsa-miR-124-3p; hsa-miR-106b-5p
Gene Ontology (miRWalk)	GO0008301 dna binding bending	over-represented	5.15757e-06	9.8807	25	hsa-miR-93-5p; hsa-miR-34a-5p; hsa-miR-342-3p; hsa-miR-328-3p; hsa-miR-32-5p; hsa-miR-30b-5p; hsa-miR-26a-5p; hsa-miR-24-3p; hsa-miR-222-3p; hsa-miR-221-3p; hsa-miR-21-5p; hsa-miR-20a-5p; hsa-miR-204-5p; hsa-miR-185-5p; hsa-miR-182-5p; hsa-miR-181a-5p; hsa-miR-15b-5p; hsa-miR-15a-5p; hsa-miR-153-3p; hsa-miR-148a-3p; hsa-miR-130b-3p; hsa-miR-124-3p; hsa-miR-122-5p; hsa-miR-101-3p; hsa-miR-100-5p
Pathways (miRWalk)	P04397 p53 pathway by glucose deprivation	over-represented	5.38811e-06	10.3473	25	hsa-miR-93-5p; hsa-miR-708-5p; hsa-miR-608; hsa-miR-34a-5p; hsa-miR-32-5p; hsa-miR-30d-5p; hsa-miR-302c-3p; hsa-miR-302b-3p; hsa-miR-302a-3p; hsa-miR-25-3p; hsa-miR-222-3p; hsa-miR-221-3p; hsa-miR-214-3p; hsa-miR-21-5p; hsa-miR-205-5p; hsa-miR-185-5p; hsa-miR-182-5p; hsa-miR-17-5p; hsa-miR-16-5p; hsa-miR-15a-5p; hsa-miR-150-5p; hsa-miR-130b-3p; hsa-miR-124-3p; hsa-miR-122-5p; hsa-miR-106b-5p
Gene Ontology (miRWalk)	GO0006309 apoptotic dna fragmentation	over-represented	8.05686e-06	10.1053	25	hsa-miR-93-5p; hsa-miR-429; hsa-miR-34c-5p; hsa-miR-34b-5p; hsa-miR-34b-3p; hsa-miR-34a-5p; hsa-miR-328-3p; hsa-miR-30d-5p; hsa-miR-26a-5p; hsa-miR-24-3p; hsa-miR-222-3p; hsa-miR-221-3p; hsa-miR-21-5p; hsa-miR-20a-5p; hsa-miR-181b-5p; hsa-miR-181a-5p; hsa-miR-17-5p; hsa-miR-16-5p; hsa-miR-15b-5p; hsa-miR-148a-3p; hsa-miR-145-5p; hsa-miR-138-5p; hsa-miR-124-3p; hsa-miR-122-5p; hsa-miR-100-5p
Gene Ontology (miRWalk)	GO0004402 histone acetyltransferase activity	over-represented	1.00126e-05	10.2175	25	hsa-miR-93-5p; hsa-miR-429; hsa-miR-373-3p; hsa-miR-32-5p; hsa-miR-26a-5p; hsa-miR-25-3p; hsa-miR-24-3p; hsa-miR-21-5p; hsa-miR-20a-5p; hsa-miR-200c-3p; hsa-miR-200b-3p; hsa-miR-182-5p; hsa-miR-181b-5p; hsa-miR-181a-5p; hsa-miR-17-5p; hsa-miR-16-5p; hsa-miR-15b-5p; hsa-miR-150-5p; hsa-miR-141-3p; hsa-miR-140-5p; hsa-miR-130b-3p; hsa-miR-124-3p; hsa-miR-122-5p; hsa-miR-106b-5p; hsa-miR-100-5p
Gene Ontology (miRWalk)	GO0030203 glycosaminoglycan metabolic process	over-represented	1.23085e-05	10.3298	25	hsa-miR-708-5p; hsa-miR-608; hsa-miR-520c-3p; hsa-miR-503-5p; hsa-miR-373-3p; hsa-miR-34a-5p; hsa-miR-342-3p; hsa-miR-330-3p; hsa-miR-328-3p; hsa-miR-30b-5p; hsa-miR-25-3p; hsa-miR-221-3p; hsa-miR-216a-5p; hsa-miR-21-5p; hsa-miR-20a-5p; hsa-miR-204-5p; hsa-miR-199a-3p; hsa-miR-181a-5p; hsa-miR-17-5p; hsa-miR-16-5p; hsa-miR-15b-5p; hsa-miR-152-3p; hsa-miR-124-3p; hsa-miR-122-5p; hsa-miR-106b-5p
Gene Ontology (miRWalk)	GO0030659 cytoplasmic vesicle membrane	over-represented	1.51873e-05	10.4421	25	hsa-miR-93-5p; hsa-miR-708-5p; hsa-miR-34a-5p; hsa-miR-328-3p; hsa-miR-30d-5p; hsa-miR-30b-5p; hsa-miR-26a-5p; hsa-miR-25-3p; hsa-miR-222-3p; hsa-miR-21-5p; hsa-miR-20a-5p; hsa-miR-204-5p; hsa-miR-195-5p; hsa-miR-181a-5p; hsa-miR-17-5p; hsa-miR-16-5p; hsa-miR-15b-5p; hsa-miR-15a-5p; hsa-miR-148a-3p; hsa-miR-145-5p; hsa-miR-130b-3p; hsa-miR-124-3p; hsa-miR-122-5p; hsa-miR-106b-5p; hsa-miR-101-3p
Gene Ontology (miRWalk)	GO0042326 negative regulation of phosphorylation	over-represented	1.51873e-05	10.4421	25	hsa-miR-93-5p; hsa-miR-503-5p; hsa-miR-449b-5p; hsa-miR-449a; hsa-miR-372-3p; hsa-miR-34a-5p; hsa-miR-342-3p; hsa-miR-302a-3p; hsa-miR-25-3p; hsa-miR-24-3p; hsa-miR-222-3p; hsa-miR-221-3p; hsa-miR-216a-5p; hsa-miR-20a-5p; hsa-miR-182-5p; hsa-miR-181c-5p; hsa-miR-181b-5p; hsa-miR-181a-5p; hsa-miR-17-5p; hsa-miR-16-5p; hsa-miR-145-5p; hsa-miR-138-5p; hsa-miR-130b-3p; hsa-miR-124-3p; hsa-miR-106b-5p
Gene Ontology (miRWalk)	GO0001725 stress fiber	over-represented	3.33593e-05	10.8912	25	hsa-miR-93-5p; hsa-miR-429; hsa-miR-34a-5p; hsa-miR-30b-5p; hsa-miR-26a-5p; hsa-miR-24-3p; hsa-miR-222-3p; hsa-miR-221-3p; hsa-miR-21-5p; hsa-miR-20a-5p; hsa-miR-200c-3p; hsa-miR-200b-3p; hsa-miR-200a-3p; hsa-miR-185-5p; hsa-miR-182-5p; hsa-miR-181b-5p; hsa-miR-181a-5p; hsa-miR-17-5p; hsa-miR-16-5p; hsa-miR-145-5p; hsa-miR-141-3p; hsa-miR-130b-3p; hsa-miR-126-3p; hsa-miR-124-3p; hsa-miR-101-3p
Gene Ontology (miRWalk)	GO0007059 chromosome segregation	over-represented	3.33593e-05	10.8912	25	hsa-miR-93-5p; hsa-miR-708-5p; hsa-miR-373-3p; hsa-miR-34a-5p; hsa-miR-330-3p; hsa-miR-328-3p; hsa-miR-32-5p; hsa-miR-30b-5p; hsa-miR-26a-5p; hsa-miR-25-3p; hsa-miR-24-3p; hsa-miR-222-3p; hsa-miR-221-3p; hsa-miR-21-5p; hsa-miR-20a-5p; hsa-miR-200c-3p; hsa-miR-181a-5p; hsa-miR-17-5p; hsa-miR-16-5p; hsa-miR-15a-5p; hsa-miR-130b-3p; hsa-miR-124-3p; hsa-miR-122-5p; hsa-miR-106b-5p; hsa-miR-101-3p
Gene Ontology (miRWalk)	GO0005178 integrin binding	over-represented	4.01851e-05	11.0035	25	hsa-miR-93-5p; hsa-miR-429; hsa-miR-373-3p; hsa-miR-34a-5p; hsa-miR-32-5p; hsa-miR-26a-5p; hsa-miR-25-3p; hsa-miR-222-3p; hsa-miR-221-3p; hsa-miR-21-5p; hsa-miR-20a-5p; hsa-miR-205-5p; hsa-miR-200c-3p; hsa-miR-200b-3p; hsa-miR-200a-3p; hsa-miR-185-5p; hsa-miR-182-5p; hsa-miR-17-5p; hsa-miR-16-5p; hsa-miR-15b-5p; hsa-miR-145-5p; hsa-miR-141-3p; hsa-miR-126-3p; hsa-miR-124-3p; hsa-miR-122-5p
Gene Ontology (miRWalk)	GO0005770 late endosome	over-represented	4.01851e-05	11.0035	25	hsa-miR-93-5p; hsa-miR-503-5p; hsa-miR-373-3p; hsa-miR-34a-5p; hsa-miR-330-3p; hsa-miR-32-5p; hsa-miR-26a-5p; hsa-miR-24-3p; hsa-miR-222-3p; hsa-miR-21-5p; hsa-miR-20a-5p; hsa-miR-205-5p; hsa-miR-199a-3p; hsa-miR-185-5p; hsa-miR-181a-5p; hsa-miR-17-5p; hsa-miR-16-5p; hsa-miR-15b-5p; hsa-miR-15a-5p; hsa-miR-148a-3p; hsa-miR-130b-3p; hsa-miR-124-3p; hsa-miR-122-5p; hsa-miR-106b-5p; hsa-miR-101-3p
Gene Ontology (miRWalk)	GO0031012 extracellular matrix	over-represented	5.795e-05	11.2281	25	hsa-miR-93-5p; hsa-miR-503-5p; hsa-miR-34a-5p; hsa-miR-30b-5p; hsa-miR-26a-5p; hsa-miR-222-3p; hsa-miR-221-3p; hsa-miR-21-5p; hsa-miR-20a-5p; hsa-miR-205-5p; hsa-miR-204-5p; hsa-miR-200c-3p; hsa-miR-200b-3p; hsa-miR-181b-5p; hsa-miR-181a-5p; hsa-miR-17-5p; hsa-miR-16-5p; hsa-miR-145-5p; hsa-miR-141-3p; hsa-miR-138-5p; hsa-miR-130b-3p; hsa-miR-124-3p; hsa-miR-122-5p; hsa-miR-106b-5p; hsa-miR-100-5p
Gene Ontology (miRWalk)	GO0002479 antigen processing and presentation of exogenous peptide antigen via mhc class i tap dependent	over-represented	9.9768e-05	11.5649	25	hsa-miR-93-5p; hsa-miR-32-5p; hsa-miR-30b-5p; hsa-miR-26a-5p; hsa-miR-25-3p; hsa-miR-24-3p; hsa-miR-222-3p; hsa-miR-221-3p; hsa-miR-214-3p; hsa-miR-20a-5p; hsa-miR-200a-3p; hsa-miR-185-5p; hsa-miR-182-5p; hsa-miR-181b-5p; hsa-miR-17-5p; hsa-miR-16-5p; hsa-miR-15b-5p; hsa-miR-15a-5p; hsa-miR-152-3p; hsa-miR-148a-3p; hsa-miR-130b-3p; hsa-miR-124-3p; hsa-miR-122-5p; hsa-miR-106b-5p; hsa-miR-100-5p
Gene Ontology (miRWalk)	GO0051015 actin filament binding	over-represented	9.9768e-05	11.5649	25	hsa-miR-93-5p; hsa-miR-34a-5p; hsa-miR-328-3p; hsa-miR-30d-5p; hsa-miR-30b-5p; hsa-miR-26a-5p; hsa-miR-25-3p; hsa-miR-24-3p; hsa-miR-222-3p; hsa-miR-221-3p; hsa-miR-21-5p; hsa-miR-20a-5p; hsa-miR-204-5p; hsa-miR-200c-3p; hsa-miR-185-5p; hsa-miR-182-5p; hsa-miR-17-5p; hsa-miR-16-5p; hsa-miR-15b-5p; hsa-miR-145-5p; hsa-miR-130b-3p; hsa-miR-124-3p; hsa-miR-122-5p; hsa-miR-106b-5p; hsa-miR-101-3p
Gene Ontology (miRWalk)	GO0042590 antigen processing and presentation of exogenous peptide antigen via mhc class i	over-represented	0.000118531	11.6772	25	hsa-miR-93-5p; hsa-miR-32-5p; hsa-miR-30b-5p; hsa-miR-26a-5p; hsa-miR-25-3p; hsa-miR-24-3p; hsa-miR-222-3p; hsa-miR-221-3p; hsa-miR-214-3p; hsa-miR-20a-5p; hsa-miR-200a-3p; hsa-miR-185-5p; hsa-miR-182-5p; hsa-miR-181b-5p; hsa-miR-17-5p; hsa-miR-16-5p; hsa-miR-15b-5p; hsa-miR-15a-5p; hsa-miR-152-3p; hsa-miR-148a-3p; hsa-miR-130b-3p; hsa-miR-124-3p; hsa-miR-122-5p; hsa-miR-106b-5p; hsa-miR-100-5p
Gene Ontology (miRWalk)	GO0005681 spliceosomal complex	over-represented	0.00126142	13.4737	25	hsa-miR-93-5p; hsa-miR-503-5p; hsa-miR-34c-5p; hsa-miR-34b-5p; hsa-miR-34a-5p; hsa-miR-342-3p; hsa-miR-330-3p; hsa-miR-30b-5p; hsa-miR-26a-5p; hsa-miR-25-3p; hsa-miR-24-3p; hsa-miR-222-3p; hsa-miR-221-3p; hsa-miR-21-5p; hsa-miR-20a-5p; hsa-miR-200c-3p; hsa-miR-200a-3p; hsa-miR-182-5p; hsa-miR-17-5p; hsa-miR-16-5p; hsa-miR-15b-5p; hsa-miR-130b-3p; hsa-miR-124-3p; hsa-miR-101-3p; hsa-miR-100-5p
Pathways (miRWalk)	hsa04070 Phosphatidylinositol signaling system	over-represented	0.00181927	14.1796	25	hsa-miR-93-5p; hsa-miR-34a-5p; hsa-miR-328-3p; hsa-miR-32-5p; hsa-miR-30b-5p; hsa-miR-26a-5p; hsa-miR-222-3p; hsa-miR-221-3p; hsa-miR-216a-5p; hsa-miR-214-3p; hsa-miR-21-5p; hsa-miR-20a-5p; hsa-miR-205-5p; hsa-miR-182-5p; hsa-miR-181b-5p; hsa-miR-17-5p; hsa-miR-16-5p; hsa-miR-15b-5p; hsa-miR-141-3p; hsa-miR-126-3p; hsa-miR-124-3p; hsa-miR-122-5p; hsa-miR-106b-5p; hsa-miR-101-3p; hsa-miR-100-5p
Gene Ontology (miRWalk)	GO0031145 anaphase promoting complex dependent proteasomal ubiquitin dependent protein catabolic process	over-represented	0.0018407	13.8105	25	hsa-miR-93-5p; hsa-miR-34a-5p; hsa-miR-32-5p; hsa-miR-30b-5p; hsa-miR-26a-5p; hsa-miR-25-3p; hsa-miR-24-3p; hsa-miR-222-3p; hsa-miR-221-3p; hsa-miR-214-3p; hsa-miR-21-5p; hsa-miR-20a-5p; hsa-miR-200a-3p; hsa-miR-185-5p; hsa-miR-181b-5p; hsa-miR-17-5p; hsa-miR-16-5p; hsa-miR-15b-5p; hsa-miR-15a-5p; hsa-miR-148a-3p; hsa-miR-130b-3p; hsa-miR-124-3p; hsa-miR-122-5p; hsa-miR-106b-5p; hsa-miR-100-5p
Pathways (miRWalk)	hsa04020 Calcium signaling pathway	over-represented	0.00953994	15.8403	25	hsa-miR-93-5p; hsa-miR-372-3p; hsa-miR-34a-5p; hsa-miR-32-5p; hsa-miR-26a-5p; hsa-miR-25-3p; hsa-miR-24-3p; hsa-miR-221-3p; hsa-miR-21-5p; hsa-miR-205-5p; hsa-miR-204-5p; hsa-miR-200c-3p; hsa-miR-17-5p; hsa-miR-16-5p; hsa-miR-15b-5p; hsa-miR-15a-5p; hsa-miR-150-5p; hsa-miR-148a-3p; hsa-miR-145-5p; hsa-miR-140-5p; hsa-miR-138-5p; hsa-miR-124-3p; hsa-miR-122-5p; hsa-miR-106b-5p; hsa-miR-100-5p
Gene Ontology (miRWalk)	GO0010740 positive regulation of intracellular protein kinase cascade	over-represented	3.09489e-12	4.94035	24	hsa-miR-93-5p; hsa-miR-503-5p; hsa-miR-373-3p; hsa-miR-372-3p; hsa-miR-34b-3p; hsa-miR-34a-5p; hsa-miR-330-3p; hsa-miR-21-5p; hsa-miR-20a-5p; hsa-miR-205-5p; hsa-miR-200c-3p; hsa-miR-200b-3p; hsa-miR-195-5p; hsa-miR-17-5p; hsa-miR-16-5p; hsa-miR-15b-5p; hsa-miR-15a-5p; hsa-miR-150-5p; hsa-miR-145-5p; hsa-miR-140-5p; hsa-miR-126-3p; hsa-miR-124-3p; hsa-miR-106b-5p; hsa-miR-101-3p
Gene Ontology (miRWalk)	GO0042462 eye photoreceptor cell development	over-represented	9.8451e-12	5.16491	24	hsa-miR-93-5p; hsa-miR-503-5p; hsa-miR-373-3p; hsa-miR-372-3p; hsa-miR-34b-3p; hsa-miR-34a-5p; hsa-miR-330-3p; hsa-miR-21-5p; hsa-miR-20a-5p; hsa-miR-205-5p; hsa-miR-200c-3p; hsa-miR-200b-3p; hsa-miR-195-5p; hsa-miR-17-5p; hsa-miR-16-5p; hsa-miR-15b-5p; hsa-miR-15a-5p; hsa-miR-150-5p; hsa-miR-145-5p; hsa-miR-140-5p; hsa-miR-126-3p; hsa-miR-124-3p; hsa-miR-106b-5p; hsa-miR-101-3p
Gene Ontology (miRWalk)	GO0010224 response to uv b	over-represented	2.00428e-10	5.8386	24	hsa-miR-449a; hsa-miR-429; hsa-miR-373-3p; hsa-miR-34c-5p; hsa-miR-34b-5p; hsa-miR-34a-5p; hsa-miR-21-5p; hsa-miR-20a-5p; hsa-miR-204-5p; hsa-miR-200c-3p; hsa-miR-200b-3p; hsa-miR-195-5p; hsa-miR-182-5p; hsa-miR-181c-5p; hsa-miR-181b-5p; hsa-miR-181a-5p; hsa-miR-17-5p; hsa-miR-16-5p; hsa-miR-15b-5p; hsa-miR-15a-5p; hsa-miR-153-3p; hsa-miR-148a-3p; hsa-miR-124-3p; hsa-miR-101-3p
Gene Ontology (miRWalk)	GO0043496 regulation of protein homodimerization activity	over-represented	3.16504e-10	5.95088	24	hsa-miR-449a; hsa-miR-429; hsa-miR-34c-5p; hsa-miR-34b-5p; hsa-miR-34a-5p; hsa-miR-221-3p; hsa-miR-21-5p; hsa-miR-20a-5p; hsa-miR-204-5p; hsa-miR-200c-3p; hsa-miR-200b-3p; hsa-miR-195-5p; hsa-miR-182-5p; hsa-miR-181c-5p; hsa-miR-181b-5p; hsa-miR-181a-5p; hsa-miR-17-5p; hsa-miR-16-5p; hsa-miR-15b-5p; hsa-miR-15a-5p; hsa-miR-153-3p; hsa-miR-148a-3p; hsa-miR-124-3p; hsa-miR-122-5p
Gene Ontology (miRWalk)	GO0010634 positive regulation of epithelial cell migration	over-represented	1.21587e-09	6.28772	24	hsa-miR-93-5p; hsa-miR-590-5p; hsa-miR-372-3p; hsa-miR-34a-5p; hsa-miR-342-3p; hsa-miR-302c-3p; hsa-miR-302b-3p; hsa-miR-302a-3p; hsa-miR-25-3p; hsa-miR-24-3p; hsa-miR-21-5p; hsa-miR-20a-5p; hsa-miR-205-5p; hsa-miR-204-5p; hsa-miR-200c-3p; hsa-miR-181c-5p; hsa-miR-181a-5p; hsa-miR-17-5p; hsa-miR-141-3p; hsa-miR-138-5p; hsa-miR-130b-3p; hsa-miR-124-3p; hsa-miR-101-3p; hsa-miR-100-5p
Gene Ontology (miRWalk)	GO0014911 positive regulation of smooth muscle cell migration	over-represented	1.86961e-09	6.4	24	hsa-miR-93-5p; hsa-miR-449a; hsa-miR-429; hsa-miR-34c-5p; hsa-miR-34b-5p; hsa-miR-34a-5p; hsa-miR-21-5p; hsa-miR-20a-5p; hsa-miR-204-5p; hsa-miR-200c-3p; hsa-miR-200b-3p; hsa-miR-195-5p; hsa-miR-182-5p; hsa-miR-181c-5p; hsa-miR-181b-5p; hsa-miR-181a-5p; hsa-miR-17-5p; hsa-miR-16-5p; hsa-miR-15b-5p; hsa-miR-15a-5p; hsa-miR-153-3p; hsa-miR-148a-3p; hsa-miR-130b-3p; hsa-miR-124-3p
Gene Ontology (miRWalk)	GO0031103 axon regeneration	over-represented	1.86961e-09	6.4	24	hsa-miR-93-5p; hsa-miR-449a; hsa-miR-429; hsa-miR-34c-5p; hsa-miR-34b-5p; hsa-miR-34a-5p; hsa-miR-342-3p; hsa-miR-21-5p; hsa-miR-20a-5p; hsa-miR-204-5p; hsa-miR-200c-3p; hsa-miR-200b-3p; hsa-miR-195-5p; hsa-miR-182-5p; hsa-miR-181c-5p; hsa-miR-181b-5p; hsa-miR-181a-5p; hsa-miR-17-5p; hsa-miR-16-5p; hsa-miR-15b-5p; hsa-miR-15a-5p; hsa-miR-153-3p; hsa-miR-148a-3p; hsa-miR-101-3p
Gene Ontology (miRWalk)	GO0043209 myelin sheath	over-represented	2.82405e-09	6.51228	24	hsa-miR-449a; hsa-miR-429; hsa-miR-34c-5p; hsa-miR-34b-5p; hsa-miR-34a-5p; hsa-miR-21-5p; hsa-miR-20a-5p; hsa-miR-204-5p; hsa-miR-200c-3p; hsa-miR-200b-3p; hsa-miR-195-5p; hsa-miR-182-5p; hsa-miR-181c-5p; hsa-miR-181b-5p; hsa-miR-181a-5p; hsa-miR-17-5p; hsa-miR-16-5p; hsa-miR-15b-5p; hsa-miR-15a-5p; hsa-miR-153-3p; hsa-miR-148a-3p; hsa-miR-145-5p; hsa-miR-124-3p; hsa-miR-101-3p
Gene Ontology (miRWalk)	GO0031000 response to caffeine	over-represented	6.17671e-09	6.73684	24	hsa-miR-449a; hsa-miR-429; hsa-miR-34c-5p; hsa-miR-34b-5p; hsa-miR-34a-5p; hsa-miR-25-3p; hsa-miR-21-5p; hsa-miR-20a-5p; hsa-miR-204-5p; hsa-miR-200c-3p; hsa-miR-200b-3p; hsa-miR-195-5p; hsa-miR-182-5p; hsa-miR-181c-5p; hsa-miR-181b-5p; hsa-miR-181a-5p; hsa-miR-17-5p; hsa-miR-16-5p; hsa-miR-15b-5p; hsa-miR-15a-5p; hsa-miR-153-3p; hsa-miR-148a-3p; hsa-miR-138-5p; hsa-miR-130b-3p
Gene Ontology (miRWalk)	GO0001952 regulation of cell matrix adhesion	over-represented	8.93106e-09	6.84912	24	hsa-miR-449a; hsa-miR-429; hsa-miR-34c-5p; hsa-miR-34b-5p; hsa-miR-34a-5p; hsa-miR-32-5p; hsa-miR-222-3p; hsa-miR-21-5p; hsa-miR-20a-5p; hsa-miR-204-5p; hsa-miR-200c-3p; hsa-miR-200b-3p; hsa-miR-195-5p; hsa-miR-182-5p; hsa-miR-181c-5p; hsa-miR-181b-5p; hsa-miR-181a-5p; hsa-miR-17-5p; hsa-miR-16-5p; hsa-miR-15b-5p; hsa-miR-15a-5p; hsa-miR-153-3p; hsa-miR-148a-3p; hsa-miR-106b-5p
Gene Ontology (miRWalk)	GO0005719 nuclear euchromatin	over-represented	8.93106e-09	6.84912	24	hsa-miR-93-5p; hsa-miR-449b-5p; hsa-miR-449a; hsa-miR-34b-5p; hsa-miR-34a-5p; hsa-miR-342-3p; hsa-miR-222-3p; hsa-miR-221-3p; hsa-miR-216a-5p; hsa-miR-21-5p; hsa-miR-200b-3p; hsa-miR-182-5p; hsa-miR-181c-5p; hsa-miR-181b-5p; hsa-miR-181a-5p; hsa-miR-16-5p; hsa-miR-15a-5p; hsa-miR-148a-3p; hsa-miR-138-5p; hsa-miR-126-3p; hsa-miR-124-3p; hsa-miR-122-5p; hsa-miR-101-3p; hsa-miR-100-5p
Gene Ontology (miRWalk)	GO0035690 cellular response to drug	over-represented	1.24796e-08	6.9614	24	hsa-miR-608; hsa-miR-429; hsa-miR-34c-5p; hsa-miR-34b-5p; hsa-miR-34b-3p; hsa-miR-34a-5p; hsa-miR-30d-5p; hsa-miR-26a-5p; hsa-miR-25-3p; hsa-miR-24-3p; hsa-miR-222-3p; hsa-miR-221-3p; hsa-miR-214-3p; hsa-miR-21-5p; hsa-miR-20a-5p; hsa-miR-204-5p; hsa-miR-200c-3p; hsa-miR-181a-5p; hsa-miR-17-5p; hsa-miR-16-5p; hsa-miR-15a-5p; hsa-miR-150-5p; hsa-miR-145-5p; hsa-miR-124-3p
Gene Ontology (miRWalk)	GO0042100 b cell proliferation	over-represented	1.24796e-08	6.9614	24	hsa-miR-449a; hsa-miR-429; hsa-miR-34c-5p; hsa-miR-34b-5p; hsa-miR-34a-5p; hsa-miR-26a-5p; hsa-miR-214-3p; hsa-miR-21-5p; hsa-miR-20a-5p; hsa-miR-204-5p; hsa-miR-200c-3p; hsa-miR-200b-3p; hsa-miR-195-5p; hsa-miR-182-5p; hsa-miR-181c-5p; hsa-miR-181b-5p; hsa-miR-181a-5p; hsa-miR-17-5p; hsa-miR-16-5p; hsa-miR-15b-5p; hsa-miR-15a-5p; hsa-miR-153-3p; hsa-miR-148a-3p; hsa-miR-145-5p
Gene Ontology (miRWalk)	GO0051019 mitogen activated protein kinase binding	over-represented	1.0245e-07	7.63509	24	hsa-miR-449b-5p; hsa-miR-449a; hsa-miR-429; hsa-miR-34a-5p; hsa-miR-342-3p; hsa-miR-328-3p; hsa-miR-25-3p; hsa-miR-222-3p; hsa-miR-221-3p; hsa-miR-216a-5p; hsa-miR-21-5p; hsa-miR-200c-3p; hsa-miR-200b-3p; hsa-miR-182-5p; hsa-miR-181c-5p; hsa-miR-181b-5p; hsa-miR-181a-5p; hsa-miR-17-5p; hsa-miR-16-5p; hsa-miR-150-5p; hsa-miR-140-5p; hsa-miR-138-5p; hsa-miR-124-3p; hsa-miR-122-5p
Gene Ontology (miRWalk)	GO0001662 behavioral fear response	over-represented	1.93302e-07	7.85965	24	hsa-miR-449a; hsa-miR-429; hsa-miR-34c-5p; hsa-miR-34b-5p; hsa-miR-34a-5p; hsa-miR-21-5p; hsa-miR-20a-5p; hsa-miR-204-5p; hsa-miR-200c-3p; hsa-miR-200b-3p; hsa-miR-199a-3p; hsa-miR-195-5p; hsa-miR-182-5p; hsa-miR-181c-5p; hsa-miR-181b-5p; hsa-miR-181a-5p; hsa-miR-17-5p; hsa-miR-16-5p; hsa-miR-15b-5p; hsa-miR-15a-5p; hsa-miR-153-3p; hsa-miR-148a-3p; hsa-miR-124-3p; hsa-miR-122-5p
[truncated: 2,452 more rows]
