# Supplementary material for: Paired proteomics, transcriptomics and miRNomics in non-small cell lung cancers: known and novel signaling cascades
Source: Oncotarget. 2016 Aug 31;7(44):71514–25. doi: 10.18632/oncotarget.11723 (PMC5342097; doi:10.18632/oncotarget.11723)
Supplement: Supplementary file 8 [file oncotarget-07-71514-s008.xlsx]

## Sheet: genes_proteins.txt
gene	expression control	expression cancer	AUC Gene	protein	expression control2	expression cancer3	AUC Protein
FEN1	457.998	1199.76	1	FEN1_HUMAN	168.759	61.3212	0.0895062
TIMELESS	394.314	1205.62	1	TIM_HUMAN	74.9572	36.0529	0.203704
KIF14	217.605	648.596	1	KIF14_HUMAN	483.209	203.154	0.243827
BRCA2	124.09	158.703	1	BRCA2_HUMAN	308.484	185.21	0.277778
NME1	1063.05	2412.34	1	NDKA_HUMAN	4.84278	3.40465	0.57716
SFXN1	237.632	458.256	1	SFXN1_HUMAN	20.1981	31.6007	0.660494
KPNA2	518.317	1301.82	1	IMA1_HUMAN	0	30.7094	0.87963
KIF2C	174.456	539.377	0.996914	KIF2C_HUMAN	0.866319	0	0.330247
MCM2	290.619	1299.24	0.996914	MCM2_HUMAN	26.0704	61.9563	0.666667
ILF2	4057.76	6413.33	0.996914	ILF2_HUMAN	90.8682	183.565	0.67284
KIF11	224.976	992.892	0.996914	KIF11_HUMAN	0	28.4221	0.700617
SLC7A5	304.309	1286.02	0.996914	LAT1_HUMAN	0	4.22896	0.708333
TOP2A	319.499	2432.58	0.996914	TOP2A_HUMAN	85.6858	155.994	0.780864
ANLN	212.231	1185.03	0.996914	ANLN_HUMAN	0.866319	71.7655	0.787037
PSAT1	169.511	692.588	0.996914	SERC_HUMAN	0	34.9099	0.929012
SHMT2	1521.23	4162.09	0.996914	GLYM_HUMAN	60.4174	285.32	0.993827
NCAPD3	428.485	810.818	0.993827	CNDD3_HUMAN	0	0	0.58642
ASPM	267.62	1395.2	0.993827	ASPM_HUMAN	430.899	598.63	0.717593
GARS	2844.97	4889.94	0.993827	SYG_HUMAN	237.028	339.135	0.753086
RCC2	3083.54	4325.73	0.993827	RCC2_HUMAN	34.236	59.7551	0.799383
TUBB3	179.089	1295.56	0.993827	TBB3_HUMAN	0.866319	290.61	0.898148
PPP1R14B	1024.59	3224.57	0.993827	PP14B_HUMAN	0	7.28917	0.905864
LMNB2	1002.43	2880.54	0.990741	LMNB2_HUMAN	495.071	336.063	0.237654
MCM3	2253.86	3815.89	0.990741	MCM3_HUMAN	0.562292	61.2996	0.774691
TIAL1	986.113	1336.46	0.990741	TIAR_HUMAN	17.7749	34.7737	0.796296
DNAJC9	1816.85	3169.93	0.990741	DNJC9_HUMAN	0	50.1185	0.805556
PAICS	1502.05	3522.87	0.990741	PUR6_HUMAN	43.5356	98.5668	0.929012
GAPDH	3346.92	9844.48	0.990741	G3P_HUMAN	1035.23	1763.34	0.941358
IGF2BP3	263.722	1421.72	0.987654	IF2B3_HUMAN	0	54.1654	0.729938
PRDX4	2827.56	5851.88	0.987654	PRDX4_HUMAN	77.6083	209.484	0.944444
GANAB	551.164	1045.94	0.984568	GANAB_HUMAN	697.725	982.46	0.725309
GNPNAT1	698.171	1047.72	0.984568	GNA1_HUMAN	0	6.78278	0.757716
ALDH18A1	632.051	1347.56	0.984568	P5CS_HUMAN	76.2715	121.362	0.771605
MEMO1	700.145	1077.15	0.984568	MEMO1_HUMAN	12.8894	29.9299	0.796296
RAN	1367.66	3233.76	0.984568	RAN_HUMAN	144.029	255.236	0.858025
PDIA4	300.834	856.9	0.984568	PDIA4_HUMAN	395.134	972.439	0.944444
MCM4	288.912	1238.52	0.984568	MCM4_HUMAN	9.8025	103.581	0.953704
XPNPEP1	2988.25	4009.03	0.981481	XPP1_HUMAN	118.236	159.937	0.669753
NUP85	1689.03	2349	0.981481	NUP85_HUMAN	8.26722	30.5703	0.692901
HN1	503.246	1348.71	0.981481	HN1_HUMAN	16.3975	28.1607	0.716049
PLK1	179.743	476.291	0.981481	PLK1_HUMAN	22.8261	32.6594	0.737654
MMP12	205.114	1955.19	0.981481	MMP12_HUMAN	0.350764	52.6824	0.757716
TRAP1	697.072	1388.85	0.981481	TRAP1_HUMAN	13.6567	44.2278	0.794753
NME2	276.354	393.147	0.981481	NDKB_HUMAN	152.912	338.035	0.888889
CCT3	1496.04	2776.79	0.978395	TCPG_HUMAN	255.589	462.639	0.848765
SPC25	147.592	260.405	0.975309	SPC25_HUMAN	21.8994	28.1998	0.666667
FHL2	720.86	1867.25	0.975309	FHL2_HUMAN	25.5424	41.5474	0.691358
HNRNPAB	2270.35	3200.49	0.969136	ROAA_HUMAN	141.707	172.815	0.757716
PAK1	800.121	1469	0.969136	PAK1_HUMAN	0	9.33167	0.799383
PDK1	228.328	334.564	0.969136	PDK1_HUMAN	0	15.2417	0.862654
PARP1	3670.4	6209.79	0.969136	PARP1_HUMAN	197.739	322.448	0.867284
PDIA6	524.998	1795.82	0.969136	PDIA6_HUMAN	499.973	1167.67	0.959877
GCN1L1	2743	3775.7	0.967593	GCN1L_HUMAN	369.589	776.159	0.901235
WDR12	696.751	1249.17	0.966049	WDR12_HUMAN	0.866319	16.2528	0.691358
SMARCB1	601.744	1134.18	0.966049	SNF5_HUMAN	17.1887	21.4579	0.709877
LMNB1	197.448	413.89	0.966049	LMNB1_HUMAN	272.15	383.157	0.740741
HYOU1	411.321	764.837	0.966049	HYOU1_HUMAN	756.422	1154.41	0.82716
IDE	565.343	861.813	0.962963	IDE_HUMAN	453.783	243.039	0.145062
SRPRB	969.993	1712.2	0.962963	SRPRB_HUMAN	14.5687	22.9218	0.632716
COL11A1	138.859	367.882	0.962963	COBA1_HUMAN	0	85.0206	0.682099
MMP1	152.857	1629.18	0.962963	MMP1_HUMAN	0	26.9156	0.728395
GLRX3	1520.86	2814.55	0.962963	GLRX3_HUMAN	5.99472	31.4348	0.774691
OCIAD2	1425.55	2784.9	0.962963	OCAD2_HUMAN	0.866319	14.9792	0.805556
NUP205	2274.65	3541.28	0.962963	NU205_HUMAN	49.8626	87.6467	0.854938
DCTPP1	1436.63	2327.35	0.962963	DCTP1_HUMAN	0	3.06875	0.87037
PYCR1	185.654	459.612	0.962963	P5CR1_HUMAN	0	44.7196	0.912037
MDK	211.471	518.258	0.959877	MK_HUMAN	0	0.609375	0.728395
ATIC	3011.38	4344.06	0.959877	PUR9_HUMAN	305.51	590.324	0.811728
BZW2	2121.9	4165.8	0.95679	BZW2_HUMAN	69.2828	18.7169	0.256173
RUVBL1	256.041	457.002	0.95679	RUVB1_HUMAN	118.911	199.585	0.87037
TPI1	2914.83	6647.05	0.95679	TPIS_HUMAN	1317.66	1904.87	0.910494
P4HB	5794.99	8956.71	0.955247	PDIA1_HUMAN	874.328	1833.33	0.945988
DPH2	406.674	574.714	0.953704	DPH2_HUMAN	0	0	0.675926
TRIM28	573.732	1047.43	0.953704	TIF1B_HUMAN	94.9233	124.023	0.703704
PGK1	3796.46	5660.49	0.953704	PGK1_HUMAN	1020.99	2074.29	0.949074
NUP155	438.215	806.677	0.950617	NU155_HUMAN	187.384	103.71	0.135802
PYCR2	947.943	1738.29	0.950617	P5CR2_HUMAN	0	0.930417	0.685185
HSPA4	1352.33	1904.65	0.950617	HSP74_HUMAN	325.07	491.146	0.739198
FKBP11	1446.92	2796.47	0.950617	FKB11_HUMAN	0	10.1636	0.902778
MRPL37	2268.74	3288.91	0.947531	RM37_HUMAN	0	0	0.611111
FLAD1	392.951	617.349	0.947531	FAD1_HUMAN	19.5772	28.536	0.699074
PMM2	610.286	1062.34	0.947531	PMM2_HUMAN	10.5781	23.2426	0.780864
ZW10	885.207	1321.35	0.947531	ZW10_HUMAN	0	21.474	0.796296
HDGF	1193.2	2638.2	0.947531	HDGF_HUMAN	135.288	232.202	0.802469
ACTL6A	1640.39	2696.66	0.947531	ACL6A_HUMAN	20.5296	37.5903	0.811728
GMPS	968.808	1967.45	0.947531	GUAA_HUMAN	71.4393	138.836	0.851852
MRPL44	369.362	533.394	0.944444	RM44_HUMAN	9.85278	15.3556	0.725309
PLOD2	1093.34	2709.92	0.944444	PLOD2_HUMAN	50.9139	117.903	0.851852
GPI	1124.53	3006.44	0.944444	G6PI_HUMAN	351.635	925.243	0.907407
EIF3I	2956.08	3728.23	0.941358	EIF3I_HUMAN	69.4224	85.0903	0.688272
CKAP4	1748.78	3189.32	0.941358	CKAP4_HUMAN	226.729	621.968	0.878086
GORASP2	2253.11	3022.78	0.941358	GORS2_HUMAN	123.154	235.072	0.941358
DYNLL2	516.486	840.753	0.938272	DYL2_HUMAN	35.2133	12.2343	0.160494
STK39	1396.98	2364.14	0.938272	STK39_HUMAN	0.866319	22.7574	0.683642
NHS	192.092	288.097	0.938272	NHS_HUMAN	0	21.9778	0.694444
BANF1	1564.89	2151.67	0.938272	BAF_HUMAN	48.2651	62.6597	0.759259
MRPL12	260.784	630.072	0.938272	RM12_HUMAN	3.16292	19.1482	0.783951
AHCY	2246.57	3910.74	0.938272	SAHH_HUMAN	150.1	322.652	0.867284
PCNA	859.017	1384.02	0.938272	PCNA_HUMAN	61.7524	203.787	0.888889
HSP90B1	7824.12	10353.9	0.938272	ENPL_HUMAN	1193.05	2929.91	0.967593
ALPK2	148.735	329.257	0.935185	ALPK2_HUMAN	98.9678	31.1556	0.311728
PSMB2	2833.65	4133.32	0.935185	PSB2_HUMAN	36.2771	50.8911	0.645062
TBRG4	354.983	636.689	0.935185	TBRG4_HUMAN	0	37.78	0.757716
MMP14	172.719	230.6	0.935185	MMP14_HUMAN	0	42.7593	0.790123
EIF6	693.888	1383.03	0.935185	IF6_HUMAN	87.9142	134.534	0.82716
DPP3	352.824	653.501	0.932099	DPP3_HUMAN	145.118	166.181	0.600309
U2AF2	1481.39	1993.14	0.932099	U2AF2_HUMAN	62.3097	144.816	0.87037
TOMM40	2005.28	3465.71	0.929012	TOM40_HUMAN	29.3256	30.8683	0.654321
LIG1	468.998	667.61	0.929012	DNLI1_HUMAN	0	9.46083	0.708333
SND1	2229.85	3369.94	0.929012	SND1_HUMAN	382.633	647.764	0.742284
PSMD7	1666.59	2415.82	0.929012	PSMD7_HUMAN	32.3372	55.1433	0.753086
PGAM1	754.709	1668.79	0.929012	PGAM1_HUMAN	496.572	885.761	0.919753
DNAJC3	184.7	270.137	0.925926	DNJC3_HUMAN	38.2608	62.0637	0.759259
FSCN1	2370.49	8103.08	0.925926	FSCN1_HUMAN	194.7	494.42	0.817901
MARS	1491.35	2269.06	0.925926	SYMC_HUMAN	99.5211	158.466	0.882716
PPIB	256.65	380.851	0.925926	PPIB_HUMAN	218.619	415.957	0.888889
HM13	182.702	242.481	0.92284	HM13_HUMAN	0	0	0.614198
NOP2	586.32	1050.57	0.92284	NOP2_HUMAN	0.562292	31.5433	0.648148
STT3A	2355.83	4056.47	0.92284	STT3A_HUMAN	32.4078	52.1531	0.722222
SRM	745.071	1248.56	0.92284	SPEE_HUMAN	0.866319	30.0564	0.811728
PSMD14	1757.24	2931.35	0.92284	PSDE_HUMAN	49.5206	66.0158	0.834877
TNC	1150.68	2399.57	0.92284	TENA_HUMAN	454.573	2691.75	0.83642
SERPINH1	1393.23	3450.77	0.92284	SERPH_HUMAN	331.352	1037.36	0.993827
NSUN2	3526.1	5143.4	0.919753	NSUN2_HUMAN	226.245	108.399	0.226852
PFDN6	433.665	602.728	0.919753	PFD6_HUMAN	16.4674	6.65583	0.328704
CKAP5	1726.13	2572.43	0.919753	CKAP5_HUMAN	199.912	299.635	0.682099
GGCT	1351.96	2684.88	0.919753	GGCT_HUMAN	44.6458	70.1358	0.719136
TP53BP1	775.079	1077.41	0.919753	TP53B_HUMAN	73.9553	163.57	0.79784
RANGAP1	1637.8	3255.44	0.919753	RAGP1_HUMAN	26.3619	38.9351	0.805556
FHOD3	243.633	650.1	0.919753	FHOD3_HUMAN	5.80278	150.178	0.814815
CAD	290.977	534.77	0.919753	PYR1_HUMAN	122.737	213.842	0.820988
UBE2O	367.427	681.829	0.919753	UBE2O_HUMAN	0	41.0946	0.837963
HNRNPA3	593.612	777.812	0.919753	ROA3_HUMAN	348.718	561.407	0.916667
THOP1	364.649	620.715	0.916667	THOP1_HUMAN	0	24.1161	0.628086
YWHAG	2640.14	3383.75	0.916667	1433G_HUMAN	238.556	403.021	0.709877
TIMP1	4346	10934.3	0.916667	TIMP1_HUMAN	0.562292	44.1036	0.768519
SERPINE2	1952.48	4240.22	0.916667	GDN_HUMAN	0	7.14993	0.837963
IDH2	589.527	1614.14	0.916667	IDHP_HUMAN	192.653	357.286	0.876543
IPO9	807.872	1093.51	0.916667	IPO9_HUMAN	0.562292	106.469	0.941358
MRPS7	1344.96	2003.9	0.915123	RT07_HUMAN	0	7.86549	0.859568
RPS2	5829.64	8601.21	0.915123	RS2_HUMAN	178.691	342.456	0.983025
DNAJA3	2663.48	3825.78	0.91358	DNJA3_HUMAN	212.2	84.3051	0.0987654
TUBA1C	6164.97	10319.9	0.91358	TBA1C_HUMAN	242.672	615.082	0.700617
PKP3	148.985	176.232	0.91358	PKP3_HUMAN	28.0557	75.5134	0.760802
POLR1C	906.341	1423.27	0.91358	RPAC1_HUMAN	0	6.78514	0.782407
PRPF19	798.66	1254.96	0.91358	PRP19_HUMAN	93.4046	183.408	0.811728
PDLIM4	124.833	206.093	0.91358	PDLI4_HUMAN	0	17.0776	0.967593
CDK5	269.455	404.551	0.910494	CDK5_HUMAN	0	4.26347	0.617284
EFTUD2	1568.1	2441.56	0.910494	U5S1_HUMAN	149.809	264.759	0.641975
PAFAH1B3	895.984	2940.17	0.910494	PA1B3_HUMAN	14.7986	28.6372	0.694444
COPB2	3110.04	4085.77	0.910494	COPB2_HUMAN	221.319	292.312	0.765432
RFC2	214.265	307.819	0.910494	RFC2_HUMAN	0	19.4319	0.87037
P4HA1	1698.94	2391.37	0.910494	P4HA1_HUMAN	21.9385	73.9108	0.966049
AKR1B15	124.451	365.711	0.907407	AK1BF_HUMAN	82.226	30.7707	0.0848765
SLC25A10	287.413	491.865	0.907407	DIC_HUMAN	0	0	0.578704
PSMB4	3501.98	4805.68	0.907407	PSB4_HUMAN	168.881	206.684	0.67284
SGOL2	173.119	248.747	0.907407	SGOL2_HUMAN	0	4.86389	0.691358
GMDS	938.351	1630.74	0.907407	GMDS_HUMAN	0.211528	15.0657	0.733025
NDUFS2	403.861	548.586	0.907407	NDUS2_HUMAN	31.5258	68.2141	0.768519
SEC24D	1346.28	2041.05	0.907407	SC24D_HUMAN	43.4772	104.14	0.910494
CALU	1583.07	2700.34	0.907407	CALU_HUMAN	106.468	252.94	0.972222
HP1BP3	267.526	371.359	0.904321	HP1B3_HUMAN	157.585	139.191	0.385802
GFPT1	1619.23	2571.42	0.904321	GFPT1_HUMAN	42.6735	75.9982	0.697531
ILKAP	252.414	330.873	0.904321	ILKAP_HUMAN	0	7.86118	0.737654
SH3GL1	715.365	1009.12	0.904321	SH3G1_HUMAN	0.562292	21.6321	0.762346
RPAP3	587.876	920.094	0.904321	RPAP3_HUMAN	0.562292	31.2483	0.851852
MCM5	408.72	1006.65	0.904321	MCM5_HUMAN	0.211528	47.7379	0.853395
ALDOA	1317.34	2483.62	0.904321	ALDOA_HUMAN	549.736	1570.42	0.993827
CSE1L	1634.79	2959.92	0.902778	XPO2_HUMAN	190.398	382.042	0.783951
ABCF2	219.618	293.879	0.901235	ABCF2_HUMAN	0	0	0.532407
TSFM	351.121	507.433	0.901235	EFTS_HUMAN	0.211528	34.4585	0.733025
CCT2	2098.58	3369.2	0.901235	TCPB_HUMAN	382.778	786.987	0.816358
GSS	664.343	1259.83	0.901235	GSHB_HUMAN	148.14	244.738	0.817901
FKBP4	561.17	1295.96	0.901235	FKBP4_HUMAN	107.118	191.406	0.867284
MDH2	8842.67	12045.3	0.901235	MDHM_HUMAN	739.556	1346.33	0.935185
PABPC1	8066.98	9518.62	0.899691	PABP1_HUMAN	138.28	618.558	0.990741
HSP90AB4P	150.455	167.256	0.898148	H90B4_HUMAN	0	0	0.425926
EIF4EBP1	195.194	312.135	0.898148	4EBP1_HUMAN	0	0	0.643519
TXNDC17	5240.51	8391.17	0.898148	TXD17_HUMAN	24.0678	64.2592	0.768519
KHSRP	807.333	1367.16	0.898148	FUBP2_HUMAN	127.78	218.48	0.861111
TPD52L2	1812.29	2212.37	0.898148	TPD54_HUMAN	70.3818	109.475	0.875
PPME1	754.675	1569.7	0.895062	PPME1_HUMAN	0	0	0.651235
PSMC4	224.892	304.371	0.895062	PRS6B_HUMAN	155.959	200.368	0.70679
CECR5	1062.86	1668.63	0.895062	CECR5_HUMAN	0.562292	27.6125	0.759259
RBM4	406.918	538.801	0.895062	RBM4_HUMAN	0	23.0244	0.799383
FAP	404.101	1140.6	0.895062	SEPR_HUMAN	0	23.4235	0.805556
DDOST	3339.37	4327.84	0.895062	OST48_HUMAN	168.557	253.778	0.82716
XPOT	387.758	834.678	0.895062	XPOT_HUMAN	59.9218	136.2	0.935185
STIP1	1981.09	3430	0.895062	STIP1_HUMAN	321.913	678.544	0.95679
TBL2	627.455	905.193	0.891975	TBL2_HUMAN	0.866319	44.1492	0.587963
EIF4G1	665.085	951.738	0.891975	IF4G1_HUMAN	128.084	168.361	0.66358
HCFC1	3493.31	4105.43	0.891975	HCFC1_HUMAN	131.194	191.389	0.679012
MTHFD1	363.977	536.717	0.891975	C1TC_HUMAN	252.748	537.643	0.830247
TXNDC5	1249.2	1714.62	0.891975	TXND5_HUMAN	191.857	382.126	0.938272
LAD1	496.119	1095.75	0.891975	LAD1_HUMAN	0	51.3378	0.953704
EIF3B	2769.19	3902.88	0.888889	EIF3B_HUMAN	134.953	204.785	0.703704
LRRC45	168.612	209.364	0.888889	LRC45_HUMAN	0	2.34333	0.708333
HSP90AB1	7094.1	9255.1	0.888889	HS90B_HUMAN	761.797	1493.16	0.811728
ACOT11	224.431	340.214	0.888889	ACO11_HUMAN	50.849	93.8482	0.824074
RPN2	3440.01	5137.69	0.888889	RPN2_HUMAN	418.743	752.97	0.83642
TUBB	3209.03	5005.6	0.888889	TBB5_HUMAN	1484.82	1773.4	0.850309
POSTN	537.268	2557.23	0.888889	POSTN_HUMAN	264.009	1476.68	0.873457
PHB2	1960.55	3169.41	0.888889	PHB2_HUMAN	167.803	322.893	0.87963
G3BP1	1019.81	1378.73	0.888889	G3BP1_HUMAN	123.149	229.134	0.987654
EHD3	213.504	264.534	0.887346	EHD3_HUMAN	62.8256	14.5421	0.0154321
STARD5	256.161	437.562	0.885802	STAR5_HUMAN	0	0.81	0.734568
CAPRIN1	647.956	825.635	0.885802	CAPR1_HUMAN	121.449	181.081	0.771605
ARPC5L	1164.36	1718.43	0.885802	ARP5L_HUMAN	3.71076	23.6532	0.817901
TERT	117.502	123.844	0.885802	TERT_HUMAN	37.2004	0	0.240741
SNRPF	3273.21	5004.84	0.885802	RUXF_HUMAN	13.786	10.3338	0.391975
MTHFD1L	995.435	1642.53	0.885802	C1TM_HUMAN	0.562292	18.9283	0.688272
FBL	2799.03	4483.25	0.885802	FBRL_HUMAN	33.4525	50.8372	0.716049
MRPL11	733.433	1198.87	0.885802	RM11_HUMAN	0	4.53556	0.768519
CLSPN	136.153	161.536	0.885802	CLSPN_HUMAN	94.911	154.469	0.819444
FAM136A	1216.9	1856.09	0.882716	F136A_HUMAN	0	0	0.578704
SEC61A1	4971.14	6389.15	0.882716	S61A1_HUMAN	62.5122	74.3218	0.658951
TUFM	2093.03	2982.54	0.882716	EFTU_HUMAN	432.153	622.788	0.787037
PLOD1	2767.37	4261.15	0.882716	PLOD1_HUMAN	55.1181	108.085	0.858025
DGKH	163.481	184.008	0.87963	DGKH_HUMAN	0	0	0.643519
HNRNPR	2969.42	3346.51	0.87963	HNRPR_HUMAN	341.865	500.455	0.726852
COL1A2	4527.53	9114.81	0.876543	CO1A2_HUMAN	1953.55	1819.88	0.33642
CEP152	319.665	436.61	0.876543	CE152_HUMAN	236.925	186.088	0.561728
NAT10	1022.95	1803.72	0.876543	NAT10_HUMAN	15.9001	61.6829	0.637346
LOX	306.881	773.298	0.876543	LYOX_HUMAN	0	1.40875	0.688272
TMPO	195.162	316.87	0.876543	LAP2B_HUMAN	169.249	211.117	0.700617
MYSM1	158.032	184.701	0.876543	MYSM1_HUMAN	0	34.4205	0.743827
COL3A1	4622.35	11720.9	0.876543	CO3A1_HUMAN	362.757	801.223	0.814815
DGKA	201.442	402.298	0.876543	DGKA_HUMAN	16.6579	33.0196	0.830247
ARFGAP1	368.369	570.24	0.876543	ARFG1_HUMAN	0	15.4664	0.901235
POLE	254.344	454.2	0.876543	DPOE1_HUMAN	0	128.075	0.905864
ZNF217	1366.58	2449.59	0.873457	ZN217_HUMAN	44.2712	0	0.228395
XYLT2	1392.19	2067.88	0.873457	XYLT2_HUMAN	0	19.6034	0.580247
UQCRH	1897.84	2644.72	0.873457	QCR6_HUMAN	24.021	36.3414	0.70679
COPE	899.518	1372.69	0.873457	COPE_HUMAN	75.2793	113.746	0.777778
IL4I1	144.839	221.213	0.873457	OXLA_HUMAN	0	42.3467	0.91821
PRKCSH	753.68	1039.22	0.873457	GLU2B_HUMAN	170.048	375.519	0.932099
CLSTN1	1285.26	2025.63	0.87037	CSTN1_HUMAN	0.866319	50.3156	0.62037
KPNA1	1031.39	1492.33	0.87037	IMA5_HUMAN	16.7297	22.6658	0.736111
TXNL1	1460.93	1989.22	0.87037	TXNL1_HUMAN	42.7801	62.3006	0.746914
BAIAP2L1	974.463	3124.98	0.87037	BI2L1_HUMAN	0	9.85514	0.805556
ATP5J2	4304.98	5365.22	0.868827	ATPK_HUMAN	0.866319	0	0.33642
BZW1	221.096	252.666	0.867284	BZW1_HUMAN	102.946	49.5228	0.166667
H1F0	3728.43	6039.29	0.867284	H10_HUMAN	42.9139	16.255	0.194444
PTGFRN	821.134	1582.98	0.867284	FPRP_HUMAN	0.866319	19.1227	0.615741
RBBP7	2352.4	3164.96	0.867284	RBBP7_HUMAN	0	20.9225	0.759259
PPP1CA	493.697	736.398	0.867284	PP1A_HUMAN	206.498	330.958	0.762346
MYL6B	1260.81	1889.61	0.864198	MYL6B_HUMAN	15.5724	6.09007	0.265432
ARPC1A	3581.99	4841.7	0.864198	ARC1A_HUMAN	41.2806	10.1458	0.308642
APEX1	2804.36	3972.54	0.864198	APEX1_HUMAN	119.97	187.75	0.697531
HDAC1	3838.08	5884.04	0.864198	HDAC1_HUMAN	27.7525	43.3099	0.725309
CBX3	276.527	366.442	0.864198	CBX3_HUMAN	50.4819	120.977	0.904321
QSER1	162.622	180.088	0.861111	QSER1_HUMAN	78.7419	0	0.0895062
TRAF5	336.444	500.097	0.861111	TRAF5_HUMAN	78.337	26.1236	0.0895062
UBA6	1965.82	2449.99	0.861111	UBA6_HUMAN	57.3061	78.2114	0.697531
RRBP1	1883.6	2244.02	0.861111	RRBP1_HUMAN	338.718	666.39	0.842593
STOML2	2597.2	3349.27	0.861111	STML2_HUMAN	54.6997	111.656	0.87963
DHX9	341.448	414.926	0.859568	DHX9_HUMAN	381.772	641.171	0.765432
TFG	2639.23	3543.27	0.858025	TFG_HUMAN	0	9.47458	0.625
CA9	143.951	695.797	0.858025	CAH9_HUMAN	0	0	0.651235
NDUFS8	4895.63	6525.92	0.858025	NDUS8_HUMAN	0	5.49319	0.697531
PPM1G	2190.21	2924.05	0.858025	PPM1G_HUMAN	0	10.7061	0.740741
SMC2	322.276	417.649	0.858025	SMC2_HUMAN	47.926	158.368	0.787037
ECE1	146.495	190.281	0.858025	ECE1_HUMAN	26.8167	75.6268	0.802469
CCT6A	1226.75	1841.57	0.858025	TCPZ_HUMAN	302.798	441.845	0.854938
NT5C	1866.37	2389.89	0.854938	NT5C_HUMAN	41.3073	21.4736	0.25
VCAN	1941.71	4683.9	0.854938	CSPG2_HUMAN	1502.3	1960.57	0.680556
ITGA2	656.192	1670.96	0.854938	ITA2_HUMAN	102.835	143.783	0.691358
TRMU	167.885	216.544	0.854938	MTU1_HUMAN	0	1.23181	0.766975
JUP	608.48	987.666	0.854938	PLAK_HUMAN	116.834	182.148	0.783951
PRPS2	880.744	1250.85	0.854938	PRPS2_HUMAN	0.211528	82.8647	0.929012
ECHS1	1778.18	2723.29	0.853395	ECHM_HUMAN	250.595	326.28	0.737654
CTTN	1143.82	1558.18	0.851852	SRC8_HUMAN	203.665	266.694	0.743827
MYBPC2	123.824	158.955	0.851852	MYPC2_HUMAN	73.1689	135.204	0.765432
MRPL21	922.011	1352.79	0.851852	RM21_HUMAN	0	3.54215	0.802469
PSMD4	1263.07	1944.38	0.851852	PSMD4_HUMAN	31.1256	106.752	0.805556
THRAP3	464.68	614.228	0.851852	TR150_HUMAN	22.5919	59.2705	0.807099
EIF5A	921.877	2002.36	0.851852	IF5A1_HUMAN	80.5617	136.526	0.904321
UBR5	1773.4	2093.77	0.850309	UBR5_HUMAN	283.951	134.657	0.134259
CFL1	7583.61	9510.12	0.850309	COF1_HUMAN	43.2656	82.1029	0.716049
MLEC	2128.2	2826.53	0.848765	MLEC_HUMAN	79.666	55.2843	0.296296
SNX8	409.536	690.824	0.848765	SNX8_HUMAN	0	0	0.626543
USP5	1593.33	2438.29	0.848765	UBP5_HUMAN	309.965	361.525	0.641975
RPE	432.29	560.093	0.848765	RPE_HUMAN	0	0	0.643519
SLC9A3R1	918.813	1964.42	0.848765	NHRF1_HUMAN	0	13.9769	0.746914
USP10	970.728	1408.85	0.848765	UBP10_HUMAN	0	33.0376	0.75
DSG2	1937.58	3691.21	0.848765	DSG2_HUMAN	62.4815	195.696	0.87037
BCR	164.88	193.063	0.845679	BCR_HUMAN	0	0	0.675926
RAVER1	390.107	559.545	0.845679	RAVR1_HUMAN	0	11.315	0.753086
ACTR3	3480.17	4249	0.845679	ARP3_HUMAN	701.757	942.306	0.790123
VDAC1	4860.45	5649.94	0.845679	VDAC1_HUMAN	276.04	413.935	0.864198
SFN	1037.63	2825.19	0.845679	1433S_HUMAN	28.62	136.547	0.891975
SCYL1	2487.85	3056.14	0.842593	NTKL_HUMAN	137.139	96.4135	0.373457
LSM4	2329.5	4186.65	0.842593	LSM4_HUMAN	0.562292	13.6366	0.774691
SSR4	5854.18	8509.15	0.842593	SSRD_HUMAN	141.306	249.3	0.876543
PTBP1	7200.6	8440.74	0.842593	PTBP1_HUMAN	331.987	561.759	0.950617
ATP2A2	1829.05	2390.31	0.841049	AT2A2_HUMAN	240.399	438.091	0.768519
HIST2H3A	134.814	154.384	0.839506	H32_HUMAN	176.501	196.951	0.651235
BCL9L	374.231	499.015	0.839506	BCL9L_HUMAN	185.214	282.656	0.746914
KPNB1	4617.23	5363.66	0.839506	IMB1_HUMAN	395.573	583.628	0.75463
SSBP1	2774.63	3540.27	0.839506	SSBP_HUMAN	64.919	136.926	0.824074
CALR	1175.75	1688.65	0.839506	CALR_HUMAN	899.066	1657.9	0.969136
GNB2	560.928	839.114	0.83642	GBB2_HUMAN	229.637	162.276	0.246914
GRIP1	127.433	135.669	0.83642	GRIP1_HUMAN	0.866319	0	0.280864
USP39	1309.8	1687.08	0.83642	SNUT2_HUMAN	19.0028	31.7374	0.709877
FARSA	365.978	605.735	0.83642	SYFA_HUMAN	63.7143	93.9014	0.728395
CCT7	1710.65	2377.8	0.83642	TCPH_HUMAN	339.223	591.684	0.743827
KRT8	2080.39	4123.25	0.83642	K2C8_HUMAN	872.594	1486.31	0.787037
YARS	3459.08	4477.19	0.83642	SYYC_HUMAN	69.5246	91.6271	0.79784
SF3B2	2552.81	3189.64	0.83642	SF3B2_HUMAN	100.764	182.167	0.92284
RPLP0	944.44	1523.5	0.83642	RLA0_HUMAN	338.73	728.058	0.981481
ARCN1	4177.24	4977.28	0.834877	COPD_HUMAN	130.559	203.714	0.709877
ENO1	10223.8	11807.1	0.834877	ENOA_HUMAN	1405.5	2684.32	0.984568
NDUFA10	820.83	1075.63	0.834877	NDUAA_HUMAN	62.4412	47.5729	0.237654
IGHMBP2	222.211	264.325	0.833333	SMBP2_HUMAN	0	7.57917	0.66821
ACIN1	1476.49	1813.4	0.833333	ACINU_HUMAN	100.103	165.903	0.820988
RARS	3470.14	4174.91	0.833333	SYRC_HUMAN	106.645	147.851	0.82716
STMN1	295.716	472.48	0.833333	STMN1_HUMAN	13.4771	54.8632	0.833333
HAT1	1335.28	1548.56	0.833333	HAT1_HUMAN	0	28.8398	0.842593
LDHA	5874.89	7991.09	0.83179	LDHA_HUMAN	452.931	925.832	0.996914
KRT6A	139.674	1669.88	0.830247	K2C6A_HUMAN	47.9182	54.2133	0.597222
SBF1	1002.9	1436.81	0.830247	MTMR5_HUMAN	56.3251	89.1288	0.635802
KARS	1273.64	1599.2	0.830247	SYK_HUMAN	97.212	128.116	0.67284
SPINT1	330.233	475.977	0.830247	SPIT1_HUMAN	6.0425	19.1751	0.682099
BAZ1A	1382.67	2080.54	0.830247	BAZ1A_HUMAN	59.8293	94.4103	0.783951
PABPN1	2490.83	3197.04	0.830247	PABP2_HUMAN	0	61.4506	0.902778
CP	222.351	776.888	0.82716	CERU_HUMAN	2207.01	1643.83	0.265432
PRPS1L1	129.572	137.929	0.82716	PRPS3_HUMAN	0	0	0.643519
PUF60	2932.81	4763.24	0.82716	PUF60_HUMAN	125.601	155.078	0.783951
TOMM70A	2386.77	2877.39	0.82716	TOM70_HUMAN	103.39	138.753	0.796296
IFI16	2942.28	4152.17	0.824074	IF16_HUMAN	118.631	247.897	0.705247
EIF5B	1045.55	1353.57	0.824074	IF2P_HUMAN	0.211528	62.7817	0.742284
UFD1L	203.348	262.477	0.824074	UFD1_HUMAN	0	8.15681	0.757716
AARS	5383.64	7124.91	0.824074	SYAC_HUMAN	181.506	409.33	0.79321
AIM1	517.18	655.274	0.824074	AIM1_HUMAN	0.866319	104.63	0.810185
PSME2	3180.2	4188.79	0.824074	PSME2_HUMAN	278.167	396.003	0.864198
C16orf13	500.577	765.389	0.820988	CP013_HUMAN	0	0.355694	0.688272
SSRP1	396.256	507.805	0.820988	SSRP1_HUMAN	7.0466	60.6758	0.705247
KRT17	495.349	4668.23	0.820988	K1C17_HUMAN	57.8387	264.211	0.722222
DARS	6291.46	7272.23	0.819444	SYDC_HUMAN	89.0081	147.697	0.753086
RHOT2	1138.13	1546.05	0.817901	MIRO2_HUMAN	0	22.355	0.679012
GSK3B	717.671	1423.42	0.817901	GSK3B_HUMAN	0	0.988611	0.682099
MICALL1	286.01	549.045	0.817901	MILK1_HUMAN	0.866319	38.1785	0.70679
SF3B3	429.334	566.956	0.817901	SF3B3_HUMAN	143.792	287.413	0.75463
UGDH	2183.92	3084.08	0.817901	UGDH_HUMAN	67.6308	118.607	0.777778
KRT19	3551.84	7140.74	0.817901	K1C19_HUMAN	525.358	1402.35	0.814815
EIF2B4	1482.16	1765.87	0.816358	EI2BD_HUMAN	0	1.59375	0.665123
RCN1	2174.67	3166.08	0.816358	RCN1_HUMAN	53.8469	103.473	0.851852
COL6A3	4639.62	7353.41	0.814815	CO6A3_HUMAN	14667.9	8867.44	0.259259
KIAA1522	1065.26	1650.94	0.814815	K1522_HUMAN	0	13.0945	0.726852
TWF1	433.284	746.2	0.814815	TWF1_HUMAN	43.3488	74.9514	0.805556
GGH	828.359	1818.51	0.811728	GGH_HUMAN	0	19.2636	0.720679
ITGB4	197.589	440.331	0.811728	ITB4_HUMAN	146.762	253.008	0.817901
FH	3072.1	4038.58	0.811728	FUMH_HUMAN	310.38	487.926	0.848765
AHNAK2	307.933	1362.64	0.811728	AHNK2_HUMAN	945.976	2000.56	0.882716
HSPD1	2731.92	3419.38	0.811728	CH60_HUMAN	689.612	1904.87	0.939815
RPS7	347.952	423.62	0.810185	RS7_HUMAN	67.37	147.229	0.895062
KRAS	402.676	527.892	0.808642	RASK_HUMAN	22.5888	13.8172	0.228395
KRT15	215.441	817.763	0.808642	K1C15_HUMAN	30.5961	29.9574	0.621914
PRPF6	229.235	300.642	0.808642	PRP6_HUMAN	57.5182	121.173	0.716049
ME2	1588.71	2128.29	0.808642	MAOM_HUMAN	125.938	200.306	0.737654
NPLOC4	581.849	791.791	0.808642	NPL4_HUMAN	46.9646	75.2602	0.790123
TNPO3	511.503	818.506	0.805556	TNPO3_HUMAN	96.9198	252.621	0.75
RPS5	8034.75	10084.6	0.805556	RS5_HUMAN	125.512	199.545	0.765432
DNM1	136.226	162.667	0.805556	DYN1_HUMAN	30.5855	81.4826	0.787037
LYPLA1	559.453	786.503	0.802469	LYPA1_HUMAN	47.8988	69.9851	0.651235
AP1G2	507.839	678.418	0.802469	AP1G2_HUMAN	0.866319	19.9656	0.719136
RUVBL2	694.534	899.852	0.802469	RUVB2_HUMAN	102.948	154.038	0.743827
LMAN1	700.046	885.903	0.802469	LMAN1_HUMAN	130.574	292.178	0.799383
HNRNPA1	211.245	291.894	0.802469	ROA1_HUMAN	344.273	945.696	0.953704
PRDX2	458.882	713.275	0.799383	PRDX2_HUMAN	786.753	430.694	0.0524691
TRPM2	205.121	282.23	0.799383	TRPM2_HUMAN	71.4151	94.7025	0.453704
THOC6	360.991	544.163	0.799383	THOC6_HUMAN	14.83	19.9319	0.662037
SLC25A13	968.787	1503.69	0.799383	CMC2_HUMAN	41.7901	73.4228	0.700617
CCT8	4851.17	5977.84	0.799383	TCPQ_HUMAN	249.61	370.736	0.873457
SNRPD1	430.526	551.709	0.799383	SMD1_HUMAN	60.7329	130.961	0.919753
TIMM44	242.723	315.661	0.796296	TIM44_HUMAN	166.197	21.3244	0.126543
NLRP7	124.481	136.675	0.796296	NALP7_HUMAN	0	0	0.611111
CISD1	2899.39	3666.93	0.796296	CISD1_HUMAN	0	0	0.631173
MRE11A	286.598	343.386	0.796296	MRE11_HUMAN	29.32	45.5312	0.777778
UTP14A	657.002	885.853	0.794753	UT14A_HUMAN	11.4573	27.5329	0.685185
UBA1	3301.2	3981.88	0.79321	UBA1_HUMAN	1576.24	2036.18	0.652778
UAP1	2062.1	2787.57	0.79321	UAP1_HUMAN	0.211528	20.0311	0.666667
SERPINB5	157.983	1027.34	0.79321	SPB5_HUMAN	0.211528	87.1636	0.695988
SLC25A5	10395.1	12421	0.79321	ADT2_HUMAN	92.2667	256.989	0.748457
S100A11	5771.85	8337.11	0.79321	S10AB_HUMAN	282.266	458.645	0.753086
POLR2I	1565.11	2194.89	0.790123	RPB9_HUMAN	19.5308	6.10896	0.145062
INTS4	519.051	620.501	0.790123	INT4_HUMAN	0	0	0.623457
PTPN14	154.906	197.901	0.790123	PTN14_HUMAN	51.0549	78.4112	0.666667
S100A2	136.001	193.565	0.790123	S10A2_HUMAN	0	0	0.675926
KIAA0100	388.786	501.43	0.790123	K0100_HUMAN	0	59.3308	0.753086
CDK2	694.909	1005.98	0.790123	CDK2_HUMAN	0	11.2287	0.757716
RTN4R	252.534	286.68	0.787037	RTN4R_HUMAN	87.3888	29.1238	0.16358
CKM	119.489	132.035	0.787037	KCRM_HUMAN	43.5684	0	0.219136
ARHGEF16	409.412	731.741	0.787037	ARHGG_HUMAN	0	0	0.578704
MTDH	3564.77	4160.97	0.787037	LYRIC_HUMAN	26.5692	54.1522	0.615741
NUP107	1955.4	2544.36	0.787037	NU107_HUMAN	0.866319	36.8661	0.645062
PSPC1	617.172	858.365	0.787037	PSPC1_HUMAN	81.2419	88.4974	0.649691
CPNE1	606.581	857.082	0.787037	CPNE1_HUMAN	163.373	194.918	0.694444
EIF4A3	4740.83	5427.28	0.787037	IF4A3_HUMAN	86.1932	156.227	0.876543
COPS6	1114.92	1412.34	0.783951	CSN6_HUMAN	69.5826	35.4722	0.16358
PIK3CB	502.82	642.363	0.783951	PK3CB_HUMAN	47.3069	0	0.186728
RLF	736.935	974.414	0.783951	RLF_HUMAN	246.201	163.472	0.225309
HOOK3	367.443	464.073	0.783951	HOOK3_HUMAN	74.7358	51.4937	0.25
KIF3C	153.042	178.089	0.783951	KIF3C_HUMAN	35.8674	48.1478	0.641975
RCC1	124.095	143.834	0.783951	RCC1_HUMAN	20.0749	33.6181	0.709877
MAN2A1	911.47	1102.67	0.780864	MA2A1_HUMAN	169.359	87.0655	0.344136
GTF3C3	1530.06	1691.71	0.780864	TF3C3_HUMAN	0.866319	94.7218	0.381173
TM9SF4	2479.58	2999.44	0.780864	TM9S4_HUMAN	0	0	0.62037
ZMYM3	315.874	366.942	0.780864	ZMYM3_HUMAN	0	9.40708	0.740741
SH3BP1	464.379	918.923	0.780864	3BP1_HUMAN	28.2026	36.8617	0.770062
ABCC1	169.16	209.966	0.780864	MRP1_HUMAN	0.866319	87.0793	0.773148
RCN3	281.447	433.666	0.780864	RCN3_HUMAN	6.35507	47.9658	0.851852
SSB	1245.43	1498.13	0.780864	LA_HUMAN	129.131	226.365	0.919753
DNAH14	139.985	173.918	0.777778	DYH14_HUMAN	1152.19	636.064	0.169753
TOP1	299.059	365.551	0.777778	TOP1_HUMAN	216.099	148.65	0.248457
PPP2R5D	293.49	353.921	0.777778	2A5D_HUMAN	22.2415	8.50847	0.368827
CMAS	1953.34	3083.41	0.777778	NEUA_HUMAN	235.027	419.999	0.666667
POLR2B	2068.49	2458.87	0.777778	RPB2_HUMAN	0	17.8067	0.666667
TIA1	1431.27	1878.12	0.777778	TIA1_HUMAN	8.09125	17.0849	0.731481
MAST1	120.056	133.105	0.777778	MAST1_HUMAN	0	455.347	0.796296
HRAS	345.345	521.432	0.774691	RASH_HUMAN	15.5324	5.00014	0.304012
LTF	164.688	250.528	0.774691	TRFL_HUMAN	1298.73	2114.17	0.617284
KRT18	125.662	129.435	0.774691	K1C18_HUMAN	628.023	906.338	0.71142
UQCRC1	1389.47	1734.84	0.774691	QCR1_HUMAN	250.038	326.418	0.725309
SYNCRIP	2715.42	3233.06	0.774691	HNRPQ_HUMAN	305.525	603.2	0.762346
ALDOC	870.622	1602.84	0.774691	ALDOC_HUMAN	87.3553	148.352	0.765432
EEF1G	5451.7	7665.3	0.774691	EF1G_HUMAN	192.597	438.069	0.875
GLG1	3821.26	4889.36	0.774691	GSLG1_HUMAN	124.863	220.225	0.876543
PDLIM7	207.082	236.574	0.771605	PDLI7_HUMAN	131.979	91.6268	0.283951
CCDC47	289.216	348.641	0.771605	CCD47_HUMAN	32.6996	43.744	0.737654
HIST1H1B	118.91	134.045	0.771605	H15_HUMAN	34.3285	72.1432	0.756173
ETFA	2989.43	3651.04	0.771605	ETFA_HUMAN	199.947	280.055	0.787037
AGR2	2230.65	3397.17	0.771605	AGR2_HUMAN	67.7187	160.787	0.796296
CARS	981.608	1363.54	0.771605	SYCC_HUMAN	0.562292	31.8226	0.830247
LGALS3BP	2234.74	3206.32	0.771605	LG3BP_HUMAN	222.431	500.168	0.895062
CAND1	1369.02	1768.53	0.768519	CAND1_HUMAN	444.453	712.923	0.814815
C6orf132	157.003	182.023	0.768519	CF132_HUMAN	314.832	145.944	0.225309
NFS1	170.204	191.017	0.768519	NFS1_HUMAN	0	0	0.611111
DAZAP1	471.247	551.421	0.768519	DAZP1_HUMAN	95.7195	110.371	0.697531
ATAD3B	126.387	133.477	0.768519	ATD3B_HUMAN	0	6.78125	0.700617
CIT	149.861	179.808	0.768519	CTRO_HUMAN	148.452	176.485	0.70679
CPNE5	130.431	148.022	0.765432	CPNE5_HUMAN	0.562292	0	0.345679
PCDHGB6	185.478	202.8	0.765432	PCDGI_HUMAN	0	6.67917	0.604938
SPRR3	121.6	456.106	0.765432	SPRR3_HUMAN	0	0	0.675926
SPATA5	152.393	160.113	0.765432	SPAT5_HUMAN	36.8621	55.8418	0.700617
CLPX	810.682	993.614	0.765432	CLPX_HUMAN	7.64028	28.7517	0.700617
STAU1	2617.11	3084.6	0.765432	STAU1_HUMAN	0	20.5072	0.776235
TCP1	1613.87	1777.14	0.765432	TCPA_HUMAN	329.08	551.05	0.814815
RPS3	9174.42	10252.9	0.765432	RS3_HUMAN	137.463	305.273	0.916667
RAB27B	159.304	181.275	0.762346	RB27B_HUMAN	25.0878	18.7389	0.148148
HSPA4L	278.174	496.175	0.762346	HS74L_HUMAN	23.3712	57.1007	0.669753
PCYT1A	181.604	196.578	0.762346	PCY1A_HUMAN	33.0091	37.3645	0.700617
SNW1	1327.27	1424.62	0.762346	SNW1_HUMAN	30.0696	47.9003	0.746914
HNRNPD	7831.32	8882.65	0.762346	HNRPD_HUMAN	349.988	488.511	0.875
BASP1	3798.72	7293.08	0.760802	BASP1_HUMAN	50.1566	83.5271	0.728395
SERPINE1	434.244	1199.48	0.760802	PAI1_HUMAN	0	15.9576	0.844136
CAMK2D	212.433	267.446	0.759259	KCC2D_HUMAN	122.975	90.5011	0.317901
NF2	141.431	149.388	0.759259	MERL_HUMAN	11.9286	27.5792	0.390432
PGM2L1	481.777	679.773	0.759259	PGM2L_HUMAN	0.562292	28.1974	0.697531
ACO2	1015.06	1422.45	0.759259	ACON_HUMAN	465.769	617.964	0.703704
GALNS	412.985	482.74	0.759259	GALNS_HUMAN	0.211528	26.5431	0.720679
TCEA1	814.018	955.953	0.759259	TCEA1_HUMAN	17.7669	46.4472	0.75
RNF40	418.916	519.691	0.756173	BRE1B_HUMAN	253.147	137.994	0.33642
WHSC1L1	252.04	313.766	0.756173	NSD3_HUMAN	0	0	0.675926
SLC27A2	235.474	435.054	0.756173	S27A2_HUMAN	0	16.536	0.709877
STAT1	3825.9	5831.5	0.756173	STAT1_HUMAN	205.698	428.102	0.83642
CD38	295.51	604.588	0.756173	CD38_HUMAN	0.562292	23.4443	0.842593
DDX47	2665.88	2973.93	0.756173	DDX47_HUMAN	4.70417	24.2182	0.848765
RBMX	1519.53	1910.19	0.756173	RBMX_HUMAN	216.239	315.715	0.916667
MYOF	3355.97	4920.05	0.753086	MYOF_HUMAN	2959.41	2085.29	0.197531
COL4A1	4425.9	5209.73	0.753086	CO4A1_HUMAN	741.613	449.57	0.225309
THYN1	839.702	990.989	0.753086	THYN1_HUMAN	12.9201	2.45736	0.243827
FAT2	121.037	135.085	0.753086	FAT2_HUMAN	1860.6	766.995	0.339506
SEC24C	1389.59	1696.62	0.753086	SC24C_HUMAN	101.515	126.248	0.645062
DNM1L	819.973	980.032	0.753086	DNM1L_HUMAN	118.615	159.108	0.728395
ABCE1	1374.45	1684.7	0.753086	ABCE1_HUMAN	34.0003	51.6285	0.75463
RPA1	1975.55	2363.97	0.753086	RFA1_HUMAN	55.9255	74.6362	0.768519
ARHGAP1	1891.26	2264.46	0.751543	RHG01_HUMAN	273.442	289.953	0.671296
COL18A1	366.995	615.746	0.75	COIA1_HUMAN	866.874	601.315	0.316358
CTSK	2721.79	4236.38	0.75	CATK_HUMAN	0.211528	12.3206	0.705247
DHX8	334.11	385.942	0.75	DHX8_HUMAN	37.1515	102.34	0.929012
PSMC6	2050.51	2317.69	0.75	PRS10_HUMAN	167.934	281.025	0.972222
GEMIN5	307.662	342.621	0.746914	GEMI5_HUMAN	388.15	133.107	0.0679012
HRG	122.156	128.569	0.746914	HRG_HUMAN	402.377	240.334	0.253086
VPS13B	174.209	201.624	0.746914	VP13B_HUMAN	612.932	395.543	0.37963
NUP88	1553.37	1992.36	0.746914	NUP88_HUMAN	0.866319	22.555	0.555556
RALY	1096.58	1421.62	0.746914	RALY_HUMAN	54.0508	74.7485	0.691358
OPA1	508.798	566.794	0.746914	OPA1_HUMAN	61.6053	83.2128	0.691358
SPCS2	2191.78	2621.96	0.746914	SPCS2_HUMAN	42.9944	55.5938	0.700617
CDH1	4014.54	5106.81	0.746914	CADH1_HUMAN	60.3069	88.6593	0.714506
COPS7B	1130.11	1381.12	0.746914	CSN7B_HUMAN	0.562292	9.44361	0.722222
RAP1GDS1	710.094	968.705	0.746914	GDS1_HUMAN	26.3494	47.2693	0.768519
PSMA6	5228.54	6363.37	0.746914	PSA6_HUMAN	105.225	150.732	0.800926
CHD8	1867.04	2140.72	0.74537	CHD8_HUMAN	179.776	329.105	0.666667
AGRN	558.193	744.833	0.743827	AGRIN_HUMAN	1246.05	332.137	0.0802469
EPHA10	160.935	166.298	0.743827	EPHAA_HUMAN	0	0	0.302469
SUPT16H	3426.59	4093.08	0.743827	SP16H_HUMAN	0.866319	75.3442	0.625
ELMO3	284.855	434.675	0.743827	ELMO3_HUMAN	0	16.906	0.682099
MTHFSD	372.883	416.258	0.743827	MTHSD_HUMAN	60.1427	90.5076	0.685185
ABCF3	269.218	358.63	0.743827	ABCF3_HUMAN	0	35.005	0.79321
IGFBP2	702.812	2465.27	0.743827	IBP2_HUMAN	0	18.3794	0.875
CSMD2	177.671	191.342	0.740741	CSMD2_HUMAN	232.122	88.6935	0.182099
FBXO43	163.449	172.952	0.740741	FBX43_HUMAN	0.211528	94.3052	0.75
FUBP1	340.314	395.104	0.740741	FUBP1_HUMAN	166.085	276.302	0.888889
XRCC6	2799.94	3261.14	0.737654	XRCC6_HUMAN	551.634	695.346	0.666667
TAP1	4173.05	5923.93	0.737654	TAP1_HUMAN	131.451	185.644	0.683642
PANK2	1159.23	1341.36	0.737654	PANK2_HUMAN	0	3.27639	0.708333
UBQLN4	2207.61	2728.51	0.736111	UBQL4_HUMAN	29.8833	74.7349	0.70679
NAPB	803.319	924.05	0.734568	SNAB_HUMAN	19.1121	0	0.111111
SPRR1B	164.285	181.757	0.734568	SPR1B_HUMAN	0	2.55437	0.691358
WDR33	803.314	937.135	0.734568	WDR33_HUMAN	0	25.0967	0.725309
KIF21A	913.143	1389.29	0.734568	KI21A_HUMAN	0.866319	128.129	0.731481
EIF3M	3121.09	3664.13	0.734568	EIF3M_HUMAN	26.747	58.9879	0.746914
GBP5	718.238	1352.24	0.734568	GBP5_HUMAN	0.866319	34.0874	0.851852
COX6C	6116.75	7521.26	0.733025	COX6C_HUMAN	3.31847	0.767639	0.408951
REXO2	4446.12	5155.44	0.731481	ORN_HUMAN	75.2574	43.3181	0.214506
HNRNPM	4074.48	4613.7	0.731481	HNRPM_HUMAN	301.293	509.146	0.804012
XPO1	3903.54	4900.14	0.731481	XPO1_HUMAN	335.429	544.847	0.808642
PSMD13	378.653	429.715	0.731481	PSD13_HUMAN	74.2889	105.049	0.83642
ANKRD18B	126.489	132.579	0.728395	AN18B_HUMAN	374.861	79.178	0.151235
AAK1	273.517	341.446	0.728395	AAK1_HUMAN	16.0649	48.7188	0.66358
NQO1	882.296	1956.41	0.728395	NQO1_HUMAN	0	18.6349	0.731481
USP31	131.052	147.881	0.728395	UBP31_HUMAN	42.8721	110.017	0.790123
RBM10	1509.3	1688.36	0.728395	RBM10_HUMAN	0	28.3297	0.882716
PI4KA	178.855	204.486	0.725309	PI4KA_HUMAN	177.349	94.3117	0.20679
CAPZB	1778.97	2179.56	0.725309	CAPZB_HUMAN	198.249	295.496	0.854938
LDHB	6441.67	7129.01	0.722222	LDHB_HUMAN	493.946	748.194	0.700617
RBM42	1690.26	2305.71	0.722222	RBM42_HUMAN	0	3.56375	0.773148
GPD2	244.291	311.56	0.722222	GPDM_HUMAN	229.068	323.966	0.790123
PSMC5	4761.03	5639.41	0.722222	PRS8_HUMAN	100.989	152.174	0.814815
TYMP	208.458	252.735	0.722222	TYPH_HUMAN	307.654	671.34	0.888889
TBL1XR1	845.269	1028.15	0.722222	TBL1R_HUMAN	0.866319	45.9053	0.893519
GBF1	390.411	472.192	0.719136	GBF1_HUMAN	761.277	423.461	0.228395
GIT1	332.374	404.949	0.719136	GIT1_HUMAN	53.5001	28.4526	0.248457
RBM15	1904.95	2056.68	0.719136	RBM15_HUMAN	0.211528	31.0707	0.66821
MX2	800.182	1210.61	0.719136	MX2_HUMAN	0	21.2968	0.679012
CACNA1B	148.727	157.691	0.719136	CAC1B_HUMAN	127.114	198.584	0.691358
UMPS	151.566	157.988	0.719136	UMPS_HUMAN	0	3.17611	0.708333
IRF6	344.556	762.791	0.719136	IRF6_HUMAN	0	1.98715	0.740741
PSMC3	2669.92	3299.98	0.719136	PRS6A_HUMAN	133.372	217.972	0.953704
FNDC3B	3202.81	3579.17	0.717593	FND3B_HUMAN	0	42.3803	0.734568
EPS15L1	245.185	299.687	0.716049	EP15R_HUMAN	76.6203	39.1203	0.387346
TXNL4A	197.564	236.148	0.716049	TXN4A_HUMAN	0.866319	1.21097	0.401235
SPATS2L	3480.2	4287.58	0.716049	SPS2L_HUMAN	0	0	0.643519
MRPL41	1001.15	1170.69	0.716049	RM41_HUMAN	0	0	0.675926
CSTB	8922.86	10259.9	0.716049	CYTB_HUMAN	0	122.886	0.685185
EIF3C	369.248	445.188	0.716049	EIF3C_HUMAN	109.524	184.648	0.717593
PQBP1	283.478	362.232	0.716049	PQBP1_HUMAN	0	7.12736	0.75
EPB41	167.403	183.377	0.712963	41_HUMAN	107.811	30.2633	0.117284
ECM1	364.458	611.688	0.712963	ECM1_HUMAN	0	0	0.643519
TXN	5828.14	6892	0.712963	THIO_HUMAN	103.91	150.286	0.679012
KRT6B	140.869	273.059	0.712963	K2C6B_HUMAN	53.1785	117.582	0.722222
PSMC1	4618.8	5168.52	0.712963	PRS4_HUMAN	98.5696	130.141	0.75463
POF1B	196.767	247.503	0.712963	POF1B_HUMAN	0	19.9294	0.773148
HNRNPUL2	1255.83	1430.6	0.712963	HNRL2_HUMAN	190.809	288.11	0.907407
LZTS2	376.39	454.737	0.709877	LZTS2_HUMAN	0	7.21667	0.671296
ILF3	1017.28	1180.67	0.709877	ILF3_HUMAN	212.462	392.88	0.75463
BCL9	868.657	999.518	0.709877	BCL9_HUMAN	0.562292	241.082	0.762346
SEC31A	2979.23	3436.27	0.709877	SC31A_HUMAN	258.835	405.25	0.810185
SPTBN5	176.774	207.625	0.709877	SPTN5_HUMAN	659.491	378.985	0.195988
NONO	3996.75	4523.47	0.709877	NONO_HUMAN	144.122	262.037	0.91358
HSPA9	4514.9	5131.23	0.708333	GRP75_HUMAN	420.739	933.367	0.858025
NDUFS5	4557.97	5221.81	0.70679	NDUS5_HUMAN	31.0695	16.1831	0.157407
ATG2A	755.309	790.243	0.70679	ATG2A_HUMAN	287.192	19.0597	0.299383
RSL1D1	1731.08	2039.31	0.70679	RL1D1_HUMAN	0	5.12375	0.683642
IGFBP5	4167.34	6266.74	0.70679	IBP5_HUMAN	0	7.12736	0.805556
ILVBL	1431.33	1673.13	0.70679	ILVBL_HUMAN	55.9888	85.8606	0.873457
PTGES3	3909.06	4740.66	0.70679	TEBP_HUMAN	68.3036	129.198	0.895062
NCL	3782.55	4263.65	0.70679	NUCL_HUMAN	882.877	1527.79	0.92284
PSMA1	1688.75	1854.93	0.70679	PSA1_HUMAN	95.6231	193.122	0.941358
COMP	154.366	232.901	0.703704	COMP_HUMAN	0	3.02528	0.662037
SFRP2	2093.85	4472.23	0.703704	SFRP2_HUMAN	0	14.6742	0.737654
BCORL1	280.153	322.69	0.703704	BCORL_HUMAN	0	60.5172	0.743827
EIF4A1	4539.88	5468.07	0.703704	IF4A1_HUMAN	298.728	648.16	0.969136
BGN	7583.34	9082.96	0.70216	PGS1_HUMAN	891.691	235.58	0.0802469
TUBB8	125.572	133.338	0.700617	TBB8_HUMAN	3.8509	0	0.345679
COPA	4537.08	5132.32	0.700617	COPA_HUMAN	409.314	558.365	0.716049
G6PD	822.837	1181.55	0.700617	G6PD_HUMAN	192.284	259.829	0.716049
FN3KRP	2421.42	2681.26	0.697531	KT3K_HUMAN	20.3726	8.26972	0.197531
ZFHX4	129.716	160.794	0.697531	ZFHX4_HUMAN	1299.23	759.12	0.240741
MEI1	156.923	171.813	0.697531	MEI1_HUMAN	0	0	0.643519
AASS	392.071	581.197	0.697531	AASS_HUMAN	26.6012	83.2818	0.780864
PRDX1	8416.79	9573.29	0.697531	PRDX1_HUMAN	447.718	644.94	0.87963
PPP1R12B	222.946	250.657	0.695988	MYPT2_HUMAN	92.2567	13.8256	0.203704
MLLT4	151.85	158.36	0.694444	AFAD_HUMAN	195.779	125.382	0.339506
NDRG1	3645.77	7681.07	0.694444	NDRG1_HUMAN	126.245	432.692	0.799383
MAGEA9	119.025	123.448	0.691358	MAGA9_HUMAN	0	0	0.589506
UGT1A6	124.58	140.043	0.691358	UD16_HUMAN	0	0	0.66358
ADAM9	680.604	932.158	0.691358	ADAM9_HUMAN	0	25.2429	0.688272
DEPDC5	193.459	200.269	0.691358	DEPD5_HUMAN	0.866319	69.4174	0.751543
DYNLL1	5992.56	7373.96	0.688272	DYL1_HUMAN	49.8501	38.1224	0.287037
PSMA4	4190.64	4603.26	0.688272	PSA4_HUMAN	113.994	163.888	0.645062
IGBP1	1513.31	1830.75	0.688272	IGBP1_HUMAN	0	2.15917	0.666667
AFM	114.191	119.73	0.686728	AFAM_HUMAN	234.338	106.635	0.222222
NID1	204.159	226.377	0.685185	NID1_HUMAN	1136.4	400.703	0.0493827
SUMO2	4291.92	4451.08	0.685185	SUMO2_HUMAN	9.15444	1.78931	0.313272
GRIN3A	141.305	148.48	0.685185	NMD3A_HUMAN	0	0	0.611111
NEB	164.478	210.294	0.685185	NEBU_HUMAN	2074.29	2405.76	0.739198
ARF1	2621	3030.96	0.685185	ARF1_HUMAN	105.283	138.42	0.790123
ATR	132.633	135.942	0.685185	ATR_HUMAN	156.315	313.739	0.816358
UBR4	1482.81	1765.73	0.683642	UBR4_HUMAN	689.961	780.147	0.654321
NIPBL	812.302	885.578	0.682099	NIPBL_HUMAN	652.397	490.817	0.208333
SAA4	142.362	201.938	0.682099	SAA4_HUMAN	34.8146	2.10264	0.234568
HAP1	133.563	138.549	0.682099	HAP1_HUMAN	0	2.68569	0.67284
EEA1	288.118	307.131	0.682099	EEA1_HUMAN	191.653	234.786	0.675926
NAGK	2578.68	3200.41	0.682099	NAGK_HUMAN	57.1404	82.1868	0.740741
AFG3L2	1926.98	2170.66	0.682099	AFG32_HUMAN	27.6003	60.0253	0.864198
RAD51AP2	126.707	137.771	0.679012	R51A2_HUMAN	83.3842	4.48708	0.174383
NUP153	940.422	1151.97	0.679012	NU153_HUMAN	0.562292	43.9782	0.685185
IDH1	2520.23	3166.32	0.679012	IDHC_HUMAN	379.702	618.028	0.770062
LNPEP	245.351	267.066	0.675926	LCAP_HUMAN	214.055	98.564	0.237654
RAB3D	144.916	152.767	0.675926	RAB3D_HUMAN	8.57292	6.10542	0.466049
GALNTL6	122.395	125.643	0.675926	GLTL6_HUMAN	0	0	0.578704
SERPINF1	1387.26	1863.2	0.675926	PEDF_HUMAN	129.195	208.153	0.643519
SERPINB13	137.85	156.976	0.675926	SPB13_HUMAN	0	0	0.643519
TATDN1	828.191	996.897	0.675926	TATD1_HUMAN	0.562292	10.0521	0.765432
PDXDC1	3469.94	4486.06	0.675926	PDXD1_HUMAN	0	72.9747	0.79321
DDX42	1393.56	1486.35	0.675926	DDX42_HUMAN	0.562292	40.9339	0.805556
DSG3	126.628	130.782	0.675926	DSG3_HUMAN	0.211528	106.002	0.875
ATXN2L	169.252	174.82	0.674383	ATX2L_HUMAN	0	62.6481	0.967593
NUP188	395.289	541.065	0.67284	NU188_HUMAN	32.8575	85.3043	0.648148
COPS3	2132.96	2283.16	0.669753	CSN3_HUMAN	22.4137	11.2566	0.270062
SLC25A6	5147.38	5457.12	0.669753	ADT3_HUMAN	71.6597	95.0882	0.685185
MDH1	5418.9	5858.41	0.669753	MDHC_HUMAN	671.983	821.596	0.720679
TBCE	1118.47	1255.24	0.666667	TBCE_HUMAN	0	13.7697	0.765432
ADSS	1992.05	2267.21	0.666667	PURA2_HUMAN	42.3654	94.4085	0.774691
ATL2	1017.41	1236.63	0.66358	ATLA2_HUMAN	0	5.45062	0.608025
TMCO1	5495.21	6536	0.66358	TMCO1_HUMAN	0.866319	16.1278	0.675926
DLGAP4	333.125	369.269	0.660494	DLGP4_HUMAN	489.759	252.041	0.25
PARD3	204.226	251.295	0.660494	PARD3_HUMAN	62.8258	95.4163	0.700617
FXR1	1067.71	1246.85	0.658951	FXR1_HUMAN	33.2231	43.3189	0.712963
LRPPRC	1208.42	1281.3	0.658951	LPPRC_HUMAN	269.865	385.761	0.743827
CELSR2	300.383	375.458	0.657407	CELR2_HUMAN	667.596	154.22	0.0617284
PHF14	508.358	585.246	0.657407	PHF14_HUMAN	0	8.10639	0.657407
TALDO1	3327.74	4125.37	0.657407	TALDO_HUMAN	409.009	550.027	0.679012
PIK3CA	529.291	597.948	0.657407	PK3CA_HUMAN	0	13.49	0.685185
PHGDH	2142.55	4831.8	0.657407	SERA_HUMAN	59.6236	119.876	0.695988
CEACAM5	501.843	1153.19	0.657407	CEAM5_HUMAN	0	38.4543	0.731481
IGF2BP2	2073.31	2854.08	0.654321	IF2B2_HUMAN	0.866319	13.384	0.58642
DACT1	273.786	351.153	0.654321	DACT1_HUMAN	0	0	0.601852
CNTNAP2	170.992	351.432	0.654321	CNTP2_HUMAN	0.866319	122.563	0.617284
KRT5	167.548	241.94	0.654321	K2C5_HUMAN	274.579	238.103	0.62963
DHX36	777.37	926.232	0.654321	DHX36_HUMAN	25.956	68.4596	0.839506
PRPS1	1289.93	1481.68	0.651235	PRPS1_HUMAN	55.4881	23.0808	0.182099
MRPL1	1398.34	1553.17	0.651235	RM01_HUMAN	0.562292	20.7575	0.632716
GPC1	271.625	442.412	0.651235	GPC1_HUMAN	0	10.7581	0.709877
DDX21	2509.25	2690.76	0.651235	DDX21_HUMAN	0.562292	53.1229	0.802469
HSPH1	4561.07	4894.05	0.651235	HS105_HUMAN	104.449	195.758	0.802469
PSMA3	2407.94	2720.02	0.649691	PSA3_HUMAN	114.187	78.8088	0.256173
ACBD3	3107.14	3543.91	0.648148	GCP60_HUMAN	26.0847	66.748	0.845679
PSMB1	6116.08	7036.64	0.645062	PSB1_HUMAN	122.694	133.879	0.657407
SOD2	1570.67	2157.99	0.641975	SODM_HUMAN	236.226	370.365	0.623457
PSMA7	183.927	190.757	0.641975	PSA7_HUMAN	158.385	201.053	0.773148
RBM39	812.209	1009.31	0.641975	RBM39_HUMAN	81.3156	146.072	0.79321
DLD	2576.43	2839.01	0.640432	DLDH_HUMAN	300.64	253.537	0.388889
NCOA5	684.263	744.736	0.638889	NCOA5_HUMAN	0.562292	0	0.296296
TRIM29	149.493	241.746	0.635802	TRI29_HUMAN	64.7297	79.8051	0.566358
XRN2	552.14	755.141	0.635802	XRN2_HUMAN	0.866319	88.7311	0.770062
WFDC2	522.913	759.34	0.632716	WFDC2_HUMAN	0	0	0.558642
PLA2G4A	357.993	508.511	0.632716	PA24A_HUMAN	0	13.838	0.766975
MRPS22	1937.2	2129.47	0.62963	RT22_HUMAN	0	11.4313	0.777778
COL6A2	422.789	485.897	0.628086	CO6A2_HUMAN	2297.87	858.194	0.171296
UBE3C	1723.47	1764.5	0.626543	UBE3C_HUMAN	0.866319	58.4937	0.808642
MRPL52	749.5	807.849	0.626543	RM52_HUMAN	0	3.38417	0.848765
PTPRZ1	162.736	208.307	0.623457	PTPRZ_HUMAN	0	128.262	0.777778
COPG2	289.904	391.31	0.623457	COPG2_HUMAN	48.689	100.273	0.916667
SDK2	194.267	207.753	0.62037	SDK2_HUMAN	252.794	555.163	0.779321
ERC1	234.113	243.57	0.617284	RB6I2_HUMAN	132.495	89.6875	0.425926
IL1RN	292.892	517.162	0.614198	IL1RA_HUMAN	0	12.4156	0.762346
UBR3	629.761	624.99	0.611111	UBR3_HUMAN	64.8231	173.425	0.697531
CALML3	125.874	135.661	0.598765	CALL3_HUMAN	5.26458	11.9003	0.699074
DOCK5	184.828	188.708	0.583333	DOCK5_HUMAN	266.886	157.9	0.243827
CAPNS2	131.79	138.008	0.583333	CPNS2_HUMAN	7.38139	0	0.317901
MYO3A	131.317	131.363	0.583333	MYO3A_HUMAN	324.83	575.036	0.742284
AKR1C2	429.454	1005.18	0.561728	AK1C2_HUMAN	50.2411	91.3689	0.614198
RPS3A	11302.3	10827.7	0.358025	RS3A_HUMAN	142.219	326.682	0.811728
RPL9	7593.3	7151.53	0.351852	RL9_HUMAN	118.633	253.565	0.814815
HLA-DRB1	1471.24	1011.69	0.347222	2B1F_HUMAN	0.727083	0	0.401235
ITIH2	171.468	165.368	0.342593	ITIH2_HUMAN	690.291	300.51	0.271605
ANXA2	5731.65	4777.32	0.320988	ANXA2_HUMAN	2629.89	1825.52	0.214506
TPP2	487.799	445.643	0.320988	TPP2_HUMAN	75.7925	90.3504	0.570988
USP9Y	507.451	224.686	0.320988	USP9Y_HUMAN	178.09	911.277	0.876543
PLCD1	316.734	264.182	0.317901	PLCD1_HUMAN	82.8148	21.1176	0.29321
PPFIBP1	641.529	509.649	0.308642	LIPB1_HUMAN	319.083	111.644	0.132716
HEATR5A	431.292	364.854	0.308642	HTR5A_HUMAN	99.1782	166.42	0.777778
PREX2	123.852	120.473	0.305556	PREX2_HUMAN	341.341	115.299	0.149691
ACOT1	326.647	266.241	0.305556	ACOT1_HUMAN	59.4243	25.6064	0.179012
TSPO	4057.69	3482.47	0.304012	TSPOA_HUMAN	43.6031	22.9532	0.29321
ADAMTS19	126.046	122.879	0.299383	ATS19_HUMAN	245.96	435.831	0.762346
MYO7B	132.461	122.85	0.299383	MYO7B_HUMAN	300.163	558.453	0.765432
CNN3	8389.61	6207.49	0.29784	CNN3_HUMAN	179.245	300.771	0.799383
GSTT1	2501.57	1802.15	0.296296	GSTT1_HUMAN	31.2682	3.8975	0.302469
LANCL1	2623.39	1877.86	0.29321	LANC1_HUMAN	83.7229	51.6333	0.0972222
RXRB	2487.85	2288.19	0.291667	RXRB_HUMAN	28.0473	6.72389	0.359568
ZNFX1	1241.95	1101.9	0.290123	ZNFX1_HUMAN	311.554	136.904	0.146605
ITGA2B	139.656	134.679	0.290123	ITA2B_HUMAN	7.60306	0	0.194444
TPT1	10058.4	9028.8	0.28858	TCTP_HUMAN	122.212	214.391	0.993827
DNAH6	158.052	136.503	0.287037	DYH6_HUMAN	775.536	1101.88	0.703704
ZFHX2	194.41	181.324	0.283951	ZFHX2_HUMAN	0.211528	79.1839	0.75463
RPL11	11883.8	11324.6	0.283951	RL11_HUMAN	45.9122	90.2781	0.830247
HSPA5	1894.09	1489.62	0.283951	GRP78_HUMAN	1218.83	2498.46	0.925926
CRP	128.303	121.948	0.277778	CRP_HUMAN	22.0944	14.6049	0.387346
SHOC2	1815.69	1594.93	0.277778	SHOC2_HUMAN	128.303	246.165	0.841049
MATR3	3212.3	2778.44	0.277778	MATR3_HUMAN	314.705	454.957	0.861111
PDLIM2	125.673	121.898	0.274691	PDLI2_HUMAN	94.6844	16.4523	0.0308642
DZIP1L	373.821	295.701	0.274691	DZI1L_HUMAN	48.6049	0	0.132716
DDAH2	673.067	457.165	0.274691	DDAH2_HUMAN	125.24	63.6475	0.135802
CD151	4565.43	3484.43	0.274691	CD151_HUMAN	16.0185	0	0.234568
PPT1	7247.07	6396.85	0.274691	PPT1_HUMAN	184.396	121.086	0.259259
PARP4	4876.59	4233.21	0.274691	PARP4_HUMAN	106.736	147.782	0.783951
S100A10	12103.1	11165.2	0.273148	S10AA_HUMAN	220.218	8.41701	0.217593
DDX17	2812.89	2434.4	0.273148	DDX17_HUMAN	207.886	356.458	0.796296
IPO5	720.587	618.187	0.271605	IPO5_HUMAN	131.294	189.901	0.70679
RBM47	4253.08	3084.11	0.271605	RBM47_HUMAN	14.2209	67.2021	0.79321
EHBP1	2350.31	1958.82	0.270062	EHBP1_HUMAN	201.247	683.99	0.895062
RAD23B	1083.56	935.236	0.268519	RD23B_HUMAN	96.9122	145.067	0.66358
PLD3	1529.93	1255.23	0.268519	PLD3_HUMAN	101.64	82.4997	0.308642
DICER1	1006.04	890.18	0.268519	DICER_HUMAN	83.6386	179.978	0.854938
SERPINA7	122.487	118.284	0.265432	THBG_HUMAN	24.316	0	0.151235
ITPR3	7074.29	5357.68	0.265432	ITPR3_HUMAN	275.939	325.015	0.731481
LSM14A	3155.64	2771.17	0.262346	LS14A_HUMAN	0.866319	17.9336	0.709877
NXF2	146.995	139.091	0.259259	NXF2_HUMAN	0	0	0.589506
C1QC	4320.54	1747.63	0.256173	C1QC_HUMAN	91.1782	56.1635	0.259259
MAGI1	177.485	165.199	0.256173	MAGI1_HUMAN	17.2882	0	0.290123
RAB1A	1380	1133.22	0.256173	RAB1A_HUMAN	132.22	194.098	0.740741
EPB42	131.634	122.117	0.253086	EPB42_HUMAN	160.968	43.3835	0.0432099
DCN	5062.28	3846.99	0.25	PGS2_HUMAN	571.629	177.69	0.0925926
C16orf62	515.223	410.986	0.25	CP062_HUMAN	39.2632	10.5113	0.212963
ARID2	645.547	574.938	0.246914	ARID2_HUMAN	0.211528	96.2842	0.794753
HNRNPC	1764.27	1496.42	0.246914	HNRPC_HUMAN	152.111	281.795	0.904321
PRKAR1A	5052.9	3654.77	0.243827	KAP0_HUMAN	57.3101	43.6497	0.246914
APPL1	1170.89	1009.08	0.242284	DP13A_HUMAN	78.3851	52.0214	0.209877
CPPED1	288.912	209.323	0.240741	CPPED_HUMAN	50.6772	29.7781	0.231481
MCM3AP	1262.72	1044.84	0.240741	GANP_HUMAN	213.449	96.5761	0.347222
MYO1C	561.005	359.077	0.237654	MYO1C_HUMAN	1505.15	298.965	0.0185185
STAT6	1731.47	1438.07	0.237654	STAT6_HUMAN	54.1875	440.486	0.805556
BAG1	244.941	189.918	0.234568	BAG1_HUMAN	31.1222	17.7008	0.199074
RAB4A	756.646	639.955	0.234568	RAB4A_HUMAN	10.1983	0	0.29784
TPPP	157.2	143.423	0.231481	TPPP_HUMAN	50.7529	5.03542	0.00617284
GNAI1	500.155	297.487	0.231481	GNAI1_HUMAN	69.7682	20.6304	0.037037
PKN3	262.179	206.628	0.231481	PKN3_HUMAN	67.9168	1.70528	0.109568
BLVRB	1530.96	1133.32	0.231481	BLVRB_HUMAN	344.927	141.929	0.114198
DNAH7	201.218	149.94	0.231481	DYH7_HUMAN	1800.91	1124.99	0.117284
PCYOX1	2825.24	1617.7	0.231481	PCYOX_HUMAN	118.699	35.9107	0.20679
CLASP2	846.282	612.763	0.231481	CLAP2_HUMAN	120.469	85.5929	0.364198
C3	759.611	401.563	0.228395	CO3_HUMAN	5351.03	2748.38	0.152778
EPHX1	1245.22	702.916	0.228395	HYEP_HUMAN	404.023	215.495	0.182099
KIFAP3	1487.61	1144.42	0.228395	KIFA3_HUMAN	0	0	0.623457
DDX3X	3687.42	3090.09	0.228395	DDX3X_HUMAN	151.908	276.035	0.91358
SERBP1	2542.45	2125.98	0.228395	PAIRB_HUMAN	127.079	279.085	0.929012
IQSEC1	776.996	508.034	0.225309	IQEC1_HUMAN	65.7861	33.0424	0.234568
ZYX	2796	1929.63	0.225309	ZYX_HUMAN	341.616	219.669	0.253086
HFM1	176.947	152.277	0.225309	HFM1_HUMAN	0	0	0.419753
MYH14	403.321	294.852	0.222222	MYH14_HUMAN	561.293	234.309	0.16358
CAPN2	1148.4	680.768	0.222222	CAN2_HUMAN	856.81	355.359	0.246914
NWD1	265.8	143.095	0.222222	NWD1_HUMAN	138.697	68.8485	0.362654
HDHD2	1972.83	1640.88	0.219136	HDHD2_HUMAN	47.6308	25.4506	0.126543
SLC34A2	3627.24	751.545	0.219136	NPT2B_HUMAN	82.5721	29.9452	0.253086
ITGAM	2109.22	916.369	0.219136	ITAM_HUMAN	166.515	223.966	0.62963
GOPC	916.577	805.908	0.219136	GOPC_HUMAN	0	0	0.643519
MAPT	143.784	132.055	0.216049	TAU_HUMAN	132.168	47.5261	0.151235
ZNF615	1039.7	824.96	0.216049	ZN615_HUMAN	0	0	0.574074
CFI	2206.58	1736.18	0.214506	CFAI_HUMAN	180.117	112.039	0.253086
DDX5	12152.7	10661.3	0.214506	DDX5_HUMAN	158.353	232.627	0.734568
SULT1A1	2163.33	1557.47	0.212963	ST1A1_HUMAN	142.003	41.2011	0.0941358
SCGB1A1	9827.93	1282.24	0.212963	UTER_HUMAN	26.1756	0.622222	0.182099
TAOK3	560.199	431.8	0.212963	TAOK3_HUMAN	33.3	0	0.283951
CYCS	566.577	388.63	0.212963	CYC_HUMAN	65.6503	98.0992	0.800926
CSRP1	3763.55	2455.34	0.209877	CSRP1_HUMAN	494.739	247.687	0.0895062
TMEM43	4281.89	3301.24	0.209877	TMM43_HUMAN	151.303	116.032	0.259259
SON	1578.05	1342.4	0.209877	SON_HUMAN	114.228	175.993	0.688272
MBNL2	2829.85	1996.37	0.208333	MBNL2_HUMAN	0	8.37153	0.674383
SLC9A3R2	229.143	162.088	0.20679	NHRF2_HUMAN	61.1758	2.67222	0.0787037
RBBP9	774.274	604.672	0.20679	RBBP9_HUMAN	40.4561	18.0839	0.0833333
RBPMS	512.03	352.188	0.20679	RBPMS_HUMAN	34.2794	14.2176	0.29321
RALA	4197.54	3674.73	0.203704	RALA_HUMAN	75.7774	22.7196	0.00308642
PARVA	848.089	589.486	0.200617	PARVA_HUMAN	191.263	53.5566	0.00617284
ANKRD35	462.016	328.797	0.200617	ANR35_HUMAN	434.675	172.055	0.233025
PLA2G2A	249.253	151.09	0.200617	PA2GA_HUMAN	7.79188	0.719861	0.265432
EFHB	314.713	183.227	0.200617	EFHB_HUMAN	0	9.62264	0.583333
DYNC1LI1	278.937	237.324	0.200617	DC1L1_HUMAN	6.24972	24.646	0.66358
ABCA7	239.164	179.132	0.200617	ABCA7_HUMAN	0.562292	74.4346	0.675926
CHADL	228.855	195.714	0.200617	CHADL_HUMAN	25.8245	58.02	0.703704
HSPA1L	381.035	296.01	0.197531	HS71L_HUMAN	91.2283	3.13667	0.223765
RAPGEF6	1354.88	1132.43	0.197531	RPGF6_HUMAN	0	4.55813	0.594136
BCLAF1	2189.51	1999.82	0.197531	BCLF1_HUMAN	57.4708	114.89	0.891975
HTT	432.758	282.113	0.195988	HD_HUMAN	615.395	382.482	0.194444
CST3	10724.5	8099.1	0.195988	CYTC_HUMAN	13.8654	4.73264	0.237654
PKD2	1915.72	1277.57	0.195988	PKD2_HUMAN	0	0	0.591049
ILK	2730.06	1998.67	0.194444	ILK_HUMAN	196.346	58.4471	0.0555556
CRIP2	3025.44	1740.58	0.194444	CRIP2_HUMAN	301.829	103.521	0.117284
NDRG2	891.494	593.281	0.194444	NDRG2_HUMAN	26.9328	0	0.191358
NOTCH1	2020.21	1592.47	0.194444	NOTC1_HUMAN	0	0	0.578704
HNRNPA0	2937.74	2360.11	0.194444	ROA0_HUMAN	73.4876	165.723	0.805556
APOC1	7600.39	4809.55	0.191358	APOC1_HUMAN	39.0219	11.5001	0.32716
JAKMIP2	268.123	197.285	0.188272	JKIP2_HUMAN	73.8818	20.3722	0.223765
CD5L	144.157	133.41	0.188272	CD5L_HUMAN	32.1887	1.84465	0.225309
PRF1	542.8	295.283	0.188272	PERF_HUMAN	0.211528	0	0.25
RUFY3	807.577	629.035	0.188272	RUFY3_HUMAN	0.211528	0	0.296296
BTN3A3	1114.97	731.995	0.188272	BT3A3_HUMAN	19.7635	8.36681	0.393519
NDUFAF3	2440.95	1985.92	0.188272	NDUF3_HUMAN	0	2.4375	0.722222
FTO	905.125	658.53	0.188272	FTO_HUMAN	42.619	48.1119	0.79321
SP100	478.948	363.669	0.185185	SP100_HUMAN	108.368	66.6872	0.287037
FMNL2	1155.13	924.125	0.185185	FMNL2_HUMAN	0.211528	29.6219	0.756173
MSN	7685.15	5220.07	0.183642	MOES_HUMAN	1773.93	1364.33	0.25
EIF4B	7578.14	5870.34	0.182099	IF4B_HUMAN	173.895	78.6265	0.0771605
HLA-DRB3	9015.22	6018.63	0.182099	DRB3_HUMAN	3.34014	0	0.290123
CAB39	5305.74	4180.74	0.182099	CAB39_HUMAN	57.286	50.9331	0.348765
WNK1	1547.07	1257.18	0.182099	WNK1_HUMAN	70.2525	129.235	0.637346
WDR63	287.648	187.403	0.182099	WDR63_HUMAN	0	0	0.675926
ACTR1A	2178.42	1867.66	0.180556	ACTZ_HUMAN	182.812	221.451	0.635802
BZRAP1	349.508	220.116	0.179012	RIMB1_HUMAN	80.376	0	0.17284
NEK1	1134.52	853.641	0.179012	NEK1_HUMAN	0	124.468	0.763889
SOD3	316.167	184.875	0.175926	SODE_HUMAN	56.2464	9.5984	0.0493827
VNN2	493.739	250.113	0.175926	VNN2_HUMAN	149.593	74.1219	0.237654
BST1	234.664	171.537	0.175926	BST1_HUMAN	30.6671	12.9381	0.274691
DOPEY1	459.991	369.76	0.175926	DOP1_HUMAN	386.587	254.588	0.324074
DOCK9	1060.83	657.622	0.17284	DOCK9_HUMAN	1055.41	360.167	0.126543
MAGI3	170.964	148.032	0.17284	MAGI3_HUMAN	519.42	937.471	0.853395
SF3A1	464.345	355.69	0.17284	SF3A1_HUMAN	123.99	198.24	0.907407
TMEM173	3537.2	2269.58	0.169753	STING_HUMAN	92.5994	46.7093	0.169753
CRIP1	9786.93	4899.85	0.169753	CRIP1_HUMAN	25.704	6.69889	0.209877
IQGAP2	487.249	285.597	0.169753	IQGA2_HUMAN	425.375	265.576	0.231481
SPON1	2896.01	1271.37	0.169753	SPON1_HUMAN	73.0537	17.9661	0.251543
EPHX2	862.334	476.647	0.169753	HYES_HUMAN	35.6333	3.49528	0.25463
FAM179A	660.538	288.818	0.169753	F179A_HUMAN	0	0	0.302469
C1orf123	2314.72	1825.6	0.16821	CA123_HUMAN	9.42389	3.65667	0.375
NAPSA	11988.3	4500.6	0.166667	NAPSA_HUMAN	789.251	198.652	0.141975
GNPDA2	700.033	572.77	0.166667	GNPI2_HUMAN	29.179	1.17458	0.17284
HLA-DPB1	1292.04	660.967	0.166667	DPB1_HUMAN	25.4053	0.294028	0.277778
RABGAP1L	875.119	576.919	0.166667	RBG1L_HUMAN	84.924	21.9792	0.429012
RFC1	1032.15	873.641	0.166667	RFC1_HUMAN	0.866319	49.2429	0.739198
AGR3	2996.66	963.162	0.165123	AGR3_HUMAN	72.579	31.7214	0.280864
TGM2	2877.3	1476.92	0.16358	TGM2_HUMAN	2702.21	1191.19	0.115741
ARHGAP21	5347.47	4039.7	0.16358	RHG21_HUMAN	325.231	131.161	0.308642
JPH1	873.522	524.66	0.16358	JPH1_HUMAN	0	0	0.594136
CNN1	325.788	219.457	0.160494	CNN1_HUMAN	363.89	94.501	0.0648148
GAS2L2	159.168	141.819	0.160494	GA2L2_HUMAN	136.747	26.1968	0.0833333
SERPINB6	3486.24	2581.54	0.160494	SPB6_HUMAN	407.147	218.574	0.191358
DOCK2	2470.86	1420.99	0.160494	DOCK2_HUMAN	516.632	376.725	0.283951
AP1M1	1924.27	1417.76	0.160494	AP1M1_HUMAN	65.0701	30.8189	0.28858
ACSM1	137.38	122.913	0.160494	ACSM1_HUMAN	0	0	0.578704
ANK2	310.46	173.163	0.160494	ANK2_HUMAN	355.375	386.836	0.58642
MICALCL	669.459	352.17	0.160494	MICLK_HUMAN	44.7846	87.3508	0.671296
PGM1	6189.46	4812.25	0.157407	PGM1_HUMAN	386.933	211.473	0.145062
HEBP1	6249.26	4136.32	0.157407	HEBP1_HUMAN	105.707	70.9416	0.157407
ACOT2	207.261	170.78	0.157407	ACOT2_HUMAN	61.3775	21.3661	0.162037
ALDH3A2	1971.08	901.729	0.157407	AL3A2_HUMAN	152.139	89.8164	0.219136
PODN	1265.5	706.805	0.157407	PODN_HUMAN	67.3378	18.2168	0.219136
ZFYVE26	2153.19	1549.52	0.155864	ZFY26_HUMAN	2714.92	236.573	0.382716
ASAH1	246.911	196.362	0.154321	ASAH1_HUMAN	463.042	197.742	0.0987654
CAPZA2	5921.89	4805.13	0.154321	CAZA2_HUMAN	209.864	174.753	0.307099
MGLL	537.158	313.503	0.154321	MGLL_HUMAN	51.9096	22.5819	0.311728
ANXA4	2271.76	1216.87	0.154321	ANXA4_HUMAN	758.054	573.705	0.320988
PPP4R4	273.678	203.747	0.154321	PP4R4_HUMAN	0	145.21	0.816358
ATP2B4	2178.47	1609.74	0.151235	AT2B4_HUMAN	218.278	113.459	0.188272
SLC25A25	724.868	406.52	0.151235	SCMC2_HUMAN	0	0	0.305556
VPS13D	212.395	176.952	0.151235	VP13D_HUMAN	1360.02	1791.72	0.691358
NUCB1	10671.6	9142.48	0.149691	NUCB1_HUMAN	116.773	178.498	0.759259
TNS1	695.269	394.917	0.148148	TENS1_HUMAN	565.3	126.646	0.0462963
EHD1	3292.46	1956.01	0.148148	EHD1_HUMAN	343.618	131.023	0.123457
ACAA1	1073.76	853.219	0.148148	THIK_HUMAN	204.111	135.635	0.145062
CYB5R3	6799.66	5158.24	0.148148	NB5R3_HUMAN	301.591	221.291	0.259259
MYL3	142.871	127.643	0.148148	MYL3_HUMAN	0	0	0.317901
TDRD9	301.45	165.443	0.148148	TDRD9_HUMAN	0	0	0.675926
RELN	303.913	155.875	0.148148	RELN_HUMAN	164.139	338.569	0.680556
FTH1	5261.32	3170.95	0.146605	FRIH_HUMAN	219.403	328.371	0.682099
GNAQ	1079.4	548.368	0.145062	GNAQ_HUMAN	73.6696	0.895069	0.0123457
THBD	660.896	281.161	0.145062	TRBM_HUMAN	50.2264	0	0.0756173
TPSAB1	1606.33	504.325	0.145062	TRYB1_HUMAN	1030.27	224.239	0.111111
DPT	1304.89	431.679	0.145062	DERM_HUMAN	241.892	84.8777	0.12037
SORBS2	800.391	322.991	0.145062	SRBS2_HUMAN	115.081	17.8843	0.25463
FCGRT	5935.82	4190.13	0.145062	FCGRN_HUMAN	74.1744	12.4443	0.330247
HNMT	1057.12	656.45	0.141975	HNMT_HUMAN	86.3235	51.5959	0.123457
CNTLN	214.248	172.545	0.141975	CNTLN_HUMAN	307.13	149.145	0.17284
ZNF608	873.836	513.773	0.141975	ZN608_HUMAN	56.6367	0	0.300926
TLN1	1754.6	1047.13	0.141975	TLN1_HUMAN	4028.27	3046.78	0.325617
RP1	134.516	122.729	0.141975	RP1_HUMAN	530.588	643.772	0.554012
ZEB1	301.969	196.76	0.141975	ZEB1_HUMAN	138.458	294.281	0.938272
TTC25	603.482	223.886	0.138889	TTC25_HUMAN	900.495	384.109	0.183642
CRYM	283.972	188.993	0.138889	CRYM_HUMAN	24.0049	4.03111	0.194444
HAGH	1509.8	1001.6	0.138889	GLO2_HUMAN	18.8696	7.05556	0.266975
MAPK3	2258.13	1819.56	0.138889	MK03_HUMAN	66.0367	25.6788	0.348765
RYR2	152.984	134.593	0.138889	RYR2_HUMAN	2405.85	2890.96	0.692901
CASZ1	502.668	355.217	0.138889	CASZ1_HUMAN	0	36.6757	0.75
RASIP1	2013.95	814.548	0.138889	RAIN_HUMAN	987.308	2114.76	0.942901
MYLK	1399.74	664.685	0.135802	MYLK_HUMAN	809.57	357.866	0.0401235
EPB41L2	1006.27	598.223	0.135802	E41L2_HUMAN	166.738	61.5654	0.126543
RGS9	134.424	120.587	0.135802	RGS9_HUMAN	73.6467	10.7828	0.282407
TMOD2	477.115	296.581	0.135802	TMOD2_HUMAN	37.9683	17.4196	0.313272
ESD	3117.66	2446.65	0.132716	ESTD_HUMAN	268.629	216.168	0.299383
RRM2B	929.013	592.459	0.132716	RIR2B_HUMAN	0	0	0.320988
HEATR5B	1962.1	1436.47	0.132716	HTR5B_HUMAN	173.716	152.287	0.342593
REV3L	541.351	342.708	0.132716	DPOLZ_HUMAN	284.341	398.008	0.729938
MAP3K15	193.357	157.511	0.12963	M3K15_HUMAN	1073.22	56.6367	0.0246914
ALDH1A1	5945.68	3247.06	0.12963	AL1A1_HUMAN	945.704	408.906	0.151235
ZAK	1183.51	761.052	0.12963	MLTK_HUMAN	23.7514	0	0.246914
EFEMP2	1971.75	1060.25	0.12963	FBLN4_HUMAN	73.7583	40.6519	0.268519
AKTIP	2502.16	1668.94	0.12963	AKTIP_HUMAN	0.866319	1.51931	0.401235
MYO5C	3437.57	1143.34	0.12963	MYO5C_HUMAN	302.051	213.331	0.429012
VAMP2	1024.44	562.905	0.128086	VAMP2_HUMAN	60.4336	26.9967	0.16821
CTSH	8752.21	5779.2	0.128086	CATH_HUMAN	205.159	50.6782	0.240741
PURA	1209.19	735.555	0.126543	PURA_HUMAN	86.5374	38.3735	0.0401235
LTBP2	2141.24	982.064	0.126543	LTBP2_HUMAN	256.996	137.447	0.265432
GMFB	5017.55	3688.72	0.126543	GMFB_HUMAN	46.0254	31.3626	0.320988
PHYHD1	322.277	203.143	0.126543	PHYD1_HUMAN	0.866319	0.874861	0.425926
TRPC6	972.506	356.555	0.123457	TRPC6_HUMAN	0	0	0.643519
SAR1A	3601.91	2371.54	0.123457	SAR1A_HUMAN	53.1318	69.6742	0.694444
YLPM1	212.554	176.024	0.123457	YLPM1_HUMAN	53.5701	108.824	0.888889
ITIH4	216.648	147.586	0.12037	ITIH4_HUMAN	877.663	405.605	0.114198
TJP2	1122.94	594.197	0.12037	ZO2_HUMAN	120.703	62.7204	0.197531
KIT	1900.35	699.16	0.117284	KIT_HUMAN	0	0	0.660494
ZZEF1	1345.81	930.742	0.114198	ZZEF1_HUMAN	702.843	354.01	0.0339506
CLIC4	2766.66	2049.31	0.114198	CLIC4_HUMAN	177.937	101.53	0.0987654
DUSP3	5870.17	4373.48	0.114198	DUS3_HUMAN	44.7218	33.5869	0.237654
ZNF536	176.711	155.593	0.114198	ZN536_HUMAN	0	0	0.611111
DAAM2	489.449	280.5	0.114198	DAAM2_HUMAN	0	54.4426	0.716049
VSIG4	2360.18	624.503	0.111111	VSIG4_HUMAN	61.5417	28.2184	0.240741
SBDS	3049.27	2069.85	0.111111	SBDS_HUMAN	57.5784	42.9914	0.299383
RNASE1	7262.39	2715.31	0.111111	RNAS1_HUMAN	18.1368	3.6425	0.351852
SH2D4B	135.933	121.409	0.111111	SH24B_HUMAN	0	0	0.643519
MAN2A2	408.593	261.991	0.111111	MA2A2_HUMAN	0	49.7922	0.787037
CECR2	140.275	123.869	0.111111	CECR2_HUMAN	0	76.5312	0.850309
EHD2	1507.46	866.419	0.108025	EHD2_HUMAN	1336.96	182.728	0.00308642
ITLN1	1223.62	160.674	0.108025	ITLN1_HUMAN	29.0247	0	0.157407
GIMAP1	1043.12	476.946	0.108025	GIMA1_HUMAN	13.9556	0	0.195988
S100A4	4836.91	1633.22	0.108025	S10A4_HUMAN	211.151	105.988	0.200617
CRYAB	1697.6	484.783	0.108025	CRYAB_HUMAN	14.4592	0	0.283951
PTGDS	4812.77	1205.64	0.108025	PTGDS_HUMAN	9.85861	2.04625	0.367284
PTRF	9602.4	4192.77	0.104938	PTRF_HUMAN	365.851	50.8137	0.00308642
CACNA1C	244.358	173.996	0.104938	CAC1C_HUMAN	289.304	15.7314	0.126543
HECW2	824.676	438.222	0.104938	HECW2_HUMAN	0	0	0.611111
GPRC5A	3494.27	1280.98	0.101852	RAI3_HUMAN	267.382	49.5395	0.0725309
FARP1	737.717	428.806	0.101852	FARP1_HUMAN	68.6685	12.5868	0.24537
UTRN	540.935	285.706	0.101852	UTRO_HUMAN	742.398	300.458	0.308642
PPBP	668.456	323.038	0.101852	CXCL7_HUMAN	0	0	0.358025
RRAS	3750.13	1496.79	0.0987654	RRAS_HUMAN	83.1817	18.8968	0
SORBS3	526.614	350.611	0.0987654	VINEX_HUMAN	80.2092	31.7717	0.108025
KCTD12	2214.6	1143.66	0.0987654	KCD12_HUMAN	223.36	123.419	0.160494
FOLR1	2742.38	472.663	0.0987654	FOLR1_HUMAN	31.7079	2.12097	0.17284
PAFAH1B1	4100.95	2725.29	0.0987654	LIS1_HUMAN	137.356	97.4718	0.219136
CYP27A1	4649.15	1503.4	0.0987654	CP27A_HUMAN	66.1868	28.9817	0.262346
ARHGAP29	250.264	163.713	0.0987654	RHG29_HUMAN	341.199	442.233	0.583333
ARHGAP28	425.525	238.925	0.0987654	RHG28_HUMAN	181.96	277.344	0.679012
CANX	2481.34	1468.39	0.0987654	CALX_HUMAN	694.36	1032.44	0.739198
GRAMD1C	478.6	275.246	0.0987654	GRM1C_HUMAN	0	130.647	0.753086
SFTPC	10818.9	7702.47	0.0972222	PSPC_HUMAN	0.866319	0	0.194444
APOA1	196.287	136.985	0.0972222	APOA1_HUMAN	1424.76	936.379	0.291667
PPM1F	3086.97	1882.21	0.0972222	PPM1F_HUMAN	0.562292	0	0.348765
SKP1	2896.25	1779.63	0.095679	SKP1_HUMAN	46.0693	22.2906	0.104938
HNRNPH3	2512.06	1691.98	0.095679	HNRH3_HUMAN	149.887	226.235	0.842593
GMPR	393.022	281.428	0.0925926	GMPR1_HUMAN	18.8815	0	0.114198
ANG	1415.08	549.06	0.0925926	ANGI_HUMAN	13.6915	0	0.169753
MYH10	10033.2	4800.31	0.0925926	MYH10_HUMAN	2902.26	804.262	0.17284
PDZRN3	333.796	195.454	0.0925926	PZRN3_HUMAN	85.0304	34.7685	0.179012
CDH13	746.799	304.579	0.0925926	CAD13_HUMAN	104.519	34.7676	0.209877
C4BPA	7688.99	2658.23	0.0925926	C4BPA_HUMAN	469.664	249.338	0.222222
C7	7314.7	1874.81	0.0925926	CO7_HUMAN	448.761	279.274	0.296296
MAOA	7352.59	3400.38	0.0895062	AOFA_HUMAN	354.582	41.5389	0.0694444
ALAD	455.089	320.119	0.0895062	HEM2_HUMAN	108.541	50.2192	0.0833333
VWA5A	1036.51	515.657	0.0895062	VMA5A_HUMAN	93.1183	47.6574	0.138889
ADD1	5227.9	3996.21	0.0895062	ADDA_HUMAN	84.3949	40.803	0.209877
CD55	3125.07	1003.88	0.0864198	DAF_HUMAN	47.504	6.96444	0.117284
AKAP2	252.336	161.548	0.0864198	AKAP2_HUMAN	175.74	71.9056	0.191358
LTBP4	1363.02	542.898	0.0833333	LTBP4_HUMAN	100.287	10.7021	0.280864
ZHX3	724.095	428.174	0.0833333	ZHX3_HUMAN	0	26.2133	0.768519
MYO1B	4052.55	2386.16	0.0802469	MYO1B_HUMAN	246.915	122.95	0.151235
CPA3	5139.89	1322.34	0.0802469	CBPA3_HUMAN	75.7832	10.4122	0.160494
EFEMP1	3462.67	1629.01	0.0802469	FBLN3_HUMAN	396.669	157.072	0.25
RHOT1	1459.26	1032.53	0.0802469	MIRO1_HUMAN	31.451	13.2225	0.273148
ZEB2	2255.54	1067.98	0.0802469	ZEB2_HUMAN	0.727083	0	0.296296
PRX	206.046	149.266	0.0740741	PRAX_HUMAN	205.633	84.2614	0.141975
PODXL	1612.79	748.893	0.0740741	PODXL_HUMAN	19.4267	0	0.182099
HBG1	495.67	154.108	0.0740741	HBG1_HUMAN	57.1167	11.4485	0.219136
OVCH1	168.546	128.833	0.0740741	OVCH1_HUMAN	0	0	0.570988
SLFN11	3675.05	2360.18	0.0740741	SLN11_HUMAN	76.4782	155.827	0.666667
SFTPA2	10432.6	1677.5	0.0709877	SFPA2_HUMAN	597.733	80.8861	0.058642
IGFALS	227.325	166.445	0.0709877	ALS_HUMAN	57.9864	22.7532	0.256173
PHF2	575.061	423.901	0.0709877	PHF2_HUMAN	0	0	0.675926
SH3BGRL	3520.73	2267.27	0.0679012	SH3L1_HUMAN	64.3929	29.471	0.382716
MPDZ	1334.63	675.026	0.0679012	MPDZ_HUMAN	84.2874	128.837	0.731481
VAMP3	3764.83	2884.27	0.0648148	VAMP3_HUMAN	55.7807	25.2304	0.148148
DOCK11	3068.02	1525.74	0.0648148	DOC11_HUMAN	259.396	153.514	0.197531
AHI1	1126.69	735.057	0.0648148	AHI1_HUMAN	83.6514	35.6597	0.320988
ANKAR	241.692	180.227	0.0648148	ANKAR_HUMAN	373.954	1639.62	0.844136
LAMB2	1902.9	966.208	0.0617284	LAMB2_HUMAN	692.452	207.988	0.0308642
SFTPB	6106.31	1615.97	0.0617284	PSPB_HUMAN	205.836	44.6953	0.237654
PRG4	745.867	175.53	0.0617284	PRG4_HUMAN	34.256	0	0.256173
LAMA4	2871.16	1298.05	0.0617284	LAMA4_HUMAN	584.305	422.948	0.317901
DEFA1	203.854	124.377	0.0617284	DEF1_HUMAN	87.3424	7.65556	0.401235
SCEL	744.803	175.193	0.058642	SCEL_HUMAN	148.289	34.4196	0.037037
TJP1	4568.67	2273.33	0.058642	ZO1_HUMAN	399.495	196.097	0.165123
FBP1	4997.94	1818.86	0.058642	F16P1_HUMAN	670.346	294.942	0.209877
FRY	486.874	219.741	0.058642	FRY_HUMAN	258.131	148.895	0.279321
REEP5	7771.64	4554.59	0.058642	REEP5_HUMAN	43.8501	25.9364	0.324074
AQP4	2704.8	559.605	0.0555556	AQP4_HUMAN	115.964	9.74958	0.087963
SH3D19	3653.71	1579.37	0.0555556	SH319_HUMAN	0	0	0.62037
SLC44A2	6038.49	3516.07	0.0540123	CTL2_HUMAN	55.8468	4.82076	0.256173
CA1	140.238	119.791	0.0524691	CAH1_HUMAN	991.521	331.862	0.0185185
MYH11	2590.53	814.436	0.0524691	MYH11_HUMAN	2601.87	719.437	0.123457
LIMCH1	9771.92	1687.01	0.0524691	LIMC1_HUMAN	134.648	27.6022	0.126543
RBP4	386.87	153.145	0.0524691	RET4_HUMAN	132.987	54.589	0.216049
AHSP	209.318	171.788	0.0524691	AHSP_HUMAN	9.31875	0	0.291667
PTPRM	2892.27	1293.3	0.0524691	PTPRM_HUMAN	0	0	0.648148
CES1	1986.4	340.66	0.0493827	EST1_HUMAN	1142.76	287.916	0.0324074
CNRIP1	1047.98	516.572	0.0493827	CNRP1_HUMAN	39.1249	10.3065	0.0648148
KANK2	1435.19	486.79	0.0493827	KANK2_HUMAN	152.187	42.6697	0.0709877
SLC27A3	3111.44	1753.63	0.0493827	S27A3_HUMAN	77.8704	41.0162	0.222222
AKAP12	493.069	265.648	0.0462963	AKA12_HUMAN	304.52	121.163	0.0740741
CYB5A	8444.29	3691.74	0.0462963	CYB5_HUMAN	164.312	65.765	0.123457
PAPSS2	4155.56	1749.16	0.0462963	PAPS2_HUMAN	121.635	40.3322	0.125
SPTAN1	4455.32	3148.35	0.0462963	SPTN1_HUMAN	4277.13	1991.47	0.182099
ALOX5	2548.57	790.517	0.0462963	LOX5_HUMAN	69.7606	35.6315	0.203704
ICAM2	1626.82	610.796	0.0462963	ICAM2_HUMAN	30.6941	9.33972	0.240741
AFF3	654.132	182.263	0.0462963	AFF3_HUMAN	0.866319	37.4278	0.604938
SNRNP200	702.606	399.208	0.0462963	U520_HUMAN	254.303	464.205	0.765432
FERMT2	5030.12	2334.05	0.0432099	FERM2_HUMAN	401.797	113.2	0.0277778
ALDH2	7785.39	2881.1	0.0432099	ALDH2_HUMAN	1523.91	665.357	0.0679012
RDX	3271.77	1724.82	0.0432099	RADI_HUMAN	208.738	81.1617	0.0802469
ECHDC1	1658.63	941.014	0.0432099	ECHD1_HUMAN	121.033	47.0954	0.179012
C8B	444.365	124.81	0.0432099	CO8B_HUMAN	55.9528	21.8156	0.212963
ANXA3	7275.03	1454.93	0.0401235	ANXA3_HUMAN	481.162	108.397	0.0709877
SFTPD	12755.5	6874.96	0.0401235	SFTPD_HUMAN	0.515556	0	0.283951
BMX	162.784	139.817	0.0401235	BMX_HUMAN	0	0	0.651235
ERP44	370.891	221.556	0.0401235	ERP44_HUMAN	170.908	242.854	0.719136
ESAM	1951.75	665.405	0.037037	ESAM_HUMAN	77.2865	3.03917	0.0308642
OGN	616.038	189.504	0.037037	MIME_HUMAN	980.305	278.498	0.0725309
TMEM87A	5891.61	4038.95	0.037037	TM87A_HUMAN	118.64	74.6404	0.253086
CD36	2377.6	542.628	0.0339506	CD36_HUMAN	115.26	0	0.0123457
CLIC2	579.719	276.308	0.0339506	CLIC2_HUMAN	96.5354	20.5919	0.0154321
BDH2	343.795	159.944	0.0339506	BDH2_HUMAN	20.4101	3.27958	0.0771605
A2M	9986.47	6529.59	0.0339506	A2MG_HUMAN	5927.82	1688.33	0.111111
CD93	5382.68	2429.64	0.0339506	C1QR1_HUMAN	44.5551	0	0.141975
MYADM	4422.78	1791.36	0.0339506	MYADM_HUMAN	47.6554	24.299	0.185185
CLIC5	2974.91	293.152	0.0308642	CLIC5_HUMAN	273.652	24.5402	0
DES	183.798	137.835	0.0308642	DESM_HUMAN	484.421	63.6774	0.0601852
MAOB	1379.67	428.985	0.0308642	AOFB_HUMAN	84.8992	19.2061	0.0864198
WBP2	7710.86	6025.4	0.0308642	WBP2_HUMAN	39.9164	25.5817	0.28858
SACM1L	3404.1	1930.48	0.0308642	SAC1_HUMAN	69.7021	53.5833	0.29321
DDX46	967.889	591.153	0.0308642	DDX46_HUMAN	38.5747	47.1007	0.697531
SCN1A	279.22	162.231	0.0308642	SCN1A_HUMAN	0.562292	98.6756	0.765432
PGM5	954.663	223.218	0.0277778	PGM5_HUMAN	155.144	29.011	0.00308642
SUSD2	10106.8	1479.72	0.0277778	SUSD2_HUMAN	490.57	66.2075	0.00925926
CD34	1536.24	581.086	0.0277778	CD34_HUMAN	41.2381	0	0.0432099
MYO5B	647.341	292.604	0.0277778	MYO5B_HUMAN	533.418	155.606	0.132716
MFAP4	8198.45	1320.36	0.0277778	MFAP4_HUMAN	297.902	134.474	0.231481
QDPR	3060.48	1705.75	0.0277778	DHPR_HUMAN	45.1753	25.2572	0.274691
KIF1C	1032.98	425.833	0.0277778	KIF1C_HUMAN	10.2604	0	0.296296
FAM184A	1515.15	333.146	0.0277778	F184A_HUMAN	0.562292	70.5722	0.802469
STOM	6258.75	3461.91	0.0246914	STOM_HUMAN	397.055	177.16	0.135802
PECAM1	5216.83	1919.93	0.0246914	PECA1_HUMAN	460.803	133.033	0.165123
RECK	1739.87	537.479	0.0246914	RECK_HUMAN	0.866319	0	0.324074
MTM1	870.236	608.079	0.0246914	MTM1_HUMAN	40.0221	34.0894	0.391975
FILIP1	955.262	378.533	0.0231481	FLIP1_HUMAN	0	144.518	0.719136
ABCA3	6204.49	1746.04	0.0216049	ABCA3_HUMAN	327.071	116.066	0.0185185
CD302	1685.09	414.967	0.0216049	CD302_HUMAN	20.4956	0	0.0925926
FCN3	5432.49	615.476	0.0216049	FCN3_HUMAN	6.945	0	0.29321
HBD	324.073	149.704	0.0216049	HBD_HUMAN	673.691	564.58	0.330247
RADIL	365.412	161.719	0.0216049	RADIL_HUMAN	0	47.5497	0.805556
CA2	4691.33	1283.81	0.0185185	CAH2_HUMAN	843.194	281.274	0.00617284
DPYSL2	12503.5	6131.65	0.0185185	DPYL2_HUMAN	1684.53	690.097	0.0756173
ALDH1A2	861.639	222.51	0.0185185	AL1A2_HUMAN	32.839	10.1981	0.095679
FBLN5	2815.33	683.635	0.0185185	FBLN5_HUMAN	149.571	50.2183	0.17284
LTA4H	11688.7	7009.48	0.0185185	LKHA4_HUMAN	887.19	538.917	0.259259
HBZ	160.159	126.536	0.0185185	HBAZ_HUMAN	11.8054	0.401389	0.333333
CAT	6880.46	2977.6	0.0154321	CATA_HUMAN	1069.51	462.037	0.0462963
SLIT2	3111.17	604.374	0.0154321	SLIT2_HUMAN	0	0	0.592593
FRMD3	692.893	247.826	0.0154321	FRMD3_HUMAN	77.611	130.072	0.708333
SORBS1	458.806	202.795	0.0123457	SRBS1_HUMAN	210.504	71.8933	0
CLEC14A	2380.35	702.938	0.0123457	CLC14_HUMAN	26.6254	0	0
ARRB1	1483.7	558.72	0.0123457	ARRB1_HUMAN	73.7801	30.7817	0.162037
KIAA1462	237.742	183.598	0.0123457	JCAD_HUMAN	102.821	51.04	0.237654
C1orf198	3720.25	1275.7	0.0123457	CA198_HUMAN	36.6931	11.9787	0.268519
VAPA	687.494	301.558	0.0123457	VAPA_HUMAN	73.6774	56.4707	0.305556
SLIT3	998.201	324.294	0.0123457	SLIT3_HUMAN	0.211528	0	0.537037
FGD5	993.879	325.675	0.0123457	FGD5_HUMAN	0.866319	82.1304	0.694444
ADH1B	3057.42	255.13	0.00925926	ADH1B_HUMAN	1791.57	337.151	0.0185185
OLFML1	1432.96	443.399	0.00925926	OLFL1_HUMAN	100.279	21.1115	0.037037
COL6A6	958.445	200.725	0.00925926	CO6A6_HUMAN	3027.26	1581.78	0.0462963
ABI3BP	4055.36	755.296	0.00925926	TARSH_HUMAN	149.273	38.3003	0.0493827
TPPP3	1266.98	256.812	0.00925926	TPPP3_HUMAN	50.0222	9.68972	0.058642
PRELP	333.57	162.619	0.00925926	PRELP_HUMAN	971.473	381.782	0.0864198
TUBB1	510.142	147.446	0.00925926	TBB1_HUMAN	44.5222	8.62431	0.165123
CLEC3B	1881.97	252.35	0.00925926	TETN_HUMAN	62.588	30.823	0.188272
CPB2	1976.03	146.552	0.00925926	CBPB2_HUMAN	33.0867	9.65903	0.225309
ALDH3B1	1318.15	291.35	0.00925926	AL3B1_HUMAN	21.8184	2.20438	0.262346
CGNL1	6976.43	1699.27	0.00925926	CGNL1_HUMAN	219.235	110.562	0.277778
SASH1	2782.39	1158.23	0.00925926	SASH1_HUMAN	698.753	342.157	0.339506
AGER	3164.62	241.813	0.00617284	RAGE_HUMAN	717.337	8.6516	0
SPTBN1	2461.06	893.03	0.00617284	SPTB2_HUMAN	2416.08	909.867	0.00925926
TMOD1	523.281	181.614	0.00617284	TMOD1_HUMAN	51.1249	13.1069	0.0123457
GPD1	405.578	140.497	0.00617284	GPDA_HUMAN	55.6875	0	0.0123457
CA3	267.56	148.615	0.00617284	CAH3_HUMAN	124.116	29.8631	0.0462963
CLIC3	2924.3	644.3	0.00617284	CLIC3_HUMAN	68.2281	17.1524	0.104938
HSPB6	779.078	185.261	0.00617284	HSPB6_HUMAN	51.3743	8.58611	0.111111
WFS1	3291.21	1084	0.00617284	WFS1_HUMAN	43.9276	0	0.185185
UNC13B	1472.76	559.639	0.00617284	UN13B_HUMAN	252.132	132.928	0.274691
SLPI	9202.38	3201.53	0.00617284	SLPI_HUMAN	16.6946	1.13431	0.342593
CAV2	4950.47	1487.71	0.00308642	CAV2_HUMAN	45.8299	5.94542	0
FHL1	2998.19	460.441	0.00308642	FHL1_HUMAN	712.442	83.4453	0.00925926
FABP4	5992.4	458.644	0.00308642	FABP4_HUMAN	116.234	9.8109	0.0154321
SELENBP1	4319.43	738.575	0.00308642	SBP1_HUMAN	1214.05	265.207	0.0246914
RSU1	1197.42	544.831	0.00308642	RSU1_HUMAN	172.955	84.9342	0.0740741
NEBL	1087.19	476.477	0.00308642	NEBL_HUMAN	108.667	51.6328	0.243827
FAT3	557.895	186.569	0.00308642	FAT3_HUMAN	1479.44	2667.86	0.697531
HSPA12B	937.005	278.617	0	HS12B_HUMAN	123.058	18.8492	0
CAV1	8984.12	2998.75	0	CAV1_HUMAN	536.194	75.8874	0
SDPR	5156.34	837.898	0	SDPR_HUMAN	1013.7	115.126	0
CACNA2D2	1103.23	208.999	0	CA2D2_HUMAN	114.403	0	0.00617284
AOC3	753.31	205.719	0	AOC3_HUMAN	1736.47	143.978	0.0308642
GLIPR2	6892.99	2587.05	0	GAPR1_HUMAN	75.1439	34.2911	0.0833333
CA4	1906.69	202.754	0	CAH4_HUMAN	150.44	0	0.0941358
CDH5	4227.32	1191.17	0	CADH5_HUMAN	102.904	0	0.108025
ABCA8	1980.24	324.089	0	ABCA8_HUMAN	155.385	44.9686	0.12037
AK1	1538.77	564.623	0	KAD1_HUMAN	279.577	124.436	0.12037
EPB41L5	1884.51	550.268	0	E41L5_HUMAN	88.4359	0	0.135802
KANK3	568.275	195.44	0	KANK3_HUMAN	8.43653	0	0.185185
LIMS2	643.202	207.173	0	LIMS2_HUMAN	47.1679	0	0.20216
WISP2	874.743	223.552	0	WISP2_HUMAN	14.9756	0	0.277778
PTPRB	1991.43	460.708	0	PTPRB_HUMAN	0.562292	130.461	0.796296
